# Supplementary material for: Reversible and Massive Structural Transformation in Meltable Cyanido‐bridged Coordination Polymer Crystals
Source: Chemistry. 2025 Oct 25;31(66):e02640. doi: 10.1002/chem.202502640 (PMC12648463; doi:10.1002/chem.202502640)
Supplement: Supplementary file 5 — Supporting Information [file CHEM-31-e02640-s005.zip]

Archive with 3 entries (3 files):
- 240306_CdCu-1_0226_auto.cif
- K2Cu3CN5_2414730.cif
- KCd[Cu(CN)2]3_2414729.cif
