# Supplementary material for: Reversible and Massive Structural Transformation in Meltable Cyanido‐bridged Coordination Polymer Crystals
Source: Chemistry. 2025 Oct 25;31(66):e02640. doi: 10.1002/chem.202502640 (PMC12648463; doi:10.1002/chem.202502640)
Supplement: Supplementary file 5 — Supporting Information [file CHEM-31-e02640-s005.zip › 240306_CdCu-1_0226_auto.cif]

data_240306_cdcu-1_0226_auto
_audit_creation_date               2024-12-18
_audit_creation_method
;
Olex2 1.3
(compiled 2020.11.12 svn.r5f609507 for OlexSys, GUI svn.r6408)
;
_shelx_SHELXL_version_number       '2018/3'
_audit_contact_author_address      ?
_audit_contact_author_email        ?
_audit_contact_author_name         ''
_audit_contact_author_phone        ?
_publ_contact_author_id_orcid      ?
_publ_section_references
;
Dolomanov, O.V., Bourhis, L.J., Gildea, R.J, Howard, J.A.K. & Puschmann, H.
 (2009), J. Appl. Cryst. 42, 339-341.

Sheldrick, G.M. (2015). Acta Cryst. A71, 3-8.

Sheldrick, G.M. (2015). Acta Cryst. C71, 3-8.
;
_chemical_name_common              ?
_chemical_name_systematic          ?
_chemical_formula_moiety           'C8 Cd Cu4 K2 N8 O1.5'
_chemical_formula_sum              'C8 Cd Cu4 K2 N8 O1.50'
_chemical_formula_weight           676.92
_chemical_melting_point            ?
_chemical_oxdiff_formula           'Cd Cu C N K O'
loop_
  _atom_type_symbol
  _atom_type_description
  _atom_type_scat_dispersion_real
  _atom_type_scat_dispersion_imag
  _atom_type_scat_source
 'C' 'C' 0.0181 0.0091 'International Tables Vol C Tables 4.2.6.8 and 6.1.1.4'
 'Cd' 'Cd' 0.1185 4.6533 'International Tables Vol C Tables 4.2.6.8 and 6.1.1.4'
 'Cu' 'Cu' -1.9646 0.5888
 'International Tables Vol C Tables 4.2.6.8 and 6.1.1.4'
 'K' 'K' 0.3868 1.0657 'International Tables Vol C Tables 4.2.6.8 and 6.1.1.4'
 'N' 'N' 0.0311 0.0180 'International Tables Vol C Tables 4.2.6.8 and 6.1.1.4'
 'O' 'O' 0.0492 0.0322 'International Tables Vol C Tables 4.2.6.8 and 6.1.1.4'

_shelx_space_group_comment
;
The symmetry employed for this shelxl refinement is uniquely defined
by the following loop, which should always be used as a source of
symmetry information in preference to the above space-group names.
They are only intended as comments.
;
_space_group_crystal_system        'monoclinic'
_space_group_IT_number             15
_space_group_name_H-M_alt          'I 1 2/a 1'
_space_group_name_Hall             '-I 2ya'
loop_
  _space_group_symop_operation_xyz
 'x, y, z'
 '-x+1/2, y, -z'
 'x+1/2, y+1/2, z+1/2'
 '-x+1, y+1/2, -z+1/2'
 '-x, -y, -z'
 'x-1/2, -y, z'
 '-x+1/2, -y+1/2, -z+1/2'
 'x, -y+1/2, z+1/2'

_cell_length_a                     12.6215(4)
_cell_length_b                     15.8342(5)
_cell_length_c                     19.1948(7)
_cell_angle_alpha                  90
_cell_angle_beta                   108.773(4)
_cell_angle_gamma                  90
_cell_volume                       3632.0(2)
_cell_formula_units_Z              8
_cell_measurement_reflns_used      7115
_cell_measurement_temperature      100.00(10)
_cell_measurement_theta_max        77.4510
_cell_measurement_theta_min        4.5810
_shelx_estimated_absorpt_T_max     0.257
_shelx_estimated_absorpt_T_min     0.257
_exptl_absorpt_coefficient_mu      18.665
_exptl_absorpt_correction_T_max    1.00000
_exptl_absorpt_correction_T_min    0.22332
_exptl_absorpt_correction_type     multi-scan
_exptl_absorpt_process_details
;
CrysAlisPro 1.171.42.72a (Rigaku Oxford Diffraction, 2022)
Empirical absorption correction using spherical harmonics,
implemented in SCALE3 ABSPACK scaling algorithm.
;
_exptl_absorpt_special_details     ?
_exptl_crystal_colour              'clear colourless'
_exptl_crystal_colour_lustre       clear
_exptl_crystal_colour_modifier     .
_exptl_crystal_colour_primary      colourless
_exptl_crystal_density_diffrn      2.476
_exptl_crystal_density_meas        ?
_exptl_crystal_density_method      ?
_exptl_crystal_description         block
_exptl_crystal_F_000               2544
_exptl_crystal_size_max            0.1
_exptl_crystal_size_mid            0.1
_exptl_crystal_size_min            0.1
_exptl_transmission_factor_max     ?
_exptl_transmission_factor_min     ?
_diffrn_reflns_av_R_equivalents    0.0359
_diffrn_reflns_av_unetI/netI       0.0367
_diffrn_reflns_Laue_measured_fraction_full  0.988
_diffrn_reflns_Laue_measured_fraction_max  0.938
_diffrn_reflns_limit_h_max         15
_diffrn_reflns_limit_h_min         -12
_diffrn_reflns_limit_k_max         19
_diffrn_reflns_limit_k_min         -20
_diffrn_reflns_limit_l_max         23
_diffrn_reflns_limit_l_min         -24
_diffrn_reflns_number              9812
_diffrn_reflns_point_group_measured_fraction_full  0.988
_diffrn_reflns_point_group_measured_fraction_max  0.938
_diffrn_reflns_theta_full          67.684
_diffrn_reflns_theta_max           77.877
_diffrn_reflns_theta_min           3.702
_diffrn_ambient_environment        N~2~
_diffrn_ambient_temperature        100.00(10)
_diffrn_detector                   'Hybrid Pixel Array Detector'
_diffrn_detector_area_resol_mean   10.0000
_diffrn_detector_type              HyPix
_diffrn_measured_fraction_theta_full  0.988
_diffrn_measured_fraction_theta_max  0.938
_diffrn_measurement_details
;
List of Runs (angles in degrees, time in seconds):

  # Type    Start    End  Width  t~exp~   \w     \q     \k     \f   Frames
--------------------------------------------------------------------------
  1  \w    -14.00  32.00   0.50    0.05    --  -44.50  38.00-180.00   92
  2  \w    -73.00 -30.00   0.50    0.05    -- -104.00  77.00-180.00   86
  3  \w    -17.00  32.00   0.50    0.05    --  -44.50  38.00 150.00   98
  4  \w    -17.00  32.00   0.50    0.05    --  -44.50  38.00 120.00   98
  5  \w    -70.00   6.00   0.50    0.05    --  -44.50  94.00  51.00  152
  6  \w    -91.00 -50.00   0.50    0.05    -- -104.00  94.00  51.00   82
  7  \w   -134.00 -97.00   0.50    0.05    -- -104.00 -15.00   0.00   74
  8  \w   -164.00 -94.00   0.50    0.05    -- -104.00 -30.00 -30.00  140
  9  \w   -162.00-103.00   0.50    0.05    -- -104.00 -94.00 -59.00  118
 10  \w   -129.00 -99.00   0.50    0.05    -- -104.00 -15.00-150.00   60
 11  \w   -132.00 -95.00   0.50    0.05    -- -104.00 -15.00 -90.00   74
 12  \w    105.00 137.00   0.50    0.05    --  112.89  15.00-120.00   64
 13  \w    123.00 166.00   0.50    0.05    --  112.89  94.00  51.00   86
 14  \w     40.00  73.00   0.50    0.05    --  112.89 -77.00-180.00   66
 15  \w     40.00  77.00   0.50    0.05    --  112.89 -77.00 -60.00   74
 16  \w     40.00  74.00   0.50    0.05    --  112.89 -77.00   0.00   68
 17  \w     43.00  77.00   0.50    0.05    --  112.89 -77.00  90.00   68
 18  \w     46.00 100.00   0.50    0.05    --  112.89-125.00  30.00  108
 19  \w     67.00  92.00   0.50    0.05    --  112.89 -94.00 -59.00   50
 20  \w      2.00  71.00   0.50    0.05    --   44.50 -94.00 -59.00  138
;
_diffrn_measurement_device         'four-circle diffractometer'
_diffrn_measurement_device_type    'XtaLAB Synergy R, DW system, HyPix'
_diffrn_measurement_method         '\w scans'
_diffrn_orient_matrix_type        
 'CrysAlisPro convention (1999,Acta A55,543-557)'
_diffrn_orient_matrix_UB_11        0.0459246000
_diffrn_orient_matrix_UB_12        0.0900782000
_diffrn_orient_matrix_UB_13        -0.0007257000
_diffrn_orient_matrix_UB_21        0.0618840000
_diffrn_orient_matrix_UB_22        -0.0059515000
_diffrn_orient_matrix_UB_23        0.0833707000
_diffrn_orient_matrix_UB_31        0.1032469000
_diffrn_orient_matrix_UB_32        -0.0365178000
_diffrn_orient_matrix_UB_33        -0.0154441000
_diffrn_radiation_monochromator    mirror
_diffrn_radiation_probe            x-ray
_diffrn_radiation_type             'Cu K\a'
_diffrn_radiation_wavelength       1.54184
_diffrn_source                     'Rotating-anode X-ray tube'
_diffrn_source_type                'Rigaku (Cu) X-ray Source'
_reflns_Friedel_coverage           0.000
_reflns_Friedel_fraction_full      .
_reflns_Friedel_fraction_max       .
_reflns_number_gt                  3415
_reflns_number_total               3635
_reflns_odcompleteness_completeness  98.75
_reflns_odcompleteness_iscentric   1
_reflns_odcompleteness_theta       68.13
_reflns_special_details
;
 Reflections were merged by SHELXL according to the crystal
 class for the calculation of statistics and refinement.
 
 _reflns_Friedel_fraction is defined as the number of unique
 Friedel pairs measured divided by the number that would be
 possible theoretically, ignoring centric projections and
 systematic absences.
;
_reflns_threshold_expression       'I > 2\s(I)'
_computing_cell_refinement         'CrysAlisPro 1.171.42.72a (Rigaku OD, 2022)'
_computing_data_collection         'CrysAlisPro 1.171.42.72a (Rigaku OD, 2022)'
_computing_data_reduction          'CrysAlisPro 1.171.42.72a (Rigaku OD, 2022)'
_computing_molecular_graphics      'Olex2 1.3 (Dolomanov et al., 2009)'
_computing_publication_material    'Olex2 1.3 (Dolomanov et al., 2009)'
_computing_structure_refinement    'SHELXL 2018/3 (Sheldrick, 2015)'
_computing_structure_solution      'SHELXT 2018/2 (Sheldrick, 2018)'
_refine_diff_density_max           1.754
_refine_diff_density_min           -2.051
_refine_diff_density_rms           0.230
_refine_ls_extinction_coef         .
_refine_ls_extinction_method       none
_refine_ls_goodness_of_fit_ref     1.046
_refine_ls_hydrogen_treatment      undef
_refine_ls_matrix_type             full
_refine_ls_number_parameters       239
_refine_ls_number_reflns           3635
_refine_ls_number_restraints       0
_refine_ls_R_factor_all            0.0486
_refine_ls_R_factor_gt             0.0466
_refine_ls_restrained_S_all        1.046
_refine_ls_shift/su_max            0.001
_refine_ls_shift/su_mean           0.000
_refine_ls_structure_factor_coef   Fsqd
_refine_ls_weighting_details      
 'w=1/[\s^2^(Fo^2^)+(0.0876P)^2^+50.8777P] where P=(Fo^2^+2Fc^2^)/3'
_refine_ls_weighting_scheme        calc
_refine_ls_wR_factor_gt            0.1363
_refine_ls_wR_factor_ref           0.1387
_refine_special_details            ?
_olex2_refinement_description
;
1. Others
 Fixed Sof: K2(0.4) K3(0.4) K8(0.1) K7(0.1)
;
_atom_sites_solution_hydrogens     .
_atom_sites_solution_primary       dual
_atom_sites_solution_secondary     ?
loop_
  _atom_site_label
  _atom_site_type_symbol
  _atom_site_fract_x
  _atom_site_fract_y
  _atom_site_fract_z
  _atom_site_U_iso_or_equiv
  _atom_site_adp_type
  _atom_site_occupancy
  _atom_site_site_symmetry_order
  _atom_site_calc_flag
  _atom_site_refinement_flags_posn
  _atom_site_refinement_flags_adp
  _atom_site_refinement_flags_occupancy
  _atom_site_disorder_assembly
  _atom_site_disorder_group
 Cd01 Cd 0.47105(3) 0.76618(2) 0.72104(2) 0.01304(15) Uani 1 1 d . . . . .
 Cu02 Cu 0.43559(8) 0.69322(6) -0.02247(5) 0.0202(2) Uani 1 1 d . . . . .
 Cu03 Cu 0.64076(8) 0.47964(6) 0.16385(5) 0.0188(2) Uani 1 1 d . . . . .
 Cu04 Cu 0.34750(8) 0.43842(6) 0.28485(5) 0.0203(2) Uani 1 1 d . . . . .
 Cu05 Cu 0.54561(8) 0.63153(6) 0.49282(5) 0.0224(2) Uani 1 1 d . . . . .
 K006 K 0.34262(11) 0.51289(9) 0.62478(7) 0.0225(3) Uani 1 1 d . . . . .
 O009 O 0.2938(3) 0.6754(3) 0.6819(2) 0.0194(9) Uani 1 1 d . . . . .
 N00A N 0.4734(5) 0.7424(3) -0.1656(3) 0.0166(10) Uani 1 1 d . . . . .
 N00B N 0.8461(4) 0.3682(3) 0.1894(3) 0.0172(10) Uani 1 1 d . . . . .
 N00C N 0.4999(4) 0.7017(3) 0.6287(3) 0.0157(10) Uani 1 1 d . . . . .
 O00D O 0.250000 0.6027(5) 0.500000 0.041(2) Uani 1 2 d S T P . .
 N00E N 0.2928(5) 0.6951(3) -0.0056(3) 0.0215(11) Uani 1 1 d . . . . .
 N00F N 0.3999(5) 0.5167(3) 0.3693(3) 0.0202(11) Uani 1 1 d . . . . .
 N00G N 0.5306(5) 0.4532(3) 0.2121(3) 0.0228(11) Uani 1 1 d . . . . .
 C00H C 0.7030(6) 0.6318(4) 0.4976(3) 0.0184(12) Uani 1 1 d . . . . .
 N00I N 0.1364(5) 0.3340(4) 0.2599(3) 0.0254(12) Uani 1 1 d . . . . .
 N00J N 0.5348(4) 0.6107(4) 0.0428(3) 0.0205(11) Uani 1 1 d . . . . .
 C00K C 0.4635(5) 0.7306(4) -0.1094(4) 0.0196(13) Uani 1 1 d . . . . .
 C00L C 0.4626(5) 0.4395(3) 0.2381(3) 0.0112(10) Uani 1 1 d . . . . .
 C00M C 0.5818(5) 0.5608(4) 0.0855(3) 0.0133(11) Uani 1 1 d . . . . .
 C00N C 0.4496(5) 0.5605(3) 0.4175(3) 0.0134(11) Uani 1 1 d . . . . .
 C00O C 0.7723(5) 0.4128(4) 0.1816(3) 0.0152(11) Uani 1 1 d . . . . .
 C00P C 0.5138(5) 0.6802(4) 0.5754(3) 0.0154(11) Uani 1 1 d . . . . .
 C00Q C 0.2150(5) 0.3750(4) 0.2667(3) 0.0200(13) Uani 1 1 d . . . . .
 K2 K 0.7687(3) 0.6955(2) 0.09838(19) 0.0200(7) Uani 0.4 1 d . . P A 2
 K3 K 0.3393(2) 0.5006(3) 0.05785(16) 0.0091(5) Uani 0.4 1 d . . P A 3
 K8 K 0.7822(8) 0.6680(7) 0.0570(6) 0.0060(18) Uiso 0.1 1 d . . P A 1
 K7 K 0.3371(9) 0.4631(9) 0.0623(6) 0.002(2) Uiso 0.1 1 d . . P A 4

loop_
  _atom_site_aniso_label
  _atom_site_aniso_U_11
  _atom_site_aniso_U_22
  _atom_site_aniso_U_33
  _atom_site_aniso_U_23
  _atom_site_aniso_U_13
  _atom_site_aniso_U_12
 Cd01 0.0130(2) 0.0151(2) 0.0113(2) -0.00129(13) 0.00412(16) 0.00039(13)
 Cu02 0.0194(5) 0.0260(5) 0.0173(5) 0.0073(4) 0.0090(4) 0.0063(4)
 Cu03 0.0180(5) 0.0182(5) 0.0217(5) 0.0062(4) 0.0086(4) 0.0057(3)
 Cu04 0.0162(5) 0.0209(5) 0.0251(5) -0.0037(4) 0.0084(4) -0.0045(4)
 Cu05 0.0231(5) 0.0269(5) 0.0198(5) -0.0081(4) 0.0106(4) -0.0019(4)
 K006 0.0226(7) 0.0268(7) 0.0174(6) -0.0025(5) 0.0055(5) 0.0033(5)
 O009 0.014(2) 0.017(2) 0.027(2) -0.0024(18) 0.0073(17) -0.0024(16)
 N00A 0.026(3) 0.015(2) 0.010(2) 0.0008(18) 0.007(2) -0.002(2)
 N00B 0.017(2) 0.016(2) 0.020(2) 0.000(2) 0.008(2) 0.001(2)
 N00C 0.020(2) 0.016(2) 0.013(2) -0.0016(19) 0.0076(19) 0.003(2)
 O00D 0.064(6) 0.016(3) 0.027(4) 0.000 -0.008(4) 0.000
 N00E 0.020(2) 0.021(3) 0.022(3) 0.000(2) 0.004(2) 0.003(2)
 N00F 0.024(3) 0.018(3) 0.023(3) 0.005(2) 0.013(2) 0.003(2)
 N00G 0.028(3) 0.017(2) 0.021(3) 0.002(2) 0.005(2) 0.007(2)
 C00H 0.025(3) 0.013(3) 0.020(3) -0.006(2) 0.011(2) -0.003(2)
 N00I 0.015(3) 0.031(3) 0.028(3) -0.009(2) 0.004(2) -0.008(2)
 N00J 0.017(3) 0.026(3) 0.020(3) -0.002(2) 0.009(2) -0.001(2)
 C00K 0.014(3) 0.017(3) 0.023(3) -0.001(2) 0.001(2) 0.004(2)
 C00L 0.012(2) 0.013(3) 0.010(2) -0.002(2) 0.005(2) 0.000(2)
 C00M 0.010(2) 0.014(3) 0.014(3) -0.001(2) 0.002(2) -0.001(2)
 C00N 0.017(3) 0.008(2) 0.017(3) 0.004(2) 0.007(2) 0.003(2)
 C00O 0.017(3) 0.013(3) 0.017(3) 0.001(2) 0.006(2) -0.003(2)
 C00P 0.012(3) 0.015(3) 0.018(3) 0.003(2) 0.002(2) 0.002(2)
 C00Q 0.017(3) 0.026(3) 0.018(3) -0.001(2) 0.007(2) 0.004(3)
 K2 0.0147(14) 0.0183(15) 0.0232(16) -0.0033(13) 0.0008(12) -0.0125(12)
 K3 0.0080(13) 0.0087(16) 0.0117(14) -0.0050(11) 0.0046(10) -0.0031(11)

_geom_special_details
;
 All esds (except the esd in the dihedral angle between two l.s. planes)
 are estimated using the full covariance matrix.  The cell esds are taken
 into account individually in the estimation of esds in distances, angles
 and torsion angles; correlations between esds in cell parameters are only
 used when they are defined by crystal symmetry.  An approximate (isotropic)
 treatment of cell esds is used for estimating esds involving l.s. planes.
;
loop_
  _geom_bond_atom_site_label_1
  _geom_bond_atom_site_label_2
  _geom_bond_distance
  _geom_bond_site_symmetry_2
  _geom_bond_publ_flag
 Cd01 O009 2.560(4) . ?
 Cd01 N00A 2.199(5) 1_556 ?
 Cd01 N00B 2.202(5) 3_455 ?
 Cd01 N00C 2.176(5) . ?
 Cd01 N00I 2.250(5) 3 ?
 Cd01 K2 4.091(3) 2_656 ?
 Cu02 N00E 1.932(6) . ?
 Cu02 N00J 1.959(6) . ?
 Cu02 C00K 1.907(7) . ?
 Cu02 K3 3.791(4) . ?
 Cu02 K8 3.848(10) 2_655 ?
 Cu03 K006 3.9965(16) 5_666 ?
 Cu03 N00G 1.948(6) . ?
 Cu03 C00M 1.936(6) . ?
 Cu03 C00O 1.905(6) . ?
 Cu03 K3 3.707(3) . ?
 Cu03 K3 3.715(3) 6_665 ?
 Cu03 K7 3.708(11) . ?
 Cu03 K7 3.725(11) 6_665 ?
 Cu04 K006 3.8123(17) 5_666 ?
 Cu04 K006 3.5829(17) 2_556 ?
 Cu04 N00F 1.977(6) . ?
 Cu04 C00L 1.938(5) . ?
 Cu04 C00Q 1.884(7) . ?
 Cu04 K2 4.000(4) 6_565 ?
 Cu05 K006 3.7901(16) 5_666 ?
 Cu05 C00H 1.960(7) . ?
 Cu05 C00N 1.923(6) . ?
 Cu05 C00P 1.918(6) . ?
 Cu05 K2 3.983(4) 8_565 ?
 K006 O009 2.938(5) . ?
 K006 O00D 2.706(4) . ?
 K006 N00F 3.249(6) 5_666 ?
 K006 N00F 3.100(6) 2_556 ?
 K006 N00G 3.071(6) 5_666 ?
 K006 C00H 3.198(6) 5_666 ?
 K006 C00H 3.398(7) 6_565 ?
 K006 C00L 3.061(6) 5_666 ?
 K006 C00N 3.202(6) 5_666 ?
 K006 C00Q 3.256(6) 2_556 ?
 N00A C00K 1.141(9) . ?
 N00A K2 3.180(6) 2_655 ?
 N00A K8 3.333(11) 2_655 ?
 N00B C00O 1.140(8) . ?
 N00B K3 3.250(6) 6_665 ?
 N00C C00P 1.143(8) . ?
 N00E N00E 1.166(11) 2 ?
 N00E K3 3.295(7) . ?
 N00F C00N 1.165(8) . ?
 N00G C00L 1.144(8) . ?
 N00G K3 3.249(6) . ?
 N00G K7 3.120(12) . ?
 C00H C00H 1.159(13) 2_656 ?
 C00H K2 3.298(7) 8_565 ?
 C00H K2 3.379(7) 7_665 ?
 C00H K8 3.362(12) 7_665 ?
 C00H K8 3.408(12) 8_565 ?
 N00I C00Q 1.158(9) . ?
 N00I K2 3.398(7) 4_545 ?
 N00J C00M 1.155(8) . ?
 N00J K2 3.102(6) . ?
 N00J K3 3.110(6) . ?
 N00J K3 3.367(6) 5_665 ?
 N00J K8 3.178(11) . ?
 N00J K7 3.186(12) 5_665 ?
 C00K K2 3.365(7) 2_655 ?
 C00K K8 3.196(12) 2_655 ?
 C00L K3 3.444(6) . ?
 C00L K7 3.256(12) . ?
 C00M K2 3.129(6) . ?
 C00M K3 3.357(6) 5_665 ?
 C00M K3 3.085(6) . ?
 C00M K8 3.235(12) . ?
 C00M K7 3.413(12) 6_665 ?
 C00M K7 3.333(12) 5_665 ?
 C00M K7 3.353(13) . ?
 C00O K3 3.087(6) 6_665 ?
 C00O K7 3.313(13) 6_665 ?
 K2 K2 3.652(7) 2_655 ?
 K3 K3 2.606(6) 2 ?
 K8 K8 2.08(2) 2_655 ?
 K7 K7 2.68(2) 2 ?

loop_
  _geom_angle_atom_site_label_1
  _geom_angle_atom_site_label_2
  _geom_angle_atom_site_label_3
  _geom_angle
  _geom_angle_site_symmetry_1
  _geom_angle_site_symmetry_3
  _geom_angle_publ_flag
 O009 Cd01 K2 118.87(11) . 2_656 ?
 N00A Cd01 O009 85.81(17) 1_556 . ?
 N00A Cd01 N00B 100.3(2) 1_556 3_455 ?
 N00A Cd01 N00I 92.2(2) 1_556 3 ?
 N00A Cd01 K2 50.45(16) 1_556 2_656 ?
 N00B Cd01 O009 81.39(16) 3_455 . ?
 N00B Cd01 N00I 104.3(2) 3_455 3 ?
 N00B Cd01 K2 138.02(14) 3_455 2_656 ?
 N00C Cd01 O009 81.76(17) . . ?
 N00C Cd01 N00A 140.67(19) . 1_556 ?
 N00C Cd01 N00B 114.34(19) . 3_455 ?
 N00C Cd01 N00I 96.5(2) . 3 ?
 N00C Cd01 K2 105.22(14) . 2_656 ?
 N00I Cd01 O009 174.21(19) 3 . ?
 N00I Cd01 K2 56.18(17) 3 2_656 ?
 N00E Cu02 N00J 110.0(2) . . ?
 N00E Cu02 K3 60.36(17) . . ?
 N00E Cu02 K8 174.9(2) . 2_655 ?
 N00J Cu02 K3 54.94(16) . . ?
 N00J Cu02 K8 66.7(2) . 2_655 ?
 C00K Cu02 N00E 126.0(2) . . ?
 C00K Cu02 N00J 120.4(2) . . ?
 C00K Cu02 K3 141.23(19) . . ?
 C00K Cu02 K8 55.9(2) . 2_655 ?
 N00G Cu03 K006 48.40(17) . 5_666 ?
 N00G Cu03 K3 171.50(18) . 6_665 ?
 N00G Cu03 K3 61.09(17) . . ?
 N00G Cu03 K7 57.3(2) . . ?
 N00G Cu03 K7 176.4(2) . 6_665 ?
 C00M Cu03 K006 130.58(17) . 5_666 ?
 C00M Cu03 N00G 110.9(2) . . ?
 C00M Cu03 K3 56.25(17) . . ?
 C00M Cu03 K3 71.14(17) . 6_665 ?
 C00M Cu03 K7 64.2(3) . . ?
 C00M Cu03 K7 65.5(3) . 6_665 ?
 C00O Cu03 K006 94.43(18) . 5_666 ?
 C00O Cu03 N00G 120.7(2) . . ?
 C00O Cu03 C00M 127.1(2) . . ?
 C00O Cu03 K3 56.07(18) . 6_665 ?
 C00O Cu03 K3 146.03(19) . . ?
 C00O Cu03 K7 138.5(3) . . ?
 C00O Cu03 K7 62.6(3) . 6_665 ?
 K3 Cu03 K7 115.43(17) . 6_665 ?
 K7 Cu03 K7 119.4(3) . 6_665 ?
 K006 Cu04 K006 117.52(4) 2_556 5_666 ?
 K006 Cu04 K2 115.95(6) 5_666 6_565 ?
 K006 Cu04 K2 126.52(6) 2_556 6_565 ?
 N00F Cu04 K006 59.76(16) . 2_556 ?
 N00F Cu04 K006 58.46(16) . 5_666 ?
 N00F Cu04 K2 170.65(16) . 6_565 ?
 C00L Cu04 K006 52.87(16) . 5_666 ?
 C00L Cu04 K006 160.04(17) . 2_556 ?
 C00L Cu04 N00F 105.7(2) . . ?
 C00L Cu04 K2 66.32(17) . 6_565 ?
 C00Q Cu04 K006 155.7(2) . 5_666 ?
 C00Q Cu04 K006 64.65(19) . 2_556 ?
 C00Q Cu04 N00F 121.9(2) . . ?
 C00Q Cu04 C00L 132.3(3) . . ?
 C00Q Cu04 K2 66.56(19) . 6_565 ?
 K006 Cu05 K2 112.36(6) 5_666 8_565 ?
 C00H Cu05 K006 57.52(17) . 5_666 ?
 C00H Cu05 K2 55.57(18) . 8_565 ?
 C00N Cu05 K006 57.62(17) . 5_666 ?
 C00N Cu05 C00H 114.9(2) . . ?
 C00N Cu05 K2 162.96(18) . 8_565 ?
 C00P Cu05 K006 162.15(18) . 5_666 ?
 C00P Cu05 C00H 116.1(2) . . ?
 C00P Cu05 C00N 127.4(2) . . ?
 C00P Cu05 K2 66.74(18) . 8_565 ?
 Cu04 K006 Cu05 121.70(4) 2_556 5_666 ?
 O009 K006 Cu04 81.62(9) . 2_556 ?
 O009 K006 Cu05 155.96(10) . 5_666 ?
 O009 K006 N00F 68.99(13) . 2_556 ?
 O009 K006 N00F 116.13(13) . 5_666 ?
 O009 K006 N00G 64.51(13) . 5_666 ?
 O009 K006 C00H 153.05(15) . 5_666 ?
 O009 K006 C00H 137.40(14) . 6_565 ?
 O009 K006 C00L 70.77(14) . 5_666 ?
 O009 K006 C00N 134.36(14) . 5_666 ?
 O009 K006 C00Q 103.40(15) . 2_556 ?
 O00D K006 Cu04 115.82(5) . 2_556 ?
 O00D K006 Cu05 85.84(10) . 5_666 ?
 O00D K006 O009 77.71(15) . . ?
 O00D K006 N00F 82.65(11) . 2_556 ?
 O00D K006 N00F 104.43(10) . 5_666 ?
 O00D K006 N00G 138.21(17) . 5_666 ?
 O00D K006 C00H 78.59(17) . 5_666 ?
 O00D K006 C00H 75.05(16) . 6_565 ?
 O00D K006 C00L 129.06(17) . 5_666 ?
 O00D K006 C00N 97.03(12) . 5_666 ?
 O00D K006 C00Q 142.79(14) . 2_556 ?
 N00F K006 Cu04 138.91(10) 5_666 2_556 ?
 N00F K006 Cu04 33.43(11) 2_556 2_556 ?
 N00F K006 Cu05 51.25(10) 5_666 5_666 ?
 N00F K006 Cu05 126.50(11) 2_556 5_666 ?
 N00F K006 N00F 171.82(11) 2_556 5_666 ?
 N00F K006 C00H 102.09(15) 5_666 6_565 ?
 N00F K006 C00H 95.41(16) 2_556 5_666 ?
 N00F K006 C00H 75.52(15) 2_556 6_565 ?
 N00F K006 C00N 156.22(15) 2_556 5_666 ?
 N00F K006 C00Q 64.09(16) 2_556 2_556 ?
 N00F K006 C00Q 107.92(15) 5_666 2_556 ?
 N00G K006 Cu04 76.96(12) 5_666 2_556 ?
 N00G K006 Cu05 122.76(11) 5_666 5_666 ?
 N00G K006 N00F 78.59(15) 5_666 5_666 ?
 N00G K006 N00F 98.96(15) 5_666 2_556 ?
 N00G K006 C00H 141.79(16) 5_666 5_666 ?
 N00G K006 C00H 146.12(15) 5_666 6_565 ?
 N00G K006 C00N 96.96(16) 5_666 5_666 ?
 N00G K006 C00Q 67.39(16) 5_666 2_556 ?
 C00H K006 Cu04 81.54(11) 6_565 2_556 ?
 C00H K006 Cu04 97.42(12) 5_666 2_556 ?
 C00H K006 Cu05 51.05(11) 6_565 5_666 ?
 C00H K006 Cu05 31.12(12) 5_666 5_666 ?
 C00H K006 N00F 82.21(16) 5_666 5_666 ?
 C00H K006 C00H 19.9(2) 5_666 6_565 ?
 C00H K006 C00N 61.49(16) 5_666 5_666 ?
 C00H K006 C00Q 87.97(16) 5_666 2_556 ?
 C00L K006 Cu04 98.19(11) 5_666 2_556 ?
 C00L K006 Cu05 108.10(11) 5_666 5_666 ?
 C00L K006 N00F 119.52(15) 5_666 2_556 ?
 C00L K006 N00F 59.19(14) 5_666 5_666 ?
 C00L K006 N00G 21.50(15) 5_666 5_666 ?
 C00L K006 C00H 150.55(15) 5_666 6_565 ?
 C00L K006 C00H 135.45(16) 5_666 5_666 ?
 C00L K006 C00N 79.08(15) 5_666 5_666 ?
 C00L K006 C00Q 84.15(16) 5_666 2_556 ?
 C00N K006 Cu04 137.20(11) 5_666 2_556 ?
 C00N K006 Cu05 30.46(11) 5_666 5_666 ?
 C00N K006 N00F 20.80(15) 5_666 5_666 ?
 C00N K006 C00H 81.41(16) 5_666 6_565 ?
 C00N K006 C00Q 106.75(16) 5_666 2_556 ?
 C00Q K006 Cu04 31.52(12) 2_556 2_556 ?
 C00Q K006 Cu05 100.31(12) 2_556 5_666 ?
 C00Q K006 C00H 80.60(15) 2_556 6_565 ?
 Cd01 O009 K006 109.47(14) . . ?
 Cd01 N00A K2 97.3(2) 1_554 2_655 ?
 Cd01 N00A K8 113.2(3) 1_554 2_655 ?
 C00K N00A Cd01 173.3(5) . 1_554 ?
 C00K N00A K2 89.3(4) . 2_655 ?
 C00K N00A K8 73.2(4) . 2_655 ?
 Cd01 N00B K3 121.4(2) 3_544 6_665 ?
 C00O N00B Cd01 166.8(5) . 3_544 ?
 C00O N00B K3 71.6(4) . 6_665 ?
 C00P N00C Cd01 169.3(5) . . ?
 K006 O00D K006 116.6(3) 2_556 . ?
 Cu02 N00E K3 89.01(19) . . ?
 N00E N00E Cu02 178.8(5) 2 . ?
 N00E N00E K3 89.9(2) 2 . ?
 Cu04 N00F K006 86.81(19) . 2_556 ?
 Cu04 N00F K006 90.31(18) . 5_666 ?
 K006 N00F K006 169.81(19) 2_556 5_666 ?
 C00N N00F Cu04 167.6(5) . . ?
 C00N N00F K006 105.5(4) . 2_556 ?
 C00N N00F K006 77.3(4) . 5_666 ?
 Cu03 N00G K006 103.3(2) . 5_666 ?
 Cu03 N00G K3 87.26(19) . . ?
 Cu03 N00G K7 91.0(3) . . ?
 K006 N00G K3 151.6(2) 5_666 . ?
 K006 N00G K7 158.0(3) 5_666 . ?
 C00L N00G Cu03 177.1(5) . . ?
 C00L N00G K006 78.8(4) . 5_666 ?
 C00L N00G K3 90.0(4) . . ?
 C00L N00G K7 86.4(5) . . ?
 Cu05 C00H K006 91.4(2) . 5_666 ?
 Cu05 C00H K006 108.4(2) . 6_665 ?
 Cu05 C00H K2 95.1(2) . 8_565 ?
 Cu05 C00H K2 105.1(2) . 7_665 ?
 Cu05 C00H K8 98.3(3) . 7_665 ?
 Cu05 C00H K8 101.6(3) . 8_565 ?
 K006 C00H K006 88.49(15) 5_666 6_665 ?
 K006 C00H K2 167.7(2) 5_666 8_565 ?
 K006 C00H K2 101.86(18) 5_666 7_665 ?
 K006 C00H K8 151.2(3) 5_666 8_565 ?
 K006 C00H K8 111.0(2) 6_665 8_565 ?
 K006 C00H K8 117.5(3) 5_666 7_665 ?
 C00H C00H Cu05 178.1(8) 2_656 . ?
 C00H C00H K006 89.8(4) 2_656 5_666 ?
 C00H C00H K006 70.2(4) 2_656 6_665 ?
 C00H C00H K2 76.1(3) 2_656 7_665 ?
 C00H C00H K2 84.0(4) 2_656 8_565 ?
 C00H C00H K8 82.4(3) 2_656 7_665 ?
 C00H C00H K8 77.9(3) 2_656 8_565 ?
 K8 C00H K006 142.4(3) 7_665 6_665 ?
 K8 C00H K2 16.49(19) 7_665 7_665 ?
 K8 C00H K8 35.7(4) 7_665 8_565 ?
 Cd01 N00I K2 90.4(2) 3_444 4_545 ?
 C00Q N00I Cd01 167.2(6) . 3_444 ?
 C00Q N00I K2 101.7(5) . 4_545 ?
 Cu02 N00J K2 105.8(2) . . ?
 Cu02 N00J K3 107.7(2) . 5_665 ?
 Cu02 N00J K3 94.0(2) . . ?
 Cu02 N00J K8 105.8(3) . . ?
 Cu02 N00J K7 100.9(3) . 5_665 ?
 C00M N00J Cu02 170.7(5) . . ?
 C00M N00J K2 80.6(4) . . ?
 C00M N00J K3 79.6(4) . 5_665 ?
 C00M N00J K3 78.0(4) . . ?
 C00M N00J K8 82.4(4) . . ?
 C00M N00J K7 87.1(5) . 5_665 ?
 K8 N00J K3 64.3(2) . 5_665 ?
 K8 N00J K7 58.3(3) . 5_665 ?
 Cu02 C00K K2 111.0(2) . 2_655 ?
 Cu02 C00K K8 94.5(3) . 2_655 ?
 N00A C00K Cu02 170.2(6) . . ?
 N00A C00K K2 70.9(4) . 2_655 ?
 N00A C00K K8 86.8(5) . 2_655 ?
 K8 C00K K2 16.7(2) 2_655 2_655 ?
 Cu04 C00L K006 96.8(2) . 5_666 ?
 Cu04 C00L K3 107.7(2) . . ?
 Cu04 C00L K7 107.1(3) . . ?
 K006 C00L K3 140.6(2) 5_666 . ?
 K006 C00L K7 148.3(3) 5_666 . ?
 N00G C00L Cu04 169.6(5) . . ?
 N00G C00L K006 79.7(4) . 5_666 ?
 N00G C00L K3 70.6(4) . . ?
 N00G C00L K7 73.0(4) . . ?
 Cu03 C00M K2 107.4(2) . . ?
 Cu03 C00M K3 107.6(2) . 5_665 ?
 Cu03 C00M K3 92.3(2) . . ?
 Cu03 C00M K8 110.7(3) . . ?
 Cu03 C00M K7 84.5(3) . . ?
 Cu03 C00M K7 83.4(3) . 6_665 ?
 Cu03 C00M K7 116.0(3) . 5_665 ?
 N00J C00M Cu03 170.5(5) . . ?
 N00J C00M K2 78.0(4) . . ?
 N00J C00M K3 80.5(4) . . ?
 N00J C00M K3 80.6(4) . 5_665 ?
 N00J C00M K8 76.9(4) . . ?
 N00J C00M K7 88.9(4) . . ?
 N00J C00M K7 72.7(4) . 5_665 ?
 N00J C00M K7 105.9(5) . 6_665 ?
 K2 C00M K7 50.7(3) . 6_665 ?
 K3 C00M K7 150.4(3) . 6_665 ?
 K3 C00M K7 47.1(2) 5_665 6_665 ?
 K8 C00M K3 63.8(2) . 5_665 ?
 K8 C00M K7 38.2(3) . 6_665 ?
 K8 C00M K7 56.3(3) . 5_665 ?
 K7 C00M K7 46.8(3) 5_665 6_665 ?
 K7 C00M K7 110.9(3) 5_665 . ?
 K7 C00M K7 143.1(2) . 6_665 ?
 Cu05 C00N K006 91.9(2) . 5_666 ?
 N00F C00N Cu05 173.5(5) . . ?
 N00F C00N K006 81.9(4) . 5_666 ?
 Cu03 C00O K3 93.1(2) . 6_665 ?
 Cu03 C00O K7 86.7(3) . 6_665 ?
 N00B C00O Cu03 174.9(5) . . ?
 N00B C00O K3 87.8(4) . 6_665 ?
 N00B C00O K7 94.9(5) . 6_665 ?
 K3 C00O K7 10.0(2) 6_665 6_665 ?
 N00C C00P Cu05 172.7(5) . . ?
 Cu04 C00Q K006 83.8(2) . 2_556 ?
 N00I C00Q Cu04 175.8(6) . . ?
 N00I C00Q K006 95.2(4) . 2_556 ?
 Cu04 K2 Cd01 59.08(5) 6_665 2_656 ?
 Cu05 K2 Cd01 119.09(8) 8_564 2_656 ?
 Cu05 K2 Cu04 138.69(10) 8_564 6_665 ?
 N00A K2 Cd01 32.23(9) 2_655 2_656 ?
 N00A K2 Cu04 80.42(12) 2_655 6_665 ?
 N00A K2 Cu05 120.61(13) 2_655 8_564 ?
 N00A K2 C00H 75.99(16) 2_655 7_665 ?
 N00A K2 C00H 94.31(17) 2_655 8_564 ?
 N00A K2 N00I 58.22(14) 2_655 4 ?
 N00A K2 C00K 19.81(15) 2_655 2_655 ?
 N00A K2 K2 101.18(16) 2_655 2_655 ?
 C00H K2 Cd01 104.58(14) 8_564 2_656 ?
 C00H K2 Cd01 92.48(12) 7_665 2_656 ?
 C00H K2 Cu04 151.27(14) 7_665 6_665 ?
 C00H K2 Cu04 155.17(15) 8_564 6_665 ?
 C00H K2 Cu05 49.28(12) 7_665 8_564 ?
 C00H K2 Cu05 29.35(12) 8_564 8_564 ?
 C00H K2 C00H 19.9(2) 8_564 7_665 ?
 C00H K2 N00I 80.92(16) 7_665 4 ?
 C00H K2 N00I 83.80(17) 8_564 4 ?
 C00H K2 C00K 87.54(17) 8_564 2_655 ?
 C00H K2 K2 55.78(12) 7_665 2_655 ?
 C00H K2 K2 57.92(12) 8_564 2_655 ?
 N00I K2 Cd01 33.37(9) 4 2_656 ?
 N00I K2 Cu04 72.75(12) 4 6_665 ?
 N00I K2 Cu05 88.44(12) 4 8_564 ?
 N00I K2 K2 136.28(12) 4 2_655 ?
 N00J K2 Cd01 145.64(15) . 2_656 ?
 N00J K2 Cu04 90.77(13) . 6_665 ?
 N00J K2 Cu05 71.59(12) . 8_564 ?
 N00J K2 N00A 167.73(19) . 2_655 ?
 N00J K2 C00H 114.74(18) . 7_665 ?
 N00J K2 C00H 97.21(18) . 8_564 ?
 N00J K2 N00I 127.27(18) . 4 ?
 N00J K2 C00K 156.73(19) . 2_655 ?
 N00J K2 C00M 21.35(15) . . ?
 N00J K2 K2 81.53(14) . 2_655 ?
 C00K K2 Cd01 52.04(12) 2_655 2_656 ?
 C00K K2 Cu04 94.36(13) 2_655 6_665 ?
 C00K K2 Cu05 116.70(14) 2_655 8_564 ?
 C00K K2 C00H 67.66(17) 2_655 7_665 ?
 C00K K2 N00I 75.81(16) 2_655 4 ?
 C00K K2 K2 81.81(16) 2_655 2_655 ?
 C00M K2 Cd01 129.26(14) . 2_656 ?
 C00M K2 Cu04 70.96(12) . 6_665 ?
 C00M K2 Cu05 92.12(13) . 8_564 ?
 C00M K2 N00A 146.98(18) . 2_655 ?
 C00M K2 C00H 135.84(19) . 7_665 ?
 C00M K2 C00H 118.55(18) . 8_564 ?
 C00M K2 N00I 124.43(18) . 4 ?
 C00M K2 C00K 146.52(19) . 2_655 ?
 C00M K2 K2 94.31(14) . 2_655 ?
 Cu03 K3 Cu03 117.46(8) . 6_565 ?
 N00B K3 Cu03 82.24(11) 6_565 . ?
 N00B K3 Cu03 51.26(10) 6_565 6_565 ?
 N00B K3 N00E 69.27(15) 6_565 . ?
 N00B K3 N00J 151.77(16) 6_565 5_665 ?
 N00B K3 C00L 60.57(14) 6_565 . ?
 N00B K3 C00M 151.79(18) 6_565 5_665 ?
 N00E K3 Cu03 108.40(13) . . ?
 N00E K3 Cu03 92.98(13) . 6_565 ?
 N00E K3 N00J 109.75(16) . 5_665 ?
 N00E K3 C00L 127.05(16) . . ?
 N00E K3 C00M 91.86(16) . 5_665 ?
 N00G K3 Cu03 87.41(12) . 6_565 ?
 N00G K3 Cu03 31.66(11) . . ?
 N00G K3 N00B 67.28(14) . 6_565 ?
 N00G K3 N00E 122.97(17) . . ?
 N00G K3 N00J 93.02(16) . 5_665 ?
 N00G K3 C00L 19.40(14) . . ?
 N00G K3 C00M 110.52(16) . 5_665 ?
 N00J K3 Cu03 71.20(11) 5_665 . ?
 N00J K3 Cu03 52.85(11) . . ?
 N00J K3 Cu03 134.32(15) . 6_565 ?
 N00J K3 Cu03 152.20(15) 5_665 6_565 ?
 N00J K3 N00B 83.69(16) . 6_565 ?
 N00J K3 N00E 59.59(16) . . ?
 N00J K3 N00G 80.48(16) . . ?
 N00J K3 N00J 72.85(17) . 5_665 ?
 N00J K3 C00L 106.60(16) 5_665 . ?
 N00J K3 C00L 97.75(15) . . ?
 N00J K3 C00M 68.46(15) . 5_665 ?
 C00L K3 Cu03 51.05(10) . . ?
 C00L K3 Cu03 68.89(11) . 6_565 ?
 C00M K3 Cu03 133.36(14) . 6_565 ?
 C00M K3 Cu03 84.33(11) 5_665 . ?
 C00M K3 Cu03 154.65(13) 5_665 6_565 ?
 C00M K3 Cu03 31.45(11) . . ?
 C00M K3 N00B 83.79(16) . 6_565 ?
 C00M K3 N00E 79.81(17) . . ?
 C00M K3 N00G 60.62(16) . . ?
 C00M K3 N00J 19.77(14) 5_665 5_665 ?
 C00M K3 N00J 21.47(16) . . ?
 C00M K3 N00J 68.61(15) . 5_665 ?
 C00M K3 C00L 125.79(17) 5_665 . ?
 C00M K3 C00L 79.13(15) . . ?
 C00M K3 C00M 72.00(17) . 5_665 ?
 C00M K3 C00O 103.44(18) . 6_565 ?
 C00O K3 Cu03 95.99(13) 6_565 . ?
 C00O K3 Cu03 30.80(12) 6_565 6_565 ?
 C00O K3 N00B 20.51(15) 6_565 6_565 ?
 C00O K3 N00E 78.95(17) 6_565 . ?
 C00O K3 N00G 73.07(16) 6_565 . ?
 C00O K3 N00J 104.13(18) 6_565 . ?
 C00O K3 N00J 166.08(18) 6_565 5_665 ?
 C00O K3 C00L 59.92(15) 6_565 . ?
 C00O K3 C00M 170.4(2) 6_565 5_665 ?
 K3 K3 Cu03 157.09(16) 2 . ?
 K3 K3 N00E 71.51(11) 2 . ?
 K3 K3 N00G 164.14(15) 2 . ?
 K3 K3 N00J 114.55(16) 2 . ?
 K3 K3 C00L 147.52(17) 2 . ?
 K3 K3 C00M 133.21(19) 2 . ?
 N00A K8 Cu02 49.41(16) 2_655 2_655 ?
 N00A K8 C00H 89.6(3) 2_655 8_564 ?
 N00A K8 C00H 74.3(3) 2_655 7_665 ?
 C00H K8 Cu02 72.6(2) 7_665 2_655 ?
 C00H K8 Cu02 91.9(3) 8_564 2_655 ?
 C00H K8 C00H 19.7(2) 7_665 8_564 ?
 N00J K8 Cu02 162.4(4) . 2_655 ?
 N00J K8 N00A 147.2(4) . 2_655 ?
 N00J K8 C00H 113.2(3) . 7_665 ?
 N00J K8 C00H 93.6(3) . 8_564 ?
 N00J K8 C00K 167.1(4) . 2_655 ?
 N00J K8 C00M 20.72(16) . . ?
 C00K K8 Cu02 29.61(15) 2_655 2_655 ?
 C00K K8 N00A 19.98(17) 2_655 2_655 ?
 C00K K8 C00H 88.5(3) 2_655 8_564 ?
 C00K K8 C00H 69.8(3) 2_655 7_665 ?
 C00K K8 C00M 150.5(4) 2_655 . ?
 C00M K8 Cu02 154.3(3) . 2_655 ?
 C00M K8 N00A 134.2(4) . 2_655 ?
 C00M K8 C00H 132.2(4) . 7_665 ?
 C00M K8 C00H 112.5(3) . 8_564 ?
 K8 K8 Cu02 83.6(6) 2_655 2_655 ?
 K8 K8 N00A 129.0(6) 2_655 2_655 ?
 K8 K8 C00H 73.3(2) 2_655 7_665 ?
 K8 K8 C00H 70.9(2) 2_655 8_564 ?
 K8 K8 N00J 82.5(5) 2_655 . ?
 K8 K8 C00K 110.2(6) 2_655 2_655 ?
 K8 K8 C00M 96.6(5) 2_655 . ?
 Cu03 K7 Cu03 117.2(3) . 6_565 ?
 N00G K7 Cu03 31.69(15) . . ?
 N00G K7 Cu03 89.2(3) . 6_565 ?
 N00G K7 N00J 99.2(3) . 5_665 ?
 N00G K7 C00L 20.53(16) . . ?
 N00G K7 C00M 59.1(2) . . ?
 N00G K7 C00M 111.5(3) . 6_565 ?
 N00G K7 C00M 114.5(3) . 5_665 ?
 N00G K7 C00O 71.8(3) . 6_565 ?
 N00J K7 Cu03 73.1(2) 5_665 . ?
 N00J K7 Cu03 168.3(4) 5_665 6_565 ?
 N00J K7 C00L 116.0(4) 5_665 . ?
 N00J K7 C00M 137.3(4) 5_665 6_565 ?
 N00J K7 C00M 20.24(16) 5_665 5_665 ?
 N00J K7 C00M 67.7(3) 5_665 . ?
 N00J K7 C00O 160.7(5) 5_665 6_565 ?
 C00L K7 Cu03 70.7(2) . 6_565 ?
 C00L K7 Cu03 52.22(18) . . ?
 C00L K7 C00M 133.6(4) . 5_665 ?
 C00L K7 C00M 78.2(3) . . ?
 C00L K7 C00M 91.0(3) . 6_565 ?
 C00L K7 C00O 59.8(2) . 6_565 ?
 C00M K7 Cu03 84.7(2) 5_665 . ?
 C00M K7 Cu03 155.7(4) 5_665 6_565 ?
 C00M K7 Cu03 31.09(13) 6_565 6_565 ?
 C00M K7 Cu03 31.32(14) . . ?
 C00M K7 Cu03 123.9(4) . 6_565 ?
 C00M K7 Cu03 143.0(3) 6_565 . ?
 C00M K7 C00M 131.3(4) 5_665 6_565 ?
 C00M K7 C00M 69.1(3) 5_665 . ?
 C00M K7 C00M 154.4(4) . 6_565 ?
 C00O K7 Cu03 30.70(14) 6_565 6_565 ?
 C00O K7 Cu03 92.2(3) 6_565 . ?
 C00O K7 C00M 61.5(2) 6_565 6_565 ?
 C00O K7 C00M 150.2(5) 6_565 5_665 ?
 C00O K7 C00M 93.2(4) 6_565 . ?
 K7 K7 Cu03 151.9(6) 2 . ?
 K7 K7 N00G 175.7(5) 2 . ?
 K7 K7 C00L 155.7(6) 2 . ?
 K7 K7 C00M 125.1(5) 2 . ?

loop_
  _geom_torsion_atom_site_label_1
  _geom_torsion_atom_site_label_2
  _geom_torsion_atom_site_label_3
  _geom_torsion_atom_site_label_4
  _geom_torsion
  _geom_torsion_site_symmetry_1
  _geom_torsion_site_symmetry_2
  _geom_torsion_site_symmetry_3
  _geom_torsion_site_symmetry_4
  _geom_torsion_publ_flag
 Cd01 N00B C00O K3 -170(2) 3_544 . . 6_665 ?
 Cd01 N00B C00O K7 -177(2) 3_544 . . 6_665 ?
 Cd01 N00I C00Q K006 108(2) 3_444 . . 2_556 ?
 Cu04 N00F C00N K006 -5(2) . . . 5_666 ?
 K006 Cu04 C00Q K006 101.1(4) 5_666 . . 2_556 ?
 K006 N00F C00N K006 169.9(2) 2_556 . . 5_666 ?
 K006 N00G C00L Cu04 71(3) 5_666 . . . ?
 K006 N00G C00L K3 153.71(17) 5_666 . . . ?
 K006 N00G C00L K7 163.7(3) 5_666 . . . ?
 N00F Cu04 C00Q K006 18.0(3) . . . 2_556 ?
 C00L Cu04 C00Q K006 -167.1(2) . . . 2_556 ?
 K2 Cu04 C00Q K006 -157.41(18) 6_565 . . 2_556 ?
 K2 N00I C00Q K006 -89.8(2) 4_545 . . 2_556 ?
 K3 N00G C00L Cu04 -82(3) . . . . ?
 K3 N00G C00L K006 -153.71(17) . . . 5_666 ?
 K3 N00J C00M K3 110.20(13) . . . 5_665 ?
 K3 N00J C00M K3 -110.20(13) 5_665 . . . ?
 K7 N00G C00L Cu04 -92(3) . . . . ?
 K7 N00G C00L K006 -163.7(3) . . . 5_666 ?
 K7 N00J C00M K7 33.4(3) 5_665 . . 6_665 ?
 K7 N00J C00M K7 -112.3(2) 5_665 . . . ?

_shelx_res_file
;
TITL 240306_cdcu-1_0226_auto_a.res in I2/a
    240306_cdcu-1_0226_auto.res
    created by SHELXL-2018/3 at 17:14:02 on 18-Dec-2024
REM Old TITL 240306_CdCu-1_0226_auto in I2/a #15
REM SHELXT solution in I2/a: R1 0.079, Rweak 0.006, Alpha 0.033
REM <I/s> 0.727 for 139 systematic absences, Orientation as input
REM Formula found by SHELXT: C22 N13 O6 K2 Cu8 Cd2
CELL 1.54184 12.6215 15.8342 19.1948 90 108.773 90
ZERR 8 0.0004 0.0005 0.0007 0 0.004 0
LATT 2
SYMM 0.5-X,+Y,-Z
SFAC C Cd Cu K N O
UNIT 64 8 32 16 64 12

L.S. 10 0 0
PLAN  2
SIZE 0.1 0.1 0.1
TEMP -173.15(10)
CONF
list 4
MORE -1
fmap 2 53
acta
REM <olex2.extras>
REM <HklSrc "%.\\240306_CdCu-1_0226_auto.hkl">
REM </olex2.extras>

WGHT    0.087600   50.877701
FVAR       0.13231
CD01  2    0.471046    0.766182    0.721044    11.00000    0.01295    0.01508 =
         0.01126   -0.00129    0.00412    0.00039
CU02  3    0.435587    0.693223   -0.022472    11.00000    0.01942    0.02605 =
         0.01727    0.00733    0.00902    0.00631
CU03  3    0.640757    0.479636    0.163848    11.00000    0.01801    0.01816 =
         0.02171    0.00622    0.00856    0.00568
CU04  3    0.347499    0.438419    0.284851    11.00000    0.01624    0.02087 =
         0.02515   -0.00373    0.00845   -0.00448
CU05  3    0.545611    0.631532    0.492824    11.00000    0.02312    0.02690 =
         0.01979   -0.00810    0.01063   -0.00191
K006  4    0.342617    0.512892    0.624775    11.00000    0.02261    0.02681 =
         0.01736   -0.00248    0.00549    0.00334
O009  6    0.293846    0.675375    0.681850    11.00000    0.01388    0.01732 =
         0.02736   -0.00242    0.00726   -0.00237
N00A  5    0.473388    0.742416   -0.165579    11.00000    0.02587    0.01490 =
         0.00982    0.00077    0.00682   -0.00201
N00B  5    0.846061    0.368180    0.189377    11.00000    0.01697    0.01564 =
         0.02028   -0.00021    0.00762    0.00146
N00C  5    0.499933    0.701716    0.628692    11.00000    0.01993    0.01595 =
         0.01302   -0.00159    0.00763    0.00290
O00D  6    0.250000    0.602700    0.500000    10.50000    0.06433    0.01585 =
         0.02650    0.00000   -0.00827    0.00000
N00E  5    0.292776    0.695115   -0.005558    11.00000    0.01981    0.02129 =
         0.02158    0.00003    0.00429    0.00288
N00F  5    0.399876    0.516692    0.369260    11.00000    0.02421    0.01770 =
         0.02267    0.00501    0.01308    0.00298
N00G  5    0.530586    0.453198    0.212087    11.00000    0.02835    0.01695 =
         0.02114    0.00206    0.00534    0.00656
C00H  1    0.703042    0.631839    0.497559    11.00000    0.02492    0.01327 =
         0.01988   -0.00551    0.01102   -0.00295
N00I  5    0.136436    0.333956    0.259875    11.00000    0.01499    0.03145 =
         0.02765   -0.00886    0.00371   -0.00787
N00J  5    0.534832    0.610700    0.042834    11.00000    0.01718    0.02612 =
         0.02029   -0.00155    0.00910   -0.00122
C00K  1    0.463548    0.730640   -0.109364    11.00000    0.01438    0.01734 =
         0.02326   -0.00137    0.00067    0.00383
C00L  1    0.462617    0.439531    0.238131    11.00000    0.01156    0.01338 =
         0.00966   -0.00199    0.00485    0.00029
C00M  1    0.581819    0.560838    0.085495    11.00000    0.01026    0.01447 =
         0.01404   -0.00093    0.00213   -0.00123
C00N  1    0.449596    0.560526    0.417468    11.00000    0.01653    0.00789 =
         0.01702    0.00405    0.00728    0.00300
C00O  1    0.772311    0.412818    0.181571    11.00000    0.01691    0.01278 =
         0.01670    0.00147    0.00647   -0.00275
C00P  1    0.513759    0.680202    0.575432    11.00000    0.01182    0.01493 =
         0.01759    0.00309    0.00209    0.00163
C00Q  1    0.215030    0.375042    0.266741    11.00000    0.01664    0.02628 =
         0.01797   -0.00131    0.00681    0.00381
PART 2
K2    4    0.768659    0.695456    0.098377    10.40000    0.01470    0.01826 =
         0.02315   -0.00335    0.00079   -0.01250
PART 3
K3    4    0.339276    0.500553    0.057851    10.40000    0.00802    0.00867 =
         0.01173   -0.00500    0.00461   -0.00305
PART 1
K8    4    0.782242    0.667993    0.057047    10.10000    0.00600
PART 4
K7    4    0.337128    0.463135    0.062302    10.10000    0.00245
HKLF 4


REM  240306_cdcu-1_0226_auto_a.res in I2/a
REM wR2 = 0.1387, GooF = S = 1.046, Restrained GooF = 1.046 for all data
REM R1 = 0.0466 for 3415 Fo > 4sig(Fo) and 0.0486 for all 3635 data
REM 239 parameters refined using 0 restraints

END

WGHT      0.0886     49.9883

REM Highest difference peak  1.754,  deepest hole -2.051,  1-sigma level  0.230
Q1    1   0.3247  0.4845  0.0542  11.00000  0.05    1.75
Q2    1   0.5155  0.7979  0.7594  11.00000  0.05    1.42
;
_shelx_res_checksum                83384
_shelx_hkl_file
;
   0   0   2  611.33   21.72
   0   0   4 5208.46  180.07
   0   0   6  643.81   24.87
   0   0   6  681.67   25.81
   0   0   8  919.97   34.50
   0   0   8  910.58   35.57
   0   0  10  858.41   34.69
   0   0  12   28.69    4.37
   0   0  12   19.85    4.08
   0   0  14 1142.35   47.61
   0   0  14 1247.16   48.82
   0   0  16  440.19   22.72
   0   0  18 1479.35   58.73
   0   0 -20  835.41   37.34
   0   0 -22   81.71    6.76
   0   0  22   75.90    5.51
   0  -1   1    1.61    0.85
   0   1   3  121.27    4.99
   0  -1   3  107.31    5.87
   0  -1   5    7.54    1.89
   0   1   5    6.45    1.49
   0  -1   7  237.35   11.04
   0   1   7  254.74   10.97
   0  -1   9 3582.53  130.24
   0  -1   9 3667.74  131.74
   0   1   9 3796.11  130.54
   0  -1  11   44.31    5.17
   0   1  11   47.03    4.77
   0  -1  13    4.37    2.49
   0   1  13    2.46    2.01
   0   1  13    1.78    2.43
   0  -1  13    3.08    2.27
   0  -1  13    3.53    2.53
   0  -1  15  706.18   32.25
   0  -1  15  722.31   32.69
   0   1  15  772.06   33.33
   0  -1  17   15.23    3.99
   0   1  17   18.07    4.38
   0  -1  19   15.06    3.67
   0   1 -21   -1.77    3.65
   0   1  21    3.55    2.15
   0   1 -23   75.21    4.68
   0  -2   2   38.63    3.22
   0  -2   4 3509.72  129.65
   0  -2   4 3416.06  129.01
   0   2   6   92.48    4.87
   0  -2   6   89.77    6.11
   0   2   8  433.56   17.04
   0  -2   8  378.80   17.79
   0   2  10  558.70   23.02
   0  -2  10  550.24   25.08
   0  -2  10  557.91   23.78
   0  -2  12   39.41    5.35
   0   2  12   35.94    4.23
   0  -2  12   42.97    5.09
   0  -2  12   52.16    5.52
   0   2  12   31.09    4.57
   0  -2  14   42.38    5.81
   0  -2  14   51.04    6.00
   0   2  14   40.84    5.59
   0  -2  14   42.25    5.70
   0  -2  16  555.32   26.14
   0   2  16  569.49   26.92
   0  -2  16  511.67   25.56
   0  -2  18   32.33    5.16
   0   2 -20  200.09   13.33
   0  -2 -20  185.86   13.31
   0   2  20  180.53   11.60
   0  -2  20  190.01   11.21
   0   2 -22   75.11    6.25
   0  -2 -22   89.89    6.88
   0  -2  22   89.51    5.70
   0   2  22   97.50    6.09
   0  -3   1    6.28    2.06
   0  -3   3    5.71    2.18
   0  -3   5  260.27   12.67
   0  -3   5  255.83   12.04
   0  -3   7  232.02   12.06
   0   3   7  229.53    9.91
   0   3   9 1356.90   49.65
   0  -3   9 1359.70   51.67
   0  -3  11  713.65   31.56
   0   3  11  706.03   28.68
   0  -3  11  747.29   30.46
   0  -3  13  685.45   31.22
   0  -3  13  679.90   30.31
   0   3  13  691.13   30.47
   0  -3  13  702.03   30.31
   0  -3  15    5.86    2.76
   0  -3  15    8.92    3.07
   0  -3  15    5.45    2.87
   0  -3  17  311.72   17.40
   0  -3  19  147.08   10.03
   0   3 -21   96.61    8.08
   0  -3 -21  116.09    8.97
   0   3  21  121.95    7.96
   0  -3  21  123.65    7.40
   0  -4   2 3551.50  125.36
   0  -4   4 1943.70   70.55
   0  -4   6  596.69   25.67
   0  -4   6  625.45   25.30
   0  -4   8   54.72    5.59
   0  -4  10  467.43   21.40
   0  -4  12  786.29   34.73
   0  -4  12  791.25   33.28
   0  -4  12  798.51   33.43
   0  -4  14  104.04    9.30
   0  -4  14   96.01    8.38
   0  -4  14  106.99    8.83
   0   4  14  102.33    9.22
   0  -4  16  922.03   39.22
   0  -4  16  941.97   39.41
   0  -4  18  563.72   25.64
   0   4  20  708.81   31.47
   0  -4  20  796.74   30.64
   0  -4  20  750.79   30.78
   0  -4 -20  721.34   32.73
   0   4 -20  806.31   32.90
   0   4  22    4.45    1.68
   0   4 -22    2.97    1.44
   0  -4 -22    2.28    1.58
   0  -5   3 1047.60   40.18
   0  -5   5 3566.09  127.40
   0  -5   5 3556.25  126.83
   0  -5   7   19.61    3.37
   0  -5   7   21.74    3.72
   0  -5   9  495.08   22.62
   0  -5  11   47.30    5.27
   0  -5  11   45.80    5.33
   0  -5  11   46.57    6.07
   0  -5  13 1046.39   43.16
   0  -5  13 1012.35   41.32
   0  -5  13 1020.84   41.56
   0   5  13  950.58   42.45
   0   5  15  291.47   17.40
   0  -5  15  292.12   16.37
   0  -5  15  265.02   16.53
   0  -5  17    9.20    3.33
   0   5 -19  490.67   23.23
   0  -5 -19  459.84   22.87
   0   5  19  471.61   22.55
   0  -5  19  475.84   20.86
   0  -5  19  475.40   21.45
   0   5 -21   87.56    5.96
   0  -5 -21   77.43    5.96
   0   5  21   91.78    6.13
   0  -6   2 2787.94  100.59
   0  -6   4 1255.49   48.12
   0  -6   6 1172.90   45.74
   0  -6   6 1176.69   46.20
   0  -6   8   75.10    6.91
   0  -6  10  338.49   17.15
   0  -6  10  352.79   17.94
   0  -6  12  321.83   18.38
   0  -6  12  335.32   17.13
   0  -6  12  335.52   17.43
   0   6  12  317.10   18.37
   0  -6  14  577.82   27.55
   0   6  14  537.28   27.40
   0  -6  14  576.26   26.23
   0  -6  14  560.93   26.10
   0   6  16  852.37   39.10
   0  -6  16  939.21   38.25
   0   6 -18  291.49   15.91
   0   6  18  260.70   15.28
   0  -6  18  281.53   13.60
   0   6 -20   38.46    4.01
   0   6  20   39.32    4.79
   0   6  20   29.58    3.82
   0  -7   3  637.89   27.26
   0  -7  -5  332.01   13.40
   0  -7   5  336.58   17.25
   0  -7   7  388.40   19.31
   0  -7   7  395.27   18.97
   0  -7   9 2693.06   99.93
   0   7  11    7.67    3.37
   0  -7  11    3.56    2.41
   0  -7  11    7.37    2.85
   0  -7  13  138.64   10.25
   0  -7  13  130.52   10.77
   0  -7 -13  130.98    9.37
   0   7  13  141.39   11.47
   0  -7  13  140.02   10.03
   0  -7  15    1.72    2.31
   0   7  15   -2.37    4.03
   0  -7  15   -0.72    2.65
   0  -7 -17   59.06    6.38
   0  -7  17   70.50    6.36
   0  -7  17   74.15    5.81
   0  -7  17   67.86    6.59
   0   7  19   48.67    5.87
   0  -8   0  237.10   13.44
   0  -8   4    7.54    2.71
   0  -8   6  375.33   19.33
   0  -8   6  401.28   19.32
   0  -8   8  223.51   13.13
   0  -8   8  213.87   13.29
   0   8   8  212.01   12.19
   0  -8   8  205.24   11.93
   0  -8  10   34.82    5.04
   0  -8  12   16.17    3.94
   0  -8  12   19.31    3.90
   0   8  12   17.92    5.26
   0  -8  12   22.48    3.92
   0   8  14  150.62   12.79
   0  -8  14  184.67   11.51
   0  -8  14  166.69   11.01
   0   8  16  102.37    9.56
   0  -8  16  102.36    7.91
   0  -8  16  104.58    8.31
   0   8  16   99.16    9.36
   0   8  18  914.78   37.32
   0  -8  18  832.25   34.04
   0  -8  20   11.17    1.93
   0   8  20   13.36    2.82
   0  -9  -1   26.78    4.71
   0  -9   3 1098.81   44.53
   0  -9   5 1008.20   41.48
   0   9   7 2304.17   85.15
   0  -9   7 2281.24   85.98
   0  -9   7 2231.27   84.32
   0  -9   7 2369.09   86.56
   0  -9   9   46.61    5.35
   0   9   9   55.03    6.19
   0  -9   9   52.17    6.35
   0   9  11  343.85   18.93
   0  -9  11  334.08   18.33
   0   9  13  178.72   13.39
   0   9  13  161.57   13.69
   0   9  15  275.91   16.95
   0  -9  15  261.32   14.25
   0   9  15  256.35   16.78
   0  -9  15  283.87   15.07
   0   9  17   16.88    4.50
   0  -9  17   18.01    3.08
   0  -9  17   17.15    3.38
   0   9  19  156.69    9.85
   0  -9  19  137.05    7.47
   0 -10   0   14.63    3.83
   0 -10  -2 1735.34   68.02
   0 -10   4  625.98   26.80
   0 -10   4  632.19   28.87
   0 -10   4  643.18   29.04
   0 -10   6  390.25   20.11
   0 -10   6  379.97   18.46
   0  10   6  417.52   20.23
   0 -10  -6  369.90   18.91
   0 -10   8   28.83    4.80
   0 -10   8   41.04    5.59
   0 -10   8   34.77    4.63
   0  10   8   29.46    5.18
   0 -10  10  104.70    8.33
   0  10  10  109.08    9.67
   0 -10  10  101.21    8.91
   0  10  12   13.47    4.26
   0  10  12    7.24    4.51
   0  10  14  437.40   23.27
   0 -10  14  437.09   20.65
   0  10  14  404.34   23.49
   0 -10  14  438.29   20.28
   0  10  16  311.89   17.65
   0 -10  16  310.91   15.26
   0 -10  16  291.21   14.38
   0  10  16  273.91   17.10
   0  10  18  218.35   12.20
   0 -10  18  171.17    9.02
   0 -11   1  301.72   15.05
   0 -11  -1  296.63   17.68
   0 -11   1  298.67   17.45
   0 -11  -1  328.82   16.18
   0 -11   1  314.11   16.08
   0 -11  -3 1784.04   70.36
   0 -11  -3 1785.22   67.13
   0 -11   3 1752.96   66.23
   0  11   5   57.69    6.77
   0 -11  -5   37.82    5.01
   0 -11  -5   40.63    6.28
   0 -11   5   48.88    6.19
   0 -11   5   41.23    5.69
   0 -11   5   41.80    5.01
   0 -11   7  907.36   38.87
   0 -11   7  900.76   36.97
   0  11   7  951.28   39.88
   0 -11  -7  850.38   37.30
   0 -11  -9  185.22   12.06
   0 -11  -9  176.01   11.79
   0  11   9  181.88   13.46
   0 -11   9  169.61   11.26
   0 -11   9  188.04   12.77
   0 -11  11  662.84   29.24
   0  11  11  682.94   32.57
   0  11  13   17.38    4.70
   0  11  13    9.67    5.52
   0  11  15   19.70    4.83
   0 -11  15   20.19    3.48
   0 -11  15   19.93    3.13
   0  11  15   23.44    5.59
   0  11  17   -1.71    2.67
   0 -11  17   -0.31    1.43
   0 -11  17    1.55    1.61
   0 -12   0   16.21    3.55
   0 -12   0   18.98    3.22
   0 -12   0   21.54    4.64
   0 -12   2  592.01   28.19
   0 -12  -2  579.75   28.67
   0 -12  -2  565.71   25.95
   0 -12   2  579.62   25.14
   0 -12  -4  185.12   12.20
   0 -12   4  214.72   13.91
   0 -12  -4  211.19   14.79
   0 -12   4  206.44   13.71
   0 -12   4  206.49   11.90
   0 -12  -6  219.75   13.72
   0 -12   6  251.01   15.11
   0 -12  -6  216.13   15.78
   0 -12   6  231.82   13.09
   0 -12   6  227.48   14.59
   0 -12   8  262.06   14.46
   0 -12  -8  245.14   14.74
   0  12   8  293.50   18.34
   0 -12  10  232.01   13.30
   0  12  10  235.44   16.67
   0 -12  12  125.59    8.65
   0  12  12  107.53   11.59
   0  12  12  110.25   11.08
   0  12  14   15.29    5.01
   0 -12  14   15.29    2.66
   0  12  14   17.86    4.73
   0 -12  16   11.42    2.43
   0 -12  16    7.33    1.73
   0  12  16    9.26    3.35
   0 -13   1   31.83    4.27
   0 -13   1   36.58    5.63
   0 -13  -1   35.59    5.96
   0 -13   1   31.14    5.41
   0 -13  -1   36.24    4.97
   0 -13   3  252.86   13.90
   0 -13  -3  258.81   14.86
   0 -13  -3  274.37   17.43
   0 -13   3  289.02   16.56
   0 -13   5  136.17    9.11
   0 -13   5  131.84    9.25
   0 -13  -5  114.61   10.87
   0 -13   5  125.67   10.43
   0 -13  -5  122.13    9.45
   0 -13   5  122.51   10.18
   0 -13  -7  592.05   26.95
   0 -13   7  573.34   26.03
   0 -13   7  610.44   28.56
   0 -13   7  610.40   28.40
   0 -13   9  160.54   10.25
   0 -13  -9  161.71   11.03
   0  13  11  180.13   15.52
   0 -13  11  187.34   11.01
   0  13  13  341.76   20.63
   0 -13  13  310.21   14.47
   0 -13  13  317.45   15.31
   0 -13  15    6.75    1.53
   0  13  15    8.07    3.82
   0 -14   0   10.36    3.75
   0 -14   0   22.12    4.41
   0 -14   2    4.36    2.11
   0 -14  -2    5.13    3.29
   0 -14   2    3.77    3.13
   0 -14  -2    9.90    3.07
   0 -14   2    9.99    3.43
   0 -14   4   10.77    2.81
   0 -14  -4    7.82    3.57
   0 -14   4    8.75    2.85
   0 -14   4    5.15    2.99
   0 -14  -4    9.73    3.08
   0 -14   6    5.45    2.39
   0 -14  -6    3.34    2.29
   0 -14   8   20.70    3.47
   0 -14  -8   20.52    3.97
   0 -14 -10   67.93    6.33
   0 -14  10   66.01    5.83
   0 -14  12   12.18    2.55
   0 -14  12    8.49    1.87
   0 -14  14   47.08    4.19
   0  14  14   52.40    6.91
   0 -15   3  386.39   18.23
   0 -15   3  415.08   19.73
   0 -15   5  596.48   24.87
   0 -15  -5  564.28   25.46
   0 -15   5  568.07   24.61
   0 -15   7  236.52   12.38
   0 -15  -7  230.27   13.30
   0 -15   9  761.52   29.77
   0 -15  -9  703.69   30.27
   0 -15  11  411.28   18.32
   0  15  11  510.74   26.47
   0 -15  13  331.66   14.61
   0  15  13  386.46   19.60
   0 -16   2   94.91    7.67
   0 -16   4  265.73   13.51
   0 -16  -6    0.28    1.87
   0 -16   6    2.61    1.55
   0 -16   8   41.35    3.99
   0 -16  -8   21.07    3.43
   0  16  10  117.66   11.62
   0 -16  10  116.11    6.67
   0 -16  12    1.18    1.04
   0 -17   1    3.79    2.26
   0 -17   3    3.66    2.07
   0 -17  -5   10.77    2.65
   0 -17  -7  184.26    9.82
   0  17   9  143.84   11.97
   0 -18   0    2.15    1.88
   0 -18   2  195.56   10.05
   0 -18  -2  216.49   11.41
   0 -18  -4   11.54    2.50
   0 -18  -4   23.80    3.53
   0 -18  -6  345.29   14.78
   0 -18  -8   54.67    4.22
   0  18   8   44.66    5.65
   0 -19  -1    2.10    1.42
   0 -19   1    1.20    1.22
   0 -19  -3  359.82   14.48
   0 -19  -3  299.01   13.68
   0 -19  -5  146.37    6.78
   0 -19  -5   89.86    5.21
   0 -20   0   45.11    2.96
   0 -20   2   70.27    3.89
   1   0 -23    0.38    1.74
  -1   0  23   -0.14    1.15
   1   0 -21   -2.04    3.85
  -1   0  19   -1.14    2.75
  -1   0  17    0.42    2.57
   1   0 -17    0.55    2.68
  -1   0  15    0.40    2.41
  -1   0  13    0.67    1.96
  -1   0  13    0.32    1.89
  -1   0  11    0.82    1.84
  -1   0   9    4.90    2.22
  -1   0   9   -0.29    1.46
  -1   0   7    0.99    1.22
  -1   0   5    1.20    1.16
  -1   0   3    0.41    1.02
   1   0  -1    0.96    0.45
   1   0  -1    0.30    0.42
   1   0   1    2.90    0.63
   1   0   3    1.22    1.15
   1   0   3    1.54    1.06
   1   0   5    3.36    1.57
   1   0   5    4.44    1.46
   1   0   7    2.51    1.91
   1   0   9    1.27    1.78
   1   0  11    1.56    1.78
   1   0  13   -0.38    2.63
   1   0  13   -0.72    2.34
   1   0  15    2.55    2.99
   1   0  15    0.38    2.16
   1   0  17    1.66    2.84
   1   0  19    0.68    2.39
   1   0  21    2.98    1.76
  -1   0 -21   -1.58    3.15
   1   1 -22  424.11   20.67
  -1   1  22  471.79   19.78
  -1  -1  20   79.94    7.16
   1   1 -20  101.47    9.73
  -1   1  18  192.09   12.95
  -1  -1  18  191.38   12.77
  -1  -1  16  192.88   13.19
  -1   1  16  212.42   13.67
  -1   1  14  167.95   11.49
  -1  -1  14  171.27   11.44
  -1  -1  14  155.94   11.06
  -1  -1  14  171.05   11.22
  -1   1  12 1954.46   74.19
  -1  -1  12 2091.58   75.94
  -1   1  10  229.25   11.67
  -1  -1  10  233.28   12.88
  -1  -1  10  236.61   11.62
  -1   1   8 4806.58  164.88
  -1  -1   8 4615.97  164.89
  -1   1   6 3051.21  108.50
  -1  -1   6 3165.85  109.32
  -1  -1   4 1704.31   60.14
   1   1  -2   56.40    2.91
   1   1   0   65.14    2.66
   1   1   0   50.62    2.68
   1   1   2  217.47    8.31
   1  -1   2  208.71    8.92
   1  -1   4 1780.70   63.40
   1   1   4 1811.36   62.32
   1  -1   4 1690.80   62.80
   1   1   6   44.62    3.60
   1  -1   6   44.15    4.30
   1  -1   6   38.46    3.70
   1   1   8 2654.27   91.59
   1  -1   8 2526.24   92.55
   1  -1   8 2460.50   91.48
   1  -1  10  206.77   12.12
   1   1  10  196.96   11.27
   1   1  12 1542.89   58.53
   1  -1  12 1552.58   58.47
   1   1  12 1393.97   57.27
   1  -1  12 1445.13   58.37
   1  -1  12 1577.84   58.64
   1   1  14   17.35    4.15
   1  -1  14   19.53    4.22
   1   1  14   10.90    3.15
   1  -1  14   17.45    3.84
   1  -1  16  120.16    9.81
   1   1  16  105.84    9.67
   1  -1  18   78.01    7.53
   1   1  20   68.22    6.19
  -1   1 -22  275.32   13.60
   1   1  22  316.44   13.11
   1  -2 -23   86.09    5.77
   1   2 -23   83.13    5.44
   1   2 -21   11.00    3.85
   1  -2 -21   11.34    4.20
   1   2 -19   22.91    5.83
  -1  -2  19   20.67    4.15
  -1  -2  17    6.07    3.12
  -1   2  17    5.14    2.89
  -1  -2  15    4.10    2.63
  -1   2  15    2.00    2.48
  -1  -2  15    2.73    2.41
  -1  -2  15    0.40    2.47
  -1   2  13  159.30   10.51
  -1  -2  13  157.31   10.78
  -1  -2  13  151.55   10.11
  -1  -2  13  153.02   10.88
  -1   2  11   24.51    3.10
  -1  -2  11   24.58    4.13
  -1  -2  11   29.37    3.78
  -1   2   9  240.40   11.10
  -1  -2   9  249.10   12.26
  -1   2   7   16.28    1.90
  -1  -2   7   16.16    2.73
  -1  -2   5 3101.59  116.98
  -1  -2   5 3036.49  116.15
  -1  -2   3   11.91    2.18
   1   2  -1   26.14    1.50
   1  -2  -1   28.78    1.58
   1   2  -1   28.01    1.66
   1  -2  -1   27.44    1.56
   1  -2   3    3.32    2.08
   1   2   3    3.28    0.94
   1  -2   5 1490.52   57.71
   1   2   5 1641.38   56.38
   1  -2   7   21.46    3.26
   1  -2   7   21.29    3.63
   1   2   7   28.84    2.94
   1  -2   9  413.91   19.12
   1  -2   9  412.51   20.11
   1   2   9  433.63   18.35
   1   2  11    1.54    1.76
   1  -2  11    2.91    2.21
   1  -2  13   60.00    6.56
   1   2  13   68.30    7.11
   1   2  13   65.65    7.16
   1  -2  13   59.88    6.73
   1   2  13   53.55    5.78
   1  -2  15    0.82    2.25
   1  -2  15    3.63    2.67
   1   2  15    4.38    2.85
   1  -2  17    1.16    2.30
   1   2  19    3.53    2.49
   1  -2  19    4.85    2.48
   1  -2  21    9.35    2.18
   1   2  21    6.38    2.20
  -1  -2 -21    3.31    2.96
  -1   2 -21    6.88    2.79
   1  -3 -22   32.20    4.35
   1   3 -22   30.87    4.17
  -1  -3  22   43.65    3.70
  -1   3  22   33.81    4.01
   1  -3 -20   19.03    4.82
   1   3 -20   13.46    4.47
  -1  -3  20   12.47    3.03
  -1  -3  18  118.72    9.46
  -1  -3  16  189.83   12.56
  -1  -3  16  164.19   12.34
   1  -3 -16  207.38   14.18
   1   3 -16  206.45   14.31
  -1  -3  16  200.54   12.99
  -1  -3  14 1008.05   44.50
  -1   3  14 1095.41   44.84
  -1  -3  14 1120.60   44.08
  -1   3  14 1060.43   44.22
  -1  -3  14 1114.76   44.53
  -1  -3  12 1601.32   62.84
  -1  -3  12 1670.01   61.28
  -1  -3  12 1563.04   60.95
  -1  -3  10  975.94   36.74
  -1   3  10  884.43   34.30
  -1   3   8  612.80   23.67
  -1  -3   8  688.49   26.70
  -1  -3   6   94.67    6.00
  -1  -3   6   96.08    6.51
  -1   3   6   85.10    4.15
  -1  -3   4  230.39   10.79
   1   3  -2    2.99    0.95
   1  -3  -2    3.49    0.83
   1   3   0  696.68   24.10
   1  -3   0  675.29   24.08
   1  -3   2  199.25    9.77
   1  -3   4 4355.08  150.68
   1  -3   4 4204.58  150.97
   1  -3   6  810.91   33.23
   1   3   6  854.32   31.12
   1  -3   8 1339.46   50.60
   1   3   8 1323.69   48.73
   1  -3   8 1324.86   51.73
   1  -3  10  132.56    8.94
   1  -3  10  135.44    9.82
   1   3  10  128.32    7.90
   1   3  12  350.70   17.64
   1  -3  12  334.16   17.33
   1  -3  12  298.13   17.57
   1  -3  14    4.35    3.19
   1   3  14   -0.45    3.14
   1  -3  14    3.83    2.73
   1  -3  18   12.10    3.41
   1  -3  18   19.76    3.91
   1   3  18   13.65    4.03
  -1   3 -20  114.49    9.07
  -1  -3 -20  109.10    9.26
   1   3  20  120.87    8.30
   1  -3  20  110.31    7.40
  -1  -3 -22   53.29    4.04
   1  -4 -21    0.91    2.32
   1   4 -21    3.39    2.47
  -1  -4  21    2.95    1.83
  -1   4  21    1.53    2.03
  -1  -4  21    3.86    1.82
   1  -4 -19    0.46    3.30
   1   4 -19    3.61    3.69
  -1  -4  19    2.87    2.54
  -1  -4  17  415.81   20.14
  -1  -4  17  365.00   19.75
  -1  -4  15  136.19   10.13
  -1  -4  15  134.36   10.05
   1   4 -15  146.06   11.63
   1  -4 -15  121.13   10.27
  -1  -4  15  131.49   10.55
  -1   4  15  136.23   10.88
  -1  -4  13  574.97   26.42
  -1  -4  13  512.57   24.27
  -1  -4  13  542.92   24.53
  -1  -4  11   22.15    3.66
  -1  -4   9    8.62    2.64
  -1  -4   7   50.73    5.15
  -1  -4   7   55.09    4.85
  -1  -4   5   47.12    4.33
  -1  -4   3  410.08   17.20
   1  -4  -3  414.62   14.88
   1   4  -3  367.18   15.31
   1  -4  -1 1370.88   49.87
   1  -4  -1 1408.09   47.33
   1   4  -1 1294.96   47.60
   1  -4   1  758.13   27.08
   1   4   1  777.07   27.13
   1  -4   3 9999.00  346.91
   1  -4   5  144.50    9.31
   1  -4   5  184.80    9.86
   1  -4   7 1137.81   44.32
   1  -4   9  254.72   14.62
   1  -4   9  255.64   13.68
   1  -4  11   12.50    3.13
   1  -4  11    9.23    3.02
   1  -4  11   13.13    3.66
   1  -4  11   16.40    3.34
   1  -4  13  519.13   25.31
   1   4  13  481.85   24.99
   1  -4  13  509.19   24.15
   1  -4  13  533.62   24.59
   1   4  15    1.42    3.02
   1  -4  15   -0.43    2.38
   1  -4  15    4.36    3.06
   1  -4  19  369.75   17.17
   1   4  19  358.06   18.41
  -1  -4 -21    6.77    2.39
  -1   4 -21    6.00    2.12
   1  -4  21    5.37    1.62
   1   4  21    8.00    2.06
   1   4  21    7.15    2.21
  -1   5  22   53.01    4.49
   1   5 -20  110.56    8.55
   1  -5 -20  109.50    8.54
  -1   5  20   93.08    7.83
  -1  -5  20  108.38    7.09
  -1  -5  20  112.84    7.60
  -1  -5  18   96.81    7.92
   1  -5 -18   94.85    9.13
   1   5 -18  104.01    9.65
  -1  -5  18   94.18    7.83
  -1  -5  16  115.35    8.93
  -1  -5  16   97.81    8.37
  -1  -5  14  163.33   11.05
  -1  -5  14  179.47   11.37
   1  -5 -14  157.61   11.29
   1   5 -14  170.72   12.35
  -1   5  14  164.10   11.89
  -1  -5  14  170.69   12.33
  -1  -5  12   10.29    2.92
  -1  -5  12    9.95    2.86
  -1  -5  10 1658.86   63.29
  -1  -5   8  344.70   17.00
  -1  -5   8  341.96   16.40
  -1  -5   6 2323.22   84.39
  -1  -5   4  394.92   17.99
   1  -5  -4  415.10   15.35
   1   5  -4  381.36   16.05
   1  -5  -2   68.17    2.87
   1   5  -2   60.00    3.10
   1  -5   0  175.33    9.65
   1   5   2  146.79    6.20
   1  -5   2  151.97    6.12
   1  -5   4   35.68    4.11
   1  -5   6  878.60   35.70
   1  -5   8 2262.02   83.77
   1  -5  10 2986.15  109.42
   1  -5  10 2905.52  107.36
   1  -5  10 2973.61  107.92
   1  -5  12  590.17   26.78
   1  -5  12  626.51   27.36
   1  -5  12  588.48   28.14
   1  -5  12  582.17   26.58
   1   5  12  584.10   28.23
   1  -5  14  260.70   15.95
   1   5  14  240.66   16.15
   1  -5  14  271.15   15.70
   1  -5  14  265.20   14.99
   1  -5  16    7.85    3.38
   1  -5  16   12.33    3.26
   1   5  18   21.52    4.38
   1  -5  18   22.67    3.52
   1   5  20  132.52    8.47
   1  -5  20  115.85    6.66
   1   5  20  105.30    7.27
  -1   5 -20  115.41    7.68
  -1  -5 -20   92.78    7.35
  -1   6  21  720.79   28.32
  -1  -6  21  653.34   26.49
  -1  -6  19   18.69    2.97
  -1   6  19   19.28    3.88
   1   6 -19   17.76    3.96
   1  -6 -19   17.42    3.69
  -1  -6  19   16.99    3.27
  -1  -6  17  634.77   27.20
   1  -6 -17  526.24   26.85
   1   6 -17  599.14   28.50
  -1  -6  17  586.13   26.51
  -1  -6  15  100.33    8.48
   1  -6 -15   93.21    8.33
  -1  -6  15   93.83    8.89
  -1  -6  15  113.40    8.69
  -1   6  15   79.40    8.36
  -1  -6  13  201.12   12.35
   1  -6 -13  175.22   11.56
   1   6 -13  199.58   13.26
  -1  -6  13  219.34   12.51
  -1   6  13  173.25   12.57
  -1  -6  13  207.91   13.73
  -1  -6  11  568.19   25.77
  -1  -6  11  550.52   24.93
  -1  -6   9  698.13   30.26
   1   6  -7 1041.14   41.09
   1  -6  -7 1085.45   39.58
  -1  -6   7 1101.60   42.10
  -1  -6   7 1011.01   42.30
   1   6  -5  660.56   27.40
   1  -6  -5  729.42   26.30
  -1  -6   5  734.72   29.47
   1  -6  -3  660.69   21.93
  -1  -6   3  670.33   26.43
   1  -6  -1  370.01   16.99
   1  -6   3  189.71   11.22
   1  -6   3  210.21   11.33
   1  -6   3  203.29    8.05
   1   6   3  195.38    8.23
   1  -6   5  499.69   22.33
   1  -6   7  481.54   22.50
   1  -6   9  325.51   17.02
   1  -6  11    2.52    2.10
   1   6  11    5.66    3.07
   1  -6  11    4.66    2.47
   1  -6  11    3.62    2.22
   1  -6  13  732.85   30.78
   1   6  13  664.02   32.50
   1  -6  13  688.01   31.96
   1  -6  13  678.25   30.73
   1  -6  13  699.37   30.97
   1   6  15   52.71    7.16
   1  -6  15   64.09    6.88
   1  -6  15   56.28    6.10
   1  -6  17   67.82    6.21
   1  -6  17   63.68    5.77
   1   6  17   60.40    7.01
   1  -6  19   97.43    6.60
  -1  -6 -19   82.53    6.83
  -1   6 -19   90.15    7.03
   1   6  19   89.26    6.98
   1   6  19  102.61    8.13
  -1   7  20   71.50    6.39
  -1  -7  20   56.82    4.81
  -1  -7  18    6.33    2.52
   1  -7 -18    5.25    2.56
   1  -7 -16   68.67    7.05
  -1   7  16   79.36    8.19
  -1  -7  16   76.23    7.21
  -1  -7  14  601.70   27.72
  -1  -7  14  618.93   29.48
  -1  -7  14  669.93   28.12
  -1   7  14  563.43   28.78
  -1  -7  12  399.66   19.74
   1  -7 -12  359.69   17.97
  -1  -7  12  430.24   19.60
  -1   7  12  327.96   19.46
   1  -7 -10  945.12   38.09
  -1  -7  10 1075.76   41.48
  -1  -7  10  961.26   39.63
  -1  -7   8  169.81   10.72
  -1  -7   8  150.34   10.62
   1  -7  -8  168.84    8.68
  -1  -7   6   61.08    5.88
   1  -7  -6   57.63    3.76
  -1  -7   4   39.16    4.75
   1  -7  -2    8.46    2.86
  -1  -7   2    8.55    3.10
   1  -7   0   95.28    7.26
   1  -7   4  458.47   17.17
   1  -7   4  441.87   21.23
   1  -7   4  492.52   21.55
   1  -7   6 4093.49  146.80
   1  -7   8   17.85    3.67
   1  -7   8   20.57    3.48
   1  -7  10  262.00   15.06
   1   7  12   12.33    4.47
   1  -7  12   20.55    3.85
   1  -7  12   16.81    3.84
   1  -7  12   20.34    4.38
   1  -7  12   17.60    3.80
   1  -7  14  164.58   11.19
   1   7  14  163.69   13.06
   1  -7  14  190.70   12.09
   1  -7  14  187.62   10.88
   1   7  16    0.46    2.91
   1  -7  16    0.48    1.53
   1  -7  16    0.68    2.44
   1  -7  16   -0.61    1.96
   1  -7  18   41.99    4.50
   1   7  18   42.79    5.70
   1   7  20   10.26    2.78
  -1   8  19   38.64    5.05
  -1   8  17  466.45   23.57
  -1  -8  17  460.45   21.53
  -1  -8  15  376.25   18.75
  -1   8  15  352.25   20.06
  -1  -8  13  759.75   32.23
  -1  -8  13  748.37   31.55
  -1  -8  13  751.92   33.71
  -1  -8  11  137.85    9.79
  -1  -8  11  137.14   10.53
   1  -8 -11  138.20   10.06
  -1  -8   9    2.13    2.05
  -1  -8   9    3.86    2.64
  -1  -8   9    3.14    2.49
  -1  -8   7   62.47    6.66
  -1  -8   7   68.06    6.63
  -1  -8   5    0.98    2.22
   1  -8  -3  405.67   20.61
  -1  -8   3  510.21   22.12
   1  -8  -1  970.81   39.33
   1  -8   1  842.23   34.78
   1  -8   3  519.69   23.65
   1  -8   5  138.43    9.69
   1  -8   7   77.33    6.93
   1  -8   7   74.34    7.33
   1  -8   7   76.26    7.19
   1  -8   9  235.96   13.57
   1  -8   9  258.57   14.82
   1   8  11   15.60    6.01
   1  -8  11   18.02    3.89
   1  -8  13   64.67    6.49
   1   8  13   65.65    8.42
   1  -8  13   80.16    7.31
   1  -8  13   72.05    7.08
   1   8  15   13.76    4.36
   1  -8  15   15.14    3.38
   1   8  15    9.39    4.22
   1  -8  15   17.31    3.86
   1   8  17  656.43   29.74
   1  -8  17  626.27   26.50
   1   8  19  341.45   16.12
   1  -8  19  289.63   13.28
  -1  -9  20   30.11    2.82
  -1   9  18   45.23    5.70
  -1  -9  18   46.31    4.46
  -1  -9  18   42.86    4.50
  -1  -9  16  116.36    8.24
  -1  -9  16  119.98    8.49
  -1   9  16  103.89    9.57
  -1   9  14   10.88    4.00
  -1  -9  14   10.17    3.30
  -1   9  14   12.24    4.01
  -1   9  12  103.65    9.40
  -1  -9  12  100.48    8.26
  -1  -9  12   95.78    8.48
  -1   9  10  456.53   22.94
  -1  -9  10  455.28   23.26
   1  -9 -10  479.74   22.59
  -1   9   8  527.66   24.46
  -1  -9   8  516.51   25.13
  -1  -9   8  520.65   24.56
  -1  -9   6  165.79   10.23
  -1  -9   6  175.11   11.44
  -1  -9   4  602.71   26.38
   1  -9  -4  529.01   25.62
  -1  -9   2 1099.73   43.99
   1  -9  -2 1038.06   43.30
   1  -9   0  150.26   10.36
   1  -9   4  919.25   38.78
   1  -9   4  948.92   38.90
   1  -9   6  811.71   33.64
   1  -9   6  738.11   31.50
   1   9   6  768.48   32.26
   1  -9   8   92.05    7.45
   1  -9   8   88.12    8.19
   1   9   8   92.76    8.01
   1  -9  10  932.06   39.77
   1   9  10  896.13   39.59
   1  -9  10  962.36   38.67
   1  -9  10  956.59   40.55
   1   9  12   18.27    5.74
   1  -9  12   19.12    3.85
   1  -9  12   16.47    3.91
   1   9  12   20.10    4.93
   1   9  14   26.44    5.47
   1  -9  14   20.29    3.66
   1  -9  14   24.94    4.16
   1   9  16   85.08    8.42
   1  -9  16   70.35    6.40
   1  -9  16   68.53    5.84
   1   9  16   67.66    7.72
   1   9  18   33.14    4.82
   1  -9  18   27.12    3.00
  -1 -10  19  403.91   16.61
  -1 -10  17    7.87    2.41
  -1 -10  17   12.83    2.94
  -1  10  15  213.13   14.66
  -1  10  15  215.45   14.96
  -1 -10  15  208.22   12.28
  -1 -10  15  238.34   12.99
  -1 -10  13   13.74    3.47
  -1  10  13    6.22    3.77
  -1  10  13    9.84    4.07
  -1 -10  11 1307.76   54.68
   1 -10 -11 1406.75   54.62
  -1  10  11 1360.42   55.90
   1 -10  -9   62.43    6.63
  -1 -10   9   65.02    6.92
  -1  10   9   63.32    7.30
  -1 -10   9   55.22    6.69
  -1 -10   7   35.64    4.63
  -1 -10   7   33.77    5.33
  -1 -10   7   34.52    5.14
   1 -10  -7   34.04    5.42
  -1  10   7   34.90    5.16
  -1 -10   5 1994.59   75.69
   1 -10  -5 1952.27   78.20
  -1 -10   5 2202.51   78.50
  -1 -10   3 1020.12   40.79
   1 -10  -3  965.05   42.00
  -1 -10   3 1043.68   42.58
   1 -10  -1  817.62   35.29
   1 -10   1  228.60   13.87
  -1 -10  -3  384.95   18.99
   1  10   3  435.67   20.29
   1 -10   3  373.31   19.81
   1 -10   5  570.47   25.29
   1 -10   5  613.89   25.69
  -1 -10  -5  555.18   25.87
   1 -10   5  589.17   27.18
   1  10   5  631.21   27.21
   1 -10   5  560.77   26.95
   1 -10   7   24.10    3.78
   1 -10   7   17.78    3.99
   1  10   7   14.00    3.51
   1  10   9  141.95   10.86
   1 -10   9  154.28   10.99
   1 -10   9  148.27    9.91
   1 -10   9  137.62   10.81
   1  10  11  131.84   13.34
   1  10  11  152.69   12.17
   1 -10  11  117.92    9.57
   1 -10  11  127.61    9.27
   1 -10  11  117.49    9.92
   1  10  13  603.52   29.39
   1  10  13  585.96   30.38
   1 -10  13  606.83   26.09
   1  10  15  961.73   41.63
   1 -10  15 1000.90   38.95
   1 -10  15  927.99   37.44
   1  10  15  946.60   42.05
   1  10  17  168.06   11.04
   1 -10  17  132.19    7.61
  -1 -11  18   40.20    3.68
  -1 -11  18   41.83    3.51
  -1  11  16   54.29    7.12
  -1 -11  16   46.87    4.87
  -1 -11  16   46.32    4.52
  -1  11  14  206.12   14.31
  -1 -11  14  198.76   11.56
   1 -11 -12    0.78    2.37
  -1  11  12    1.12    3.70
  -1  11  12    3.18    3.09
  -1  11  10  274.64   17.27
  -1 -11  10  230.65   13.95
  -1 -11  10  236.14   15.15
   1 -11 -10  263.95   15.31
  -1 -11   8   52.04    5.97
  -1 -11   8   57.36    6.85
  -1  11   8   63.69    7.83
  -1 -11   8   60.00    6.83
  -1 -11   6  108.30    8.27
   1 -11  -6   97.20    9.48
  -1 -11   6  111.82    9.43
  -1  11   6  121.89   10.33
   1 -11  -4  198.22   13.39
  -1 -11   4  192.76   13.03
  -1 -11   4  193.35   11.29
   1 -11  -4  171.06   10.95
   1 -11  -2  304.51   17.59
  -1 -11   2  309.62   15.45
   1 -11  -2  307.03   15.57
  -1 -11   2  306.59   16.30
  -1 -11   0  666.82   29.44
   1 -11   0  693.91   29.04
  -1 -11   0  681.20   31.78
   1 -11   0  674.36   30.93
  -1 -11  -2    4.96    2.43
   1 -11   2    5.55    2.17
   1 -11   2    9.30    3.16
  -1 -11  -2    3.42    3.08
   1 -11   2    5.75    2.50
   1 -11   4  224.29   12.60
  -1 -11  -4  213.96   13.47
   1  11   4  271.94   15.65
   1 -11   4  251.02   14.70
   1 -11   6 1118.89   44.00
   1 -11   6 1154.43   43.70
  -1 -11  -6 1071.45   45.23
   1 -11   6 1115.41   46.20
   1  11   6 1121.49   46.49
   1 -11   6 1053.63   45.77
   1 -11   8    2.19    2.23
  -1 -11  -8    3.21    2.44
   1  11   8    1.83    3.09
   1 -11  10   61.62    6.66
   1  11  10   45.47    6.78
   1 -11  10   64.44    6.83
   1 -11  10   52.87    5.75
   1  11  12   54.04    7.36
  -1 -11 -12   39.44    5.33
   1 -11  12   49.24    5.02
   1 -11  12   45.09    5.34
   1 -11  14  445.82   19.93
   1  11  14  473.27   25.17
   1  11  14  472.25   24.29
   1  11  16    4.89    4.12
   1  11  16    8.24    3.62
   1 -11  16    7.41    1.73
  -1 -12  17   24.64    2.96
  -1 -12  17   20.24    2.42
  -1 -12  15 1132.91   42.11
  -1  12  15 1035.96   44.73
  -1 -12  15 1059.65   41.28
  -1  12  13   13.63    4.63
  -1  12  13    2.75    4.35
   1 -12 -11    1.18    2.65
  -1 -12  11    3.20    2.38
  -1  12  11    4.08    3.67
  -1  12   9 1126.11   48.28
   1 -12  -9 1067.44   44.35
  -1 -12   9 1044.31   43.08
  -1 -12   9 1048.83   45.06
   1 -12  -7   61.00    7.26
  -1 -12   7   75.25    7.72
  -1 -12   7   63.01    6.41
   1 -12  -5  166.62   10.81
   1 -12  -5  181.92   13.04
  -1 -12   5  176.19   12.52
  -1 -12   5  172.89   12.52
  -1 -12   5  170.23   10.92
   1 -12  -3  109.06    8.32
  -1 -12   3  110.70    9.84
   1 -12  -3  100.98    9.48
  -1 -12   3  112.25    8.19
   1 -12  -1  853.39   35.10
  -1 -12   1  836.50   35.69
   1 -12  -1  858.27   37.54
   1 -12  -1  804.53   35.84
  -1 -12   1  860.98   34.67
   1 -12   1  528.85   24.95
  -1 -12  -1  544.34   27.12
   1 -12   1  522.13   25.60
  -1 -12  -1  486.04   23.95
  -1 -12  -3   28.31    4.63
  -1 -12  -3   34.78    6.31
   1 -12   3   36.66    6.38
   1 -12   3   34.64    5.82
   1 -12   3   43.71    4.97
   1 -12   5   74.98    6.70
  -1 -12  -5   69.77    7.13
  -1 -12  -5   68.19    8.56
   1 -12   5   58.47    5.84
   1 -12   5   73.84    7.45
   1  12   7  407.69   22.43
  -1 -12  -7  379.96   20.28
   1 -12   7  396.14   18.95
   1 -12   7  379.71   20.44
   1 -12   9  257.94   14.06
  -1 -12  -9  283.96   15.99
   1  12  11  315.75   21.39
   1 -12  11  360.36   17.16
   1  12  11  327.72   19.96
  -1 -12 -11  331.59   17.74
   1  12  13   48.50    7.10
   1 -12  13   42.65    4.81
   1  12  13   44.05    7.75
   1 -12  13   51.11    4.58
   1  12  15  246.33   14.87
   1  12  15  229.39   14.04
  -1 -13  16    4.26    1.40
  -1 -13  16    2.36    1.51
  -1 -13  14   49.64    4.40
   1 -13 -12   15.33    3.58
  -1  13  12    7.66    4.72
  -1 -13  12   12.28    3.14
  -1 -13  10  248.25   13.61
   1 -13 -10  237.65   14.55
  -1 -13   8    2.87    2.31
  -1 -13   6  281.83   16.69
  -1 -13   6  275.11   16.51
   1 -13  -6  226.42   15.69
  -1 -13   6  280.38   14.76
  -1 -13   4  116.36    9.99
   1 -13  -4   96.79    9.51
  -1 -13   4  108.22    9.75
  -1 -13   4  110.24    8.23
   1 -13  -4   99.39    8.04
   1 -13  -2  241.63   15.78
   1 -13  -2  250.54   14.16
  -1 -13   2  247.43   13.65
   1 -13   0 1004.47   44.68
  -1 -13   0 1058.83   46.07
   1 -13   0 1042.86   43.83
  -1 -13   0 1073.65   42.08
  -1 -13   0 1083.66   43.57
   1 -13   2   23.14    3.53
  -1 -13  -2   37.20    5.09
   1 -13   2   31.90    4.97
   1 -13   2   30.24    5.19
  -1 -13  -2   31.23    5.91
   1 -13   4  160.84   10.66
  -1 -13  -4  161.60   11.32
   1 -13   4  154.34    9.87
   1 -13   4  175.90   12.05
  -1 -13  -4  156.09   13.26
   1 -13   4  150.25   11.59
   1 -13   6   43.21    4.81
  -1 -13  -6   41.32    5.63
   1 -13   6   50.72    6.30
  -1 -13  -6   28.76    6.52
   1 -13   6   38.49    5.13
   1 -13   6   47.37    5.98
   1 -13   6   45.81    5.07
   1 -13   8  105.34    7.88
  -1 -13  -8  110.38    9.06
   1  13  10   68.60    8.63
   1 -13  10   58.26    5.63
  -1 -13 -10   52.47    5.83
   1  13  12   -0.52    3.33
   1 -13  12    4.90    2.17
   1  13  12    1.85    4.46
   1 -13  12    4.43    1.59
   1 -13  14    6.24    1.97
   1  13  14    4.86    3.97
  -1 -14  15   36.34    2.91
  -1 -14  13  183.14    9.82
  -1 -14  13  176.39    9.19
   1 -14 -11  519.69   23.52
  -1 -14  11  519.03   22.50
  -1  14  11  492.38   27.96
   1 -14  -9  117.14    9.34
  -1 -14   9  120.77    8.41
  -1 -14   7  129.66    9.05
  -1 -14   5  397.39   19.06
  -1 -14   5  398.00   19.14
  -1 -14   3 1454.42   54.36
   1 -14  -3 1338.80   56.95
  -1 -14   3 1395.98   57.14
  -1 -14   1  225.80   12.47
  -1 -14   1  213.24   14.94
   1 -14  -1  203.29   14.25
  -1 -14  -1  730.35   32.12
   1 -14   1  747.20   32.59
   1 -14   1  722.46   33.50
  -1 -14  -1  720.80   34.77
  -1 -14  -3  209.67   15.54
   1 -14   3  203.62   13.99
   1 -14   3  222.90   11.97
   1 -14   3  244.13   13.70
   1 -14   3  219.06   14.02
  -1 -14  -3  223.28   13.68
   1 -14   5 1114.21   44.41
   1 -14   5 1167.89   45.01
  -1 -14  -5 1156.98   46.75
  -1 -14  -7    4.41    2.54
   1 -14   7    2.35    1.94
  -1 -14  -7    3.97    2.50
  -1 -14  -9  323.91   16.81
   1 -14   9  347.70   16.23
   1 -14  11  171.16    9.64
   1  14  11  177.49   15.11
   1 -14  13  465.42   19.68
   1  14  13  489.06   25.73
  -1 -15  14    6.74    1.61
  -1 -15  12   20.88    2.84
  -1 -15  10   15.55    2.93
   1 -15 -10   18.13    3.63
  -1  15  10   16.72    5.92
   1 -15  -8    8.67    2.91
  -1 -15   8    9.63    2.52
  -1 -15   6    5.70    2.40
  -1 -15   4   16.35    3.47
  -1 -15   4   10.50    2.73
  -1 -15   2  124.85    8.49
   1 -15   2   40.08    5.53
  -1 -15  -2   32.62    4.87
   1 -15   4  169.88    9.71
   1 -15   4  170.68   10.58
  -1 -15  -4  186.54   11.66
  -1 -15  -6    7.14    2.74
   1 -15   6    6.33    2.08
   1 -15   8    0.85    1.87
   1  15  10   89.79   11.07
   1 -15  10   86.67    5.94
   1  15  12   47.28    7.54
   1 -15  12   33.32    3.30
  -1 -16  13  138.26    6.75
  -1 -16  11   32.31    3.24
   1 -16  -9  276.21   13.92
  -1  16   9  264.77   18.40
  -1 -16   9  280.92   12.99
  -1 -16   7  100.03    6.82
   1 -16  -7  101.81    7.84
  -1 -16   5   15.58    2.95
  -1 -16   3  274.74   14.36
  -1 -16   3  272.74   13.56
   1 -16   1  733.07   31.38
   1 -16   3   90.74    7.07
   1 -16   5  314.47   14.67
  -1 -16  -7    7.87    2.22
   1  16   9   65.50    9.62
   1  16  11  354.12   20.41
   1 -17 -10  117.25    6.71
   1 -17  -8  121.93    7.57
  -1  17   8  129.30   11.18
   1 -17  -6    2.46    1.99
  -1 -17   4   54.06    4.54
  -1 -17   2   21.85    3.44
   1 -17  -2   19.21    3.87
   1 -17   0   64.18    6.04
   1 -17   2    9.44    2.52
   1 -17   4   41.12    3.93
  -1 -17  -6  160.94    8.73
   1  17   8  107.17   11.32
   1  17  10   27.95    5.41
   1 -18  -7  134.91    7.33
   1 -18  -7   98.60    6.26
   1 -18  -5  531.63   22.06
   1 -18  -3  228.52   11.52
  -1 -18   3  190.22    9.52
   1 -18  -1  201.28   10.28
  -1 -18   1  157.92    9.18
   1 -18   1   44.59    4.15
  -1 -18  -1   45.13    4.64
   1 -18   3  126.75    6.94
  -1 -18  -5    1.25    1.32
   1  18   7   -1.32    4.02
   1 -19  -6  100.45    5.21
   1 -19  -4  171.96    8.39
   1 -19  -4  150.28    7.91
   1 -19  -2   12.62    2.23
   1 -19  -2   18.17    2.49
   1 -19   0    3.63    1.48
  -1 -19   0    3.72    1.50
  -1 -19  -2   10.85    1.88
   1 -19   2   12.08    1.69
  -1 -19  -2   14.40    2.32
  -1 -19  -4   98.79    5.96
   1 -20  -1  297.57   11.96
   1 -20   1   77.19    4.18
   2   0 -22   24.00    4.47
   2   0 -20  188.72   14.16
  -2   0  18   46.32    6.19
   2   0 -16  393.26   21.98
  -2   0  16  375.15   20.08
  -2   0  14 2608.83   96.78
  -2   0  12    1.97    1.90
  -2   0  10    5.64    1.53
  -2   0  10    5.50    2.25
  -2   0   8 2454.64   86.42
  -2   0   6    2.88    1.20
   2   0  -4 1368.89   49.18
   2   0  -2  284.54   11.22
   2   0  -2  285.25   11.08
   2   0   0 4261.27  147.44
   2   0   2  258.28   10.36
   2   0   4 4253.16  148.34
   2   0   6  256.73   12.15
   2   0   8    8.77    2.44
   2   0  10  293.27   15.51
   2   0  12  327.85   17.28
   2   0  12  293.37   16.59
   2   0  14    9.39    3.56
   2   0  14    5.48    2.60
   2   0  16  955.45   40.95
   2   0  18  710.98   31.38
   2   0  20  594.97   25.07
  -2   1  23   38.03    3.61
   2   1 -23   33.58    4.18
   2   1 -21   27.94    5.24
  -2  -1  19    1.90    2.68
   2   1 -19    4.45    4.44
  -2   1  17    7.13    3.33
  -2  -1  17    9.12    3.43
   2   1 -17   13.72    4.44
  -2  -1  15  103.18    8.88
  -2   1  15  110.46    9.09
   2   1 -15  130.40   10.82
  -2  -1  13  560.48   25.71
  -2  -1  13  553.66   25.54
  -2   1  13  583.47   25.51
  -2  -1  11  928.07   34.78
  -2   1  11  847.90   34.85
  -2  -1  11  918.90   36.77
  -2  -1   9 2119.41   74.86
  -2   1   9 2043.24   74.84
  -2  -1   7   49.59    4.00
  -2   1   5  580.90   20.38
  -2  -1   5  599.56   21.60
   2   1  -5  550.36   22.61
   2   1  -3   74.08    4.26
   2   1  -3   81.96    4.16
   2  -1  -1   27.54    1.43
   2   1  -1   24.87    1.83
   2   1   1  171.59    7.46
   2  -1   1  179.13    7.35
   2  -1   3 1099.70   40.97
   2   1   3 1151.28   40.48
   2  -1   5 2190.95   79.48
   2  -1   5 2245.04   80.04
   2   1   5 2238.70   79.00
   2  -1   7  560.18   24.33
   2   1   7  593.02   23.57
   2   1   9   54.11    5.24
   2  -1   9   52.44    5.57
   2   1  11  167.77   10.66
   2  -1  11  142.93   10.14
   2  -1  11  131.16   10.09
   2   1  11  141.67    9.72
   2   1  13  894.37   37.02
   2  -1  13  837.83   36.32
   2   1  13  790.83   35.35
   2  -1  15   14.87    3.75
   2  -1  15   20.25    4.50
   2   1  17   69.07    7.65
   2   1  19   68.19    6.55
   2   1  21   23.38    2.98
  -2   1 -21   24.23    3.74
   2   2 -22  189.97   11.61
   2  -2 -22  201.09   12.14
  -2  -2  20 1128.23   46.25
   2   2 -20 1172.10   49.25
   2  -2 -20 1222.53   49.86
  -2  -2  18 1612.26   64.89
   2   2 -18 1725.30   68.62
   2  -2 -18 1689.16   68.38
  -2  -2  16  228.21   14.58
  -2   2  16  241.47   14.78
   2   2 -16  259.95   16.86
   2  -2 -16  247.92   16.35
  -2   2  14    4.15    2.19
  -2  -2  14    6.53    2.52
   2   2 -14    3.20    3.08
   2  -2 -14    2.58    2.56
  -2  -2  14    6.03    2.51
  -2  -2  14    5.77    2.75
  -2  -2  12    6.34    3.09
  -2  -2  12    8.04    2.35
  -2   2  10   75.84    5.08
  -2  -2  10   92.49    6.35
  -2  -2   8 1202.80   43.64
  -2   2   8 1122.61   41.42
  -2   2   6  422.22   15.80
  -2  -2   6  443.23   17.32
   2  -2  -4 6518.41  220.26
   2   2  -4 6152.15  220.70
  -2  -2   4 6389.34  220.59
   2   2  -2 2304.39   84.32
   2  -2  -2 2350.47   84.11
   2  -2  -2 2428.15   84.30
   2  -2  -2 2373.74   84.09
   2   2  -2 2422.31   84.09
   2  -2  -2 2492.80   83.35
   2  -2   0 5076.27  180.55
   2  -2   0 5243.96  179.74
   2   2   0 5122.63  179.70
   2  -2   0 5228.60  179.58
   2  -2   0 5324.06  179.99
   2  -2   2  126.17    6.43
   2   2   4  947.48   34.03
   2  -2   4  905.86   35.14
   2   2   6  433.39   17.44
   2  -2   6  424.51   19.09
   2  -2   6  411.68   18.53
   2  -2   8  139.79    9.54
   2   2   8  146.51    8.33
   2  -2   8  149.86    9.06
   2  -2  10   22.55    4.09
   2   2  10   23.67    3.55
   2  -2  12 1275.11   53.94
   2   2  12 1262.81   52.34
   2   2  12 1394.54   54.43
   2  -2  12 1404.86   54.23
   2  -2  12 1375.33   53.66
   2   2  12 1398.02   54.06
   2  -2  14 1328.69   53.88
   2   2  18   27.09    5.08
   2  -2  18   33.52    4.98
   2   2  20  295.41   14.66
   2  -2  20  288.36   14.09
  -2   2 -20  323.60   16.17
   2  -3 -23   40.67    4.00
   2   3 -23   44.74    3.79
  -2  -3  21    2.23    1.91
   2  -3 -21   -1.13    3.22
   2   3 -21   -1.78    3.52
  -2  -3  19   27.46    4.68
   2   3 -19   24.37    5.73
   2  -3 -19   20.84    5.64
  -2  -3  17   57.90    6.27
  -2  -3  17   52.43    6.36
   2  -3 -15   89.22    8.70
  -2  -3  15   77.16    7.33
  -2  -3  15   67.74    7.41
  -2   3  15   73.61    7.45
  -2  -3  15   74.22    7.48
  -2   3  13    3.37    2.25
  -2  -3  13    2.37    2.40
  -2  -3  13    4.80    2.45
  -2  -3  13    5.73    2.16
   2   3 -13   -0.42    2.80
   2  -3 -13    1.50    2.53
  -2  -3  11   13.59    2.73
  -2  -3   9   11.79    2.74
  -2  -3   7   22.57    3.05
  -2   3   7   21.90    1.61
  -2  -3   5 5131.27  178.29
   2   3  -5 5069.23  178.24
   2  -3  -5 5106.99  177.29
   2  -3  -3   73.55    4.75
   2   3  -3   75.19    4.38
   2  -3  -3   76.03    4.06
   2  -3  -3   89.20    3.78
   2   3  -1  232.30   10.33
   2  -3  -1  220.92    9.80
   2  -3  -1  279.03    9.72
   2  -3  -1  270.82   10.74
   2  -3  -1  256.33    9.80
   2   3  -1  250.77    9.77
   2  -3  -1  250.79   11.26
   2  -3   1   19.49    2.63
   2   3   1   26.91    2.09
   2  -3   1   21.27    1.97
   2  -3   1   21.00    2.91
   2  -3   3    5.06    2.21
   2  -3   5  756.87   30.37
   2  -3   7  293.64   14.68
   2  -3   7  280.10   14.95
   2  -3   9  491.87   22.03
   2  -3   9  459.59   22.63
   2  -3  11  662.23   29.08
   2  -3  11  645.39   30.02
   2  -3  11  685.94   29.85
   2  -3  13   15.05    3.70
   2   3  13    8.52    3.51
   2  -3  13    9.45    3.20
   2  -3  13    8.86    3.20
   2  -3  15  506.23   24.42
   2   3  17  229.33   15.30
   2  -3  17  254.02   14.37
   2  -3  19    3.68    2.03
   2   3  19    5.52    2.71
   2  -3  21  138.60    6.72
  -2   3 -21  112.32    7.10
  -2  -3 -21  123.46    7.57
   2   4 -22  221.72   11.41
   2  -4 -22  220.28   11.69
  -2   4  22  212.46   11.18
  -2  -4  22  220.59   10.44
  -2  -4  20  243.64   13.70
   2   4 -20  277.93   15.83
   2  -4 -20  269.32   15.84
  -2  -4  18  193.11   12.38
  -2  -4  18  192.77   11.98
   2  -4 -18  173.50   13.70
   2   4 -18  202.77   14.56
  -2  -4  16  645.34   27.79
  -2  -4  16  557.39   28.11
  -2  -4  16  605.18   27.95
   2   4 -16  651.61   30.52
   2  -4 -16  565.74   28.74
  -2  -4  14 1000.48   41.77
  -2  -4  14 1035.01   43.69
   2  -4 -14  984.94   42.92
   2  -4 -12    1.95    2.16
   2   4 -12    3.96    2.83
  -2  -4  12    2.65    2.01
  -2  -4  12    5.42    2.24
  -2  -4  10  298.13   15.29
  -2  -4   8  521.38   24.02
  -2  -4   8  571.92   23.48
   2  -4  -8  555.66   22.95
   2   4  -8  590.90   24.72
  -2  -4   6  603.70   24.36
   2  -4  -6  598.07   23.14
   2   4  -6  583.56   24.49
  -2  -4   4   50.25    4.54
   2  -4  -4   60.65    3.46
   2   4  -4   51.38    3.82
   2  -4  -2 2767.93   96.64
   2   4  -2 2495.12   94.36
   2  -4  -2 2746.95   95.87
   2  -4  -2 2750.59   94.48
   2   4  -2 2617.64   94.96
   2  -4   0 1068.50   39.22
   2  -4   0 1048.65   36.65
   2   4   0 1022.53   36.65
   2  -4   0  997.96   38.84
   2   4   2 4726.34  160.80
   2  -4   2 4660.35  160.63
   2  -4   2 4380.02  162.92
   2  -4   6  322.37   15.78
   2  -4   8  848.25   34.27
   2  -4   8  802.74   34.83
   2  -4  10  475.20   23.40
   2  -4  10  452.20   22.15
   2  -4  10  474.80   22.29
   2  -4  10  487.00   22.00
   2  -4  12  941.57   38.44
   2   4  12  871.11   39.02
   2  -4  12  851.74   38.44
   2  -4  12  903.97   37.56
   2  -4  14   52.10    6.35
   2   4  14   58.74    7.53
   2  -4  14   45.52    5.72
   2  -4  14   50.43    6.45
   2   4  16  614.60   29.54
   2  -4  16  611.14   27.03
   2  -4  16  570.19   26.96
   2  -4  18  185.31   10.67
   2   4  18  183.43   11.97
   2  -4  18  170.53   10.59
   2  -4  20  332.25   13.56
   2   4  20  305.50   14.16
  -2   4 -20  289.55   14.49
   2   5 -21  115.49    8.23
   2  -5 -21  118.91    8.36
  -2  -5  21  129.01    7.40
  -2   5  21  121.10    8.38
  -2  -5  21  140.76    8.04
  -2  -5  19    1.24    2.08
   2  -5 -19    0.40    2.63
   2   5 -19    1.66    3.09
  -2  -5  17    2.49    2.43
  -2  -5  17    2.96    2.61
   2   5 -17    6.60    3.87
   2  -5 -17    3.22    3.33
   2  -5 -15    6.26    2.90
   2   5 -15    2.96    3.27
  -2  -5  15    1.79    2.55
  -2  -5  15    3.47    2.48
  -2  -5  13  375.96   18.72
   2   5 -13  403.11   20.96
   2  -5 -13  384.86   19.24
  -2  -5  13  363.17   18.70
   2   5 -11   50.29    6.24
   2  -5 -11   39.25    4.68
  -2  -5  11   49.01    5.40
  -2  -5  11   40.88    4.88
  -2  -5   9 1205.02   47.26
  -2  -5   9 1263.61   46.59
   2  -5  -9 1125.30   45.36
   2   5  -9 1241.00   47.90
  -2  -5   7  363.17   16.88
   2  -5  -7  364.02   15.50
   2   5  -7  357.77   17.18
  -2  -5   5  162.21    9.30
   2  -5  -5  153.18    7.17
   2   5  -5  147.59    8.05
   2  -5  -3   11.23    2.62
   2   5  -3   16.55    2.03
   2  -5  -3   17.10    1.61
   2   5  -1  929.21   34.74
   2  -5  -1 1033.48   34.80
   2  -5  -1  996.60   37.85
   2  -5  -1  978.20   37.42
   2   5   1  534.52   19.43
   2  -5   1  540.44   19.37
   2  -5   1  485.29   22.11
   2  -5   1  497.74   22.15
   2  -5   3    2.90    1.12
   2   5   3    3.29    1.23
   2  -5   3    3.02    2.34
   2  -5   7  180.48   11.14
   2  -5   9   40.78    5.07
   2  -5  11  134.26    9.50
   2   5  11  134.01   10.89
   2  -5  11  139.86   10.00
   2  -5  11  137.04   10.03
   2  -5  11  135.41   10.58
   2  -5  13  169.05   11.75
   2  -5  13  159.86   10.90
   2   5  13  153.47   12.36
   2  -5  13  146.82   11.45
   2  -5  15   27.88    4.66
   2  -5  15   31.16    4.55
   2   5  15   25.33    5.38
   2   5  15   25.76    5.64
   2   5  17   26.16    5.24
   2  -5  17   26.33    4.04
   2  -5  17   16.42    3.32
  -2  -5 -19   71.61    6.68
  -2   5 -19   76.67    6.67
   2  -5  19   74.57    5.36
   2   5  19   65.93    5.96
   2   5  19   87.03    7.11
  -2  -6  22  165.18    7.91
   2  -6 -20   82.38    7.09
   2   6 -20  102.06    7.71
  -2  -6  20  108.17    7.21
  -2   6  20  107.42    8.00
  -2  -6  18  661.14   28.74
  -2  -6  18  683.91   28.64
   2   6 -18  687.56   30.36
   2  -6 -18  585.92   28.78
  -2  -6  16   96.16    8.34
   2   6 -16   99.15    9.64
   2  -6 -16   88.33    8.53
  -2  -6  16   95.91    7.95
   2   6 -14  136.51   10.94
   2  -6 -14  125.56    9.49
  -2  -6  14  121.12    9.15
  -2  -6  14  116.14   10.25
   2  -6 -14  113.52    9.62
  -2  -6  14  123.32    9.26
  -2  -6  12  105.69    8.32
  -2  -6  12  120.25    8.96
   2   6 -12  123.74    9.90
   2  -6 -12   96.76    7.86
  -2  -6  10    3.81    2.44
   2  -6 -10    4.41    2.02
   2   6 -10    4.74    2.75
  -2  -6   8  564.12   24.74
   2   6  -8  585.75   25.47
   2  -6  -8  606.89   23.41
  -2  -6   8  512.40   25.30
  -2  -6   6  451.44   20.71
   2   6  -6  442.61   19.56
   2  -6  -6  475.29   18.24
   2  -6  -4  181.40   10.50
  -2  -6   4  195.83   11.17
   2  -6  -4  206.21    8.28
   2   6  -4  188.17    8.96
   2  -6  -2  628.68   26.12
   2  -6   0 1657.62   65.27
   2   6   0 1721.26   61.61
   2  -6   0 1817.71   61.47
   2  -6   0 1817.92   65.48
   2  -6   2 1634.06   64.51
   2   6   2 1735.63   61.12
   2  -6   2 1761.95   60.96
   2  -6   2 1751.30   65.01
   2   6   4   80.70    4.88
   2  -6   4   86.32    4.68
   2  -6   4   67.78    6.27
   2  -6   4   78.63    6.91
   2  -6   8  207.92   12.46
   2  -6   8  199.76   11.77
   2  -6   8  209.72   13.13
   2  -6  10   30.35    4.36
   2   6  10   22.21    4.79
   2  -6  10   30.01    4.62
   2  -6  12   64.46    6.71
   2  -6  12   61.78    6.61
   2  -6  12   54.78    6.79
   2  -6  12   67.73    6.51
   2   6  12   55.31    7.62
   2   6  14  698.45   35.50
   2  -6  14  818.53   34.56
   2  -6  14  848.26   33.24
   2   6  14  739.42   35.68
   2  -6  14  773.92   33.33
   2  -6  16  260.44   13.41
   2   6  16  228.14   15.15
   2  -6  16  243.12   13.61
   2   6  18  285.29   14.87
   2   6  18  304.23   16.16
   2  -6  18  276.94   13.73
  -2   6 -18  297.16   15.13
  -2  -6 -18  261.68   14.57
   2   6  20   45.48    4.37
  -2  -7  21   23.53    2.79
  -2   7  21   24.31    3.23
  -2  -7  19    7.66    2.28
  -2  -7  19   10.23    2.69
  -2   7  19    8.09    3.17
  -2  -7  17  167.88   10.55
   2  -7 -17  142.48   10.33
  -2  -7  17  158.13   10.48
  -2  -7  15  271.73   14.58
  -2  -7  15  250.99   15.66
  -2  -7  13  752.26   32.27
   2  -7 -13  786.01   33.52
   2  -7 -13  713.68   31.53
  -2  -7  13  760.07   32.74
  -2  -7  11  274.65   16.02
   2  -7 -11  273.37   14.27
  -2  -7  11  306.77   15.55
  -2  -7   9  640.89   27.66
   2  -7  -9  599.48   24.42
  -2  -7   9  585.60   25.93
  -2  -7   9  575.37   26.20
  -2  -7   7   59.42    5.77
   2  -7  -7   38.81    3.32
   2  -7  -5 2189.61   83.37
   2  -7  -5 2256.53   79.77
  -2  -7   3  808.94   33.90
   2  -7  -3  834.70   33.60
   2  -7  -1  302.34   15.23
   2  -7   1 3259.17  115.66
   2  -7   1 3152.91  115.49
   2  -7   3  389.00   14.76
   2  -7   3  389.71   18.83
   2  -7   5 1238.58   49.43
   2  -7   5 1349.56   49.89
   2   7   5 1187.77   45.85
   2  -7   5 1286.43   45.48
   2   7   7  415.97   19.49
   2  -7   7  431.80   21.93
   2  -7   9  498.43   24.80
   2  -7   9  546.08   22.19
   2  -7   9  503.76   24.17
   2  -7   9  499.64   23.45
   2   7  11   34.31    6.39
   2  -7  11   47.23    5.26
   2  -7  11   41.26    5.62
   2  -7  11   40.95    4.90
   2  -7  11   47.88    5.06
   2  -7  13  102.03    7.49
   2  -7  13   73.06    7.87
   2  -7  13   88.79    8.19
   2  -7  13   92.37    7.66
   2   7  13   92.95    9.76
   2  -7  15   30.16    4.75
   2   7  15   26.84    5.57
   2  -7  15   32.83    4.41
   2  -7  15   27.07    3.85
   2  -7  17  123.83    8.01
   2   7  17  119.28    9.81
   2   7  19  467.29   21.02
  -2  -8  20   60.77    4.72
  -2   8  20   56.14    5.20
  -2   8  18  395.98   20.43
  -2  -8  18  401.39   18.94
  -2  -8  18  417.34   19.05
  -2   8  16  696.74   33.23
  -2  -8  16  754.65   31.83
  -2  -8  16  771.38   32.18
  -2  -8  14  198.70   12.68
   2  -8 -14  228.09   14.30
  -2  -8  14  204.97   12.55
  -2  -8  14  189.73   13.78
   2  -8 -12    8.27    3.29
  -2  -8  12    5.86    2.64
  -2  -8  12   12.87    3.72
  -2  -8  10  302.85   16.25
  -2  -8  10  299.77   15.95
  -2  -8  10  306.87   17.17
  -2  -8   8  520.20   23.79
  -2  -8   8  491.85   22.80
  -2  -8   8  517.15   24.51
   2  -8  -6  777.00   34.43
  -2  -8   6  910.45   35.65
   2  -8  -4  218.04   12.89
  -2  -8   4  253.21   13.99
   2  -8  -2 1261.26   49.30
   2  -8   0  437.16   20.44
   2  -8   0  429.26   20.11
   2  -8   2   16.53    3.39
   2  -8   2   17.02    3.62
   2  -8   4  503.23   23.41
   2  -8   6  918.28   38.01
   2   8   6  889.19   36.45
   2  -8   8  190.46   12.55
   2  -8   8  174.03   11.83
   2  -8   8  185.15   11.32
   2   8   8  182.63   11.59
   2  -8  10 2179.91   83.86
   2   8  10 2166.95   83.14
   2  -8  10 2234.35   83.25
   2  -8  10 2194.10   82.19
   2  -8  12   17.78    3.54
   2   8  12   22.29    5.93
   2   8  12   20.44    4.76
   2  -8  12   23.72    4.37
   2  -8  12   15.62    3.60
   2  -8  14  251.39   14.23
   2  -8  14  312.08   16.25
   2   8  14  282.57   17.45
   2   8  14  275.71   17.89
   2   8  16   12.07    3.97
   2  -8  16   12.36    2.69
   2   8  16   12.65    3.97
   2  -8  18  696.95   27.92
   2   8  18  783.16   31.41
  -2  -9  19   33.49    3.57
  -2   9  17    1.94    3.74
  -2  -9  17    2.77    2.06
  -2   9  15   38.24    5.86
  -2  -9  15   38.12    5.03
   2  -9 -13   62.89    7.29
  -2   9  13   70.33    7.81
  -2  -9  13   54.78    6.46
  -2  -9  11  181.12   11.84
   2  -9 -11  196.43   12.81
  -2  -9  11  198.72   13.16
  -2   9  11  181.26   12.70
  -2  -9   9  289.82   17.09
  -2  -9   9  301.11   16.34
  -2  -9   9  288.08   15.66
  -2  -9   7  321.07   16.91
   2  -9  -7  276.22   15.87
   2  -9  -5   74.83    7.10
  -2  -9   5   80.29    7.57
  -2  -9   3   25.38    4.45
   2  -9  -3   31.11    4.57
   2  -9  -1  183.01   11.75
   2  -9  -1  201.30   11.58
   2  -9   1   31.52    4.46
   2  -9   1   30.10    4.29
   2  -9   3   44.60    5.45
   2  -9   3   54.53    5.98
   2   9   5  141.76    9.78
   2  -9   5  143.56   10.26
   2  -9   5  140.87    9.12
   2  -9   7  287.55   15.67
   2   9   7  265.03   14.76
   2  -9   7  255.79   13.89
   2  -9   7  227.68   14.41
   2  -9   9  172.95   11.99
   2  -9   9  167.94   11.63
   2   9   9  158.31   11.52
   2  -9   9  167.31   10.83
   2  -9  11  455.13   23.04
   2   9  11  431.66   23.18
   2  -9  11  443.50   22.32
   2  -9  11  495.27   21.39
   2   9  11  392.37   24.46
   2  -9  11  455.50   21.75
   2  -9  13   72.16    6.39
   2   9  13   71.53    9.31
   2   9  13   88.11    8.97
   2  -9  15   51.95    4.92
   2   9  15   56.61    7.59
   2  -9  15   58.46    5.91
   2   9  15   57.39    7.21
   2   9  17    3.97    3.01
   2  -9  17    2.80    1.41
  -2 -10  18  103.04    6.90
  -2 -10  16   39.69    4.74
  -2  10  16   45.44    6.09
  -2 -10  14   28.75    4.50
  -2  10  14   33.58    5.70
   2 -10 -14   44.33    6.10
   2 -10 -12   14.18    3.97
  -2 -10  12   19.33    3.92
  -2 -10  12   18.07    4.04
   2 -10 -10   22.59    4.60
  -2 -10  10   23.59    4.71
  -2 -10  10   22.92    4.10
  -2 -10  10   23.72    4.44
  -2 -10   8  210.82   14.16
  -2 -10   8  230.08   14.05
  -2 -10   6  267.11   15.02
  -2 -10   6  234.56   13.05
  -2 -10   4    7.93    3.38
   2 -10  -4   10.19    3.37
   2 -10  -2   92.28    7.33
  -2 -10   2   96.35    7.65
  -2 -10   2   86.89    8.62
   2 -10  -2   89.14    7.98
   2 -10   0  513.11   23.19
  -2 -10   0  469.35   22.51
   2 -10   0  504.83   23.68
   2 -10   2  415.59   20.43
   2 -10   2  406.09   20.60
   2  10   2  426.63   20.54
  -2 -10  -2  384.21   19.57
   2 -10   4   25.93    3.72
   2 -10   4   28.40    4.17
   2  10   4   26.29    4.46
   2 -10   4   19.65    3.99
   2 -10   6    0.78    2.02
   2 -10   6    1.12    1.99
   2 -10   6    1.09    1.97
   2 -10   6    1.45    1.89
   2  10   6    6.73    3.11
   2  10   8  325.71   18.25
   2 -10   8  334.61   18.13
   2 -10   8  328.63   18.15
   2 -10   8  337.28   16.97
   2  10  10  128.55   10.79
   2 -10  10  143.26    9.68
   2 -10  10  124.17    9.92
   2 -10  10  133.76   10.37
   2 -10  12  166.00   10.90
   2 -10  12  173.25   10.29
   2  10  12  160.70   13.83
   2  10  12  180.16   12.99
   2  10  14  470.73   25.05
   2  10  14  458.20   23.84
   2 -10  14  446.59   19.89
   2  10  16   15.41    4.17
   2 -10  16   19.73    2.53
   2  10  16   17.07    4.50
   2  10  18  408.27   18.63
  -2 -11  19    7.94    1.53
  -2 -11  17   48.07    4.54
  -2 -11  17   46.29    4.28
  -2 -11  15  313.36   15.70
   2 -11 -13  349.57   18.93
  -2 -11  13  332.63   17.41
   2 -11 -11 1318.49   53.58
  -2 -11  11 1303.41   53.51
  -2 -11   9  206.54   13.29
   2 -11  -9  207.68   13.39
  -2 -11   9  187.11   13.52
  -2 -11   7 1681.06   66.05
  -2 -11   7 1679.82   64.29
  -2 -11   7 1666.06   66.63
  -2 -11   5   11.96    3.67
   2 -11  -5    8.12    3.08
  -2 -11   5   12.17    3.08
  -2 -11   3  252.98   14.42
   2 -11  -3  232.34   13.25
  -2 -11   3  265.24   16.03
   2 -11  -3  249.85   14.98
  -2 -11   1  525.66   24.27
   2 -11  -1  520.12   24.07
   2 -11  -1  532.50   25.30
  -2 -11   1  511.86   26.36
  -2 -11  -1  246.83   14.38
   2 -11   1  248.72   15.08
   2 -11   1  270.33   14.97
   2 -11   3 1624.10   62.02
   2 -11   3 1713.65   64.66
  -2 -11  -3 1605.74   64.06
   2 -11   3 1659.98   64.94
   2 -11   3 1700.51   63.69
  -2 -11  -5   88.67    8.05
   2  11   5   91.35    8.64
   2 -11   5   90.80    7.08
   2 -11   5   88.94    8.10
   2 -11   5   89.27    7.30
   2 -11   5   80.96    7.55
   2  11   7 1132.98   48.66
   2 -11   7 1175.61   46.32
   2 -11   7 1192.92   48.14
   2 -11   7 1192.28   47.89
   2  11   9  300.66   18.35
   2 -11   9  319.34   17.77
   2 -11   9  335.40   16.83
   2 -11   9  331.23   17.70
   2  11  11  128.24   12.92
   2 -11  11  135.38    8.59
   2  11  11  131.37   11.34
   2 -11  11  139.60    9.43
   2 -11  13   71.86    5.65
   2  11  13   72.08    9.33
  -2 -11 -13   64.99    6.77
   2  11  13   85.77    8.84
   2 -11  13   83.98    6.92
   2  11  15   15.17    4.48
   2 -11  15   15.56    2.94
   2  11  15   23.48    4.69
   2  11  17   13.51    3.31
  -2 -12  18   10.67    1.81
  -2 -12  18    7.02    1.50
  -2 -12  16  145.48    8.42
  -2 -12  16  130.81    7.92
   2 -12 -14   14.46    3.64
  -2 -12  14   14.42    3.09
   2 -12 -12   17.50    4.25
   2 -12 -10  135.20   10.79
  -2 -12   8    6.45    2.99
  -2 -12   8    2.34    2.62
  -2 -12   8    5.46    2.79
  -2 -12   6  395.31   19.04
  -2 -12   6  410.49   21.04
  -2 -12   4   15.60    3.50
   2 -12  -4   17.02    4.15
  -2 -12   4   20.88    4.73
  -2 -12   2  553.86   25.84
   2 -12  -2  553.71   26.75
  -2 -12   2  562.46   27.85
   2 -12   0   52.72    6.36
  -2 -12   0   48.09    5.88
   2 -12   0   50.40    5.82
   2 -12   2  127.46    9.99
  -2 -12  -2  108.55   10.81
  -2 -12  -2  102.64    8.93
   2 -12   2  113.50    8.30
   2 -12   2  114.43    9.20
   2 -12   4   -1.88    1.97
  -2 -12  -4    2.80    2.69
   2 -12   4    1.19    2.22
   2 -12   4    0.42    2.26
   2 -12   4   -0.32    2.24
   2 -12   4    1.31    1.98
   2 -12   6  118.19    9.45
   2 -12   6  113.78    8.31
   2  12   6  120.03   10.68
   2 -12   6  109.41    8.11
   2 -12   6  112.47    8.88
  -2 -12  -6  120.41    9.88
  -2 -12  -8   25.19    4.89
   2  12   8   35.11    6.04
   2 -12   8   28.20    4.06
   2  12  10   27.39    6.02
   2 -12  10   27.24    4.02
   2 -12  10   18.84    2.90
   2  12  12   52.59    7.21
  -2 -12 -12   39.02    5.22
   2  12  12   52.30    8.65
   2 -12  12   48.78    4.21
   2 -12  12   46.82    5.03
   2  12  14    0.44    3.08
   2  12  14    0.98    4.20
   2 -12  14    0.65    1.56
  -2 -13  17  104.21    5.71
  -2 -13  17  119.34    6.35
  -2 -13  15  244.01   12.07
  -2 -13  15  270.62   12.68
   2 -13 -13  365.67   18.51
   2 -13 -11  401.46   20.65
  -2 -13  11  380.87   18.78
   2 -13  -9  572.31   26.95
  -2 -13   9  543.60   25.11
  -2 -13   7  820.98   36.10
  -2 -13   7  788.30   33.85
  -2 -13   5   78.30    7.01
  -2 -13   5   70.76    8.00
  -2 -13   5   67.07    7.80
   2 -13  -5   74.05    7.65
  -2 -13   3  161.57   10.59
   2 -13  -3  140.29   11.33
  -2 -13   3  183.71   13.21
  -2 -13   3  176.46   11.78
   2 -13  -1   84.85    8.40
  -2 -13   1   90.57    8.00
   2 -13   1  208.71   13.07
  -2 -13  -1  199.33   15.11
   2 -13   1  221.63   14.14
  -2 -13  -1  201.77   13.17
   2 -13   3  665.98   30.50
  -2 -13  -3  602.89   32.50
  -2 -13  -3  671.77   30.14
   2 -13   3  628.92   29.47
   2 -13   3  686.21   29.24
  -2 -13  -5  432.77   24.91
   2 -13   5  405.66   19.08
   2 -13   5  401.59   20.92
   2 -13   5  445.01   20.06
  -2 -13  -5  400.77   21.44
   2 -13   7   64.16    5.84
  -2 -13  -7   78.49    7.84
   2 -13   9  782.53   32.31
  -2 -13  -9  805.71   34.87
   2 -13  11   28.00    3.74
   2  13  11   19.87    6.12
   2  13  11   26.13    5.70
  -2 -13 -11   29.20    4.32
   2  13  13  109.20   10.80
   2 -13  13  112.43    7.11
   2  13  15   87.16    8.00
  -2 -14  16   33.25    2.64
  -2 -14  16   39.70    3.24
  -2 -14  14    2.32    1.30
   2 -14 -12   29.28    4.43
  -2 -14  12   31.72    3.95
  -2 -14  10   15.26    3.20
   2 -14 -10   15.60    3.98
  -2 -14   8   63.23    6.11
   2 -14  -8   57.96    6.95
  -2 -14   6   71.82    6.60
  -2 -14   4   53.36    5.74
   2 -14  -2   15.71    4.14
  -2 -14   2    9.72    3.01
   2 -14   0   14.87    3.83
  -2 -14   0   15.45    3.35
  -2 -14   0   13.42    3.63
  -2 -14  -2   77.42    7.52
   2 -14   2   60.87    6.57
   2 -14   2   77.71    7.32
  -2 -14  -4   43.21    5.79
   2 -14   4   35.97    4.90
   2 -14   4   33.33    3.95
  -2 -14  -6    5.55    2.79
   2 -14   6    2.66    1.75
   2 -14   6    4.54    2.15
   2 -14   8  309.52   15.18
  -2 -14  -8  329.80   17.32
   2 -14  10    8.70    2.26
   2  14  10    7.94    4.86
   2 -14  12   81.31    5.63
   2  14  12   93.08   10.10
   2  14  14   10.96    4.12
  -2 -15  13   79.08    5.26
  -2 -15  13   71.59    4.75
  -2 -15  11  229.39   11.59
   2 -15 -11  215.29   12.46
  -2 -15   9  152.92    9.48
   2 -15  -9  165.91   11.04
  -2 -15   7  111.52    8.12
   2 -15  -7  125.90    9.58
  -2 -15   5   86.39    7.01
  -2 -15   3  119.96    8.61
  -2 -15   1  292.57   15.13
   2 -15   1   25.30    4.56
  -2 -15  -1   27.70    4.65
  -2 -15  -1   22.95    3.68
   2 -15   3   49.52    5.44
  -2 -15  -3   36.47    5.28
   2 -15   5  333.05   15.77
  -2 -15  -5  312.16   17.10
  -2 -15  -7  165.06   10.76
   2 -15   7  165.11    9.07
   2 -15   9  729.00   28.93
   2  15   9  779.54   37.69
   2  15  11   -0.55    5.06
   2  15  13  263.13   15.19
  -2 -16  12  117.03    6.45
   2 -16 -10   46.66    4.86
   2 -16 -10   55.63    4.98
  -2 -16  10   49.12    4.27
  -2 -16   8   31.20    3.97
   2 -16  -8   34.67    4.64
  -2 -16   6  283.17   13.97
  -2 -16   4   20.51    3.28
  -2 -16   4   16.33    3.07
   2 -16  -2  113.60    8.95
  -2 -16   2   86.85    6.75
   2 -16   0   36.48    5.13
   2 -16   2  134.10    9.01
   2 -16   4   19.50    3.21
  -2 -16  -4   23.85    3.98
  -2 -16  -6    7.66    2.49
   2  16  10   67.97    8.71
   2  16  12   35.52    4.85
  -2 -17  11  272.69   11.38
   2 -17  -9  306.70   14.40
   2 -17  -9  317.45   14.31
  -2 -17   9  315.50   13.46
   2 -17  -7  310.98   15.36
   2 -17  -7  339.89   15.85
  -2 -17   7  313.45   14.07
   2 -17  -5   88.35    6.90
  -2 -17   5   78.27    5.55
   2 -17  -3   90.87    7.30
  -2 -17   3   69.18    5.64
   2 -17  -1   95.27    7.41
   2 -17   1  406.73   18.58
   2 -17   3  650.08   26.26
   2 -17   5  406.74   16.68
   2  17   9  330.94   19.17
   2 -18  -8  148.07    8.12
   2 -18  -8  180.72    8.48
   2 -18  -6   47.06    4.41
   2 -18  -6   63.71    5.00
   2 -18  -4   16.90    3.01
   2 -18  -4   14.90    2.83
   2 -18  -2  143.92    8.32
  -2 -18   2  116.62    7.01
  -2 -18   0    1.88    1.86
   2 -18   0    1.39    1.62
   2 -18   2   24.92    2.98
   2 -18   4    2.49    1.27
   2  18   8   52.10    5.93
   2 -19  -5   11.09    2.01
   2 -19  -3    9.83    2.07
   2 -19  -3    9.31    1.96
   2 -19  -1   -0.97    1.43
   2 -19  -1    1.38    1.34
  -2 -19  -1    2.28    1.12
   2 -19   1    2.83    1.20
  -2 -19  -1    2.54    1.38
  -2 -19  -3  202.94    9.61
   2  19   5   45.60    5.38
   3   0 -23   -1.50    2.76
   3   0 -21   -1.75    4.03
  -3   0  19    1.53    2.50
   3   0 -19    2.26    4.21
  -3   0  17    2.45    2.67
   3   0 -17    0.60    3.96
   3   0 -17    1.13    2.86
  -3   0  15    0.37    2.67
   3   0 -15    2.04    2.92
  -3   0  13    1.88    2.08
   3   0 -13   -0.43    2.76
  -3   0  11    0.26    2.40
   3   0 -11    0.35    2.46
  -3   0   9    1.11    1.15
   3   0  -9    2.82    2.69
   3   0  -7    1.07    2.00
  -3   0   7    7.57    1.48
   3   0  -5    0.29    1.59
   3   0  -3    1.53    1.38
   3   0  -3    1.08    1.25
   3   0  -1    2.10    1.65
   3   0  -1    0.72    1.10
   3   0   1    1.42    1.23
   3   0   5    1.17    1.61
   3   0   7    2.57    1.78
   3   0   9    1.22    1.89
   3   0  11    0.73    1.99
   3   0  11    1.86    2.46
   3   0  13    1.21    2.31
   3   0  15   -1.84    3.38
   3   0  17   -0.38    3.31
   3   0  19   -0.26    2.05
  -3   0 -21   -0.16    1.40
   3   1 -24    0.13    1.40
   3   1 -22  287.40   15.69
  -3  -1  20  261.16   14.87
   3   1 -20  278.56   17.57
   3   1 -18    1.77    4.67
  -3   1  18    0.80    2.69
  -3  -1  18    8.10    3.34
  -3  -1  16 1608.69   64.34
  -3   1  16 1578.04   64.05
  -3   1  14   47.34    5.60
  -3  -1  14   53.68    6.04
   3   1 -14   59.31    7.59
  -3  -1  12 3202.27  121.16
   3   1 -12 3558.42  123.78
  -3   1  10  414.62   18.54
  -3  -1  10  443.58   18.43
   3   1  -8 1227.16   46.76
  -3  -1   8 1197.86   44.72
   3   1  -6   15.69    3.05
  -3  -1   6   25.01    2.05
   3   1  -4    1.74    1.55
   3   1  -4    4.49    1.49
   3   1  -2   17.99    1.90
   3   1  -2   11.40    1.99
   3  -1   0 1181.22   41.45
   3   1   0 1153.92   42.08
   3   1   2  288.14   12.52
   3  -1   2  283.10   12.18
   3   1   2  319.37   12.15
   3   1   4  126.74    6.63
   3  -1   6  738.92   29.88
   3   1   6  741.00   28.98
   3  -1   8 1004.37   40.16
   3   1   8  995.48   39.23
   3  -1  10  303.41   16.77
   3   1  10  322.19   16.30
   3  -1  10  300.15   16.26
   3   1  12  210.49   13.00
   3  -1  12  195.04   13.12
   3  -1  12  209.36   13.42
   3   1  14   54.04    7.67
   3  -1  14   42.90    5.74
   3  -1  14   43.97    6.15
   3   1  16  200.89   13.85
   3   1  18   57.09    6.19
   3   1  20  237.70   11.70
  -3   2  23    0.18    1.78
  -3  -2  23    1.56    1.52
   3   2 -23    0.86    2.28
   3  -2 -23    0.23    2.61
  -3  -2  21   15.05    3.05
   3  -2 -21   20.71    4.74
   3   2 -21   16.94    4.66
   3   2 -19  289.61   18.16
   3  -2 -19  266.87   17.77
  -3  -2  19  265.50   15.43
   3   2 -17  176.81   13.90
   3  -2 -17  164.55   13.22
   3  -2 -17  175.64   14.11
   3   2 -17  175.84   14.34
  -3  -2  17  180.63   12.26
  -3   2  17  177.46   12.02
  -3  -2  15  264.42   15.53
  -3   2  15  242.52   14.66
   3  -2 -15  247.09   16.43
  -3  -2  13   10.47    3.44
   3  -2 -13   13.75    3.72
   3   2 -13   13.51    4.07
   3  -2 -11  353.30   18.59
   3   2 -11  406.60   20.07
  -3  -2  11  382.10   17.15
   3  -2  -9  243.84   12.86
   3   2  -9  235.33   13.74
  -3  -2   9  251.21   12.31
  -3   2   7  605.31   23.02
  -3  -2   7  688.59   24.56
   3   2  -7  657.35   26.79
   3  -2  -7  643.97   25.59
  -3  -2   5 1586.56   58.41
   3  -2  -5 1647.39   58.55
   3   2  -5 1666.47   59.23
   3  -2  -3  294.16   12.21
   3   2  -3  314.64   12.30
   3   2  -3  283.33   12.49
   3  -2  -3  301.00   12.29
   3  -2  -1 2268.54   87.83
   3   2  -1 2260.20   88.38
   3   2  -1 2586.99   87.69
   3  -2  -1 2566.83   87.76
   3  -2  -1 2605.10   87.12
   3  -2  -1 2562.72   86.87
   3   2   1  395.01   15.58
   3  -2   1  382.99   15.52
   3  -2   1  394.00   15.52
   3  -2   1  391.84   15.26
   3  -2   3  356.21   14.63
   3   2   3  352.64   14.52
   3  -2   3  315.19   14.16
   3  -2   5  662.98   27.35
   3   2   5  699.03   26.47
   3  -2   7   32.25    4.32
   3   2   7   36.59    3.80
   3  -2   9  399.96   20.55
   3   2   9  435.84   19.50
   3  -2  11    1.81    2.40
   3  -2  11    1.63    2.33
   3  -2  13  156.12   11.37
   3   2  13  167.10   12.45
   3  -2  13  131.08   10.83
   3  -2  15  117.88    9.73
   3  -2  15  120.74    9.87
   3   2  15  118.59   10.80
   3  -2  17   69.99    6.93
   3   2  17   79.26    7.83
   3   2  19    9.83    3.04
   3  -2  19   11.91    2.75
  -3  -2 -21   14.65    2.20
   3  -3 -22   52.09    5.79
   3   3 -22   48.38    5.49
   3   3 -20    3.14    4.24
   3  -3 -20   -2.70    3.74
  -3  -3  20   -0.31    2.52
  -3  -3  18  105.12    9.06
   3   3 -18  115.30   11.51
   3  -3 -18  111.18   10.84
   3  -3 -16   49.56    6.92
   3   3 -16   49.47    7.25
   3  -3 -16   44.41    7.03
   3   3 -16   57.90    8.35
  -3  -3  16   44.36    5.86
  -3  -3  14  355.29   17.72
  -3  -3  14  352.06   19.23
   3   3 -14  364.19   20.62
   3  -3 -14  356.69   19.70
   3  -3 -12  866.64   37.03
  -3  -3  12  847.26   35.35
   3   3 -10 4788.29  163.17
   3  -3 -10 4373.45  160.67
  -3  -3  10 4493.85  160.46
   3  -3  -8 2641.71   96.47
   3   3  -8 2668.60   98.27
  -3  -3   8 2730.10   95.76
   3   3  -6 2179.56   76.44
   3  -3  -6 2074.29   75.02
  -3  -3   6 2066.69   75.31
   3   3  -4    7.22    1.95
   3  -3  -4    7.47    1.58
   3  -3  -4   10.70    1.44
   3  -3  -2  447.85   17.23
   3   3  -2  418.29   17.42
   3  -3  -2  401.04   16.78
   3  -3  -2  450.39   15.61
   3  -3  -2  452.85   16.13
   3   3  -2  426.93   16.74
   3  -3  -2  413.29   16.72
   3  -3   0 3408.02  116.18
   3  -3   0 3348.90  116.66
   3   3   0 3212.22  116.39
   3  -3   0 3386.72  116.54
   3  -3   2  314.55   13.74
   3  -3   2  327.68   13.53
   3   3   2  305.35   13.08
   3  -3   2  306.83   13.03
   3  -3   4 4354.88  153.59
   3  -3   6 1513.49   57.20
   3  -3   8 3516.26  125.58
   3  -3   8 3436.39  126.30
   3  -3  10  494.85   24.34
   3  -3  10  482.43   23.86
   3  -3  10  521.90   23.43
   3  -3  12  251.66   14.75
   3  -3  12  228.45   14.84
   3   3  12  254.39   15.87
   3  -3  14    7.67    3.00
   3   3  14    2.67    4.27
   3  -3  14    4.70    3.10
   3   3  14   -0.59    3.85
   3  -3  14    4.26    3.05
   3  -3  14    7.47    3.18
   3  -3  16  249.15   14.54
   3   3  16  268.54   16.60
   3  -3  16  237.78   14.29
   3  -3  18  124.51    8.39
   3   3  18  119.09    9.14
  -3   3 -20  193.09   10.26
  -3  -3 -20  168.22   10.32
   3   3  20  202.55    9.93
   3   3  20  212.03   10.09
   3  -3  20  200.69    9.46
   3  -4 -23   42.18    3.64
   3   4 -23   43.19    3.43
   3   4 -21   32.69    4.95
   3  -4 -21   27.71    4.81
  -3  -4  21   31.11    3.81
   3  -4 -19  233.88   15.54
   3   4 -19  263.07   16.46
  -3  -4  19  249.32   14.25
   3   4 -17   50.44    7.60
   3  -4 -17   49.60    7.25
  -3  -4  17   55.37    6.45
  -3  -4  17   45.19    5.52
  -3  -4  15  265.35   16.28
  -3  -4  15  269.57   14.97
   3  -4 -15  243.90   16.43
   3   4 -15  295.65   18.63
   3   4 -15  305.32   18.17
   3  -4 -15  262.82   16.30
   3   4 -13   11.45    3.94
   3  -4 -13    8.42    3.12
  -3  -4  13    1.85    1.99
   3   4 -11    6.31    3.37
   3  -4 -11    2.48    2.41
  -3  -4   9   39.22    4.19
   3  -4  -9   37.81    4.26
   3   4  -9   33.61    5.15
  -3  -4   9   35.00    4.42
   3  -4  -7  122.12    6.92
   3   4  -7  124.40    8.28
  -3  -4   7  135.50    7.71
   3  -4  -5   36.84    3.02
   3   4  -5   37.83    3.65
  -3  -4   5   43.09    4.13
   3  -4  -5   30.46    2.97
   3   4  -3   19.17    2.58
   3  -4  -3   21.19    2.21
   3   4  -3   26.55    2.38
   3  -4  -3   26.74    2.38
   3  -4  -3   20.50    2.70
   3  -4  -3   30.10    1.90
   3  -4  -1  459.09   17.63
   3   4  -1  460.20   17.63
   3  -4  -1  450.92   18.16
   3  -4  -1  430.28   19.04
   3  -4  -1  492.06   17.33
   3  -4   1 3345.05  118.44
   3  -4   1 3325.24  119.17
   3  -4   1 3332.10  117.86
   3   4   1 3485.07  117.98
   3  -4   3  572.64   23.61
   3  -4   3  538.44   23.79
   3   4   3  626.69   22.83
   3  -4   3  562.12   22.37
   3  -4   5    2.38    2.11
   3  -4   7    2.75    2.68
   3  -4   9  177.58   11.56
   3  -4   9  195.47   11.42
   3  -4  11   12.10    3.57
   3  -4  11    5.57    2.54
   3   4  11    9.05    3.78
   3  -4  11   10.87    3.66
   3  -4  13   11.43    3.38
   3  -4  13   14.62    3.67
   3   4  13   13.94    4.76
   3   4  13   13.03    5.25
   3  -4  13   13.03    3.79
   3  -4  13   18.01    3.85
   3   4  13   16.87    4.71
   3  -4  15   28.93    4.50
   3  -4  15   36.30    5.16
   3   4  15   35.08    6.55
   3  -4  17   -0.56    2.61
   3   4  17    0.78    3.40
   3   4  19  100.93    7.22
   3  -4  19  103.58    6.41
   3   4  19  100.34    7.10
   3   5 -22   11.26    2.35
   3  -5 -22   11.19    2.34
  -3   5  22    8.44    2.56
   3  -5 -20   -1.01    3.19
   3   5 -20    0.35    3.33
  -3  -5  20    5.92    2.40
  -3  -5  18  398.13   19.14
  -3  -5  18  402.89   19.78
   3   5 -18  368.07   21.19
   3  -5 -18  356.96   20.21
   3   5 -16   63.51    8.39
   3  -5 -16   55.01    7.09
  -3  -5  16   54.69    6.04
  -3  -5  16   56.06    6.42
  -3  -5  16   57.42    6.86
   3  -5 -16   52.26    6.50
   3   5 -16   58.70    7.55
   3  -5 -14  944.13   40.68
   3   5 -14 1034.54   43.16
   3   5 -14 1054.10   44.29
   3  -5 -14  944.35   41.28
  -3  -5  14  934.92   39.57
  -3  -5  12   17.35    3.47
  -3  -5  12   13.79    3.13
   3  -5 -12   10.51    2.85
   3   5 -12    9.03    3.75
   3   5 -10   92.21    8.36
   3  -5 -10   88.38    6.75
  -3  -5  10   79.19    7.06
   3  -5  -8  439.27   18.66
   3   5  -8  439.64   20.75
  -3  -5   8  428.03   19.38
   3  -5  -6  587.99   22.62
   3   5  -6  632.84   24.51
  -3  -5   6  631.55   24.93
   3  -5  -4   38.79    2.32
   3  -5  -4   29.31    3.52
   3   5  -4   36.92    3.47
   3  -5  -4   31.60    2.70
   3  -5  -2   64.08    3.89
   3   5  -2   60.09    4.71
   3  -5  -2   65.95    3.77
   3   5  -2   70.01    3.97
   3  -5  -2   69.43    3.24
   3  -5  -2   69.10    4.41
   3  -5  -2   62.64    5.18
   3  -5   0 1043.63   37.14
   3   5   0 1009.30   37.17
   3  -5   0 1072.50   37.84
   3  -5   0 1017.29   39.00
   3  -5   0  995.50   39.80
   3   5   2  113.20    6.04
   3  -5   2  120.00    6.00
   3  -5   2  109.82    7.01
   3  -5   2  119.69    7.65
   3   5   4  383.81   17.13
   3  -5   4  423.68   16.99
   3  -5   4  422.29   19.16
   3  -5   4  426.78   19.03
   3  -5   6   15.70    3.47
   3   5   6    7.68    2.39
   3  -5   6   10.87    2.16
   3  -5   8   11.07    3.27
   3  -5   8   12.45    3.26
   3  -5   8   10.82    2.91
   3  -5  10   13.35    3.59
   3   5  10   13.62    4.10
   3  -5  10   14.44    3.32
   3   5  10    9.57    3.73
   3  -5  10   17.32    3.42
   3   5  12   57.47    7.64
   3  -5  12   52.26    6.65
   3  -5  12   62.98    7.02
   3  -5  12   69.48    6.58
   3   5  12   57.88    7.71
   3  -5  12   64.55    6.56
   3   5  12   56.11    7.86
   3  -5  12   55.24    6.21
   3  -5  14    7.71    2.86
   3   5  14    0.51    3.00
   3   5  14    3.63    3.99
   3  -5  14    1.00    2.70
   3   5  16    6.51    3.90
   3  -5  16    3.44    2.42
   3  -5  16    6.89    2.55
   3   5  18  128.14    8.89
   3  -5  18  131.80    7.78
  -3   6  21  467.32   20.84
   3   6 -21  444.97   20.00
   3   6 -19  123.84    9.63
   3  -6 -19  105.52    8.67
  -3  -6  19  125.09    8.64
  -3  -6  19  134.58    8.48
   3   6 -17 1153.90   46.63
   3  -6 -17  981.28   44.39
  -3  -6  17 1095.24   43.67
  -3  -6  17 1133.78   44.59
  -3  -6  15  111.49    9.89
   3   6 -15  112.62   10.15
   3  -6 -15   99.93    8.75
   3   6 -15  116.91   10.69
   3  -6 -15  109.63    9.42
  -3  -6  15  120.59    8.94
  -3  -6  13  440.77   21.78
   3  -6 -13  496.18   23.35
  -3  -6  13  461.94   21.68
   3  -6 -13  399.47   21.66
   3   6 -13  519.25   24.52
   3  -6 -13  439.01   21.53
  -3  -6  11  386.88   20.34
   3   6 -11  434.53   22.07
   3  -6 -11  440.62   19.71
  -3  -6  11  407.80   19.82
  -3  -6   9  291.77   15.68
  -3  -6   9  267.21   14.41
   3   6  -9  295.87   15.92
   3  -6  -9  285.18   13.60
  -3  -6   7  476.13   21.03
   3  -6  -7  427.68   19.30
   3  -6  -7  462.08   18.69
   3   6  -7  474.95   20.68
   3  -6  -5  143.18    5.92
  -3  -6   5  141.32    9.25
   3  -6  -5  127.25    8.12
   3   6  -5  130.92    7.74
   3  -6  -5  134.80    6.74
   3   6  -3 2028.70   76.09
   3  -6  -3 2024.27   74.50
   3  -6  -3 2103.06   77.27
   3  -6  -1 2557.06   95.49
   3  -6  -1 2728.73   93.72
   3  -6  -1 2610.67   96.57
   3  -6  -1 2692.94   93.12
   3   6  -1 2667.21   93.41
   3  -6   1 1101.54   45.57
   3  -6   1 1194.26   44.60
   3  -6   1 1152.99   46.23
   3   6   1 1220.73   42.98
   3  -6   1 1222.52   42.79
   3  -6   3   75.41    6.43
   3  -6   3   63.22    5.76
   3  -6   3   81.14    4.58
   3   6   3   68.85    4.59
   3   6   5  154.32    8.73
   3  -6   5  162.52    8.30
   3  -6   5  157.41   10.35
   3  -6   5  179.62   10.76
   3  -6   7  140.71    8.05
   3   6   7  127.27    8.63
   3  -6   7  123.62    9.79
   3  -6   9  212.23   13.40
   3  -6   9  180.22   11.31
   3   6   9  159.18   12.72
   3  -6   9  224.96   11.41
   3   6   9  178.89   12.27
   3  -6   9  210.15   11.36
   3  -6   9  186.63   12.09
   3  -6   9  211.23   12.97
   3  -6  11  171.78   11.02
   3   6  11  167.66   13.13
   3   6  11  147.67   12.88
   3  -6  11  178.45   11.26
   3   6  11  156.88   12.37
   3  -6  13  175.13   10.58
   3   6  13  144.51   11.93
   3   6  13  146.66   12.37
   3  -6  13  120.11    9.80
   3  -6  13  152.30   11.04
   3  -6  13  146.55   10.09
   3  -6  15  684.27   30.00
   3   6  15  675.29   33.35
   3  -6  15  764.22   30.27
   3   6  15  697.53   32.63
   3  -6  17  102.74    7.12
   3   6  17  101.10    8.22
   3  -6  17  121.88    7.33
  -3  -7  22   15.18    1.83
  -3  -7  20   18.94    2.99
  -3  -7  18   51.20    5.55
  -3  -7  18   57.88    5.56
   3  -7 -18   42.74    5.22
  -3  -7  16    6.54    2.63
   3  -7 -16   13.35    3.51
  -3  -7  14   74.25    7.17
  -3  -7  14   88.03    7.52
   3  -7 -14   88.36    8.66
   3  -7 -14   80.07    7.52
   3  -7 -12  348.93   18.10
  -3  -7  12  396.51   19.42
  -3  -7  12  416.07   20.48
   3  -7 -12  413.31   20.67
  -3  -7  10 1657.05   63.05
   3  -7 -10 1619.43   61.32
  -3  -7  10 1715.01   63.14
  -3  -7  10 1634.67   64.35
   3  -7  -8 1622.65   59.96
  -3  -7   8 1698.04   62.91
   3  -7  -6   31.83    2.80
  -3  -7   6   36.11    4.67
   3  -7  -6   38.35    4.34
   3  -7  -4   68.35    4.10
   3  -7  -4   82.31    6.58
   3  -7  -4   85.11    5.06
   3  -7  -2 1610.09   63.12
   3  -7  -2 1711.93   59.42
   3  -7  -2 1673.50   61.90
   3  -7   0  204.86    8.21
   3  -7   0  205.32   11.73
   3  -7   0  183.57   10.93
   3  -7   0  203.07    9.87
   3  -7   2 1231.43   43.67
   3  -7   2 1303.76   48.38
   3  -7   2 1226.24   47.74
   3  -7   2 1140.42   46.32
   3  -7   4  236.37    9.92
   3  -7   4  236.97   13.05
   3  -7   4  231.99   12.67
   3  -7   6 2250.23   84.38
   3  -7   6 2238.45   84.32
   3   7   6 2047.83   81.26
   3  -7   6 2420.41   80.90
   3   7   6 2281.90   82.83
   3  -7   8  567.63   24.56
   3  -7   8  592.63   23.75
   3  -7   8  542.29   25.27
   3  -7   8  529.42   26.27
   3  -7  10 1156.01   49.10
   3  -7  10 1359.78   47.58
   3  -7  10 1219.03   47.28
   3  -7  10 1179.96   49.88
   3   7  10 1115.77   51.38
   3  -7  10 1221.30   47.85
   3  -7  10 1186.96   48.87
   3  -7  12   23.12    4.39
   3   7  12   21.82    5.52
   3  -7  12   11.41    2.85
   3  -7  12   16.35    3.26
   3  -7  14   66.27    6.04
   3   7  14   71.41    8.28
   3   7  14   50.54    7.66
   3  -7  14   70.18    6.27
   3  -7  16   14.55    2.81
   3   7  16   17.16    4.37
   3   7  18   89.75    7.22
  -3  -8  21  185.44    8.88
  -3  -8  19    1.87    1.80
  -3  -8  19    4.32    1.87
  -3  -8  17  233.65   13.20
  -3  -8  17  230.93   12.88
  -3  -8  15  148.05   10.20
  -3  -8  13  248.65   14.24
  -3  -8  13  230.98   14.47
   3  -8 -13  253.09   15.72
   3  -8 -11    5.89    2.76
  -3  -8  11    2.04    2.29
  -3  -8  11   -0.41    2.51
  -3  -8   9  185.61   12.55
  -3  -8   9  193.93   11.88
  -3  -8   9  184.60   11.48
   3  -8  -7  495.22   23.40
  -3  -8   7  622.07   25.72
  -3  -8   5  901.64   36.66
   3  -8  -5  821.70   34.81
   3  -8  -3  781.13   30.97
   3  -8  -3  796.80   32.81
   3  -8  -1   25.06    2.59
   3  -8  -1   25.41    3.64
   3  -8  -1   31.73    4.52
   3  -8   1    4.67    2.00
   3  -8   1    9.82    2.82
   3  -8   1    8.31    3.05
   3  -8   3  754.61   31.64
   3  -8   3  770.26   32.60
   3  -8   3  775.14   32.87
   3  -8   5  904.51   37.06
   3   8   5  892.38   35.93
   3  -8   5  845.29   36.48
   3  -8   7   15.49    3.54
   3  -8   7   14.72    3.42
   3  -8   7   24.16    3.51
   3  -8   7   21.38    4.11
   3   8   7   13.85    3.38
   3  -8   9  784.14   30.89
   3   8   9  695.87   32.20
   3  -8   9  701.57   32.56
   3  -8   9  722.28   31.58
   3  -8  11  334.57   17.87
   3   8  11  342.50   19.11
   3   8  11  318.93   20.34
   3  -8  11  343.30   16.79
   3  -8  11  331.54   17.97
   3  -8  11  310.41   18.12
   3  -8  13  291.02   15.01
   3   8  13  302.47   17.97
   3   8  13  281.00   18.63
   3  -8  15  125.86    8.18
   3   8  15  147.68   11.31
   3   8  15  135.24   11.46
   3   8  17   75.34    7.16
  -3  -9  20    5.24    1.77
  -3  -9  18   17.42    3.02
  -3  -9  18   17.11    3.13
  -3  -9  16  130.41    9.06
  -3  -9  14  651.88   28.98
   3  -9 -14  658.55   31.02
   3  -9 -12  499.44   25.18
  -3  -9  12  493.96   24.84
  -3  -9  12  523.26   24.03
   3  -9 -10   41.82    5.72
  -3  -9  10   50.12    5.77
  -3  -9  10   43.58    6.16
  -3  -9  10   34.76    4.99
  -3  -9   8  356.52   17.73
  -3  -9   8  333.80   17.99
  -3  -9   6  375.48   18.22
  -3  -9   6  365.38   19.08
   3  -9  -6  326.93   17.31
  -3  -9   4 1383.02   54.15
   3  -9  -4 1308.53   52.29
   3  -9  -2 1190.35   46.88
   3  -9  -2 1269.05   48.66
   3  -9   0   36.93    3.59
   3  -9   0   30.17    4.26
   3  -9   0   33.07    4.85
   3   9   2 2120.29   77.79
   3  -9   2 2123.99   78.21
   3  -9   2 2007.24   76.34
   3  -9   2 2082.55   78.55
   3  -9   4   70.40    6.30
   3  -9   4   73.17    6.92
   3   9   4   70.92    6.78
   3  -9   4   68.49    6.51
   3  -9   6  866.21   37.37
   3  -9   6  892.87   35.89
   3  -9   6  863.40   36.04
   3   9   6  872.97   36.98
   3  -9   6  934.35   37.73
   3  -9   8   27.24    4.53
   3  -9   8   22.59    4.44
   3  -9   8   26.91    4.46
   3  -9   8   23.12    3.83
   3   9   8   38.57    5.42
   3  -9   8   26.36    3.75
   3  -9  10  151.64   10.27
   3  -9  10  138.69    9.17
   3   9  10  129.85   12.54
   3  -9  10  140.35   10.64
   3   9  10  124.81   10.61
   3   9  12  112.61   10.22
   3  -9  12  102.09    7.44
   3   9  12   93.33   10.92
   3  -9  12  101.08    8.59
   3   9  14   99.15    9.43
   3  -9  14   84.01    6.32
   3   9  14   86.96    9.77
   3   9  16   13.77    3.92
   3   9  18  403.56   18.11
  -3 -10  19  787.89   30.50
  -3 -10  19  795.58   30.34
  -3 -10  17   31.92    3.97
  -3 -10  17   28.70    3.79
  -3 -10  15  131.75    9.17
   3 -10 -13  320.59   18.81
  -3 -10  13  332.26   17.44
   3 -10 -11    4.45    3.10
  -3 -10  11    5.71    2.69
  -3 -10  11    9.80    3.32
  -3 -10   9  614.61   28.61
   3 -10  -9  672.08   29.47
  -3 -10   9  611.81   27.92
  -3 -10   9  616.75   29.76
  -3 -10   7    9.01    3.14
  -3 -10   5  317.89   16.52
   3 -10  -5  272.18   15.82
  -3 -10   5  328.28   17.96
  -3 -10   3  131.96    9.49
   3 -10  -3  129.08    9.71
  -3 -10   3  135.46   10.86
   3 -10  -1  802.27   33.27
   3 -10  -1  805.65   34.57
  -3 -10  -1  248.43   14.10
   3 -10   1  251.70   14.62
   3 -10   1  262.18   14.29
   3 -10   1  227.20   12.06
   3 -10   3    7.18    2.85
   3  10   3    4.10    2.60
   3 -10   3   13.80    2.73
   3 -10   3    7.77    2.97
   3 -10   3    5.32    2.62
   3 -10   3    9.45    2.47
   3  10   5   98.55    8.69
   3 -10   5  101.33    7.86
   3 -10   5   99.67    8.50
   3 -10   5   93.55    7.96
   3 -10   5  117.22    8.05
   3 -10   5  105.29    7.65
   3 -10   7    1.53    1.99
   3 -10   7    1.91    2.05
   3 -10   7    4.96    2.35
   3  10   7    4.96    3.11
   3 -10   7    3.01    2.10
   3 -10   7    3.68    2.10
   3 -10   9   13.80    3.59
   3 -10   9   15.80    2.89
   3 -10   9   10.58    3.05
   3 -10   9   15.74    3.83
   3  10   9    7.72    3.31
   3  10  11  187.74   15.27
   3  10  11  135.68   11.43
   3 -10  13  277.72   13.86
   3 -10  13  304.24   15.59
   3  10  13  322.41   19.66
   3  10  13  325.51   18.62
   3  10  15  180.30   13.12
   3  10  15  194.44   13.06
   3  10  17  197.58   11.51
  -3 -11  18  290.34   13.27
  -3 -11  16   45.44    4.74
   3 -11 -14   13.28    4.17
  -3 -11  14   15.64    3.52
   3 -11 -12    6.02    3.35
  -3 -11  12    2.77    2.47
   3 -11 -10  329.79   18.76
  -3 -11  10  304.57   17.46
  -3 -11  10  332.98   17.51
  -3 -11  10  339.21   19.04
  -3 -11   8   88.41    9.05
  -3 -11   8  104.90    9.03
  -3 -11   6   60.21    7.18
  -3 -11   6   62.92    6.36
   3 -11  -4  394.23   20.48
  -3 -11   4  421.42   22.30
  -3 -11   4  425.38   20.83
  -3 -11   2  118.87   10.69
   3 -11  -2  142.59   10.29
  -3 -11   0  200.15   12.70
   3 -11   0  207.59   12.42
   3 -11   0  205.37   13.28
   3 -11   2  183.71   11.12
  -3 -11  -2  172.44   11.98
   3 -11   2  202.98   12.95
   3 -11   2  207.92   12.38
   3 -11   2  185.70   11.97
   3  11   4   41.65    6.02
   3 -11   4   39.78    5.36
   3 -11   4   47.41    5.38
   3 -11   4   49.93    5.27
  -3 -11  -4   42.87    5.77
   3 -11   4   43.22    4.96
   3 -11   4   36.54    4.34
   3  11   6    7.60    3.42
   3 -11   6    8.20    2.85
   3 -11   6    9.80    2.87
   3 -11   6   12.02    2.75
   3 -11   6    8.36    2.74
   3 -11   8   27.30    4.40
   3  11   8   25.96    5.26
   3 -11   8   30.02    4.21
   3 -11   8   22.97    4.15
   3  11  10  131.35   11.26
   3 -11  10  138.44    9.50
   3 -11  10  129.73    8.00
   3  11  10  116.80   12.51
   3  11  12   17.21    6.61
   3 -11  12   11.00    2.89
   3  11  14  182.44   13.75
   3  11  14  151.99   11.96
   3  11  16   -0.93    3.17
  -3 -12  17   22.65    2.88
  -3 -12  17   22.80    2.92
  -3 -12  15 1402.75   53.09
   3 -12 -13  279.19   16.88
  -3 -12  13  304.94   15.67
   3 -12 -11   20.64    4.74
  -3 -12  11   18.29    3.88
   3 -12  -9  164.56   11.91
  -3 -12   9  143.90   11.54
  -3 -12   9  129.28   10.50
  -3 -12   7  432.67   21.33
  -3 -12   7  448.14   22.98
  -3 -12   5 1932.09   74.02
  -3 -12   5 1830.91   70.91
   3 -12  -3 1189.40   50.86
  -3 -12   3 1375.01   53.84
   3 -12  -1   41.47    5.60
  -3 -12   1   39.92    5.53
  -3 -12  -1  451.09   22.15
   3 -12   1  443.41   21.30
   3 -12   1  418.37   21.44
   3 -12   1  420.27   22.10
   3 -12   1  462.39   21.10
  -3 -12  -3  265.27   15.58
   3 -12   3  261.43   14.10
   3 -12   3  253.08   14.39
   3 -12   3  236.62   14.52
  -3 -12  -5  549.91   25.99
   3 -12   5  498.51   22.62
   3 -12   5  525.82   23.43
   3 -12   5  550.16   23.85
   3 -12   5  476.23   24.17
  -3 -12  -7   34.11    5.74
   3  12   7   41.02    6.46
   3 -12   7   36.09    4.41
   3 -12   7   31.33    4.20
  -3 -12  -9  482.72   24.18
   3 -12   9  461.49   21.29
   3  12   9  451.38   24.56
   3  12  11  978.41   44.52
   3  12  11 1027.49   46.99
   3 -12  11 1075.70   41.18
  -3 -12 -11 1026.07   43.08
   3  12  13  517.77   25.67
   3  12  13  502.89   26.44
   3  12  15  406.40   20.44
  -3 -13  16    2.07    1.40
  -3 -13  16    3.24    1.45
   3 -13 -14  494.19   24.07
  -3 -13  14  570.77   23.22
   3 -13 -12   51.78    6.65
   3 -13 -10    3.08    3.56
  -3 -13   8    3.39    2.49
   3 -13  -8    1.73    2.68
  -3 -13   6  847.52   36.73
  -3 -13   6  930.00   39.37
  -3 -13   4  126.74    9.29
  -3 -13   4  122.83   10.74
  -3 -13   2   97.49    8.53
  -3 -13   2   97.40    9.72
   3 -13  -2   80.75    8.02
  -3 -13   0  213.82   13.76
   3 -13   0  224.01   13.93
   3 -13   0  220.54   14.12
  -3 -13  -2  101.99    8.97
   3 -13   2  101.72    8.29
   3 -13   2  116.03    8.90
  -3 -13  -2   84.28   10.07
   3 -13   2  108.74    9.31
   3 -13   4  250.51   13.69
   3 -13   4  242.76   13.82
   3 -13   4  232.98   14.14
  -3 -13  -4  273.58   15.93
   3 -13   6  225.66   12.56
  -3 -13  -6  226.61   14.75
   3 -13   6  239.74   12.48
  -3 -13  -8  155.40   11.58
   3 -13   8  144.27    9.14
  -3 -13 -10   12.28    3.49
   3 -13  10   16.48    3.21
   3  13  10   14.74    5.93
   3  13  12   57.13    8.05
   3 -13  12   49.57    4.42
   3  13  14   87.30    8.55
  -3 -14  15    4.37    1.62
  -3 -14  15    5.00    1.48
   3 -14 -13   17.36    3.71
   3 -14 -11   83.28    7.77
   3 -14 -11   77.60    6.67
   3 -14  -9   38.94    5.68
  -3 -14   9   27.22    4.10
  -3 -14   7  289.13   15.40
  -3 -14   5   11.43    3.20
  -3 -14   3  679.89   29.58
  -3 -14   1  258.85   15.53
  -3 -14   1  259.15   14.64
   3 -14  -1  292.44   16.31
  -3 -14  -1  992.63   42.78
   3 -14   1 1059.97   42.54
  -3 -14  -3   40.96    5.66
   3 -14   3   43.28    5.21
   3 -14   5    9.87    2.84
  -3 -14  -5    9.11    3.25
  -3 -14  -7  253.76   14.99
   3 -14   7  244.15   12.36
   3  14   9   33.16    7.61
  -3 -14  -9   34.49    4.91
   3 -14   9   40.81    4.11
   3  14  11  180.48   14.01
   3 -14  11  156.27    8.37
   3  14  13  417.61   21.33
  -3 -15  14  155.02    7.63
   3 -15 -12    3.25    2.26
  -3 -15  12    3.71    1.91
  -3 -15  10   67.80    5.67
   3 -15 -10   55.37    5.55
   3 -15 -10   70.75    6.84
   3 -15  -8   31.17    5.05
  -3 -15   8   27.93    3.88
  -3 -15   6  112.57    8.15
  -3 -15   4  398.44   19.16
   3 -15  -2    2.32    3.01
  -3 -15   2    1.81    2.28
  -3 -15   0    7.49    2.79
  -3 -15   0    3.35    2.59
   3 -15   0    7.40    3.00
   3 -15   2   55.78    5.97
  -3 -15  -2   49.04    5.12
   3 -15   4   44.96    4.91
  -3 -15  -4   44.77    5.63
  -3 -15  -6   20.47    4.14
   3 -15   6   18.12    2.99
  -3 -15  -8   14.74    3.22
   3  15  10   21.60    5.72
   3  15  12   10.62    4.25
  -3 -16  13   99.82    5.49
  -3 -16  13   97.90    5.08
  -3 -16  11   10.33    2.09
   3 -16 -11   15.39    2.96
   3 -16  -9   35.52    4.17
   3 -16  -9   33.31    4.57
  -3 -16   9   34.28    3.80
   3 -16  -7  238.73   13.30
   3 -16  -7  226.53   13.26
  -3 -16   7  233.97   12.09
  -3 -16   5  488.45   21.52
  -3 -16   3  740.80   31.42
   3 -16  -3  823.15   33.48
   3 -16  -1   26.35    4.38
  -3 -16   1   21.24    3.39
  -3 -16  -1  134.90    9.54
   3 -16   1  132.00    9.08
  -3 -16  -3   35.36    4.78
   3 -16   3   29.95    3.97
  -3 -16  -5  168.44   10.61
   3 -16   5  169.06    9.04
  -3 -16  -7   88.03    6.66
   3  16   9  181.25   14.04
   3  16  11  453.04   21.81
  -3 -17  10  228.51   10.13
   3 -17 -10  217.65   10.94
   3 -17  -8    8.75    2.32
   3 -17  -8    5.87    2.38
  -3 -17   8   11.77    2.09
   3 -17  -6    7.08    2.40
   3 -17  -6    7.01    2.65
  -3 -17   6    9.15    2.05
  -3 -17   4   46.51    4.27
   3 -17  -2    5.44    2.53
   3 -17   0   42.34    4.58
   3 -17   2   21.61    3.19
   3 -17   4    3.54    1.57
   3  17   8    3.13    3.80
   3 -18  -9   27.98    2.80
   3 -18  -7   59.71    4.78
   3 -18  -7   68.42    4.80
   3 -18  -5  214.45   11.06
   3 -18  -3  275.53   13.69
   3 -18  -3  298.31   13.80
   3 -18  -1  712.54   27.02
  -3 -18   1  633.60   26.21
   3 -18   1  317.85   14.04
   3 -18   3   47.61    3.56
   3  18   7    8.89    3.41
   3 -19  -6   36.74    3.03
   3 -19  -4   34.27    3.05
   3 -19  -4   28.72    2.99
   3 -19  -2   39.99    3.32
   3 -19   0    1.97    1.14
   3 -19   0    0.84    1.26
   3 -19   2    8.94    1.56
   3  19   4    1.42    2.31
   4   0 -24  507.29   20.46
   4   0 -22  613.16   27.64
   4   0 -20  585.40   27.63
  -4   0  20  483.80   23.33
   4   0 -18  596.35   29.74
  -4   0  18  525.85   25.77
   4   0 -16   30.63    6.27
  -4   0  16   30.72    4.72
   4   0 -16   30.99    6.77
   4   0 -14   45.00    7.16
  -4   0  14   52.18    5.67
   4   0 -14   43.12    6.86
   4   0 -12 1277.24   52.22
   4   0 -10   77.15    7.49
   4   0  -8 2977.17  107.46
   4   0  -6 1415.33   52.42
   4   0  -4 9707.44  338.95
   4   0  -4 9914.02  339.43
   4   0  -2 2299.84   81.79
   4   0  -2 2324.60   82.44
   4   0   0  535.70   21.07
   4   0   2  481.27   19.65
   4   0   4  123.75    7.59
   4   0   6   18.84    3.08
   4   0   8  243.70   13.48
   4   0  10 1060.62   45.13
   4   0  10 1060.80   44.05
   4   0  10 1106.51   44.34
   4   0  12  541.49   27.88
   4   0  12  513.88   26.03
   4   0  14  831.76   37.66
   4   0  16  136.19   10.56
   4   0  18    1.66    2.28
  -4   0 -20   52.84    4.54
   4   1 -23  201.52   11.21
   4   1 -21   40.46    6.38
  -4  -1  21   45.54    4.82
  -4  -1  19   16.17    3.69
   4   1 -19   24.41    6.26
   4   1 -17   42.28    6.75
  -4  -1  17   31.52    5.10
  -4   1  17   37.26    5.10
   4   1 -17   46.45    7.84
   4   1 -15  500.00   25.90
  -4  -1  15  448.61   22.85
   4   1 -15  497.26   26.96
   4   1 -13  455.59   23.96
   4   1 -11  179.12   12.36
  -4  -1   9 1004.54   38.42
   4   1  -9 1066.37   41.72
   4   1  -7    2.82    2.11
   4   1  -5 1112.73   40.85
   4   1  -5 1085.67   41.22
   4   1  -3  157.79    7.79
   4   1  -3  157.89    8.18
   4   1  -1  231.99   10.12
   4   1  -1  214.30   10.72
   4  -1   1   91.05    4.98
   4   1   1   95.02    5.62
   4   1   3  159.01    8.75
   4  -1   3  148.51    8.07
   4   1   5  857.03   37.22
   4   1   5 1042.37   36.74
   4  -1   7 1244.41   49.77
   4   1   7 1328.17   49.39
   4   1   9 1114.69   47.82
   4  -1   9 1141.74   47.12
   4   1   9 1208.61   46.85
   4  -1   9 1130.07   46.47
   4   1   9 1267.82   47.21
   4   1  11 1056.01   43.08
   4  -1  11  960.69   42.00
   4  -1  11 1075.22   42.52
   4   1  11 1042.83   44.19
   4  -1  13   89.82    8.65
   4  -1  13   93.74    9.35
   4   1  13   87.51    9.66
   4  -1  13   98.46    8.86
   4   1  13  104.21   10.18
   4   1  15   22.50    4.92
   4   1  17    7.81    3.36
   4   1  19   14.78    2.79
   4   1  19   16.38    2.52
   4   2 -24   53.50    3.76
   4  -2 -24   48.70    3.83
   4   2 -22  200.40   12.26
   4  -2 -22  205.95   12.54
   4  -2 -20  395.62   21.69
   4   2 -20  418.78   22.03
  -4  -2  20  373.83   19.09
   4   2 -18  869.47   39.53
   4  -2 -18  839.71   38.93
  -4  -2  18  806.89   35.88
   4   2 -16  365.45   22.37
   4  -2 -16  379.18   21.92
  -4  -2  16  362.55   19.32
   4   2 -16  356.19   21.49
   4  -2 -16  328.82   20.34
   4  -2 -14 1495.11   60.66
   4   2 -14 1650.98   62.59
   4   2 -14 1434.82   62.31
   4  -2 -14 1447.23   61.18
   4  -2 -12  264.27   15.84
   4   2 -12  285.48   17.24
   4  -2 -10  208.86   12.46
   4   2 -10  229.23   13.79
  -4  -2  10  207.97   11.14
   4  -2  -8 1543.85   58.66
   4   2  -8 1616.96   60.17
   4  -2  -6   18.51    2.70
   4   2  -6   22.81    3.29
  -4  -2   6   21.58    2.53
   4  -2  -4  256.11   11.35
   4   2  -4  263.41   11.36
   4  -2  -4  242.00   11.23
   4   2  -4  242.70   11.71
   4   2  -2 1961.58   67.45
   4  -2  -2 1953.66   67.57
   4   2  -2 1888.69   68.36
   4  -2  -2 1754.91   67.67
   4   2   0 9758.29  335.72
   4  -2   0 9698.12  335.85
   4  -2   0 9696.03  334.79
   4  -2   2  763.95   29.57
   4   2   2  742.84   29.63
   4  -2   2  800.92   29.25
   4  -2   4   69.60    5.32
   4   2   4   66.91    5.38
   4  -2   4   80.41    5.65
   4  -2   6    3.28    1.99
   4   2   6    0.84    2.25
   4  -2   8  584.30   26.50
   4   2  10  188.62   12.84
   4  -2  10  184.49   12.60
   4   2  10  173.24   13.36
   4  -2  10  200.50   12.98
   4  -2  10  194.12   12.30
   4  -2  10  218.77   13.19
   4   2  10  196.70   13.70
   4  -2  12  963.52   44.70
   4  -2  12 1099.29   46.03
   4   2  12 1018.46   47.27
   4  -2  12 1075.33   45.11
   4  -2  12 1222.01   46.41
   4   2  12 1142.28   47.79
   4  -2  14   53.78    6.52
   4  -2  14   67.42    7.37
   4   2  14   60.30    7.82
   4  -2  16  336.94   17.93
   4   2  16  361.60   19.49
   4  -2  18  684.00   28.83
   4   2  18  729.63   29.95
  -4   2 -20  130.97    7.32
  -4  -2 -20  150.06    7.80
   4   3 -23   46.22    4.27
   4  -3 -23   36.47    4.32
  -4  -3  21   11.47    2.58
   4  -3 -21    9.75    3.61
   4   3 -21    9.28    3.61
  -4  -3  19  314.52   16.81
   4   3 -19  310.93   18.94
   4  -3 -19  305.40   18.67
  -4  -3  17  265.13   15.62
   4   3 -17  227.50   16.55
   4  -3 -17  237.72   16.19
   4   3 -17  277.84   18.21
   4  -3 -17  270.98   17.50
   4  -3 -15  438.22   22.90
   4   3 -15  440.35   24.10
   4   3 -15  401.05   24.38
   4  -3 -15  424.83   23.50
   4   3 -13 1814.94   70.52
   4  -3 -13 1712.38   68.22
  -4  -3  11  449.15   21.01
   4  -3 -11  464.99   22.08
   4   3 -11  508.14   24.50
   4  -3  -9   20.37    3.44
   4   3  -9   25.24    4.70
  -4  -3   7    3.90    1.85
   4  -3  -7    4.50    1.83
   4   3  -7    3.14    2.29
   4   3  -5  202.20   10.73
   4  -3  -5  214.64   10.11
   4  -3  -3  744.55   27.70
   4   3  -3  761.03   27.74
   4  -3  -3  724.70   27.79
   4   3  -3  678.40   28.41
   4   3  -1    7.68    1.65
   4  -3  -1    3.81    1.56
   4  -3  -1    5.59    1.01
   4  -3   1    8.67    2.04
   4   3   1    6.33    1.74
   4  -3   1    7.62    2.02
   4  -3   1    4.70    1.62
   4   3   3 1377.62   50.23
   4  -3   3 1326.97   49.79
   4  -3   3 1341.87   50.37
   4  -3   3 1366.85   50.10
   4  -3   5  126.10    7.72
   4   3   5  122.92    8.10
   4  -3   5  119.07    8.09
   4  -3   7  420.11   19.13
   4   3   7  388.37   19.82
   4  -3   9 1853.66   68.23
   4  -3   9 1815.68   67.60
   4  -3   9 1881.05   68.02
   4   3   9 1717.81   69.14
   4  -3  11  155.64   11.32
   4   3  11  123.55   11.81
   4  -3  11  167.53   11.23
   4   3  11  154.05   12.34
   4  -3  11  156.07   10.83
   4  -3  11  137.34   10.96
   4  -3  13   73.45    7.91
   4   3  13   67.24    8.85
   4  -3  13   75.59    7.84
   4  -3  13   83.76    8.20
   4   3  13   94.80    9.87
   4  -3  13   86.67    7.99
   4  -3  15  390.42   19.72
   4   3  15  376.36   21.43
   4  -3  17  152.76    9.78
   4   3  17  151.00   10.65
   4   3  19   70.58    5.08
   4   3  19   70.37    5.47
   4  -3  19   67.37    4.85
   4  -4 -22  320.45   15.78
   4   4 -22  320.08   15.66
  -4  -4  22  335.85   14.48
   4  -4 -20   40.59    5.81
   4   4 -20   31.57    5.41
  -4  -4  20   33.70    4.42
   4   4 -18  255.57   17.14
   4  -4 -18  275.40   16.99
  -4  -4  18  273.71   15.59
   4   4 -16   69.11    8.54
   4  -4 -16   67.41    7.80
   4   4 -16   82.20    9.60
   4  -4 -16   68.14    8.10
  -4  -4  16   76.75    7.83
   4   4 -14   21.92    5.70
   4  -4 -14   18.56    4.37
   4   4 -14   22.09    5.30
   4  -4 -14    9.59    3.58
  -4  -4  14   11.88    2.98
   4  -4 -12    7.02    2.97
   4   4 -12    7.74    3.70
  -4  -4  12    8.37    2.60
  -4  -4  10  158.55   10.32
   4  -4 -10  161.17   10.00
   4   4 -10  168.28   11.91
   4  -4  -8  374.27   17.19
   4   4  -8  386.33   19.21
  -4  -4   8  412.46   17.47
   4   4  -6 3966.07  139.06
   4  -4  -6 3968.85  137.47
  -4  -4   6 3790.88  138.32
   4   4  -4 3056.95  115.13
   4  -4  -4 3295.37  114.28
   4  -4  -4 3313.96  114.25
   4   4  -4 3281.56  114.32
   4  -4  -2 1421.44   48.91
   4   4  -2 1390.60   52.10
   4  -4  -2 1329.51   50.59
   4  -4  -2 1430.47   49.61
   4   4  -2 1348.99   50.31
   4  -4  -2 1391.18   50.41
   4  -4   0  193.40    9.33
   4  -4   0  182.41    9.06
   4   4   0  203.70    9.23
   4  -4   0  211.71    8.86
   4  -4   2 1455.24   52.82
   4   4   2 1433.94   52.01
   4  -4   2 1403.14   51.79
   4  -4   2 1400.45   52.04
   4  -4   4   77.89    6.19
   4  -4   4   68.93    5.73
   4   4   4   71.26    5.57
   4  -4   4   73.69    5.31
   4  -4   6   10.21    2.42
   4   4   6   10.26    2.80
   4  -4   6    9.93    2.95
   4  -4   8  454.88   21.95
   4   4   8  404.01   21.43
   4  -4   8  464.36   20.84
   4  -4   8  423.09   21.85
   4  -4   8  482.01   20.83
   4   4   8  409.10   21.22
   4  -4   8  449.63   20.57
   4  -4  10  156.58   10.63
   4   4  10  120.50   11.12
   4  -4  10  163.10   10.65
   4   4  10  135.40   11.46
   4  -4  10  154.98   10.40
   4   4  10  144.44   11.66
   4  -4  12  945.80   40.26
   4   4  12  810.41   42.10
   4  -4  12 1018.90   40.20
   4  -4  12  909.58   40.69
   4  -4  12 1038.45   40.45
   4   4  12  935.58   42.58
   4  -4  14  419.88   20.72
   4   4  14  399.75   22.74
   4  -4  14  416.48   20.54
   4  -4  16  847.88   34.89
   4   4  16  853.95   37.19
   4   4  18   29.34    3.90
   4   4  18   24.02    3.76
   4  -4  18   29.32    3.48
  -4  -5  21  172.98    9.42
   4  -5 -21  160.56   10.06
   4   5 -21  162.57   10.13
  -4  -5  19  121.00    8.78
   4   5 -19  107.64    9.66
   4  -5 -19  118.06    9.58
  -4  -5  17  139.61   10.34
   4   5 -17  144.89   12.05
   4  -5 -17  133.58   11.01
  -4  -5  17  137.03    9.60
   4   5 -15   36.19    6.81
   4  -5 -15   33.46    5.39
   4   5 -15   40.21    6.59
   4  -5 -15   28.35    4.93
  -4  -5  15   34.53    4.97
  -4  -5  13  359.98   18.39
   4  -5 -13  333.26   19.05
   4   5 -13  407.02   21.74
   4  -5 -13  369.22   19.03
   4  -5 -13  389.78   20.23
  -4  -5  11   26.52    4.27
   4  -5 -11   20.88    3.62
   4  -5  -9 2804.34  100.45
   4   5  -9 2702.25  103.15
  -4  -5   9 2830.32  100.71
   4   5  -7   45.13    5.02
   4  -5  -7   41.71    3.91
  -4  -5   7   42.23    4.58
   4   5  -5  400.24   17.39
   4  -5  -5  368.11   15.88
   4  -5  -5  387.42   15.50
   4   5  -3  926.19   35.16
   4  -5  -3  949.23   35.01
   4  -5  -3  983.24   36.15
   4  -5  -3  954.27   34.08
   4   5  -3  934.28   36.98
   4  -5  -3  940.90   35.36
   4   5  -1  505.20   19.78
   4  -5  -1  512.91   19.72
   4  -5  -1  497.27   19.96
   4  -5  -1  505.29   19.03
   4   5   1  887.60   33.00
   4  -5   1  884.30   32.82
   4  -5   1  873.75   34.00
   4  -5   1  866.85   33.09
   4  -5   3   75.26    5.04
   4  -5   3   61.97    5.81
   4  -5   3   71.29    5.74
   4  -5   5  371.80   16.23
   4   5   5  363.86   16.74
   4  -5   5  346.50   17.75
   4  -5   5  352.64   17.60
   4   5   7   80.98    7.04
   4  -5   7   72.25    6.03
   4  -5   7   63.39    6.73
   4  -5   7   81.23    7.26
   4  -5   9  695.53   30.30
   4  -5   9  667.68   28.76
   4   5   9  576.06   29.71
   4  -5   9  626.12   30.10
   4  -5   9  708.68   28.77
   4   5   9  668.63   30.10
   4  -5   9  676.99   28.72
   4   5   9  646.30   30.99
   4   5  11   24.76    5.52
   4  -5  11   26.31    4.58
   4  -5  11   34.00    4.75
   4  -5  11   29.68    4.47
   4   5  11   25.42    5.39
   4  -5  13  123.51    9.16
   4   5  13  104.98   10.56
   4  -5  13  113.33    8.80
   4   5  13  106.43   10.43
   4  -5  15   21.35    3.76
   4  -5  15   17.58    3.28
   4  -5  17   11.79    2.71
   4   5  17   13.31    3.64
   4   5  17   12.12    3.29
   4   5  19   40.53    3.62
  -4  -6  22  172.89    8.33
   4  -6 -20  259.58   14.34
   4   6 -20  289.29   15.03
  -4  -6  18  159.45    9.86
  -4  -6  18  152.34   10.37
   4   6 -18  152.71   11.42
   4  -6 -18  136.77   10.31
  -4  -6  16   52.28    5.75
   4   6 -16   59.51    7.62
   4  -6 -16   43.35    6.01
  -4  -6  14   12.88    3.31
   4  -6 -14    3.64    2.81
   4   6 -14    4.49    4.03
   4  -6 -14    4.25    3.23
   4  -6 -14    9.89    4.12
  -4  -6  12  185.98   12.03
  -4  -6  12  168.35   11.24
   4  -6 -12  178.07   12.02
   4   6 -12  176.50   13.06
   4  -6 -12  157.04   10.54
  -4  -6  10 2621.52   97.64
  -4  -6  10 2492.57   96.03
   4  -6 -10 2631.58   95.30
   4   6 -10 2675.29   98.83
  -4  -6  10 2734.29   95.94
   4   6  -8  830.22   33.80
   4  -6  -8  765.87   30.86
  -4  -6   8  789.04   32.42
   4   6  -6  525.37   23.33
   4  -6  -6  537.74   21.61
  -4  -6   6  544.70   24.10
   4  -6  -6  553.60   21.47
   4   6  -4   71.52    5.77
   4  -6  -4   68.54    4.44
   4  -6  -4   56.99    3.20
   4  -6  -4   59.76    4.95
   4  -6  -2 1796.31   69.14
   4  -6  -2 1875.00   65.63
   4   6  -2 1914.69   67.18
   4  -6  -2 1912.87   66.78
   4  -6  -2 1866.81   67.17
   4  -6   0 1606.25   58.61
   4   6   0 1646.28   58.61
   4  -6   0 1701.37   58.44
   4  -6   0 1544.21   59.83
   4  -6   2   31.54    3.48
   4   6   2   24.98    2.84
   4  -6   2   28.07    2.77
   4  -6   2   26.76    3.81
   4  -6   4   61.46    5.79
   4  -6   4   67.74    4.81
   4   6   4   60.02    4.91
   4  -6   4   65.08    6.16
   4  -6   6  733.35   32.27
   4  -6   6  744.40   32.38
   4  -6   6  782.96   30.07
   4   6   6  726.09   30.78
   4  -6   8  189.73   11.74
   4   6   8  154.52   12.10
   4  -6   8  164.52   10.24
   4   6   8  139.97   10.49
   4  -6   8  169.48   10.04
   4  -6   8  162.95   11.58
   4  -6   8  171.28    9.93
   4  -6  10  372.00   19.16
   4  -6  10  366.03   17.64
   4  -6  10  372.24   17.94
   4  -6  10  319.47   18.64
   4   6  10  331.06   18.76
   4  -6  10  388.28   17.72
   4  -6  12  223.27   12.76
   4  -6  12  199.90   12.75
   4  -6  12  228.49   12.75
   4   6  12  184.13   14.13
   4  -6  14    6.94    2.91
   4   6  14    3.65    3.96
   4   6  14    5.13    4.19
   4   6  14    8.48    3.73
   4  -6  14    9.35    2.75
   4   6  16   38.92    5.42
   4  -6  16   42.55    4.35
   4   6  16   39.20    5.63
   4   6  18  328.02   15.81
  -4  -7  21   72.39    5.05
  -4  -7  19  179.04   10.06
  -4  -7  19  177.74   10.45
  -4  -7  17   32.35    4.43
   4  -7 -17   26.57    4.31
  -4  -7  17   31.47    4.75
   4  -7 -15  214.89   13.63
  -4  -7  15  252.75   13.80
  -4  -7  13  695.87   31.58
  -4  -7  13  766.97   31.63
   4  -7 -13  802.62   33.62
   4  -7 -13  643.96   30.16
  -4  -7  11   36.57    4.99
   4  -7 -11   31.78    4.03
   4  -7 -11   36.57    5.36
  -4  -7  11   28.59    4.72
  -4  -7   9  475.92   21.97
  -4  -7   9  457.86   21.80
   4  -7  -9  489.00   20.60
  -4  -7   7  659.76   27.31
   4  -7  -7  587.34   24.04
  -4  -7   5  732.70   31.88
   4  -7  -5  752.87   29.97
   4  -7  -5  747.03   28.35
   4  -7  -3   45.69    4.87
   4  -7  -3   44.83    3.44
   4  -7  -1  601.98   22.23
   4  -7  -1  564.62   22.06
   4  -7  -1  577.50   25.58
   4  -7  -1  613.56   24.09
   4  -7   1  121.57    6.01
   4  -7   1  101.63    7.57
   4  -7   1  119.00    6.99
   4  -7   3  678.83   24.64
   4   7   3  639.02   24.98
   4  -7   3  579.12   27.10
   4  -7   3  596.54   26.45
   4   7   5 2616.62   99.34
   4  -7   5 3037.97   99.04
   4  -7   5 2625.59  101.55
   4   7   5 2749.63  101.00
   4  -7   5 2687.72  102.06
   4  -7   5 2834.45  100.99
   4  -7   7  503.05   24.56
   4  -7   7  518.53   24.01
   4  -7   7  520.53   23.09
   4   7   7  467.11   23.45
   4  -7   7  573.00   22.45
   4  -7   7  510.25   24.62
   4  -7   9   73.23    7.72
   4  -7   9   85.36    6.78
   4  -7   9   88.31    7.02
   4  -7   9   85.37    8.04
   4  -7   9   93.65    7.17
   4  -7  11   85.15    6.80
   4  -7  11   71.16    7.49
   4  -7  11   68.35    6.44
   4  -7  11   81.15    7.82
   4  -7  13  111.19    8.05
   4  -7  13  119.35    8.26
   4   7  13  116.21   11.37
   4  -7  15   30.78    3.71
  -4  -8  20   93.59    6.18
  -4  -8  18   94.09    6.83
  -4  -8  18   91.60    7.29
  -4  -8  16  951.88   38.63
   4  -8 -14   71.31    8.44
  -4  -8  14   65.04    6.60
   4  -8 -12  665.54   30.87
  -4  -8  12  669.83   29.31
  -4  -8  12  637.84   29.98
   4  -8 -10   33.93    5.30
  -4  -8  10   37.63    5.11
  -4  -8  10   43.67    5.07
  -4  -8  10   40.45    5.71
  -4  -8   8    4.68    2.47
  -4  -8   8    4.78    2.48
   4  -8  -6  600.36   26.04
  -4  -8   6  696.06   29.06
   4  -8  -4 1161.06   45.29
   4  -8  -2  433.98   18.83
   4  -8  -2  467.35   21.12
   4  -8   0   84.85    6.50
   4  -8   0   85.22    7.44
   4  -8   0   83.99    5.30
   4  -8   2  122.65    8.64
   4  -8   2  116.19    7.64
   4  -8   4 1893.73   68.48
   4  -8   4 1790.21   69.12
   4  -8   4 1759.79   68.28
   4  -8   6  109.81    8.77
   4  -8   6   98.88    7.63
   4  -8   6   95.69    7.75
   4  -8   6   92.96    8.11
   4  -8   8  125.79    8.53
   4  -8   8  118.00    9.24
   4  -8   8  115.71    9.49
   4  -8   8  120.56    9.80
   4  -8  10  294.39   17.50
   4  -8  10  316.01   15.99
   4  -8  12    4.76    2.14
   4   8  12    6.39    4.37
   4  -8  12    7.20    2.82
   4   8  14 1596.79   60.46
   4  -8  14 1397.26   54.03
  -4  -9  21   32.54    2.68
  -4  -9  19  317.42   14.39
  -4  -9  19  321.83   14.73
  -4  -9  17  174.08   10.22
  -4  -9  15  459.39   21.62
  -4  -9  13  346.83   17.95
   4  -9 -13  352.38   19.90
  -4  -9  13  341.13   18.76
  -4  -9  11  614.30   27.47
  -4  -9  11  569.05   28.36
   4  -9 -11  626.75   29.17
  -4  -9   9   95.92    7.96
   4  -9  -9   92.50    8.40
  -4  -9   9   93.10    8.06
  -4  -9   7   25.27    4.50
  -4  -9   5  213.59   13.67
   4  -9  -5  184.73   11.35
  -4  -9   5  204.64   12.18
   4  -9  -3  222.40   12.95
  -4  -9   3  220.34   12.80
   4  -9  -1  518.86   24.97
   4  -9  -1  550.86   23.39
  -4  -9   1  500.42   24.23
   4  -9   1  574.71   25.33
   4  -9   1  576.33   25.91
   4  -9   1  571.55   23.48
   4  -9   3  477.61   22.53
   4  -9   3  527.61   23.42
   4  -9   3  474.49   21.74
   4  -9   5   15.89    3.44
   4  -9   5   12.99    2.98
   4  -9   5   13.51    3.40
   4  -9   5   14.33    3.01
   4  -9   5   15.96    3.32
   4  -9   7  192.36   11.52
   4  -9   7  189.23   11.70
   4  -9   7  188.25   12.34
   4  -9   7  190.20   11.05
   4  -9   7  155.77   11.42
   4  -9   9   89.33    8.26
   4  -9   9   89.15    8.19
   4   9   9   90.04    8.99
   4  -9   9   99.32    8.47
   4   9  11   44.86    7.86
   4  -9  11   13.95    3.06
   4   9  11   40.93    6.66
   4  -9  11   15.68    2.81
   4  -9  11   11.18    3.19
   4   9  13  258.14   17.03
   4   9  13  258.00   16.25
   4  -9  13  228.97   11.77
   4   9  15  127.84   10.42
   4   9  15  126.68   10.15
  -4 -10  20  233.08   10.32
  -4 -10  18   12.16    2.47
  -4 -10  18    8.20    2.10
  -4 -10  16   50.40    5.17
   4 -10 -14   15.21    4.55
  -4 -10  14   14.34    3.53
  -4 -10  12    5.15    3.02
   4 -10 -12    4.32    3.08
  -4 -10  12    4.62    2.90
  -4 -10  10 1583.61   62.63
   4 -10 -10 1656.52   64.55
  -4 -10  10 1619.29   64.76
  -4 -10  10 1627.43   62.83
  -4 -10   8   19.16    4.07
  -4 -10   8   18.75    4.05
  -4 -10   6  371.49   20.35
  -4 -10   6  393.09   19.55
  -4 -10   4   11.07    3.81
   4 -10  -4    5.60    2.36
  -4 -10   4    4.50    2.52
   4 -10  -2  332.19   16.81
  -4 -10   2  274.63   15.83
   4 -10   0   65.19    6.72
  -4 -10   0   51.98    6.00
   4 -10   0   54.65    5.51
   4 -10   0   62.64    6.59
   4 -10   2   32.39    5.02
   4  10   2   39.94    5.66
   4 -10   2   35.15    4.44
   4 -10   2   38.38    4.87
   4  10   4    8.53    3.58
   4 -10   4   19.03    3.84
   4 -10   4   15.36    2.92
   4 -10   4   14.34    3.52
   4 -10   4   11.60    2.70
   4 -10   4    8.00    2.57
   4  10   6  395.69   21.48
   4 -10   6  407.72   21.10
   4 -10   6  425.10   20.03
   4 -10   6  414.00   20.51
   4 -10   6  400.80   19.77
   4 -10   6  481.58   20.85
   4  10   8    2.32    2.97
   4 -10   8    1.95    1.92
   4 -10   8    3.07    2.07
   4 -10   8    5.83    2.49
   4 -10   8    1.58    2.05
   4 -10   8    2.31    2.26
   4  10  10  403.60   22.25
   4  10  10  396.93   24.14
   4 -10  10  450.37   20.65
   4 -10  10  388.71   18.63
   4  10  12   30.14    6.02
   4  10  12   27.27    6.80
   4  10  14  104.24    9.78
   4  10  14   96.87    9.08
   4  10  16   -0.29    2.39
  -4 -11  19   13.03    1.95
  -4 -11  19   12.45    1.81
  -4 -11  17  120.59    7.49
  -4 -11  17  115.29    7.26
  -4 -11  15  376.49   17.89
   4 -11 -13  335.48   19.59
  -4 -11  13  328.08   17.12
   4 -11 -11  507.35   25.34
  -4 -11  11  453.90   24.23
  -4 -11  11  498.09   23.29
   4 -11  -9   40.04    6.10
  -4 -11   9   51.49    5.95
  -4 -11   9   42.28    5.73
  -4 -11   9   48.75    6.69
  -4 -11   7  779.64   34.89
  -4 -11   5   31.76    4.86
  -4 -11   5   28.35    5.22
   4 -11  -3   42.94    5.43
  -4 -11   3   47.30    6.89
  -4 -11   3   37.60    5.42
  -4 -11   1   40.03    5.40
   4 -11  -1   50.70    6.29
   4 -11  -1   50.56    6.08
   4 -11  -1   40.97    4.99
   4 -11   1   37.50    4.60
   4 -11   1   41.51    4.85
   4 -11   1   45.64    5.59
   4 -11   3  448.39   20.26
  -4 -11  -3  387.91   21.20
   4 -11   3  394.86   20.24
   4 -11   3  424.11   20.48
   4  11   5  998.43   44.38
   4 -11   5 1152.77   42.73
   4 -11   5 1011.99   42.94
   4 -11   5 1057.05   42.20
   4 -11   5 1016.09   41.27
   4 -11   7  574.21   26.09
   4  11   7  541.82   27.99
   4 -11   7  592.10   25.74
   4 -11   7  579.29   25.71
   4 -11   7  569.56   26.79
   4 -11   7  613.73   25.46
   4 -11   9  157.48   10.27
   4 -11   9  144.26    9.13
   4  11   9  145.31   13.73
   4  11   9  137.49   11.83
   4  11  11  188.85   15.28
   4  11  11  213.93   14.66
   4 -11  11  193.98   11.36
   4  11  13   20.78    5.37
   4  11  13   20.23    4.85
  -4 -11 -13   16.94    3.56
   4  11  15    6.18    3.08
  -4 -12  18   44.56    3.56
  -4 -12  18   51.19    3.74
  -4 -12  16   66.67    5.29
   4 -12 -14   47.08    6.62
  -4 -12  14   53.63    5.31
   4 -12 -12    0.94    3.34
  -4 -12  12    1.30    2.25
   4 -12 -12    1.73    2.06
   4 -12 -10   60.37    7.57
  -4 -12  10   61.31    6.51
   4 -12  -8   24.69    4.92
  -4 -12   8   19.56    4.33
  -4 -12   6   63.01    7.56
  -4 -12   6   68.74    6.87
  -4 -12   4   29.82    5.71
  -4 -12   4   14.80    4.12
  -4 -12   2   73.84    8.60
   4 -12  -2   61.24    6.83
  -4 -12   2   77.74    7.63
   4 -12  -2   64.40    7.33
   4 -12   0   21.81    4.45
   4 -12   0   20.39    3.86
  -4 -12  -2  176.56   12.63
   4 -12   2  197.50   12.42
   4 -12   2  186.49   11.66
   4 -12   2  191.04   11.80
   4 -12   4    4.24    2.61
   4 -12   4    6.75    2.57
  -4 -12  -4    5.36    3.15
   4 -12   4    5.96    2.40
   4 -12   6   34.12    4.25
  -4 -12  -6   32.44    5.78
   4 -12   6   29.01    4.10
   4 -12   6   23.09    3.78
   4  12   6   22.13    5.37
   4  12   8  235.85   16.37
   4 -12   8  271.39   13.85
   4 -12   8  239.49   12.94
  -4 -12  -8  280.47   16.89
   4  12  10   21.61    6.61
   4 -12  10   21.47    3.38
  -4 -12 -10   24.66    4.75
   4  12  10   18.06    4.94
   4  12  12    3.58    4.47
   4  12  12    5.93    3.88
  -4 -12 -12    4.07    2.51
   4  12  14   67.35    7.30
  -4 -13  17   66.23    4.40
  -4 -13  15  344.42   15.58
  -4 -13  13  217.86   12.12
   4 -13 -13  228.27   14.20
  -4 -13  11 1105.44   41.10
   4 -13 -11 1094.13   43.70
   4 -13  -9   91.34    8.84
  -4 -13   7  153.14   10.56
  -4 -13   5   17.41    3.85
  -4 -13   5   19.56    4.66
  -4 -13   3   72.95    7.47
  -4 -13   3   82.08    8.89
   4 -13  -1  109.35    9.26
  -4 -13   1  115.69   10.95
  -4 -13  -1  398.07   21.05
   4 -13   1  415.71   20.27
   4 -13   1  418.16   20.77
  -4 -13  -3  519.40   26.11
   4 -13   3  528.90   24.30
   4 -13   3  559.59   24.77
  -4 -13  -5  744.83   34.67
   4 -13   5  787.05   32.26
   4 -13   5  777.93   32.21
   4 -13   7   94.42    6.85
   4 -13   7  105.35    7.21
   4 -13   7   88.77    6.83
  -4 -13  -7  112.81    9.64
  -4 -13  -9  623.25   28.56
   4 -13   9  610.92   25.18
   4  13   9  581.30   31.71
  -4 -13 -11    3.88    2.36
   4  13  11    2.10    4.19
   4  13  13   42.85    5.93
  -4 -14  16    1.01    1.09
  -4 -14  16    0.95    1.01
  -4 -14  14   72.41    5.31
  -4 -14  12    2.71    1.99
   4 -14 -12    3.29    2.95
   4 -14 -10   46.85    6.72
   4 -14 -10   43.93    5.21
   4 -14  -8   12.03    3.52
   4 -14  -8    9.03    3.80
  -4 -14   8   11.31    3.34
  -4 -14   6    9.51    2.94
   4 -14  -6   10.06    3.69
  -4 -14   4    1.00    2.24
   4 -14  -2   21.61    4.55
  -4 -14   0   88.45    8.33
   4 -14   0  102.79    8.55
  -4 -14  -2   39.21    5.81
   4 -14   2   44.20    5.42
  -4 -14  -4   24.15    4.54
   4 -14   4   18.22    3.48
   4 -14   6  154.09    8.98
  -4 -14  -6  144.86   10.97
  -4 -14  -8   75.13    7.34
   4  14   8   64.63    9.67
  -4 -14 -10    1.88    2.04
   4  14  10   -2.65    4.67
   4  14  12  123.61   10.10
  -4 -15  15  383.85   15.74
  -4 -15  15  427.06   16.19
   4 -15 -13  110.52    7.62
   4 -15 -11  601.27   26.72
  -4 -15   9  116.13    7.80
   4 -15  -9  106.01    8.77
   4 -15  -9  100.24    7.69
  -4 -15   7  265.87   13.87
   4 -15  -7  240.48   14.23
   4 -15  -7  266.50   15.14
   4 -15  -5   23.66    4.50
  -4 -15   5   21.43    3.66
  -4 -15   3  132.57    9.22
   4 -15  -1  186.55   11.78
  -4 -15   1  163.73   11.55
  -4 -15   1  177.44   11.03
   4 -15   1  539.01   24.10
  -4 -15  -1  513.56   24.71
   4 -15   3  134.11    8.69
  -4 -15  -3  112.63    9.28
   4 -15   5  536.68   22.83
  -4 -15  -5  563.31   25.51
  -4 -15  -7   29.85    4.36
   4  15   9  119.28   11.11
  -4 -15  -9  104.17    7.25
   4  15  11    7.43    3.63
   4 -16 -12  205.67   10.87
  -4 -16  12  220.62   10.08
   4 -16 -10   44.94    5.01
  -4 -16  10   47.20    4.18
   4 -16 -10   37.74    3.81
   4 -16  -8  124.69    9.18
   4 -16  -8  143.21    8.85
  -4 -16   8  145.39    8.53
   4 -16  -6   29.07    4.19
  -4 -16   6   19.69    3.22
   4 -16  -6   20.47    3.93
  -4 -16   4   18.34    3.28
   4 -16  -2  119.20    8.68
  -4 -16   2  105.99    7.70
   4 -16   0    1.69    2.02
  -4 -16   0   -0.32    2.01
  -4 -16   0    0.25    1.73
   4 -16   2    1.21    1.87
  -4 -16  -2    4.48    2.44
   4 -16   4  101.75    6.69
  -4 -16  -4  111.91    8.25
  -4 -16  -6   13.09    2.84
   4  16   8    0.48    3.80
   4  16  10    0.33    2.74
   4 -17 -11  379.57   16.56
  -4 -17  11  413.04   15.88
   4 -17  -9  160.24    8.30
   4 -17  -9  169.71    9.40
  -4 -17   9  165.07    8.24
   4 -17  -7   37.17    4.00
   4 -17  -7   36.30    4.30
  -4 -17   7   36.23    3.49
   4 -17  -5  105.05    7.27
  -4 -17   5   99.04    6.45
   4 -17  -5   95.73    7.20
  -4 -17   3   22.80    3.04
   4 -17  -3   20.11    3.37
   4 -17  -1   38.10    4.27
   4 -17   1  122.10    7.54
   4 -17   3  546.16   21.91
   4  17   7  210.21   13.99
   4 -18 -10   99.53    5.16
   4 -18  -8    1.54    1.48
   4 -18  -8    1.88    1.10
   4 -18  -6    8.22    2.06
   4 -18  -6   12.76    2.22
   4 -18  -2   11.22    2.44
   4 -18  -2   12.18    2.43
   4 -18   0    3.63    1.60
   4 -18   0    2.45    1.72
   4 -18   2   15.25    2.01
   4  18   6   62.21    6.30
   4 -19  -5   19.25    2.26
   4 -19  -3   42.19    3.14
   4 -19  -3   39.33    3.31
   4 -19  -1  131.58    6.45
   4 -19  -1  132.21    6.67
   5   0 -23   -1.28    2.49
   5   0 -21   -0.42    3.74
   5   0 -19    3.82    3.74
   5   0 -17    0.60    3.99
   5   0 -17   -1.73    2.91
   5   0 -15   -1.19    4.57
   5   0 -15   -1.11    3.55
   5   0 -13    1.49    2.89
   5   0 -11   -0.41    3.11
   5   0  -9    1.28    2.53
   5   0  -7    5.41    2.49
   5   0  -5    0.91    1.88
   5   0  -5    1.42    2.00
   5   0  -3    0.67    1.46
   5   0  -3    0.20    1.88
   5   0  -1    1.30    1.55
   5   0   1    4.73    2.01
   5   0   3    0.68    1.38
   5   0   3    0.89    2.10
   5   0   5    2.52    2.03
   5   0   7   -0.34    2.40
   5   0   7    0.60    1.67
   5   0   7    0.72    2.44
   5   0   9   -0.85    3.16
   5   0   9    1.90    2.43
   5   0   9    0.46    2.71
   5   0  11   -0.53    2.75
   5   0  11    1.95    2.85
   5   0  13    0.98    3.31
   5   0  15    0.42    3.49
   5   0  17    1.72    2.13
   5   0  19   -0.99    1.52
   5   1 -24    0.59    1.58
   5   1 -22  180.29   11.63
   5   1 -20  645.11   31.04
  -5  -1  18  184.36   12.09
   5   1 -18  197.81   15.29
  -5  -1  16 1076.32   45.66
   5   1 -16 1184.92   50.95
   5   1 -16 1154.02   49.73
   5   1 -14  420.88   24.34
   5   1 -14  420.08   23.74
   5   1 -12 1649.13   65.91
   5   1 -10  742.83   32.77
   5   1  -8  145.15    9.74
   5   1  -6  186.05   10.46
   5   1  -4  179.61    9.29
   5   1  -4  185.44    9.88
   5   1  -2  649.52   25.72
   5   1  -2  667.67   27.02
   5   1   0 1544.56   56.49
   5   1   2 2213.50   81.36
   5  -1   2 2283.67   80.39
   5   1   4 1721.10   67.01
   5  -1   4 1889.30   66.44
   5   1   6  947.24   38.86
   5   1   8   98.03    8.90
   5  -1   8   98.55    8.18
   5  -1   8  100.73    7.96
   5   1   8  109.01    9.09
   5  -1  10  224.69   14.74
   5   1  10  252.73   16.17
   5   1  10  239.61   16.22
   5   1  10  269.59   15.97
   5   1  12  101.91   10.42
   5  -1  12  103.24    9.93
   5   1  12   98.06   10.02
   5   1  14   23.30    5.06
   5   1  16  620.17   28.27
   5   1  18   61.58    5.28
   5  -2 -23    0.24    2.20
   5   2 -23    0.45    1.98
  -5  -2  21    4.83    2.01
   5   2 -21    2.77    3.49
   5  -2 -21    4.36    3.56
  -5  -2  19    2.05    2.30
   5   2 -19    1.06    4.17
   5  -2 -19   -2.04    4.51
  -5  -2  17   21.78    4.13
   5   2 -17   14.99    5.28
   5  -2 -17   12.87    5.52
   5  -2 -17   15.03    4.51
   5   2 -17   18.57    5.11
  -5  -2  15  264.74   15.44
   5  -2 -15  273.04   17.23
   5   2 -15  271.36   18.03
   5   2 -15  290.11   19.15
   5  -2 -15  247.51   17.28
   5  -2 -13  124.62   10.38
   5   2 -13  136.27   11.61
   5   2 -11  455.55   23.35
   5  -2 -11  439.28   21.76
   5  -2  -9  862.11   35.26
   5   2  -9  869.06   36.73
   5  -2  -7 2117.41   78.05
   5   2  -7 2169.26   79.23
   5   2  -5  626.16   25.71
   5  -2  -5  613.52   24.96
   5   2  -5  626.24   24.97
   5  -2  -5  618.32   24.96
   5   2  -3  941.00   38.10
   5  -2  -3  948.41   37.40
   5  -2  -3 1016.60   37.28
   5   2  -3 1011.65   37.11
   5   2  -1  227.29   11.12
   5  -2  -1  253.66   11.48
   5   2   1  458.57   19.32
   5  -2   1  443.80   19.29
   5  -2   1  476.13   18.43
   5   2   3 1863.74   67.92
   5  -2   3 1756.50   67.61
   5  -2   3 1908.06   67.09
   5  -2   5   67.02    5.79
   5   2   5   70.41    6.19
   5  -2   5   78.71    6.37
   5  -2   7  297.66   15.40
   5   2   7  268.00   15.48
   5  -2   7  283.41   15.33
   5   2   7  266.82   15.59
   5   2   9   26.70    5.22
   5  -2   9   19.39    4.15
   5  -2   9   22.41    4.26
   5   2   9   21.62    4.76
   5  -2   9   20.93    3.96
   5   2   9   27.17    4.69
   5  -2   9   19.98    3.81
   5   2  11    6.91    3.83
   5  -2  11   12.18    3.99
   5  -2  11   11.95    3.43
   5  -2  11    9.57    3.41
   5   2  11   11.62    4.59
   5  -2  11   12.30    3.49
   5   2  11    9.26    3.79
   5  -2  13   12.07    3.85
   5   2  13    5.34    4.08
   5   2  15    0.45    3.74
   5  -2  15    2.54    2.86
   5  -2  17   51.41    5.26
   5   2  17   58.28    6.08
   5   2  17   53.22    5.06
  -5   2 -19   12.56    2.38
   5   3 -22    0.85    2.40
   5  -3 -22    1.74    2.49
   5   3 -20   68.41    7.95
   5  -3 -20   71.04    7.71
  -5  -3  20   63.33    6.17
   5   3 -18  424.51   23.35
   5  -3 -18  383.33   22.01
  -5  -3  18  387.70   20.17
   5  -3 -16   38.89    6.03
   5   3 -16   39.26    6.70
   5   3 -16   38.77    7.37
   5  -3 -16   41.87    6.91
  -5  -3  16   43.59    5.84
   5  -3 -14  248.93   16.32
   5   3 -14  289.47   18.30
   5   3 -14  289.58   19.03
   5  -3 -14  283.35   17.30
   5  -3 -12   73.08    7.24
   5   3 -12   65.44    8.16
   5   3 -10  578.74   26.76
   5  -3 -10  527.60   24.21
  -5  -3  10  527.24   23.81
   5  -3  -8    6.51    2.46
   5   3  -8    4.39    2.88
   5   3  -6 1643.98   61.79
   5  -3  -6 1645.97   60.51
   5   3  -4  273.12   12.74
   5  -3  -4  290.35   12.99
   5   3  -4  284.16   13.96
   5  -3  -4  276.33   12.94
   5   3  -2   69.41    4.84
   5  -3  -2   72.77    5.05
   5  -3  -2   67.29    5.16
   5   3   0 2017.32   71.24
   5  -3   0 1952.34   71.18
   5  -3   0 1961.93   69.99
   5   3   2   15.21    2.64
   5  -3   2   22.54    3.04
   5  -3   2   16.57    2.40
   5  -3   4  732.23   29.47
   5   3   4  714.65   29.85
   5  -3   4  729.93   29.46
   5   3   6   47.20    5.45
   5  -3   6   49.19    5.17
   5  -3   6   47.54    5.23
   5   3   8 1194.89   50.62
   5  -3   8 1271.61   49.70
   5  -3   8 1152.55   49.51
   5  -3   8 1261.35   48.55
   5  -3   8 1312.49   49.56
   5   3   8 1209.81   50.28
   5  -3  10  414.36   20.40
   5   3  10  429.78   22.13
   5  -3  10  395.03   20.86
   5   3  10  359.79   22.16
   5  -3  10  428.77   21.06
   5   3  10  367.55   21.89
   5  -3  12  205.37   14.08
   5   3  12  232.35   15.51
   5  -3  12  218.13   13.52
   5  -3  12  235.08   14.33
   5   3  12  231.08   16.11
   5  -3  12  215.90   14.28
   5   3  12  191.32   15.64
   5   3  14   20.66    5.68
   5  -3  14   38.00    5.36
   5   3  16   82.63    8.04
   5  -3  16   91.40    7.31
   5   3  16   82.20    7.23
   5   3  18  129.00    7.93
   5  -3  18  142.74    7.52
   5   3  18  126.27    7.29
   5  -4 -23   16.15    2.56
   5   4 -23   16.65    2.38
  -5  -4  21  432.89   18.65
   5  -4 -21  422.98   20.27
   5   4 -21  405.37   20.20
  -5  -4  19   60.15    6.18
   5   4 -19   71.55    8.21
   5  -4 -19   61.18    7.40
  -5  -4  17  260.65   15.39
   5   4 -17  263.52   17.72
   5  -4 -17  265.39   16.64
   5  -4 -15   12.15    3.73
   5   4 -15    6.81    4.18
   5   4 -15    7.04    5.09
   5  -4 -15   15.60    4.15
   5  -4 -13  189.02   12.78
   5   4 -13  192.75   14.74
   5   4 -13  210.21   15.67
   5  -4 -13  211.73   13.71
   5  -4 -11    5.57    2.87
   5   4 -11    2.46    3.46
  -5  -4  11    6.09    2.42
   5  -4  -9  884.26   35.91
   5   4  -9  920.53   38.74
   5   4  -7  202.29   11.96
   5  -4  -7  192.04   10.31
  -5  -4   7  181.60   10.13
   5   4  -5 3774.42  133.55
   5   4  -5 3768.82  134.99
   5  -4  -5 3804.28  133.52
   5   4  -3  108.86    6.40
   5  -4  -3  100.49    6.25
   5   4  -3   97.79    7.50
   5  -4  -3  107.27    6.65
   5  -4  -1  970.76   34.85
   5   4  -1  962.54   36.23
   5  -4  -1  940.15   36.20
   5  -4   1  801.72   29.68
   5  -4   1  734.50   30.06
   5   4   1  796.79   30.40
   5  -4   3  123.27    7.62
   5   4   3  121.89    7.76
   5  -4   3  129.20    7.65
   5  -4   5  474.91   21.42
   5   4   5  449.80   21.23
   5  -4   5  470.57   20.73
   5  -4   7   58.20    5.87
   5   4   7   49.10    6.04
   5  -4   7   58.35    5.81
   5   4   7   50.08    5.87
   5  -4   7   58.42    6.39
   5   4   9   94.75    9.44
   5  -4   9  114.83    8.94
   5  -4   9  114.74    8.76
   5   4   9  102.64    9.47
   5  -4   9  104.09    8.23
   5   4   9  110.68    9.77
   5  -4   9   90.27    8.66
   5   4  11  322.41   19.43
   5   4  11  282.27   19.51
   5  -4  11  326.29   18.09
   5  -4  11  372.47   18.39
   5   4  11  302.09   19.47
   5  -4  11  335.78   17.50
   5   4  13  337.36   20.16
   5  -4  13  360.29   18.60
   5   4  13  352.90   20.76
   5   4  15  356.70   18.93
   5  -4  15  351.50   17.69
   5   4  15  374.79   19.94
   5   4  17   22.42    3.42
   5  -4  17   19.75    3.05
   5   4  17   18.84    3.58
   5   5 -22   42.22    4.16
   5  -5 -22   41.11    4.15
  -5  -5  22   48.35    3.64
  -5  -5  20    1.79    1.72
   5  -5 -20    3.82    2.68
   5   5 -20    1.04    2.72
  -5  -5  18  560.22   25.37
   5   5 -18  564.38   27.54
   5  -5 -18  525.43   26.05
   5   5 -16  326.44   19.84
   5  -5 -16  299.68   17.71
   5   5 -16  336.88   20.18
   5  -5 -16  310.53   18.12
  -5  -5  14 2033.20   77.81
   5  -5 -14 2063.60   79.18
   5   5 -14 2209.75   82.81
   5   5 -14 2187.38   83.10
   5  -5 -14 1977.97   79.48
  -5  -5  12 1167.31   47.11
   5  -5 -12 1133.73   47.46
   5   5 -12 1268.30   51.56
   5  -5 -12 1249.23   49.23
   5  -5 -10 3311.15  119.93
   5   5 -10 3351.27  123.71
  -5  -5   8  209.55   11.26
   5   5  -8  202.90   12.92
   5  -5  -8  195.64   10.83
   5   5  -6    4.98    2.56
   5  -5  -6    4.42    1.81
   5   5  -4 1037.39   40.33
   5  -5  -4 1036.44   38.36
   5   5  -4  963.36   37.90
   5  -5  -4 1004.47   37.78
   5   5  -2  199.53   10.00
   5  -5  -2  217.03   10.13
   5  -5   0 2432.04   85.05
   5   5   0 2437.24   86.01
   5  -5   0 2369.73   85.78
   5  -5   0 2376.27   85.94
   5  -5   2  461.54   19.74
   5  -5   2  466.70   19.55
   5   5   2  474.52   19.96
   5  -5   2  476.38   20.58
   5  -5   4 2421.06   88.58
   5  -5   4 2394.86   89.19
   5   5   4 2380.00   88.13
   5  -5   4 2487.89   87.54
   5  -5   6  323.99   15.58
   5   5   6  297.62   16.14
   5  -5   6  339.16   15.69
   5   5   6  293.81   15.96
   5  -5   6  301.26   16.49
   5  -5   6  334.68   16.98
   5  -5   8  137.62   10.37
   5  -5   8  162.16   10.04
   5   5   8  132.65   10.42
   5  -5   8  141.05    9.46
   5   5   8  151.63   11.74
   5   5   8  125.90   10.34
   5  -5   8  152.80    9.93
   5  -5   8  143.63   10.68
   5   5  10   82.86    9.03
   5   5  10   75.35    8.81
   5  -5  10  101.35    8.02
   5  -5  10   87.63    7.74
   5   5  10   77.94    8.91
   5  -5  10   88.73    7.54
   5  -5  10   76.00    7.96
   5   5  12    2.61    3.40
   5  -5  12    7.33    2.85
   5  -5  12    1.97    2.07
   5   5  12    2.62    3.18
   5   5  14  452.35   23.41
   5  -5  14  478.99   21.65
   5   5  14  447.01   23.86
   5   5  16   94.46    7.89
   5  -5  16  103.96    6.89
   5   5  16   99.19    8.02
   5   6 -23    5.78    1.71
   5   6 -21  113.53    7.52
  -5  -6  21  141.37    7.64
   5  -6 -19   57.15    5.82
   5   6 -19   49.05    5.97
  -5  -6  19   53.19    5.41
   5   6 -17  242.21   15.57
   5  -6 -17  217.32   13.95
  -5  -6  17  241.64   13.13
   5  -6 -15   41.86    5.78
   5   6 -15   50.30    7.40
  -5  -6  15   53.90    5.83
   5  -6 -15   46.35    5.81
   5  -6 -13  440.07   22.40
  -5  -6  13  471.14   22.34
   5   6 -13  497.90   25.72
   5  -6 -13  464.90   22.49
   5  -6 -13  502.79   24.59
  -5  -6  11  444.53   21.27
   5   6 -11  445.71   24.22
   5  -6 -11  434.63   21.01
  -5  -6  11  491.17   22.74
   5  -6  -9   34.41    4.24
   5   6  -9   35.96    5.57
  -5  -6   7   20.59    3.56
   5   6  -7   18.54    3.84
   5  -6  -7   17.08    2.76
   5   6  -5   10.48    3.05
   5  -6  -5   11.72    2.25
   5   6  -3  103.36    6.33
   5  -6  -3  100.32    5.93
   5  -6  -1   23.89    2.82
   5  -6  -1   24.77    2.22
   5  -6  -1   25.97    2.79
   5   6  -1   28.18    3.21
   5  -6   1   11.12    2.34
   5  -6   1   10.48    2.07
   5   6   1    7.89    2.01
   5  -6   1    7.83    1.71
   5  -6   3  259.57   14.38
   5   6   3  287.57   13.51
   5  -6   3  281.93   12.93
   5  -6   3  275.33   13.81
   5  -6   5   45.56    5.38
   5   6   5   49.07    5.20
   5  -6   5   36.84    5.10
   5  -6   5   51.86    5.64
   5  -6   5   38.52    4.92
   5   6   5   60.52    5.59
   5  -6   5   61.24    4.89
   5  -6   7  284.12   13.97
   5   6   7  244.32   14.50
   5  -6   7  273.77   15.31
   5  -6   7  221.90   14.48
   5   6   7  261.04   14.69
   5  -6   7  297.36   14.11
   5   6   7  258.85   14.63
   5   6   7  233.55   15.92
   5   6   9   -1.79    4.64
   5  -6   9    4.73    2.12
   5  -6   9    2.94    2.07
   5   6   9    4.54    2.78
   5  -6   9    0.81    2.37
   5   6   9   -0.41    4.47
   5  -6   9    5.21    2.50
   5   6   9    3.69    3.32
   5  -6   9    1.69    2.13
   5   6  11  370.73   20.81
   5   6  11  350.69   21.31
   5  -6  11  412.35   19.03
   5   6  11  367.09   20.73
   5  -6  11  351.87   17.96
   5   6  13  116.52   10.44
   5   6  13  117.25   10.55
   5  -6  13  134.37    9.10
   5  -6  13  123.24    8.39
   5   6  15   67.22    7.01
   5  -6  15   64.12    5.53
   5   6  15   76.56    7.42
   5   6  17   32.91    3.91
  -5  -7  20   34.05    3.73
  -5  -7  18  135.09    8.64
  -5  -7  18  145.84    9.54
   5  -7 -18  116.03    8.55
  -5  -7  16  259.54   13.69
   5  -7 -16  215.72   13.40
   5  -7 -14   14.58    4.58
  -5  -7  14   15.95    3.46
   5  -7 -14   13.63    3.36
  -5  -7  12  129.09   10.04
   5  -7 -12  128.12    9.16
  -5  -7  12  121.77    9.35
   5  -7 -12  136.89   10.90
  -5  -7  10    6.46    2.70
   5  -7 -10    4.75    1.99
   5  -7  -8  756.93   30.40
  -5  -7   8  777.56   32.38
   5  -7  -6   19.15    2.70
  -5  -7   6   25.17    4.30
   5  -7  -2 1492.45   54.76
   5   7  -2 1491.31   55.15
   5  -7  -2 1541.52   54.61
   5  -7   0  113.71    6.08
   5  -7   0  104.80    7.04
   5   7   0   98.40    6.29
   5  -7   0  112.05    6.18
   5  -7   2  581.43   23.65
   5  -7   2  547.68   24.75
   5   7   2  536.01   22.91
   5  -7   2  599.50   22.77
   5  -7   4  365.69   19.72
   5  -7   4  428.46   19.92
   5   7   4  410.55   18.35
   5  -7   4  441.47   17.85
   5   7   4  402.70   19.67
   5  -7   4  396.36   19.20
   5  -7   6  288.54   16.39
   5  -7   6  298.77   15.50
   5   7   6  294.19   16.21
   5  -7   6  293.08   16.23
   5  -7   6  298.76   16.24
   5  -7   6  302.74   14.33
   5  -7   8  295.53   14.39
   5  -7   8  287.66   15.96
   5   7   8  266.13   15.97
   5   7   8  236.25   17.03
   5  -7   8  247.88   15.38
   5   7  10  183.91   14.52
   5  -7  10  169.71   10.65
   5   7  10  188.08   13.33
   5  -7  10  168.01   12.14
   5  -7  12   77.06    6.46
   5  -7  12   67.91    5.86
   5   7  12   75.50    8.44
   5   7  14    6.94    3.31
   5   7  16   43.91    5.23
  -5  -8  21  300.76   12.37
   5   8 -21  263.64   13.29
  -5  -8  19  171.99    9.66
  -5  -8  19  167.08    9.05
  -5  -8  17   30.74    4.04
  -5  -8  15  186.47   11.58
   5  -8 -13   17.44    4.90
  -5  -8  13   19.00    3.91
   5  -8 -11    2.63    3.08
  -5  -8  11    0.85    2.78
  -5  -8   9   15.60    3.54
  -5  -8   9   16.98    3.51
   5  -8  -9   11.96    3.37
  -5  -8   7  272.83   14.84
  -5  -8   7  287.99   15.77
  -5  -8   5 1358.75   52.67
   5  -8  -1  360.85   15.95
  -5  -8   1  338.38   17.48
   5  -8   1  130.06    8.74
   5  -8   1  144.14   10.04
   5  -8   1  126.91    7.47
   5   8   1  147.75   10.04
   5  -8   3  108.72    8.39
   5  -8   3   89.09    7.73
   5  -8   3  100.70    7.19
   5   8   3   94.13    8.02
   5  -8   5   48.86    5.48
   5   8   5   58.27    6.37
   5  -8   5   55.69    6.12
   5  -8   5   53.54    5.78
   5  -8   5   46.43    5.51
   5  -8   7   70.12    6.46
   5   8   7   72.02    7.52
   5  -8   7   73.39    7.18
   5  -8   7   78.71    7.31
   5  -8   9   11.22    3.48
   5   8   9    9.72    4.18
   5   8   9   14.12    4.92
   5  -8   9   17.58    3.72
   5   8  11  183.75   13.70
   5  -8  13  380.23   17.94
   5   8  13  516.84   23.85
   5   8  15  426.36   21.07
  -5  -9  20    6.78    1.72
   5   9 -20    7.81    2.14
  -5  -9  18    1.89    1.86
  -5  -9  18    4.90    1.82
  -5  -9  16  259.56   13.72
  -5  -9  14   59.19    6.12
   5  -9 -14   57.91    7.64
  -5  -9  12  672.63   32.17
  -5  -9  12  746.39   31.71
   5  -9 -12  748.26   33.96
  -5  -9  10    3.54    2.77
   5  -9 -10    2.77    3.16
   5  -9 -10    6.54    3.41
  -5  -9   8  660.02   29.08
  -5  -9   8  665.57   29.77
  -5  -9   6 2062.56   73.72
  -5  -9   6 1921.86   71.47
   5  -9  -4  233.24   14.55
  -5  -9   4  238.61   13.72
  -5  -9   2  438.20   21.17
   5  -9   0  867.60   35.02
   5  -9   0  869.67   36.95
  -5  -9   0  896.81   36.98
   5   9   2  701.37   31.47
   5  -9   2  759.47   30.30
   5  -9   2  664.56   30.02
   5  -9   2  712.58   30.89
   5   9   4   18.17    4.06
   5  -9   4   13.12    3.21
   5  -9   4    7.85    2.55
   5  -9   4   13.74    3.33
   5  -9   4   10.27    2.57
   5  -9   4   10.96    2.79
   5  -9   6 1258.45   52.66
   5  -9   6 1404.57   53.44
   5  -9   6 1427.64   53.45
   5   9   6 1269.88   54.19
   5  -9   6 1337.81   53.94
   5  -9   6 1400.20   52.65
   5   9   8   12.13    4.17
   5   9   8    6.64    4.32
   5  -9   8   14.82    3.23
   5  -9   8    8.74    3.10
   5  -9   8    8.79    2.74
   5  -9  10   49.73    5.51
   5  -9  12    0.65    1.41
   5   9  14    7.69    3.67
   5   9  14    4.53    3.54
   5   9  16   42.73    4.61
  -5 -10  19  287.34   12.51
  -5 -10  19  288.92   12.94
  -5 -10  17   18.84    2.92
  -5 -10  15  503.00   22.46
   5 -10 -15  484.58   25.28
  -5 -10  13  143.80   10.11
   5 -10 -13  148.71   12.18
  -5 -10  11  391.42   21.46
   5 -10 -11  403.40   22.20
  -5 -10  11  415.43   20.43
   5 -10  -9 2161.98   79.55
  -5 -10   9 2136.66   77.93
  -5 -10   9 2082.14   78.00
   5 -10  -7  525.91   26.02
  -5 -10   7  555.78   26.34
  -5 -10   5  777.90   32.59
   5 -10  -5  702.12   33.22
  -5 -10   5  742.73   34.13
   5 -10  -3  182.21   11.43
   5 -10  -3  208.64   13.33
  -5 -10   3  216.66   12.94
   5 -10  -1 1001.78   39.77
   5 -10  -1  960.33   41.18
  -5 -10   1  992.33   41.17
   5 -10   1   58.87    5.85
   5 -10   1   59.93    5.79
   5 -10   1   64.26    6.76
  -5 -10  -1   60.52    6.73
   5 -10   3  148.51   10.00
   5 -10   3  147.94   10.31
   5 -10   3  149.15   10.33
   5 -10   5   17.27    3.52
   5 -10   5   23.22    4.16
   5 -10   5   18.11    3.43
   5 -10   5   16.73    3.78
   5 -10   7  258.80   15.23
   5 -10   7  317.19   15.49
   5 -10   7  305.47   15.88
   5 -10   7  301.56   15.93
   5 -10   7  290.11   16.38
   5 -10   9 2141.25   79.17
   5 -10   9 2099.79   78.59
   5 -10  11  168.91    9.49
  -5 -10 -15    9.51    2.11
  -5 -11  18  359.84   15.46
  -5 -11  18  352.13   15.06
  -5 -11  16  190.10   10.41
  -5 -11  14  212.91   12.34
   5 -11 -14  219.48   14.79
  -5 -11  12   70.09    6.85
   5 -11 -12   78.87    8.76
  -5 -11  10   51.45    5.96
   5 -11 -10   43.60    6.54
  -5 -11  10   36.62    5.94
   5 -11 -10   37.48    5.36
  -5 -11   8  279.03   15.95
   5 -11  -8  237.45   15.29
  -5 -11   8  262.70   14.95
  -5 -11   6  119.32    9.77
  -5 -11   6  121.35   10.48
   5 -11  -6   96.21    9.20
  -5 -11   4  100.98    8.50
  -5 -11   4   95.16    9.42
   5 -11  -4   85.04    8.50
   5 -11  -2 1179.56   47.33
  -5 -11   2 1217.45   48.94
   5 -11   0 1434.19   57.72
   5 -11   0 1504.20   56.74
  -5 -11   0 1441.45   58.08
   5 -11   2  335.49   18.03
   5 -11   2  388.13   19.28
  -5 -11  -2  372.63   20.00
   5 -11   2  397.12   18.89
   5 -11   4    3.04    2.13
   5 -11   4    3.98    2.50
   5 -11   4    8.13    2.63
   5 -11   6   43.39    5.16
   5 -11   6   55.70    5.82
   5 -11   6   51.62    5.33
   5 -11   8  129.89    8.92
   5 -11   8  135.42    9.08
   5 -11  10    5.80    1.96
  -5 -11 -12    1.71    2.51
  -5 -11 -14   13.56    2.79
  -5 -12  17   16.95    2.51
  -5 -12  17   15.95    2.44
  -5 -12  15   53.39    4.92
   5 -12 -13    7.73    4.20
  -5 -12  13   10.25    2.83
   5 -12 -11   44.30    6.67
  -5 -12  11   41.81    5.27
   5 -12 -11   28.69    4.29
   5 -12  -9   32.56    5.68
   5 -12  -9   28.48    4.94
  -5 -12   9   41.86    5.49
  -5 -12   7  121.73   10.37
   5 -12  -7  124.95   10.17
  -5 -12   5  232.89   15.81
  -5 -12   5  255.98   15.03
   5 -12  -5  248.47   15.33
  -5 -12   3  440.70   23.87
  -5 -12   3  413.92   21.59
   5 -12  -1  157.96   10.64
  -5 -12   1  166.21   11.66
   5 -12  -1  149.84   11.18
   5 -12   1   99.64    8.15
  -5 -12  -1  100.44    9.10
   5 -12   1  105.41    8.79
   5 -12   3    7.45    2.86
   5 -12   3    6.73    2.51
  -5 -12  -5   31.11    5.40
   5 -12   5   34.06    4.62
   5 -12   5   30.07    4.36
  -5 -12  -7   61.96    7.47
   5 -12   7   64.72    5.85
   5 -12   7   58.10    5.33
   5 -12   7   59.38    5.42
  -5 -12  -9   12.69    3.94
   5 -12   9    7.07    2.23
  -5 -12 -11   58.22    6.27
   5  12  13  667.20   27.00
  -5 -12 -13  518.22   22.75
  -5 -13  16   53.07    4.17
   5 -13 -14   23.26    4.52
  -5 -13  14   22.59    3.32
   5 -13 -12   97.38    9.01
  -5 -13  12   79.60    6.78
   5 -13 -10   96.36    9.10
  -5 -13  10  104.02    8.03
   5 -13 -10   85.05    7.45
   5 -13  -8   55.75    6.48
   5 -13  -6   19.03    4.45
  -5 -13   6   14.40    3.64
   5 -13  -4  172.13   12.20
  -5 -13   4  179.97   12.21
  -5 -13   2  365.98   21.82
   5 -13  -2  392.35   19.96
  -5 -13   2  367.25   19.86
   5 -13   0   47.78    6.02
  -5 -13   0   49.09    6.33
   5 -13   0   45.76    5.57
   5 -13   2    5.08    2.77
   5 -13   2    6.99    2.78
   5 -13   4  382.60   18.65
   5 -13   4  389.34   18.94
  -5 -13  -4  384.31   20.78
   5 -13   6   23.19    3.52
   5 -13   6   21.24    3.39
  -5 -13  -6   16.92    4.30
  -5 -13  -8  107.95    9.47
   5 -13   8   66.26    5.26
  -5 -13 -10   19.51    3.75
   5  13  12   92.97    8.07
  -5 -13 -12   66.41    5.19
  -5 -14  15   78.77    5.12
  -5 -14  13   98.61    6.68
   5 -14 -13   97.36    8.14
  -5 -14  11  485.77   21.72
   5 -14 -11  499.84   23.99
   5 -14  -9  249.88   14.21
   5 -14  -9  304.11   16.64
   5 -14  -7 1515.54   61.07
  -5 -14   7 1640.51   60.78
   5 -14  -5    5.31    2.75
  -5 -14   5    5.27    2.64
  -5 -14   3 1281.89   51.73
   5 -14  -1   67.16    6.97
  -5 -14   1   69.91    7.15
   5 -14   1  377.59   18.82
   5 -14   3  166.77   10.40
  -5 -14  -3  177.82   12.10
   5 -14   5   73.14    5.94
  -5 -14  -5   70.76    7.45
  -5 -14  -7  698.07   30.90
  -5 -14  -9  739.77   30.98
  -5 -14 -11  328.43   15.50
   5  14  11  521.32   21.10
  -5 -15  14    3.03    1.32
  -5 -15  12    2.06    1.65
   5 -15 -12    1.70    2.38
   5 -15 -10    7.37    2.21
   5 -15 -10    6.63    3.14
   5 -15  -8    1.94    2.34
   5 -15  -8    1.74    2.75
  -5 -15   8    6.32    2.58
   5 -15  -6  176.69   11.37
  -5 -15   6  189.04   11.12
  -5 -15   4    2.66    2.26
   5 -15  -2   95.07    8.04
  -5 -15   2   91.86    8.05
  -5 -15   2  114.13    8.28
   5 -15   0  310.35   16.07
   5 -15   2    2.93    2.26
  -5 -15  -2    3.23    2.56
   5 -15   4   65.81    5.32
  -5 -15  -4   55.10    6.23
  -5 -15  -6    5.41    2.52
  -5 -15  -8    1.71    1.91
   5  15  10   12.34    3.72
   5 -16 -11    1.38    1.82
   5 -16  -9   18.74    2.89
   5 -16  -9   20.19    3.53
  -5 -16   9   20.02    2.92
  -5 -16   7  866.02   33.51
   5 -16  -7  823.40   33.71
  -5 -16   5  173.82   10.11
   5 -16  -5  178.80   10.87
   5 -16  -5  182.45   10.76
  -5 -16   3  776.90   31.58
  -5 -16   1   15.32    3.00
   5 -16  -1   13.63    3.14
  -5 -16  -1  118.47    7.97
  -5 -16  -1  119.55    8.68
   5 -16   1  134.19    8.20
  -5 -16  -3  180.95   10.87
   5 -16   3  176.01    9.46
  -5 -16  -5   14.57    3.04
  -5 -16  -7   91.62    6.19
   5  16   9    8.01    3.23
   5 -17 -10    3.15    1.79
  -5 -17  10    7.54    1.51
   5 -17  -8    0.77    1.38
  -5 -17   8    3.30    1.51
   5 -17  -8    1.06    1.68
  -5 -17   6   40.44    3.73
   5 -17  -6   37.95    3.92
  -5 -17   4   36.96    3.72
   5 -17  -4   33.01    3.95
  -5 -17   2   42.46    4.07
   5 -17  -2   48.97    4.59
   5 -17  -2   47.01    4.57
   5 -17   0  227.86   10.98
   5 -17   0  198.40   10.68
   5 -17   2    1.70    1.54
   5 -18  -9  311.15   12.94
   5 -18  -7   12.34    1.74
   5 -18  -5  128.22    6.74
   5 -18  -5  110.65    6.78
   5 -18  -3   66.59    4.74
   5 -18  -3   66.58    4.86
   5 -18  -1  178.39    8.56
   5 -18  -1  163.65    8.47
   5 -18   1    6.42    1.48
   6   0 -24  120.39    6.80
   6   0 -22  129.32    9.57
   6   0 -20  943.23   41.31
   6   0 -18 1135.05   49.92
   6   0 -16   33.43    6.28
   6   0 -16   42.14    7.30
   6   0 -14    2.82    3.67
   6   0 -14    8.76    4.56
   6   0 -12   17.69    4.68
   6   0 -10  825.59   36.00
   6   0  -8  430.30   20.64
   6   0  -6 2257.52   83.78
   6   0  -6 2360.82   84.71
   6   0  -4 3036.78  109.51
   6   0  -4 3092.07  110.56
   6   0  -2 6310.81  220.78
   6   0   0 2186.45   79.58
   6   0   2  887.53   35.29
   6   0   4 2122.24   78.90
   6   0   6  182.62   12.20
   6   0   6  199.62   12.42
   6   0   8  909.28   40.82
   6   0   8  964.06   40.77
   6   0  10   53.46    7.61
   6   0  10   59.80    7.56
   6   0  12 1562.93   63.50
   6   0  14 1344.98   54.56
   6   0  16  116.76    8.47
   6   0  18  264.99   11.80
   6   1 -23    9.59    2.86
   6   1 -21  164.16   11.74
   6   1 -19  101.00   10.26
   6   1 -17  337.96   21.30
   6   1 -17  360.81   22.05
   6   1 -15   29.59    6.38
   6   1 -15   28.57    6.43
   6   1 -13    1.67    3.37
   6   1 -13    1.73    3.76
   6   1 -11 1659.24   66.23
   6   1  -9 1019.08   42.56
   6   1  -7  257.13   14.08
   6   1  -5  675.57   28.54
   6   1  -5  686.26   27.78
   6   1  -3   -0.27    2.80
   6   1  -3    0.62    2.13
   6   1  -1   90.45    6.29
   6   1   1   28.88    3.81
   6   1   3   83.38    6.64
   6   1   5  219.86   12.85
   6  -1   5  239.48   12.51
   6   1   7    2.57    2.70
   6   1   7    2.43    2.89
   6   1   9  465.69   25.05
   6   1   9  479.98   25.01
   6   1  11  104.31   10.58
   6  -1  11  107.26   10.17
   6   1  11  113.24   10.73
   6   1  13  144.70   11.85
   6   1  15   62.83    6.96
   6   1  15   58.75    5.49
   6   1  17   -1.79    2.08
   6   2 -24  233.83   10.90
   6   2 -22  546.52   24.56
   6  -2 -22  554.74   24.73
   6   2 -20    1.36    3.24
   6  -2 -20    6.63    3.87
   6   2 -18    7.90    4.60
   6  -2 -18   -0.53    4.62
   6   2 -16    3.10    4.36
   6  -2 -16    3.34    3.44
   6  -2 -16    6.02    3.26
   6   2 -16    2.47    3.20
   6   2 -14  247.84   17.93
   6  -2 -14  246.76   16.54
   6  -2 -14  235.62   15.93
   6   2 -14  258.99   17.68
   6  -2 -12  737.46   33.46
   6   2 -12  737.09   35.19
   6  -2 -10  395.34   20.55
   6   2 -10  462.45   22.93
   6   2  -8 2737.87   98.69
   6  -2  -8 2595.07   96.92
   6   2  -6 1133.72   45.45
   6  -2  -6 1166.14   44.59
   6   2  -6 1153.16   44.10
   6  -2  -6 1148.12   44.35
   6   2  -4  125.23    9.07
   6  -2  -4   89.09    6.88
   6   2  -4  142.26    8.78
   6  -2  -4   83.96    6.54
   6   2  -2  180.99    9.79
   6  -2  -2  191.99   10.12
   6   2   0  637.14   25.61
   6  -2   0  608.09   25.51
   6  -2   2  335.74   14.80
   6  -2   2  343.37   15.78
   6   2   2  307.45   15.64
   6  -2   4   14.96    2.85
   6   2   4    9.26    2.74
   6  -2   4   10.17    2.88
   6  -2   6   34.64    4.69
   6   2   6   18.29    3.93
   6  -2   6   17.47    3.52
   6  -2   6   12.98    3.36
   6   2   6   34.72    5.18
   6   2   8 1238.90   47.60
   6  -2   8 1196.31   47.13
   6   2   8 1098.37   47.56
   6   2   8 1013.76   47.41
   6  -2   8 1109.61   46.85
   6   2  10  484.85   24.43
   6   2  10  406.48   24.79
   6  -2  10  471.22   24.39
   6  -2  10  520.42   24.68
   6   2  10  443.26   24.93
   6   2  12  189.83   14.52
   6  -2  12  187.20   13.05
   6   2  14   11.82    4.22
   6  -2  14   13.63    3.90
   6   2  14   17.57    3.61
   6  -2  16   42.44    4.76
   6   2  16   32.28    4.95
   6  -3 -23   76.85    5.56
   6   3 -23   64.56    5.20
   6  -3 -21  110.21    8.68
   6   3 -21   93.27    8.33
   6  -3 -19   89.93    8.97
   6   3 -19   95.56    9.60
  -6  -3  19   82.15    7.10
   6   3 -17  264.62   18.12
   6  -3 -17  273.51   17.50
  -6  -3  17  269.39   15.41
   6  -3 -15  194.01   13.88
   6   3 -15  202.79   15.43
   6   3 -15  195.27   15.65
   6  -3 -15  175.69   13.67
   6  -3 -13  899.12   39.69
   6   3 -13  934.77   42.43
   6   3 -13  923.46   42.60
   6  -3 -13  892.29   39.79
   6  -3 -11   27.46    4.64
   6   3 -11   19.08    5.11
   6   3  -9 2325.59   87.13
   6  -3  -9 2249.97   84.41
   6   3  -7  627.62   27.03
   6  -3  -7  559.60   24.81
   6   3  -5  233.16   11.85
   6  -3  -5  237.06   12.05
   6   3  -5  218.71   13.01
   6  -3  -5  242.20   12.26
   6   3  -3    3.88    1.93
   6  -3  -3    3.46    1.93
   6   3  -3    1.81    2.57
   6  -3  -3    0.95    1.73
   6   3  -1  226.29   11.43
   6  -3  -1  225.58   11.49
   6  -3   1  515.63   21.10
   6   3   1  520.36   22.32
   6  -3   1  540.84   22.44
   6  -3   3  590.78   24.88
   6  -3   3  596.63   25.51
   6   3   3  631.44   25.99
   6  -3   5  227.46   12.58
   6   3   5  212.40   12.80
   6   3   5  216.45   12.95
   6  -3   5  229.68   12.60
   6  -3   5  201.37   12.04
   6  -3   7  811.43   33.83
   6   3   7  723.20   34.33
   6   3   7  731.55   34.15
   6  -3   7  846.80   33.93
   6  -3   7  722.47   33.24
   6   3   7  829.67   34.85
   6   3   9   26.30    5.10
   6  -3   9   32.71    5.09
   6   3   9   21.50    5.15
   6   3   9   18.80    4.77
   6  -3   9   22.54    4.32
   6  -3   9   26.58    4.72
   6  -3  11   50.06    6.66
   6   3  11   64.03    8.37
   6   3  11   54.98    7.19
   6   3  13  505.88   26.96
   6  -3  13  547.78   25.43
   6   3  13  541.49   25.71
   6  -3  15   41.64    5.06
   6   3  15   50.96    6.42
   6   3  15   43.36    5.11
   6  -3  17   38.83    3.60
   6   3  17   37.58    4.07
   6   4 -22  368.12   17.12
   6  -4 -22  381.05   17.21
   6  -4 -20  159.32   10.88
   6   4 -20  153.66   11.18
  -6  -4  20  161.58    9.51
   6   4 -18 1443.91   58.09
   6  -4 -18 1345.80   56.36
  -6  -4  18 1410.20   54.78
   6   4 -16  126.80   11.76
   6  -4 -16  117.71   10.59
   6   4 -16  121.69   11.64
   6  -4 -16  101.60    9.79
   6   4 -14    4.87    4.23
   6  -4 -14   -0.45    4.09
   6   4 -14    0.62    4.16
   6  -4 -14    1.36    3.23
   6   4 -12  664.52   32.52
   6  -4 -12  621.24   29.01
   6   4 -10  190.52   13.94
   6  -4 -10  182.39   11.54
   6   4  -8  658.79   28.81
   6  -4  -8  583.39   25.89
   6   4  -6  362.82   18.47
   6  -4  -6  364.91   16.90
   6   4  -4  879.54   36.31
   6  -4  -4  901.11   34.64
   6   4  -4  866.68   34.00
   6  -4  -4  838.20   34.01
   6   4  -2  521.23   22.13
   6  -4  -2  536.57   22.26
   6  -4   0 1491.06   54.05
   6   4   0 1506.80   55.57
   6  -4   0 1483.00   55.48
   6  -4   2    2.87    1.40
   6   4   2    0.74    1.65
   6  -4   2    0.46    1.74
   6  -4   4  537.01   23.43
   6  -4   4  554.86   23.55
   6   4   4  522.81   23.83
   6   4   6  258.90   15.34
   6  -4   6  287.30   14.91
   6   4   6  264.79   15.33
   6  -4   6  290.63   15.00
   6  -4   6  242.79   14.54
   6   4   6  280.34   14.59
   6   4   8  177.00   12.51
   6  -4   8  162.94   10.13
   6  -4   8  158.04   10.83
   6   4   8  154.81   11.83
   6  -4   8  137.89   10.77
   6   4   8  130.12   11.33
   6  -4   8  146.73   10.57
   6   4  10   16.60    4.75
   6  -4  10   13.10    3.56
   6   4  10   10.05    4.13
   6  -4  10   20.55    4.07
   6   4  10   20.50    5.33
   6  -4  10   14.80    3.71
   6   4  12  663.60   33.85
   6   4  12  698.99   32.61
   6  -4  14  344.19   16.90
   6   4  14  319.17   18.60
   6   4  14  325.88   17.64
   6  -4  16  136.22    7.93
   6   4  16  137.85    9.06
   6   4  16  135.00    8.38
   6   5 -23   21.04    2.96
   6  -5 -21   10.55    2.72
   6   5 -21   12.67    3.11
  -6  -5  21   17.16    2.48
   6  -5 -19   32.60    4.92
   6   5 -19   43.43    5.97
  -6  -5  19   46.64    4.98
   6  -5 -17  592.24   28.02
   6   5 -17  598.86   29.61
   6   5 -15  201.59   15.52
   6  -5 -15  202.06   13.53
   6   5 -15  211.72   15.96
   6  -5 -15  196.22   13.62
   6  -5 -13  738.10   33.85
   6   5 -13  759.05   36.60
   6  -5 -13  713.82   32.71
   6   5 -13  790.30   36.61
   6  -5 -13  706.78   32.49
  -6  -5  11    5.07    2.47
   6   5 -11    2.84    3.44
   6  -5 -11    1.75    2.12
   6   5  -9  133.63   11.31
   6  -5  -9  141.02    9.22
  -6  -5   7  230.25   12.79
   6  -5  -7  240.15   12.58
   6   5  -7  268.16   15.18
   6   5  -5  116.05    7.46
   6   5  -5  115.76    9.20
   6  -5  -5  114.14    7.65
   6   5  -3   42.47    4.18
   6  -5  -3   37.55    3.89
   6   5  -1 1687.38   61.86
   6  -5  -1 1670.21   61.67
   6   5   1  118.18    7.59
   6  -5   1  128.42    7.54
   6  -5   1  114.63    6.86
   6  -5   3  826.50   33.92
   6  -5   3  773.54   31.99
   6   5   3  807.50   32.75
   6  -5   3  809.73   32.16
   6   5   5   80.71    7.14
   6  -5   5   97.27    7.08
   6   5   5  101.12    7.98
   6  -5   5   88.14    7.06
   6   5   5  100.39    7.59
   6  -5   5   84.36    7.18
   6   5   7  574.45   27.95
   6  -5   7  654.18   26.21
   6   5   7  542.13   26.56
   6  -5   7  484.92   25.55
   6   5   7  571.50   26.19
   6   5   7  540.88   26.58
   6  -5   7  607.84   25.83
   6   5   9  192.91   13.09
   6  -5   9  187.94   11.41
   6   5   9  192.83   14.02
   6   5   9  169.64   13.26
   6  -5   9  190.01   12.15
   6  -5   9  195.26   13.02
   6  -5   9  218.30   12.72
   6   5   9  186.46   13.57
   6   5  11   50.66    7.28
   6  -5  11   60.67    6.33
   6   5  11   55.94    7.76
   6   5  11   63.95    7.47
   6   5  13    3.26    3.73
   6  -5  13   14.09    3.88
   6   5  13    3.83    3.00
   6  -5  15   12.59    2.77
   6   5  15   15.78    3.73
   6   5  15   15.82    3.33
   6   6 -20   44.83    5.01
   6  -6 -20   45.06    4.70
  -6  -6  20   51.50    4.61
   6   6 -18    7.50    3.30
   6  -6 -18   10.50    3.09
  -6  -6  18   11.27    3.07
   6   6 -16  742.45   33.27
   6  -6 -16  656.75   30.53
   6   6 -14   52.38    7.63
   6  -6 -14   40.86    5.52
  -6  -6  14   41.43    5.25
   6  -6 -14   37.91    5.37
   6   6 -14   51.31    7.56
  -6  -6  12   27.97    4.48
   6   6 -12   26.84    6.41
   6  -6 -12   20.78    4.16
   6  -6 -12   17.05    4.68
   6  -6 -12   20.96    4.13
  -6  -6  10  624.47   27.70
   6   6 -10  657.08   31.32
   6  -6 -10  635.10   27.55
   6   6  -8 1463.91   61.03
   6  -6  -8 1581.46   58.03
   6   6  -6 1245.49   48.84
   6  -6  -6 1153.50   45.40
   6   6  -4 1519.57   57.56
   6  -6  -4 1584.08   57.36
   6  -6  -2  121.13    7.74
   6   6  -2  193.65    9.78
   6  -6   0   23.17    2.94
   6   6   0   20.39    2.99
   6  -6   0   15.33    2.12
   6  -6   2  212.52   12.66
   6   6   2  185.48   10.67
   6  -6   2  219.83   10.75
   6  -6   2  193.60   10.40
   6   6   4  202.68   12.20
   6  -6   4  238.95   11.97
   6  -6   4  246.10   12.37
   6  -6   4  231.78   13.45
   6  -6   4  214.04   12.30
   6   6   4  216.23   12.70
   6   6   6  314.60   19.39
   6   6   6  335.38   17.99
   6   6   6  332.14   17.92
   6  -6   6  322.78   17.76
   6   6   6  326.24   17.73
   6  -6   6  380.66   17.33
   6   6   8  545.09   27.18
   6  -6   8  464.98   24.24
   6   6   8  502.37   25.17
   6   6   8  449.61   24.50
   6  -6   8  526.16   23.58
   6   6   8  493.06   24.88
   6   6  10 1413.06   59.11
   6   6  10 1413.41   60.31
   6   6  10 1296.75   58.44
   6   6  12  614.07   30.20
   6   6  12  641.42   31.05
   6  -6  12  682.32   27.97
   6   6  12  599.47   29.94
   6   6  14  136.06   10.25
   6   6  14  143.11   10.07
   6  -6  14  136.79    8.28
   6   6  16  294.03   12.04
   6  -6  16  182.87    8.64
  -6  -7  21   43.41    3.48
  -6  -7  19  123.01    7.99
  -6  -7  17   50.41    4.95
   6  -7 -17   36.18    4.64
  -6  -7  15   73.61    6.61
   6  -7 -15   56.92    6.25
   6  -7 -13   21.55    4.93
  -6  -7  13   25.42    4.22
   6  -7 -13   22.19    4.05
   6  -7 -13   18.95    4.04
   6  -7 -11  153.39   10.03
  -6  -7  11  150.21   10.42
   6  -7  -9  115.74    8.04
   6  -7  -7  181.99   10.19
  -6  -7   7  172.49   10.83
  -6  -7   7  172.79   11.30
   6   7  -3  123.91    7.62
   6  -7  -3  118.33    7.03
   6  -7  -1  556.58   22.50
   6   7  -1  549.33   22.95
   6   7   1   88.80    6.37
   6  -7   1   90.05    6.03
   6  -7   1   87.64    7.90
   6   7   1   86.80    7.52
   6  -7   1   91.52    5.82
   6  -7   3  111.86    7.05
   6  -7   3  114.80    8.96
   6   7   3  103.71    8.41
   6  -7   3  108.21    7.47
   6  -7   5   30.47    4.25
   6   7   5   28.65    4.78
   6  -7   5   33.16    3.83
   6  -7   5   28.95    4.60
   6   7   7   31.34    6.32
   6  -7   7   46.31    4.94
   6   7   7   33.67    5.55
   6  -7   7   35.51    4.91
   6  -7   9   25.71    3.97
   6   7   9   12.15    3.97
   6   7   9   11.61    4.92
   6  -7  11   17.02    3.21
   6   7  11   23.30    4.90
   6   7  13   40.37    6.02
   6   7  13   26.54    5.25
   6   7  15   86.65    6.81
   6  -7  15   54.48    3.81
  -6  -8  20  377.80   15.81
   6   8 -20  352.97   17.57
  -6  -8  18   70.08    5.84
  -6  -8  16  171.47   10.39
  -6  -8  14 1576.97   60.90
   6  -8 -14 1596.61   64.60
  -6  -8  12   36.18    5.04
   6  -8 -12   29.89    5.88
  -6  -8  10  691.93   30.24
   6  -8  -8   13.20    3.47
   6  -8  -8   11.36    3.33
  -6  -8   6  138.29    9.69
  -6  -8   6  148.11   10.84
   6  -8  -6  145.38   10.70
  -6  -8   4   29.76    4.46
   6  -8  -4   17.12    4.29
   6  -8  -2   78.78    7.76
  -6  -8   2   92.12    7.68
   6  -8   0  494.78   23.79
   6   8   2  226.29   13.82
   6  -8   2  213.46   13.38
   6  -8   2  226.83   12.77
   6   8   4   43.18    5.79
   6  -8   4   53.50    5.91
   6  -8   4   44.37    4.83
   6   8   6  363.73   19.96
   6  -8   6  338.42   18.19
   6   8   8    1.89    3.50
   6   8   8    1.72    4.88
   6   8  10  159.89   12.54
   6   8  10  146.35   12.74
   6   8  12   15.90    4.59
   6   8  12   15.66    4.52
   6  -8  12   17.12    2.95
   6  -8  14  122.97    6.76
   6   8  14  172.69   10.87
  -6  -9  19   28.97    3.21
   6   9 -19   21.73    3.93
  -6  -9  17  276.93   13.47
  -6  -9  15  606.90   26.36
  -6  -9  13  991.40   41.19
   6  -9 -13 1040.12   44.63
  -6  -9  11  487.91   25.24
  -6  -9  11  540.39   24.46
   6  -9  -9  266.65   16.04
  -6  -9   9  268.01   15.06
   6  -9  -9  249.31   14.70
  -6  -9   7  738.98   30.70
   6  -9  -7  635.38   30.67
   6  -9  -7  725.41   31.29
  -6  -9   7  687.09   31.31
  -6  -9   5  556.46   24.86
  -6  -9   5  549.56   26.42
   6  -9  -5  487.89   25.12
   6  -9  -5  526.02   24.02
  -6  -9   3  295.03   16.20
   6  -9  -3  287.36   16.74
  -6  -9   1  128.15    9.80
   6  -9  -1  139.60    9.29
   6  -9   1 1179.99   46.44
   6  -9   1 1163.51   47.68
   6  -9   3  896.54   36.70
   6   9   3  837.30   37.95
   6  -9   3  892.41   37.14
   6  -9   5  455.02   21.78
   6  -9   5  450.78   21.35
   6   9   5  414.34   22.61
   6  -9   7  352.84   18.13
   6   9   7  336.97   21.15
   6   9   7  340.90   19.79
   6   9   9   -1.16    4.19
   6   9   9    7.07    3.80
   6  -9   9    4.68    2.83
   6  -9  11    4.97    2.06
   6   9  11   35.31    6.43
   6   9  13    5.64    3.39
   6   9  13    3.92    3.20
   6  -9  13    3.26    1.23
  -6  -9 -15   51.21    4.34
  -6 -10  20  114.62    5.81
  -6 -10  18   13.82    2.17
  -6 -10  18   12.04    2.38
  -6 -10  16  557.56   23.67
   6 -10 -14   29.68    5.77
  -6 -10  14   30.17    4.37
   6 -10 -12   15.00    4.34
  -6 -10  12    4.43    2.85
   6 -10 -10  239.74   14.14
  -6 -10  10  274.53   15.15
   6 -10  -8   52.07    6.56
   6 -10  -8   49.77    6.38
  -6 -10   6  479.24   22.35
  -6 -10   6  447.18   23.29
   6 -10  -6  417.39   22.31
   6 -10  -4  497.63   25.00
  -6 -10   4  526.59   24.70
  -6 -10   2  130.09   10.26
   6 -10  -2  143.25    9.59
   6 -10   0  207.64   13.29
  -6 -10   0  205.66   13.40
   6 -10   0  203.17   12.20
  -6 -10  -2   32.35    5.32
   6 -10   2   35.42    4.82
   6 -10   2   38.60    5.48
   6 -10   4  420.03   20.64
   6  10   4  416.28   22.44
   6 -10   4  423.46   20.66
   6 -10   6  433.58   20.40
   6 -10   6  407.87   19.42
   6 -10   8   13.55    3.04
   6  10   8   12.30    4.46
   6  10   8    3.60    4.29
   6  10  10 1074.55   45.27
   6  10  10 1045.51   45.70
   6 -10  10 1000.85   39.86
   6  10  12   59.92    7.17
   6 -10  12   50.14    3.96
   6  10  12   65.75    7.52
  -6 -10 -14   85.19    6.00
  -6 -11  19  176.33    8.17
  -6 -11  17  178.88    9.14
  -6 -11  15  253.84   13.03
  -6 -11  13  201.63   12.08
   6 -11 -13  229.28   15.20
  -6 -11  11   61.40    6.50
   6 -11 -11   70.04    8.15
   6 -11 -11   72.80    6.35
   6 -11  -9  142.41   10.57
  -6 -11   9  171.68   11.27
   6 -11  -7    5.06    3.17
  -6 -11   7    1.33    2.30
   6 -11  -7    1.22    2.99
  -6 -11   5   23.98    5.03
   6 -11  -5   25.90    4.90
  -6 -11   5   17.07    3.88
   6 -11  -3  143.19    9.90
   6 -11  -3  134.93   10.67
  -6 -11   3  136.26   11.86
  -6 -11   3  146.32   10.84
   6 -11  -1    5.33    2.49
   6 -11  -1    4.01    3.10
   6 -11   1  414.60   20.28
   6 -11   1  424.29   21.07
  -6 -11  -1  391.05   21.43
   6 -11   3  326.06   17.03
  -6 -11  -3  310.04   18.35
   6 -11   3  310.76   16.81
  -6 -11  -5  317.48   18.99
   6 -11   5  327.11   16.74
   6 -11   5  345.96   17.50
   6  11   7   15.46    4.74
   6 -11   7   14.18    3.07
   6  11   7   15.38    5.64
   6  11   9  148.52   12.02
   6 -11   9  142.60    8.72
   6  11   9  133.80   12.50
   6 -11  11    1.46    1.21
   6  11  11    0.45    3.60
  -6 -11 -11    2.13    2.56
  -6 -11 -13   96.79    6.60
  -6 -12  18   41.83    3.24
  -6 -12  16    0.17    1.33
  -6 -12  14   13.32    2.85
   6 -12 -14   10.83    4.08
  -6 -12  12    9.10    3.01
   6 -12 -12    4.14    3.47
   6 -12 -10   11.16    3.13
  -6 -12  10   24.85    4.19
   6 -12  -8   74.78    7.31
   6 -12  -8   75.20    7.98
  -6 -12   8   82.07    7.49
  -6 -12   6  189.58   12.51
  -6 -12   6  178.81   13.21
   6 -12  -6  167.05   12.33
  -6 -12   4   83.42    7.99
   6 -12  -4   75.34    7.91
  -6 -12   4   80.29    8.85
  -6 -12   2    1.14    3.18
  -6 -12   2    1.66    2.46
   6 -12  -2    1.70    2.14
  -6 -12   0  120.61   10.27
   6 -12   0  126.33    9.29
   6 -12   0  129.68    9.82
  -6 -12  -2   31.84    5.54
   6 -12   2   37.84    5.22
   6 -12   2   42.49    5.44
  -6 -12  -4   27.85    5.23
   6 -12   4   27.34    4.39
   6 -12   4   24.26    4.17
   6 -12   6   53.24    5.53
  -6 -12  -8    3.90    3.34
   6 -12   8    3.15    1.70
   6  12   8    3.98    4.63
  -6 -12 -10    7.24    3.19
   6 -12  10    9.55    1.74
   6  12  10    6.46    4.33
  -6 -12 -12    3.49    1.85
  -6 -13  17   31.98    2.63
  -6 -13  17   34.44    2.87
  -6 -13  15  520.22   21.27
   6 -13 -13  165.19   11.68
  -6 -13  13  162.80    9.63
   6 -13 -11  332.11   18.98
  -6 -13  11  357.92   17.26
   6 -13  -9    4.06    2.60
  -6 -13   9    2.28    2.42
   6 -13  -7   66.26    6.92
   6 -13  -7   67.46    7.35
   6 -13  -5  141.26   10.59
   6 -13  -5  152.59   10.96
  -6 -13   5  138.90   10.38
  -6 -13   3  436.01   21.90
  -6 -13   1   79.96    7.98
   6 -13  -1   77.88    7.48
  -6 -13  -1  704.05   32.51
   6 -13   1  738.16   31.33
   6 -13   1  720.95   31.26
  -6 -13  -3  184.65   12.87
   6 -13   3  189.59   11.52
   6 -13   3  177.27   11.05
   6 -13   5  520.97   23.14
   6 -13   5  522.86   22.68
   6 -13   7   28.40    3.57
   6  13   7   37.19    6.90
  -6 -13  -9  110.28    8.22
   6 -13   9   83.23    5.19
   6  13   9  101.33    9.73
  -6 -13 -11    9.81    2.26
  -6 -14  16    2.74    1.01
  -6 -14  16    3.17    1.08
  -6 -14  14    1.31    1.38
  -6 -14  12  152.85    9.03
   6 -14 -12  161.41   10.87
   6 -14 -10   28.20    3.81
  -6 -14  10   30.13    4.02
   6 -14  -8    2.99    2.36
   6 -14  -8    0.76    2.67
   6 -14  -6   17.34    3.79
   6 -14  -6   13.57    3.66
  -6 -14   4    0.37    2.58
   6 -14  -4    1.74    2.26
  -6 -14   4    2.28    2.35
   6 -14  -4    1.06    2.66
  -6 -14   2    4.49    2.71
   6 -14   0   47.65    5.45
  -6 -14   0   42.57    5.64
   6 -14   2    0.84    2.09
   6 -14   4   25.12    3.56
   6  14   6   46.73    7.53
  -6 -14  -6   49.97    5.86
   6  14   8    4.63    3.70
  -6 -14  -8    5.66    2.62
   6  14  10   28.93    4.58
  -6 -14 -10   22.66    2.83
   6  15 -15  374.96   15.34
  -6 -15  13  197.07    9.44
  -6 -15  11  505.04   21.01
   6 -15 -11  491.08   22.49
   6 -15  -9  135.80    8.28
   6 -15  -7  105.68    7.77
  -6 -15   7  111.26    7.74
   6 -15  -7  102.63    8.32
   6 -15  -5   36.85    4.76
   6 -15  -5   28.89    4.44
  -6 -15   5   29.74    4.19
  -6 -15   3   86.66    7.02
   6 -15  -3   85.18    7.15
   6 -15  -1  164.00   10.23
  -6 -15   1  159.40   10.70
   6 -15   1  824.32   33.35
   6 -15   3  546.41   22.85
  -6 -15  -5  546.40   24.25
   6  15   5  524.74   28.04
  -6 -15  -7    3.58    2.03
   6  15   7   12.74    4.50
   6  15   9  457.82   21.21
   6 -16 -12   22.56    2.94
  -6 -16  12   26.65    2.56
   6 -16 -10   38.00    4.28
   6 -16  -8   22.12    2.98
  -6 -16   8   23.62    3.14
  -6 -16   6   12.55    2.54
   6 -16  -6   12.04    3.01
   6 -16  -6   11.30    2.57
  -6 -16   4    5.54    2.06
   6 -16  -4    8.34    2.62
   6 -16  -4    3.56    2.15
   6 -16  -2   25.90    3.56
  -6 -16   2   21.21    3.35
   6 -16  -2   29.99    3.89
   6 -16   0   11.74    2.42
  -6 -16   0   14.98    2.94
   6 -16   0   14.58    2.87
   6 -16   2  126.05    7.37
  -6 -16  -4    4.83    2.19
   6  16   4    3.92    4.32
  -6 -16  -6    5.94    1.88
   6  16   6    5.90    3.72
  -6 -17   9    6.64    1.49
   6 -17  -7   25.51    2.79
   6 -17  -7   26.64    3.34
  -6 -17   7   28.99    2.95
   6 -17  -5  149.69    8.04
  -6 -17   5  142.92    7.77
   6 -17  -5  136.85    8.18
  -6 -17   3  122.18    7.03
   6 -17  -3  116.14    7.16
   6 -17  -1   24.07    2.97
   6 -17  -1   22.93    2.77
   6 -17   1   76.15    4.96
   6  17   3   90.26    8.65
   6  17   5  217.74   12.63
   6 -18  -6   65.86    4.32
   6 -18  -4   92.75    5.45
   6 -18  -4  103.79    5.49
   6 -18  -2    5.85    1.49
   6 -18   0   64.94    3.93
   7   0 -23    0.43    1.91
   7   0 -23    1.33    1.94
   7   0 -21    3.02    2.98
   7   0 -19   -1.54    3.66
   7   0 -17   -0.59    4.42
   7   0 -15    3.21    3.67
   7   0 -15   -0.61    4.68
   7   0 -13    1.78    3.24
   7   0 -13    3.87    2.24
   7   0 -13    4.54    3.82
   7   0 -11   -1.00    3.27
   7   0  -9    2.82    2.95
   7   0  -7    2.72    2.53
   7   0  -5    0.65    2.52
   7   0  -5   -0.82    2.38
   7   0  -3    0.53    2.06
   7   0  -1    0.52    1.90
   7   0   1    1.40    2.16
   7   0   3   -0.32    2.39
   7   0   3    3.96    2.42
   7   0   5   -0.76    2.75
   7   0   5   -1.92    2.55
   7   0   7   -0.46    2.51
   7   0   7    0.45    2.69
   7   0   9   -0.52    2.49
   7   0   9    5.09    3.74
   7   0  11    4.60    3.39
   7   0  13   -0.86    3.35
   7   0  15    0.29    2.16
   7   1 -22   12.94    3.66
   7   1 -20  143.74   11.27
   7   1 -18  472.63   25.89
   7   1 -16  286.34   20.13
   7   1 -16  327.31   20.90
   7   1 -14  550.42   28.05
   7   1 -14  488.98   27.07
   7   1 -12  240.73   16.68
   7   1 -12  218.12   15.99
   7   1 -10 1627.15   67.06
   7   1 -10 1884.64   69.71
   7   1  -8  118.03    9.63
   7   1  -6    5.26    2.49
   7   1  -6    3.47    2.71
   7   1  -4  243.97   13.31
   7   1  -4  282.71   15.13
   7   1  -2  523.99   22.88
   7   1   0  843.15   34.14
   7   1   2 2132.10   79.33
   7   1   4    8.27    3.01
   7   1   4    9.86    2.95
   7   1   6 1118.15   46.71
   7   1   6 1075.80   46.49
   7   1   6 1152.73   45.28
   7   1   8    9.71    3.87
   7   1   8   14.47    4.30
   7   1  10  366.43   21.48
   7   1  12  284.50   17.67
   7   1  12  266.87   14.64
   7   1  14    4.52    2.94
   7   1  16  817.20   32.38
   7   2 -23   66.75    5.22
   7  -2 -23   64.59    5.18
   7   2 -23   53.08    5.25
   7   2 -21    2.82    2.72
   7  -2 -21    1.04    2.91
   7   2 -19   28.39    5.81
   7  -2 -19   22.53    5.37
   7  -2 -17   55.03    7.76
   7   2 -17   58.68    8.41
   7   2 -15    9.15    2.96
   7   2 -15   -1.37    4.88
   7  -2 -15    3.47    3.65
   7   2 -15    5.14    5.13
   7  -2 -15    2.74    3.97
   7   2 -13  836.72   37.68
   7   2 -13  923.64   42.87
   7  -2 -13  923.86   40.75
   7   2 -13  967.90   43.58
   7  -2 -13  967.50   41.43
   7   2 -11  273.94   17.75
   7  -2 -11  250.55   15.80
   7   2  -9 1713.97   66.79
   7  -2  -9 1652.24   64.89
   7   2  -7  329.53   17.69
   7  -2  -7  300.74   16.14
   7   2  -5 1285.54   49.26
   7  -2  -5 1221.18   47.81
   7   2  -5 1204.23   46.93
   7  -2  -5 1171.95   47.16
   7   2  -3  352.14   16.63
   7  -2  -3  336.16   16.74
   7   2  -1  166.56    9.69
   7  -2  -1  141.85    9.35
   7   2   1  908.93   35.75
   7  -2   1  842.73   35.29
   7   2   3   52.59    5.62
   7  -2   3   44.01    5.01
   7  -2   3   37.24    4.96
   7   2   3   40.52    5.27
   7   2   5  178.55   12.65
   7  -2   5  203.70   12.66
   7  -2   5  221.89   13.24
   7   2   5  225.38   13.74
   7   2   7    4.50    2.89
   7  -2   7   10.12    3.45
   7   2   7    8.46    3.50
   7   2   7    5.71    3.11
   7  -2   7    4.64    2.61
   7   2   7    6.65    2.42
   7  -2   9  230.07   14.81
   7   2   9  216.85   15.44
   7   2   9  203.41   15.14
   7  -2   9  200.13   14.14
   7   2   9  225.56   13.38
   7  -2  11    5.39    3.47
   7   2  11   -0.55    3.62
   7   2  11    4.02    2.64
   7  -2  13    0.37    3.65
   7   2  13    4.11    3.65
   7  -2  15   78.52    6.38
   7   2  15   90.72    7.33
   7   3 -22  106.29    7.58
   7  -3 -22  109.38    7.69
   7   3 -20  153.54   11.25
   7  -3 -20  151.97   10.90
   7   3 -18 1100.42   46.20
   7  -3 -18  995.10   44.42
   7  -3 -16  554.78   26.99
   7   3 -16  559.06   28.72
   7   3 -16  487.49   28.23
   7  -3 -16  496.11   26.70
   7   3 -16  476.21   23.76
   7  -3 -14 1201.10   52.09
   7   3 -14 1361.14   56.18
   7   3 -14 1375.69   56.86
   7  -3 -14 1213.78   52.58
   7   3 -14 1197.31   50.16
   7   3 -12   23.52    6.40
   7  -3 -12   34.93    5.67
   7   3 -12   26.87    6.74
   7  -3 -12   28.17    5.42
   7  -3 -10  176.07   11.80
   7   3 -10  170.75   11.68
   7   3 -10  135.78   11.99
   7  -3 -10  132.19   10.36
   7   3  -8  895.86   38.34
   7  -3  -8  858.58   36.08
   7   3  -6    6.76    2.51
   7  -3  -6   11.13    2.94
   7   3  -6   11.41    3.51
   7  -3  -6    7.26    2.64
   7   3  -4 2296.70   84.01
   7  -3  -4 2263.04   84.20
   7   3  -4 2247.81   86.19
   7  -3  -4 2356.25   84.80
   7   3  -2  184.28   10.59
   7  -3  -2  180.94   10.61
   7   3   0 3040.75  110.17
   7  -3   0 3067.99  110.18
   7  -3   2  584.85   24.77
   7   3   2  539.34   24.60
   7   3   2  531.00   24.31
   7  -3   2  537.76   23.99
   7  -3   4  661.98   27.92
   7   3   4  596.58   27.78
   7   3   4  582.22   27.52
   7  -3   4  640.46   27.56
   7  -3   6    9.48    3.33
   7   3   6    1.72    3.09
   7   3   6    9.29    2.66
   7   3   6   13.71    3.86
   7  -3   6    8.52    3.06
   7   3   6    9.28    3.54
   7  -3   8    7.58    3.22
   7   3   8    7.12    3.83
   7   3   8    5.38    2.71
   7   3   8    4.62    3.72
   7  -3   8   10.83    3.37
   7   3   8    8.44    3.31
   7   3  10  137.55   10.35
   7  -3  10  132.39   10.55
   7   3  10  112.85   11.30
   7   3  12   77.52    7.42
   7  -3  12   79.22    7.58
   7   3  12   77.77    9.10
   7  -3  14   66.68    6.11
   7   3  14   78.10    7.53
   7  -3  16  196.39    9.47
   7   3  16  189.66   10.07
   7   4 -23    1.01    2.02
   7   4 -21    7.95    2.95
   7  -4 -21   14.01    3.13
   7   4 -19   54.64    6.77
   7  -4 -19   47.15    6.03
   7   4 -17    7.60    4.30
   7  -4 -17   11.66    4.05
  -7  -4  17   15.09    3.31
   7   4 -15  151.73   13.70
   7  -4 -15  129.61   11.15
   7   4 -15  126.70   12.39
   7  -4 -15  123.05   10.80
   7   4 -15  112.76    9.81
   7   4 -13  275.25   19.21
   7  -4 -13  284.42   16.78
   7   4 -13  294.97   20.06
   7  -4 -13  287.46   17.17
   7   4 -11  304.09   19.39
   7  -4 -11  268.66   15.80
   7  -4 -11  262.33   16.12
   7   4  -9  118.13    9.51
   7  -4  -9  125.12    9.73
   7   4  -9  133.73   11.25
   7  -4  -9  138.52    9.58
   7   4  -7  219.16   14.29
   7  -4  -7  204.93   12.19
   7   4  -5  332.09   17.98
   7  -4  -5  311.39   16.12
   7   4  -5  310.60   15.55
   7  -4  -5  324.36   15.85
   7   4  -3    5.33    2.26
   7  -4  -3    3.65    2.17
   7   4  -1 3006.11  107.94
   7  -4  -1 2980.13  107.93
   7   4   1  441.47   20.03
   7  -4   1  427.31   19.66
   7  -4   3   54.33    5.54
   7   4   3   42.73    5.38
   7   4   3   43.54    5.16
   7  -4   3   48.38    5.10
   7   4   3   47.29    4.90
   7  -4   3   48.94    4.84
   7  -4   5   66.34    6.38
   7   4   5   67.74    6.28
   7   4   5   74.33    7.40
   7  -4   5   80.63    7.16
   7   4   5   74.29    7.45
   7  -4   5   68.11    6.63
   7   4   5   72.50    7.45
   7  -4   7  142.92   10.87
   7  -4   7  177.50   11.53
   7   4   7  159.43   12.15
   7   4   7  151.22   11.80
   7  -4   7  163.36   11.08
   7   4   7  171.09   12.31
   7   4   7  148.25   10.63
   7   4   9   30.59    5.02
   7   4   9   27.71    5.18
   7  -4   9   28.44    4.86
   7   4   9   25.29    5.72
   7  -4  11  214.57   13.15
   7   4  11  186.09   14.21
   7   4  11  195.97   13.18
   7  -4  13    0.30    2.31
   7   4  13    5.15    3.61
   7   4  13    3.01    2.49
   7  -4  15  268.42   12.84
   7   4  15  285.59   14.25
   7   5 -22    4.67    2.61
   7   5 -20   98.26    7.95
   7  -5 -20  106.57    7.73
  -7  -5  18  283.51   14.75
   7   5 -18  289.87   16.98
   7  -5 -18  271.84   15.68
   7   5 -16  185.43   13.95
   7  -5 -16  173.59   12.25
   7   5 -16  157.48   11.86
   7   5 -14  193.98   15.30
   7  -5 -14  177.16   12.57
   7   5 -14  191.56   15.58
   7  -5 -14  177.62   12.75
   7  -5 -12  213.31   12.59
   7  -5 -12  218.25   13.38
   7   5 -12  220.07   16.38
   7  -5 -12  215.26   14.35
   7   5 -12  201.11   16.28
   7  -5 -12  206.41   13.53
   7  -5 -10 1599.34   60.72
  -7  -5  10 1438.70   59.44
   7   5  -8  327.45   16.91
   7  -5  -8  303.58   16.31
   7   5  -8  345.34   19.54
   7  -5  -8  313.84   16.31
   7   5  -6   98.42    9.46
   7  -5  -6  107.65    7.94
   7   5  -4   58.22    5.49
   7  -5  -4   70.79    5.88
   7   5  -2   27.56    3.77
   7  -5  -2   32.32    3.97
   7   5   0 1051.24   42.32
   7  -5   0 1116.02   42.23
   7  -5   2   11.02    2.33
   7   5   2   13.31    3.01
   7  -5   2   11.23    3.44
   7  -5   2   11.93    2.75
   7   5   2    9.65    2.90
   7   5   2    9.01    2.59
   7  -5   2   15.31    2.86
   7   5   4  797.66   34.74
   7  -5   4  797.10   33.57
   7   5   4  792.44   34.01
   7   5   4  746.36   34.11
   7  -5   4  832.65   33.80
   7  -5   6  108.81    8.28
   7   5   6   85.71    8.38
   7   5   6   93.36    9.03
   7  -5   6   92.98    7.92
   7   5   6   89.94    7.89
   7   5   6   72.61    7.81
   7  -5   6   93.88    7.72
   7  -5   8 1139.60   41.23
   7   5   8  949.99   41.94
   7   5   8 1019.25   42.68
   7   5   8  837.22   41.12
   7  -5   8  990.47   40.17
   7  -5   8  868.96   40.07
   7   5   8  945.56   40.82
   7  -5  10   15.69    3.54
   7   5  10   13.21    4.48
   7   5  10   18.97    4.61
   7   5  10   18.66    4.52
   7   5  12   38.79    5.73
   7   5  12   28.06    5.54
   7  -5  12   36.45    4.57
   7  -5  14  446.61   18.95
   7   5  14  423.52   20.49
   7   6 -21   82.81    7.14
   7   6 -19   25.71    4.10
   7  -6 -19   20.88    3.59
  -7  -6  19   29.70    3.62
   7   6 -17   12.75    3.55
   7   6 -17   10.40    3.85
   7  -6 -17   13.19    3.44
   7   6 -15   72.19    8.52
   7  -6 -15   59.93    6.74
   7   6 -13  177.07   14.64
   7  -6 -13  208.18   12.76
   7   6 -13  198.96   15.84
   7  -6 -13  195.98   12.94
  -7  -6  13  210.77   12.45
   7  -6 -11  127.20    9.14
   7   6 -11  119.27   11.53
   7  -6 -11  112.58    8.86
   7  -6 -11  103.31    9.77
  -7  -6  11  112.35    8.65
   7  -6 -11  117.34    8.70
   7   6  -9  715.99   33.54
   7  -6  -9  664.69   29.16
   7  -6  -9  659.12   30.31
   7   6  -7  870.49   39.26
   7  -6  -7  872.42   35.75
   7  -6  -5  631.49   28.17
   7  -6  -3  321.03   18.22
   7   6  -3  356.57   16.90
   7  -6  -3  381.20   16.82
   7   6  -1  324.62   15.63
   7  -6  -1  340.34   15.46
   7  -6   1  175.91   11.88
   7   6   1  151.91   10.00
   7  -6   1  186.85   10.13
   7   6   1  163.32   10.89
   7  -6   1  188.73   10.61
   7   6   3  288.47   15.87
   7  -6   3  315.68   15.48
   7  -6   3  318.77   15.48
   7  -6   3  320.13   17.23
   7  -6   3  342.58   16.25
   7   6   3  331.78   16.76
   7   6   3  303.97   16.57
   7   6   5  137.41   10.51
   7  -6   5  171.68   10.29
   7   6   5  138.44   10.37
   7   6   5  125.15    9.81
   7  -6   5  161.40    9.77
   7   6   5  146.09   11.57
   7  -6   5  139.12    9.69
   7   6   7  688.87   31.93
   7   6   7  701.19   32.11
   7  -6   7  711.09   30.38
   7  -6   7  624.06   30.57
   7   6   7  711.78   33.69
   7  -6   9    4.28    2.52
   7   6   9    8.29    4.14
   7   6   9    8.21    3.31
   7   6   9    8.06    3.89
   7   6  11  769.78   36.12
   7   6  11  784.08   35.95
   7  -6  11  868.56   33.80
   7   6  11  787.35   35.86
   7   6  13   97.90    8.17
   7   6  13   75.16    7.26
   7  -6  15  159.12    7.38
   7   7 -22   19.33    2.66
   7   7 -20  138.20    9.97
  -7  -7  20  152.14    7.86
   7  -7 -18   90.29    6.94
  -7  -7  18  107.53    7.38
   7  -7 -16  925.96   37.73
   7  -7 -14  395.80   20.13
  -7  -7  14  451.42   20.65
   7  -7 -12  629.23   30.20
   7  -7 -12  590.34   27.79
  -7  -7  12  654.93   28.11
   7  -7 -10  508.85   24.51
   7   7 -10  476.87   27.76
   7  -7 -10  462.79   22.25
  -7  -7  10  467.71   22.37
   7  -7  -8   40.42    4.84
   7  -7  -8   46.76    5.88
   7   7  -8   43.12    7.11
   7  -7  -8   34.54    4.68
   7  -7  -8   43.78    5.65
  -7  -7   6  255.38   14.03
   7  -7  -6  256.68   14.78
  -7  -7   4  259.30   14.02
   7  -7  -4  234.60   14.67
  -7  -7   2 1021.13   44.08
   7  -7  -2 1098.18   45.58
   7  -7  -2 1164.35   42.47
   7  -7   0  109.85    8.18
   7  -7   0  114.61    7.43
   7  -7   2  925.85   35.95
   7   7   2  861.79   38.13
   7  -7   2  941.58   38.86
   7  -7   4  567.44   24.99
   7  -7   4  517.27   22.53
   7   7   4  492.34   24.54
   7  -7   4  572.24   23.38
   7  -7   4  458.50   22.46
   7   7   6  180.43   14.25
   7   7   6  193.75   13.27
   7  -7   6  176.05   11.77
   7   7   8    6.54    3.40
   7  -7   8   13.09    3.06
   7   7   8    6.30    4.43
   7  -7  10   64.35    5.81
   7   7  10   63.83    7.89
   7   7  10   56.09    7.33
   7   7  12    1.64    2.76
   7   7  14   35.07    4.17
   7  -7  14   27.15    2.71
   7   8 -21   53.21    4.48
   7   8 -19  254.17   14.05
  -7  -8  19  227.49   11.33
   7   8 -17   36.34    5.42
  -7  -8  15   15.36    3.16
  -7  -8  13  172.77   11.15
   7   8 -13  171.21   15.21
  -7  -8  11  191.81   12.32
   7  -8 -11  204.36   14.34
   7   8 -11  215.05   17.03
   7  -8  -9  552.42   24.68
   7  -8  -9  547.71   26.52
   7   8  -9  539.95   29.69
   7  -8  -7  138.59   10.17
  -7  -8   7  126.70    9.25
   7  -8  -7  123.74    9.72
   7  -8  -5   15.32    3.24
   7  -8  -5    4.40    3.14
  -7  -8   5    9.79    2.80
   7  -8  -5   10.98    3.05
   7  -8  -3   89.40    7.44
   7  -8  -3   98.67    9.11
  -7  -8   3  116.50    8.81
  -7  -8   1  327.73   17.78
   7  -8   1   80.81    7.85
   7  -8   1   57.81    6.07
   7  -8   3  240.10   13.78
   7   8   3  209.32   14.04
   7  -8   3  242.38   14.22
   7   8   5  108.89   11.03
   7   8   5  110.57    9.85
   7   8   7  212.80   15.48
   7   8   7  199.15   14.08
   7   8   9   93.58    9.53
   7   8   9   86.27    9.54
   7  -8  11  127.37    8.38
   7   8  11  155.27   11.69
   7   8  11  148.03   11.38
   7  -8  13   36.73    3.32
   7   8  13   57.90    6.07
   7   9 -20  348.61   16.23
  -7  -9  20  420.64   15.62
  -7  -9  18  247.59   11.99
   7   9 -18  235.93   13.78
   7   9 -16  244.45   16.17
  -7  -9  16  270.20   13.28
   7  -9 -14  144.26   11.95
   7   9 -14  134.61   12.86
  -7  -9  14  147.44    9.65
   7   9 -12  518.50   29.17
  -7  -9  12  527.73   24.32
   7  -9 -10    7.01    3.58
  -7  -9  10   10.96    3.43
   7  -9  -8  739.38   33.03
   7  -9  -8  708.50   31.60
   7  -9  -6  439.92   23.36
   7  -9  -6  495.79   22.97
  -7  -9   6  483.19   24.42
   7  -9  -6  485.54   23.48
  -7  -9   6  502.98   23.24
   7  -9  -4   48.85    6.93
   7  -9  -4   62.85    7.15
   7  -9  -4   45.95    5.49
  -7  -9   2 1856.57   71.47
   7  -9  -2 1847.64   72.15
   7  -9   0   27.57    5.35
   7  -9   0   25.26    4.03
  -7  -9   0   22.47    4.45
   7  -9   2  379.88   19.87
   7  -9   2  388.18   19.31
   7  -9   4   13.70    3.53
   7   9   4    5.65    3.24
   7  -9   4   13.07    3.73
   7   9   6   93.91   10.52
   7   9   6  101.84    9.73
   7  -9   6  110.24    8.63
   7   9   8   45.50    7.50
   7  -9   8   52.18    5.67
   7   9   8   53.05    7.10
   7   9  10   93.43    9.29
   7   9  10  142.32   10.79
   7  -9  12   53.41    4.20
   7   9  12   72.36    7.40
  -7 -10  19    6.84    1.52
   7  10 -17   28.10    4.35
   7  10 -17   23.84    4.37
   7  10 -15   54.48    7.02
  -7 -10  15   36.43    4.35
  -7 -10  13    0.92    2.33
  -7 -10  11   18.93    3.93
   7 -10 -11   24.30    5.12
   7 -10  -9   71.89    7.11
  -7 -10   9   66.87    6.84
   7 -10  -9   79.66    8.32
   7 -10  -7  360.63   19.58
  -7 -10   7  369.41   19.12
   7 -10  -7  382.06   20.19
   7 -10  -5 1417.04   59.38
   7 -10  -5 1455.13   58.15
  -7 -10   5 1578.86   59.35
   7 -10  -5 1534.59   59.16
  -7 -10   5 1495.17   61.12
   7 -10  -3  261.86   16.27
  -7 -10   3  286.20   16.22
   7 -10  -1   48.19    5.64
  -7 -10   1   50.00    6.44
   7 -10   1  195.91   12.11
   7 -10   1  190.99   12.71
  -7 -10  -1  191.31   13.28
   7 -10   3   92.07    7.96
   7 -10   3   98.04    8.23
  -7 -10  -3   95.01    9.13
   7 -10   5  102.50    8.44
   7 -10   7    7.51    2.56
   7  10   7    1.13    4.20
   7  10   7    6.13    3.70
   7 -10   9 1166.26   45.06
   7  10   9 1179.60   49.89
   7 -10  11  120.06    6.89
   7  10  11  139.28   10.44
  -7 -10 -13  551.42   22.87
  -7 -11  18   15.84    2.15
  -7 -11  16  110.55    6.80
  -7 -11  14  210.11   11.49
   7 -11 -14  197.79   13.72
  -7 -11  12  170.21   10.82
  -7 -11  10  138.53    9.72
   7 -11 -10  127.42   10.85
   7 -11 -10  118.53    8.73
   7 -11  -8   36.01    5.27
   7 -11  -8   42.81    6.06
  -7 -11   8   43.80    5.55
   7 -11  -6  117.78    9.84
   7 -11  -6  134.19   10.25
  -7 -11   6  118.26    9.41
  -7 -11   4  157.23   12.84
  -7 -11   4  164.45   11.49
   7 -11  -4  153.59   11.52
   7 -11  -4  146.56   10.93
  -7 -11   2    4.19    2.71
   7 -11  -2   21.19    3.79
  -7 -11   0   69.54    7.51
   7 -11   0   70.25    7.36
   7 -11   0   64.81    6.48
  -7 -11  -2   38.88    6.16
   7 -11   2   40.16    5.45
   7 -11   2   48.53    5.72
  -7 -11  -4  414.48   22.86
   7 -11   4  457.26   21.40
   7 -11   4  447.64   21.08
   7  11   6   73.44    9.34
   7 -11   6   79.27    6.87
  -7 -11  -6   76.12    8.30
   7 -11   8   13.39    2.97
  -7 -11  -8    8.33    3.77
   7  11   8    2.05    4.06
   7 -11  10   44.32    3.80
   7  11  10   55.23    6.92
  -7 -11 -12  125.60    7.85
  -7 -12  17    8.68    1.77
  -7 -12  17   10.09    1.64
  -7 -12  15  201.26   10.26
   7 -12 -13   32.77    5.62
  -7 -12  13   25.66    3.74
  -7 -12  11 1248.19   48.95
   7 -12  -9  620.70   29.00
  -7 -12   9  647.23   27.57
   7 -12  -9  562.75   26.35
  -7 -12   7  442.50   21.40
   7 -12  -7  420.58   21.36
   7 -12  -7  444.34   22.45
  -7 -12   5   20.83    4.05
   7 -12  -5    8.93    3.49
   7 -12  -5   12.31    3.87
   7 -12  -3  224.80   13.68
  -7 -12   3  224.54   14.13
   7 -12  -3  221.19   13.95
  -7 -12   1  179.46   12.52
   7 -12  -1  184.16   11.63
   7 -12   1    4.87    2.84
  -7 -12  -1    6.53    3.55
   7 -12   1    4.06    2.42
   7 -12   3  169.81   10.73
   7 -12   3  181.58   11.15
  -7 -12  -3  166.66   12.44
   7 -12   5 1189.39   45.82
  -7 -12  -5 1242.34   49.13
   7 -12   7  154.71    9.07
   7  12   7  152.76   12.78
   7 -12   9  246.26   11.60
   7  12   9  308.00   16.70
  -7 -12 -11   18.50    2.89
   7  12  11   25.79    4.14
   7  13 -16    8.11    2.36
  -7 -13  16    9.08    1.59
  -7 -13  14   24.26    3.08
  -7 -13  12    3.91    2.26
   7 -13 -10   85.79    8.08
   7 -13 -10   67.89    5.82
  -7 -13  10   76.93    6.69
   7 -13  -8   39.59    5.82
   7 -13  -8   34.81    4.66
  -7 -13   8   32.36    4.81
   7 -13  -6   64.28    6.87
   7 -13  -6   52.59    6.11
  -7 -13   6   61.86    6.39
   7 -13  -4 1006.83   41.22
  -7 -13   4 1012.80   41.66
   7 -13  -4  976.71   41.30
   7 -13  -2  191.74   11.84
  -7 -13   2  190.31   12.58
  -7 -13   0  130.86   10.44
   7 -13   0  150.74   10.26
   7 -13   0  147.78    9.53
   7 -13   0  154.12   10.22
   7 -13   2   20.29    3.66
  -7 -13  -2   17.00    4.21
   7 -13   2   27.34    4.18
   7 -13   4   25.88    3.69
  -7 -13  -4   28.74    4.80
   7 -13   4   20.67    3.51
   7  13   6  133.13   11.80
   7 -13   6  137.17    8.22
   7  13   8  130.76   10.30
   7 -13   8   90.89    5.55
  -7 -13 -10    1.30    1.51
   7  13  10    0.83    2.28
  -7 -14  15   15.66    1.91
   7 -14 -13   69.28    6.18
  -7 -14  13   64.89    4.90
  -7 -14  11  399.74   17.91
   7 -14  -9    5.69    2.16
  -7 -14   9    6.86    2.44
   7 -14  -9    7.56    3.15
   7 -14  -7 1117.20   45.24
  -7 -14   7 1184.36   45.66
   7 -14  -7 1185.34   46.77
   7 -14  -5  346.24   18.00
   7 -14  -5  366.68   17.95
   7 -14  -3  724.18   31.51
   7 -14  -3  763.17   31.93
  -7 -14   3  769.87   32.58
   7 -14  -1   27.39    4.23
  -7 -14   1   28.97    4.62
   7 -14  -1   24.24    3.63
  -7 -14  -1   58.12    6.32
   7 -14   1   48.20    5.11
   7 -14   3    3.99    1.93
  -7 -14  -3    3.50    2.57
   7  14   5   75.76    8.99
   7  14   7   85.87    8.53
   7  14   9  183.36   10.87
  -7 -15  14  104.72    5.33
  -7 -15  12   11.16    2.05
   7 -15 -10   12.47    3.16
  -7 -15  10   13.64    2.47
   7 -15  -8    5.37    2.40
   7 -15  -8    2.83    1.76
   7 -15  -6  127.89    8.31
   7 -15  -6  125.26    8.75
  -7 -15   4   34.27    4.35
   7 -15  -4   37.97    4.42
   7 -15  -4   33.18    4.27
  -7 -15   2   10.75    2.91
   7 -15  -2    7.17    2.29
  -7 -15   2    7.80    2.75
  -7 -15   0    4.20    2.45
   7 -15   0    1.16    1.82
   7 -15   2   59.47    4.85
  -7 -15  -2   53.19    5.56
   7  15   4   10.15    4.61
   7  15   6   34.79    5.58
  -7 -16  11  362.58   14.81
   7 -16  -9  309.48   14.45
   7 -16  -7  328.28   14.84
  -7 -16   7  353.90   15.36
   7 -16  -7  350.53   15.88
   7 -16  -5    3.67    1.95
   7 -16  -5    6.69    2.15
   7 -16  -3  366.96   16.95
  -7 -16   3  415.71   17.53
   7 -16  -1  123.53    7.39
  -7 -16   1  122.38    7.64
  -7 -16  -1  224.66   11.64
  -7 -16  -1  214.13   10.84
   7 -16   1  216.12   10.43
   7  16   3  160.59   12.01
   7  16   5  232.69   12.82
  -7 -16  -5  196.14    9.94
  -7 -17   8   26.80    2.48
   7 -17  -8   25.19    2.71
   7 -17  -6    1.93    1.37
   7 -17  -6    3.50    1.34
  -7 -17   6    1.19    1.18
   7 -17  -4    2.08    1.35
   7 -17  -4    2.38    1.46
  -7 -17   4    3.27    1.44
  -7 -17   2   25.60    2.72
   7 -17  -2   26.23    2.79
   7  17   2    0.27    2.41
   8   0 -22   11.65    3.13
   8   0 -22   10.04    2.89
   8   0 -20    8.68    3.92
   8   0 -18  144.39   12.39
   8   0 -16  278.91   18.89
   8   0 -14    1.05    2.01
   8   0 -14    2.62    3.82
   8   0 -14    7.20    4.46
   8   0 -12  175.49   13.90
   8   0 -12  142.92   10.57
   8   0 -12  175.33   13.55
   8   0 -10 4235.63  145.34
   8   0 -10 3672.85  143.01
   8   0  -8   21.09    4.51
   8   0  -8   17.32    4.08
   8   0  -6  420.68   21.22
   8   0  -6  461.01   22.74
   8   0  -6  438.47   21.29
   8   0  -4 1700.23   64.98
   8   0  -2 1691.84   64.95
   8   0  -2 1691.12   64.47
   8   0   0   35.99    5.11
   8   0   0   38.11    4.88
   8   0   2 1345.47   51.86
   8   0   2 1232.31   50.88
   8   0   4  265.40   16.14
   8   0   4  299.78   17.10
   8   0   4  304.34   16.40
   8   0   6    4.71    3.03
   8   0   6   10.00    4.05
   8   0   8  491.17   26.50
   8   0   8  555.62   27.46
   8   0  10  424.80   23.21
   8   0  12  243.74   15.11
   8   0  14    0.82    2.07
   8   1 -23    6.61    2.18
   8   1 -21    2.03    2.82
   8  -1 -21    2.85    2.50
   8   1 -19  130.06   11.30
   8   1 -17  197.52   15.26
   8   1 -15  226.44   17.32
   8  -1 -15  197.05   12.29
   8   1 -15  202.52   12.72
   8   1 -15  218.00   16.75
   8   1 -13  720.43   35.06
   8   1 -13  697.51   34.12
   8  -1 -13  646.52   29.26
   8   1 -13  630.45   29.44
   8   1 -11  213.88   15.17
   8   1 -11  179.54   14.07
   8  -1 -11  182.03   11.96
   8   1 -11  166.62   11.72
   8   1  -9  236.14   15.27
   8   1  -9  204.03   13.69
   8   1  -7  356.05   18.73
   8   1  -7  378.70   20.34
   8   1  -7  364.70   18.98
   8   1  -5  847.55   36.59
   8   1  -5  816.15   34.93
   8   1  -3  117.85    8.99
   8   1  -1    1.59    2.03
   8   1  -1    3.76    2.48
   8   1   1   50.86    5.69
   8   1   1   53.27    6.17
   8   1   3  594.14   27.37
   8   1   3  550.36   26.59
   8   1   3  611.88   26.68
   8  -1   3  556.13   26.28
   8   1   5  852.34   37.46
   8   1   5  773.63   36.59
   8   1   5  880.66   36.31
   8   1   7   36.50    6.65
   8   1   7   33.56    6.09
   8  -1   7   27.99    5.25
   8   1   9  307.48   19.22
   8   1  11   78.61    8.73
   8   1  13   13.48    3.78
   8   1  15   36.38    3.93
   8   2 -22  636.15   28.30
   8  -2 -22  688.11   27.74
   8  -2 -20  142.07   10.51
   8   2 -20  176.48   11.90
   8  -2 -20  173.41   11.60
   8   2 -18  266.30   17.21
   8  -2 -18  248.86   16.36
   8   2 -16   87.70   10.08
   8  -2 -16   73.45    8.91
   8   2 -16   73.84    7.15
   8   2 -14  720.71   35.88
   8  -2 -14  722.56   33.82
   8   2 -14  727.36   35.10
   8  -2 -14  692.57   32.68
   8   2 -14  608.16   29.52
   8  -2 -14  623.55   28.91
   8   2 -12  292.26   19.70
   8  -2 -12  286.71   17.66
   8   2 -12  263.37   18.48
   8  -2 -12  284.34   17.26
   8  -2 -12  293.60   15.69
   8   2 -12  237.59   15.18
   8   2 -10  695.71   33.10
   8  -2 -10  673.78   30.85
   8  -2 -10  628.72   30.45
   8   2 -10  610.35   29.92
   8   2  -8  873.38   37.30
   8  -2  -8  811.84   35.15
   8  -2  -8  776.05   34.52
   8   2  -8  737.22   33.86
   8   2  -6 6207.85  219.91
   8  -2  -6 6203.50  220.26
   8   2  -6 6636.06  223.43
   8  -2  -6 6374.36  221.22
   8  -2  -6 5932.09  220.11
   8   2  -6 6108.08  219.80
   8   2  -4 1526.31   58.15
   8  -2  -4 1490.11   58.61
   8   2  -2   70.49    6.59
   8  -2  -2   68.42    6.63
   8  -2  -2   68.80    6.72
   8   2  -2   70.80    6.71
   8   2   0  133.72    9.69
   8  -2   0  152.07   10.01
   8  -2   0  159.25   10.55
   8   2   0  141.57   10.17
   8   2   2   28.15    4.40
   8  -2   2   27.77    4.64
   8   2   2   29.32    4.95
   8   2   4 1696.68   64.03
   8  -2   4 1615.71   64.13
   8  -2   4 1774.98   64.97
   8   2   4 1682.64   65.14
   8   2   6  227.32   14.59
   8  -2   6  280.47   16.21
   8   2   6  257.02   16.33
   8   2   6  229.47   15.72
   8  -2   6  253.08   15.52
   8   2   6  277.88   15.69
   8  -2   8  477.99   24.81
   8   2   8  485.68   25.96
   8  -2  10  426.22   21.64
   8   2  10  352.18   21.73
   8  -2  12  461.18   22.37
   8   2  12  471.70   23.90
   8  -2  14  704.56   28.95
   8   2  14  723.61   30.06
   8   3 -21  729.13   30.48
   8  -3 -21  713.46   30.12
   8  -3 -19   -0.33    2.25
   8   3 -19    0.44    3.57
   8  -3 -19   -0.39    3.28
   8   3 -17  122.33    9.42
   8   3 -17  126.25   11.98
   8  -3 -17  134.02   11.23
   8   3 -15  220.80   16.55
   8  -3 -15  219.36   14.88
   8   3 -15  179.98   12.76
   8   3 -15  233.98   17.78
   8  -3 -15  202.49   14.90
   8   3 -13   10.73    5.33
   8  -3 -13   11.86    4.09
   8   3 -13    5.78    4.60
   8  -3 -13    7.42    3.76
   8   3 -13   17.82    3.96
   8  -3 -13   13.65    3.27
   8  -3 -13    9.84    3.55
   8   3 -11   21.98    5.69
   8  -3 -11   21.31    4.49
   8   3 -11   14.43    4.85
   8  -3 -11   20.66    4.44
   8  -3 -11   17.30    3.80
   8  -3 -11   17.59    3.75
   8  -3  -9   36.84    5.44
   8   3  -9   48.83    8.53
   8  -3  -9   39.51    6.24
   8   3  -7  121.22   10.82
   8  -3  -7  109.08    9.00
   8   3  -7  104.61    8.48
   8  -3  -7  110.29    9.01
   8  -3  -5  499.23   23.83
   8   3  -5  509.77   23.76
   8   3  -5  531.43   23.96
   8  -3  -5  552.41   24.37
   8  -3  -3  101.11    8.00
   8   3  -3   90.23    7.76
   8   3  -3  105.85    8.18
   8  -3  -3   99.64    8.00
   8  -3  -1  802.61   33.28
   8   3  -1  808.70   33.24
   8   3  -1  742.11   32.33
   8  -3  -1  742.74   32.35
   8  -3   1   83.84    7.36
   8   3   1   60.76    6.85
   8   3   1   68.72    6.80
   8  -3   1   71.72    6.57
   8  -3   3   18.84    4.00
   8   3   3   14.64    3.76
   8   3   3   18.08    3.85
   8  -3   3   13.71    3.39
   8   3   3   24.23    4.21
   8  -3   5  445.72   21.42
   8   3   5  398.85   21.41
   8   3   5  374.24   20.85
   8  -3   5  396.44   20.44
   8   3   5  383.78   20.09
   8   3   7   35.86    5.53
   8   3   7   28.24    5.33
   8  -3   7   27.93    4.79
   8  -3   7   30.21    5.32
   8   3   7   40.45    6.48
   8  -3   9  152.47   11.34
   8   3   9  148.15   12.37
   8   3   9  139.42   10.21
   8  -3  11   25.57    4.48
   8   3  11   35.64    6.12
   8  -3  13    5.03    2.33
   8   3  13    9.67    3.41
   8  -3  15   55.22    4.03
   8   3  15   58.81    4.61
   8   4 -22  313.33   15.62
   8   4 -20   12.12    3.69
   8  -4 -20    8.90    3.12
   8  -4 -18   50.75    5.74
   8   4 -18   64.17    7.73
   8  -4 -18   57.56    6.68
   8  -4 -16   25.67    4.65
   8   4 -16   32.84    5.23
   8   4 -16   31.13    6.29
   8  -4 -16   31.09    5.56
   8   4 -14  337.69   22.19
   8  -4 -14  289.75   18.35
   8  -4 -14  283.11   16.78
   8   4 -14  339.45   18.38
   8   4 -14  372.79   22.09
   8  -4 -14  315.72   17.99
   8  -4 -14  274.67   15.53
   8   4 -12 1997.88   78.58
   8  -4 -12 1901.32   74.03
   8   4 -12 2115.56   80.72
   8  -4 -12 1947.41   75.09
   8  -4 -12 1915.76   73.09
   8  -4 -12 1802.07   72.94
   8   4 -10 1127.04   48.78
   8  -4 -10 1079.44   44.52
   8  -4 -10  955.12   43.84
   8   4 -10 1168.17   49.54
   8  -4 -10 1102.18   43.83
   8  -4 -10  986.17   44.25
   8   4 -10 1083.67   44.62
   8   4  -8 1839.60   70.93
   8  -4  -8 1766.71   66.75
   8   4  -8 1680.12   66.08
   8  -4  -8 1640.62   66.23
   8   4  -6    6.04    3.66
   8  -4  -6    9.98    3.16
   8   4  -6    5.43    2.71
   8  -4  -6   14.93    3.41
   8  -4  -6   16.75    3.81
   8   4  -6    6.13    2.97
   8  -4  -4   26.77    4.13
   8   4  -4   21.83    3.87
   8  -4  -4   25.99    4.32
   8   4  -4   26.09    4.21
   8  -4  -4   28.34    4.19
   8  -4  -2  116.73    9.17
   8   4  -2  120.70    8.76
   8  -4  -2  125.47    8.73
   8  -4  -2  114.39    8.76
   8   4  -2  115.66    8.80
   8   4   0  297.41   16.19
   8  -4   0  294.26   15.85
   8  -4   0  343.32   17.05
   8   4   0  330.55   17.00
   8   4   2  119.91    9.34
   8   4   2  114.36    8.89
   8  -4   2  118.01    8.61
   8  -4   2  133.40    9.43
   8   4   2  112.26    9.26
   8   4   4    3.70    2.68
   8  -4   4    4.05    2.74
   8   4   4    5.83    3.43
   8  -4   4    4.79    2.27
   8   4   4    1.60    2.52
   8   4   6  641.97   32.47
   8  -4   6  722.63   31.88
   8   4   6  751.57   33.15
   8   4   6  709.74   31.38
   8   4   6  687.25   33.15
   8   4   8  477.04   23.98
   8   4   8  439.31   22.53
   8  -4   8  497.53   23.44
   8   4   8  446.15   24.63
   8   4  10  866.52   35.94
   8  -4  10  839.12   35.66
   8   4  10  781.68   37.65
   8  -4  12  266.23   13.92
   8   4  12  252.84   15.52
   8  -4  14    5.01    1.75
   8   4  14    4.72    2.37
   8   5 -23   37.79    3.23
   8   5 -21    7.89    3.17
   8   5 -19   19.44    4.08
   8  -5 -19   13.29    3.19
   8   5 -17   27.16    5.65
   8  -5 -17   30.48    4.85
   8   5 -17   30.47    4.92
   8   5 -15  335.16   20.31
   8  -5 -15  290.93   17.27
   8   5 -15  325.30   18.44
   8  -5 -13   65.49    6.61
   8   5 -13   86.43   10.34
   8  -5 -13   67.40    7.60
   8   5 -13   83.69   10.19
   8  -5 -13   82.21    8.07
   8  -5 -11   15.44    4.31
   8   5 -11   12.25    5.37
   8   5 -11   11.81    5.11
   8  -5 -11   10.50    3.49
   8  -5 -11   17.04    3.76
   8  -5  -9   88.33    7.84
   8   5  -9   76.74    9.82
   8  -5  -9   80.99    7.75
   8   5  -9   83.51    8.14
   8  -5  -9   87.64    8.06
   8  -5  -9   66.84    7.44
   8   5  -9   82.86   10.02
   8  -5  -7  539.36   23.58
   8   5  -7  500.20   24.51
   8  -5  -7  541.11   24.79
   8  -5  -7  538.94   25.26
   8   5  -5 1309.29   49.86
   8  -5  -5 1274.85   49.73
   8  -5  -5 1262.60   49.98
   8   5  -5 1263.45   49.76
   8  -5  -5 1236.06   49.60
   8   5  -3  286.87   14.95
   8  -5  -3  282.14   14.77
   8   5  -3  260.45   14.58
   8  -5  -3  272.75   14.56
   8  -5  -3  273.26   15.64
   8  -5  -1   74.67    7.72
   8   5  -1   87.00    7.22
   8  -5  -1   83.77    7.03
   8  -5  -1   87.04    7.23
   8   5  -1   83.37    7.24
   8   5   1  410.23   20.77
   8  -5   1  434.77   20.38
   8  -5   1  447.76   21.07
   8   5   1  458.73   21.60
   8   5   3  892.80   40.08
   8  -5   3  962.14   39.58
   8   5   3  940.68   39.81
   8   5   3  977.31   40.89
   8   5   3 1003.74   41.14
   8   5   5  186.06   12.86
   8   5   5  186.30   13.10
   8   5   5  175.65   11.82
   8   5   5  164.60   12.11
   8  -5   5  161.81   11.07
   8   5   7    0.40    2.35
   8  -5   7    1.11    2.16
   8   5   7    4.30    3.55
   8   5   7    0.46    3.12
   8   5   9  122.86    9.97
   8   5   9  128.33   10.52
   8  -5   9  134.93    9.60
   8   5   9  101.09   10.09
   8  -5  11    0.86    1.80
   8   5  11    2.59    3.33
   8  -5  13   15.32    2.59
   8   5  13   15.96    3.49
   8   6 -22   41.84    4.01
   8   6 -20   27.20    4.92
   8   6 -18   34.92    6.74
   8   6 -16   79.54    8.23
   8  -6 -16   70.94    6.98
   8  -6 -12   21.00    4.00
   8  -6 -12   23.25    5.11
   8   6 -12   16.91    6.38
   8   6 -12   25.99    6.57
   8  -6 -12   22.58    4.20
   8   6 -10  101.46   11.56
   8  -6 -10  105.34    8.90
   8  -6 -10  123.87    9.51
   8   6 -10  113.96   12.42
   8  -6 -10  103.38    9.53
  -8  -6  10  109.35    8.51
   8   6  -8  351.78   20.94
   8  -6  -8  295.36   16.43
   8  -6  -8  303.05   16.93
   8  -6  -8  310.16   16.47
   8   6  -8  304.20   17.04
   8  -6  -8  303.81   16.48
   8   6  -8  312.31   20.42
   8  -6  -8  314.13   17.42
   8  -6  -6   52.92    5.89
   8   6  -6   43.25    5.47
   8  -6  -6   53.66    5.67
   8  -6  -6   48.67    5.75
   8   6  -6   47.61    7.25
   8  -6  -4  990.70   41.14
   8  -6  -4  995.51   39.37
   8   6  -4  964.63   39.61
   8   6  -4  937.40   39.40
   8  -6  -4 1008.29   39.42
   8  -6  -4  990.91   40.22
   8   6  -2  107.75    8.03
   8  -6  -2  104.55    7.59
   8  -6  -2   87.30    7.35
   8   6  -2   92.51    7.53
   8  -6  -2   93.82    7.33
  -8  -6   2   95.20    7.97
   8  -6  -2  103.31    9.09
   8  -6   0   21.68    3.71
   8   6   0   23.98    3.90
   8  -6   0   23.65    3.68
   8   6   0   34.75    4.66
   8  -6   0   27.37    4.02
   8   6   2   25.43    4.12
   8  -6   2   23.23    3.70
   8  -6   2   17.71    3.73
   8   6   2   27.80    4.62
   8   6   2   28.77    4.57
   8   6   2   22.38    4.43
   8   6   4    2.71    4.23
   8   6   4    3.13    3.15
   8   6   4    1.17    2.59
   8  -6   4    1.95    2.32
   8   6   4    2.64    2.29
   8  -6   4    2.13    1.99
   8  -6   6  346.44   16.83
   8   6   6  282.45   17.13
   8   6   6  299.45   17.38
   8   6   6  291.12   18.12
   8   6   8   96.81    9.53
   8   6   8  109.30    9.79
   8   6   8  116.66   10.24
   8   6  10   54.53    6.53
   8  -6  10   46.00    5.09
   8   6  12  292.86   15.31
   8  -6  14  235.62   10.08
   8   7 -21  194.38   10.43
   8   7 -19  450.50   22.33
   8   7 -17  102.54    8.78
   8   7 -17   87.87   10.04
   8   7 -15  855.03   41.59
   8   7 -13   75.86   10.94
  -8  -7  13   71.96    6.68
  -8  -7  11  547.03   24.75
   8  -7 -11  514.40   26.78
   8   7 -11  559.78   31.53
   8  -7  -9  208.39   13.05
   8  -7  -9  226.01   14.04
   8  -7  -9  227.24   14.63
   8   7  -9  252.59   18.59
   8   7  -7  105.38   11.25
   8  -7  -7  119.82    8.92
   8  -7  -7  110.18    8.65
   8  -7  -7  123.62    9.58
   8  -7  -7  103.79    9.16
   8   7  -5  596.57   31.10
   8  -7  -5  638.51   27.64
   8  -7  -5  619.10   28.62
   8  -7  -3   99.32    7.10
   8   7  -3   87.14   10.02
   8  -7  -3   87.94    8.63
   8  -7  -3   90.26    7.62
  -8  -7   3   92.25    8.06
   8  -7  -1 2306.26   87.89
  -8  -7   1 2456.92   90.56
   8  -7  -1 2537.95   91.81
   8  -7  -1 2431.07   89.30
   8  -7   1  258.25   15.41
   8  -7   1  253.71   13.27
   8  -7   1  237.76   12.78
   8  -7   1  213.68   13.35
   8   7   3  520.97   26.26
   8   7   3  538.00   27.35
   8  -7   3  601.65   25.00
   8   7   5   52.32    6.89
   8  -7   5   63.24    5.98
   8   7   5   48.36    7.28
   8   7   7  361.71   21.29
   8   7   7  352.21   20.57
   8  -7   7  418.72   18.82
   8  -7   9    3.58    1.75
   8   7   9   -0.44    3.13
   8   7   9    2.72    3.09
   8  -7  11   38.49    4.13
   8   7  11   36.49    5.26
   8  -7  13  157.45    7.67
   8   8 -20  433.05   19.16
   8   8 -18   94.69    8.58
  -8  -8  18   88.74    6.05
   8   8 -16  431.94   22.49
   8   8 -16  444.90   24.28
  -8  -8  14   28.55    4.17
   8   8 -14   41.53    7.99
  -8  -8  12  187.08   11.72
   8   8 -12  186.60   16.18
   8  -8 -12  183.41   13.79
   8   8 -10 1343.70   58.68
   8  -8 -10 1315.25   54.23
  -8  -8  10 1304.69   51.88
   8   8  -8  673.31   35.46
   8  -8  -8  720.77   32.28
   8  -8  -8  702.70   30.51
   8  -8  -6  306.84   17.66
  -8  -8   6  319.90   17.09
   8   8  -6  341.03   21.13
   8  -8  -6  339.61   17.45
   8  -8  -6  324.27   17.86
  -8  -8   4  243.19   13.75
   8  -8  -4  215.87   12.89
  -8  -8   2  293.03   17.07
   8  -8  -2  322.26   18.24
   8  -8  -2  322.00   16.60
  -8  -8   0   17.17    4.34
   8  -8   0   31.79    4.46
   8  -8   2  337.67   18.59
   8  -8   4  101.62    8.36
   8   8   4   91.10    9.63
   8  -8   6  596.44   26.10
   8   8   6  553.58   28.33
   8   8   6  517.09   27.13
   8   8   8  827.87   37.55
   8   8   8  845.81   37.61
   8  -8   8  836.31   34.73
   8   8  10  307.51   17.00
   8  -8  10  292.12   14.41
   8  -8  12   81.24    5.08
  -8  -9  19   20.78    2.25
   8   9 -19   22.97    3.35
   8   9 -17  179.47   12.27
   8   9 -17  200.32   12.05
  -8  -9  15  120.08    7.93
   8   9 -15  125.73   11.65
  -8  -9  13  384.57   18.32
   8  -9 -13  364.34   20.99
   8   9 -13  358.87   22.67
  -8  -9  11    1.34    2.49
   8   9 -11    0.66    5.11
   8  -9 -11    2.89    3.58
   8   9  -9   48.09    8.14
   8  -9  -9   58.28    7.19
   8  -9  -9   56.55    5.97
  -8  -9   7   14.96    3.58
   8  -9  -7    8.04    3.28
   8  -9  -7    9.84    3.51
   8  -9  -5   90.87    8.81
   8  -9  -5   96.23    8.61
   8  -9  -5   86.75    7.75
  -8  -9   5   95.43    8.24
   8  -9  -3  205.08   12.50
  -8  -9   3  220.16   13.68
   8  -9  -3  204.26   13.97
  -8  -9   1   29.91    5.13
   8  -9  -1   34.72    4.71
   8  -9   1   21.68    4.41
  -8  -9  -1   20.60    4.45
   8  -9   3  254.95   14.46
   8   9   3  219.79   15.92
   8  -9   5  401.66   19.96
   8   9   5  390.76   22.72
   8  -9   7   26.02    4.85
   8   9   7   21.76    5.49
   8   9   9    2.06    3.03
   8  -9   9    5.74    2.33
   8  -9  11    1.95    1.29
  -8 -10  18   13.90    2.02
   8  10 -16   21.29    4.49
   8  10 -16   16.58    4.04
  -8 -10  14  317.66   15.08
   8  10 -14  279.25   17.52
  -8 -10  12   53.26    5.65
   8 -10 -12   43.71    6.55
  -8 -10  10    4.80    2.65
   8 -10 -10    3.25    3.79
   8 -10  -8   33.12    5.59
   8 -10  -8   29.38    4.81
  -8 -10   6    9.89    3.14
   8 -10  -6   15.67    3.91
   8 -10  -6    9.25    3.57
   8 -10  -4  256.17   15.45
  -8 -10   4  253.75   14.94
   8 -10  -4  236.11   14.06
   8 -10  -4  246.73   14.75
   8 -10  -2   18.66    4.55
  -8 -10   2   24.71    4.78
   8 -10   0    5.16    3.35
  -8 -10   0    4.41    3.07
   8 -10   2    4.36    2.78
   8 -10   2    6.89    2.82
  -8 -10  -2    5.98    3.42
   8  10   4   36.61    6.66
  -8 -10  -4   43.85    6.46
   8 -10   4   44.49    5.33
   8  10   6   86.32    9.56
  -8 -10  -6  100.63    9.37
   8 -10   6   97.09    7.57
   8  10   8   10.10    4.04
  -8 -10  -8   11.62    3.68
   8 -10   8   15.00    2.91
   8  10  10    8.51    3.49
   8 -10  10    3.07    1.40
  -8 -10 -10    4.41    2.94
   8  11 -17  259.17   13.01
  -8 -11  15   87.21    5.97
  -8 -11  13  645.78   27.02
   8 -11 -13  638.08   29.98
  -8 -11  11   57.44    5.95
   8 -11 -11   59.49    7.28
   8 -11  -9  156.85   11.83
  -8 -11   9  169.90   11.06
   8 -11  -9  155.18   10.18
   8 -11  -7  413.05   20.99
   8 -11  -7  367.85   19.54
   8 -11  -5   27.12    4.98
   8 -11  -5   22.23    4.62
  -8 -11   5   24.22    4.49
   8 -11  -3 1229.21   50.82
  -8 -11   3 1278.15   51.08
   8 -11  -3 1250.69   49.98
  -8 -11   1  193.86   12.91
   8 -11  -1  183.66   11.77
   8 -11   1 1639.60   62.92
   8 -11   1 1638.97   62.51
  -8 -11  -1 1593.00   64.47
  -8 -11  -3   67.64    7.56
   8  11   3   48.66    7.71
   8 -11   3   70.05    6.45
  -8 -11  -5  278.70   16.46
   8  11   5  258.77   17.40
   8 -11   5  258.93   13.96
  -8 -11  -7   46.98    6.22
   8  11   7   43.74    6.63
   8 -11   7   38.11    4.24
  -8 -11  -9   22.97    4.18
   8 -11   9   15.90    2.33
   8  11   9   21.05    4.27
  -8 -12  16   28.34    2.62
   8  12 -16   23.50    3.79
  -8 -12  14   35.15    3.83
  -8 -12  12  460.37   20.35
   8 -12 -12  438.19   22.39
  -8 -12  10  106.65    8.14
   8 -12 -10  102.27    9.15
   8 -12  -8  362.32   19.30
  -8 -12   8  383.82   18.60
   8 -12  -8  337.93   17.58
   8 -12  -6   10.34    3.60
   8 -12  -6   10.25    3.36
   8 -12  -4  186.97   12.33
  -8 -12   4  192.05   12.35
   8 -12  -4  190.01   12.18
   8 -12  -2    7.77    2.54
  -8 -12   2    9.41    3.18
   8 -12  -2    8.68    2.99
  -8 -12   0   74.90    7.52
   8 -12   0   77.45    7.18
   8 -12   0   77.16    6.99
   8 -12   2   97.29    7.69
   8 -12   2   95.79    7.64
  -8 -12  -2  101.84    9.01
   8 -12   4  149.72    9.42
   8  12   4  143.98   12.51
  -8 -12  -4  150.01   11.01
   8 -12   6   65.78    5.39
   8  12   6   75.66    8.29
  -8 -12  -6   63.74    6.88
   8 -12   8   23.34    2.70
  -8 -12  -8   30.01    4.44
   8  13 -15  351.27   17.29
  -8 -13  15  391.87   15.41
  -8 -13  13  214.29   10.73
   8 -13 -11   90.52    8.02
  -8 -13  11  109.32    7.33
   8 -13  -9   53.67    6.13
  -8 -13   9   61.86    5.78
   8 -13  -9   45.92    4.73
   8 -13  -7   50.57    5.52
   8 -13  -7   51.99    6.10
  -8 -13   7   59.21    5.98
   8 -13  -5  142.55   10.13
   8 -13  -5  158.95   10.44
   8 -13  -3  481.38   22.54
   8 -13  -3  495.07   23.22
  -8 -13   3  525.10   23.82
  -8 -13   1  151.88   10.89
   8 -13   1  576.20   25.03
   8 -13   1  586.24   25.24
  -8 -13  -1  566.29   26.52
  -8 -13  -3   98.92    8.32
   8  13   3   96.04   10.21
   8 -13   3  102.69    7.27
  -8 -13  -5  456.47   21.41
   8  13   5  471.53   23.90
   8 -13   5  430.03   19.04
  -8 -13  -7    5.36    2.39
   8  13   7    7.77    3.69
   8 -13   7    6.44    1.52
   8  14 -14    0.88    2.07
  -8 -14  14    0.67    1.02
   8 -14 -12  111.54    7.65
  -8 -14  12   99.10    6.28
   8 -14 -10   37.62    4.78
  -8 -14  10   45.67    4.45
   8 -14  -8  130.99    9.11
   8 -14  -8  114.31    7.73
   8 -14  -6   10.44    2.97
  -8 -14   6    9.31    2.96
   8 -14  -6   14.03    3.06
   8 -14  -4   39.33    4.62
   8 -14  -4   32.53    4.22
  -8 -14   2   65.07    6.20
  -8 -14   0    6.83    2.68
   8 -14   0    8.65    2.52
   8  14   2    3.09    4.11
  -8 -14  -2    2.12    2.07
   8  14   4   31.72    5.80
  -8 -14  -4   33.61    4.34
   8  14   6   14.97    4.00
  -8 -14  -6   16.44    2.92
  -8 -15  11  231.33   10.66
  -8 -15   9   35.66    3.62
   8 -15  -9   34.61    4.06
  -8 -15   7   34.81    3.86
   8 -15  -7   24.82    3.65
   8 -15  -7   31.74    3.42
   8 -15  -5    5.42    2.09
   8 -15  -5    1.75    1.82
   8 -15  -3   31.29    3.72
  -8 -15   3   28.94    3.76
  -8 -15   1   28.18    3.85
   8 -15  -1   29.47    3.52
  -8 -15  -1   71.70    5.96
  -8 -15  -3  200.82   10.79
  -8 -15  -5   78.91    5.46
  -8 -16  10    8.06    1.53
   8 -16  -8  189.78    9.34
   8  16  -6   12.42    3.09
   8 -16  -6   12.82    2.24
   8 -16  -6   15.55    2.23
   8 -16  -4  115.39    6.71
  -8 -16   4  125.62    7.15
  -8 -16   2   58.62    4.59
  -8 -16   0  111.04    6.56
   9   0 -21    0.61    2.33
   9   0 -19   -2.25    3.67
   9   0 -19    1.32    3.15
   9   0 -17    2.41    2.09
   9   0 -17    3.34    3.63
   9   0 -17   -1.10    4.69
   9   0 -15    0.73    2.16
   9   0 -15    1.21    3.66
   9   0 -15   -1.81    4.61
   9   0 -13    4.11    4.08
   9   0 -13    0.67    3.76
   9   0 -13    0.59    3.62
   9   0 -13   10.46    3.26
   9   0 -11    0.62    3.28
   9   0 -11    1.58    3.55
   9   0 -11    0.52    4.17
   9   0 -11   -1.18    2.53
   9   0  -9    9.94    3.78
   9   0  -9    1.86    2.77
   9   0  -9    3.11    2.54
   9   0  -9    9.58    3.72
   9   0  -7    1.00    3.05
   9   0  -7    8.59    3.51
   9   0  -7    4.91    3.31
   9   0  -5   18.33    4.17
   9   0  -5   19.02    4.41
   9   0  -3   -1.52    2.83
   9   0  -3   -1.85    2.72
   9   0  -1    0.38    2.08
   9   0  -1    2.42    2.75
   9   0  -1    2.21    2.14
   9   0   1    1.59    2.32
   9   0   1    1.27    2.93
   9   0   1   -0.38    2.17
   9   0   3    0.43    2.56
   9   0   3    4.10    3.43
   9   0   3    2.03    2.85
   9   0   5   -2.36    2.57
   9   0   5   -4.47    3.74
   9   0   7    0.52    3.34
   9   0   9   -0.49    3.37
   9   0  11    1.97    2.74
   9   0  13    1.49    1.98
   9   1 -22  151.99    9.23
   9   1 -20  137.98   10.91
   9  -1 -20  144.93   10.25
   9   1 -20  148.27   10.77
   9  -1 -18 1299.88   56.47
   9   1 -18 1416.29   58.58
   9   1 -18 1507.47   58.55
   9  -1 -16  102.20   10.07
   9   1 -16   80.12   10.10
   9  -1 -16  104.53    8.09
   9   1 -16   95.29    8.21
   9   1 -16   98.64   10.85
   9  -1 -14  684.47   31.90
   9   1 -14  683.68   32.21
   9   1 -14  771.23   37.17
   9   1 -14  806.54   38.92
   9  -1 -14  768.76   35.77
   9   1 -14  815.17   37.95
   9   1 -12    4.17    4.13
   9   1 -12    1.39    4.67
   9  -1 -12    4.65    2.73
   9   1 -12    8.51    3.31
   9  -1 -12    6.13    3.80
   9   1 -12    0.61    4.42
   9   1 -10   69.81    8.20
   9  -1 -10   69.70    7.81
   9   1 -10   65.96    8.43
   9   1 -10   59.76    7.00
   9  -1 -10   65.33    7.05
   9   1  -8  251.93   15.95
   9   1  -8  270.96   15.78
   9   1  -8  299.77   18.63
   9  -1  -8  251.42   15.69
   9   1  -8  278.03   17.00
   9   1  -6  121.27    9.85
   9   1  -6  136.29   10.17
   9   1  -4  166.75   11.43
   9   1  -4  177.18   11.81
   9   1  -2  972.16   41.98
   9   1  -2  947.68   40.07
   9   1  -2  994.81   41.04
   9   1  -2  950.69   40.39
   9  -1   0  191.34   12.04
   9   1   0  166.97   11.62
   9   1   0  185.01   12.42
   9   1   0  152.01   11.19
   9  -1   2 1081.09   43.77
   9   1   2 1088.78   43.72
   9   1   2 1024.13   44.26
   9   1   2  982.90   43.40
   9   1   4   17.36    4.20
   9   1   4    9.15    4.00
   9   1   4   13.20    3.89
   9   1   6  208.39   14.98
   9   1   8  216.97   15.34
   9   1  10    5.18    3.59
   9   1  12  385.90   19.26
   9   1  14   88.17    5.82
   9   2 -23    2.54    1.59
   9   2 -21   81.31    7.51
   9   2 -19   73.94    7.90
   9  -2 -19   65.23    7.15
   9  -2 -19   59.94    6.81
   9   2 -19   81.29    9.04
   9   2 -17   15.05    5.20
   9  -2 -17    9.30    4.38
   9  -2 -17   10.34    3.92
   9   2 -17   15.21    3.55
   9   2 -15   42.79    7.90
   9  -2 -15   35.41    6.45
   9  -2 -15   39.82    5.10
   9  -2 -15   45.30    6.50
   9   2 -15   32.66    5.10
   9  -2 -13   53.01    6.17
   9   2 -13   47.63    6.24
   9  -2 -13   56.13    7.40
   9   2 -13   41.45    7.54
   9   2 -13   53.25    8.86
   9  -2 -13   46.65    7.39
   9  -2 -13   45.43    6.69
   9  -2 -11   51.39    6.24
   9   2 -11   31.59    5.46
   9   2 -11   36.46    7.21
   9  -2 -11   44.73    6.85
   9  -2 -11   45.67    6.54
   9   2 -11   35.38    6.76
   9  -2 -11   40.49    6.99
   9   2  -9  240.14   15.59
   9  -2  -9  231.42   15.90
   9   2  -9  277.62   19.12
   9  -2  -9  295.41   17.43
   9  -2  -9  262.47   15.38
   9  -2  -9  237.70   15.06
   9   2  -7  151.26   11.09
   9  -2  -7  156.15   11.39
   9   2  -7  156.21   11.21
   9  -2  -7  155.58   10.94
   9   2  -7  145.95   12.33
   9  -2  -7  127.49   10.87
   9   2  -7  185.05   13.76
   9  -2  -7  145.02   11.55
   9   2  -5  467.87   23.00
   9  -2  -5  494.68   23.52
   9   2  -5  478.04   23.00
   9  -2  -5  444.17   22.86
   9   2  -3  775.72   33.21
   9   2  -3  766.11   34.90
   9  -2  -3  759.87   33.06
   9   2  -3  731.32   32.77
   9   2  -1   89.70    8.15
   9  -2  -1   89.02    8.26
   9   2  -1   94.75    8.51
   9   2  -1   85.72    7.85
   9  -2  -1   90.25    7.98
   9   2   1    2.34    3.08
   9  -2   1    0.78    2.22
   9  -2   1    0.41    2.59
   9   2   1    0.85    3.26
   9   2   1    3.59    3.32
   9  -2   1    2.70    2.63
   9   2   3   24.53    4.57
   9  -2   3   23.89    4.73
   9   2   3   29.77    5.57
   9   2   3   28.81    5.06
   9  -2   3   22.91    4.25
   9   2   5   60.29    7.04
   9   2   5   51.90    6.94
   9  -2   5   53.01    6.64
   9  -2   5   57.70    7.35
   9   2   5   59.98    7.59
   9  -2   7  115.65   10.13
   9   2   7   84.84    9.50
   9  -2   9    6.48    3.49
   9   2   9    1.55    3.32
   9  -2  11   16.14    3.75
   9   2  11   14.96    4.26
   9  -2  13   78.38    5.94
   9   2  13   92.26    6.85
   9   3 -18  551.41   26.64
   9  -3 -18  551.31   25.46
   9   3 -16  411.32   23.36
   9  -3 -16  370.13   20.99
   9  -3 -16  385.60   20.45
   9   3 -16  421.04   25.03
   9   3 -16  361.41   19.63
   9  -3 -14  423.38   21.41
   9   3 -14  469.29   26.70
   9  -3 -14  440.05   23.72
   9   3 -14  434.40   22.75
   9  -3 -14  428.13   22.89
   9   3 -14  522.97   28.96
   9   3 -14  479.77   28.20
   9  -3 -14  472.21   25.19
   9   3 -12  593.04   29.52
   9  -3 -12  627.92   28.98
   9  -3 -12  607.81   29.39
   9   3 -12  712.96   35.64
   9   3 -12  711.62   35.94
   9  -3 -12  641.83   31.43
   9   3 -10  558.58   30.12
   9  -3 -10  572.60   26.63
   9   3 -10  559.45   27.41
   9  -3 -10  573.33   28.14
   9  -3 -10  487.41   25.62
   9  -3 -10  559.15   28.14
   9  -3  -8   18.22    4.12
   9   3  -8   16.61    4.04
   9  -3  -8   13.04    4.15
   9   3  -8   22.33    4.75
   9  -3  -8   16.88    3.98
   9   3  -8   19.80    5.59
   9   3  -8   22.47    5.83
   9  -3  -8   20.10    4.62
   9   3  -6  127.41    9.82
   9  -3  -6  107.69    9.34
   9   3  -6  115.11    9.32
   9  -3  -6  126.48    9.48
   9   3  -6  100.92   10.56
   9  -3  -6  118.40    9.85
   9   3  -6  120.12    9.43
   9  -3  -6  118.59    9.72
   9   3  -6  109.20   10.41
   9  -3  -4  580.66   26.85
   9   3  -4  553.92   26.31
   9  -3  -4  542.07   26.85
   9   3  -4  552.71   28.65
   9  -3  -4  612.12   26.56
   9   3  -4  609.82   27.16
   9  -3  -4  616.57   27.38
   9   3  -4  576.88   28.76
   9  -3  -2  639.63   28.11
   9  -3  -2  659.72   29.53
   9   3  -2  638.77   29.53
   9   3  -2  625.80   29.03
   9  -3  -2  654.50   29.19
   9  -3  -2  683.57   29.54
   9  -3   0  658.05   28.20
   9   3   0  677.91   30.14
   9   3   0  626.71   29.37
   9  -3   0  647.52   29.39
   9  -3   0  693.63   30.25
   9   3   0  642.80   29.97
   9   3   2 1009.88   41.67
   9   3   2  902.92   40.93
   9  -3   2  946.13   40.69
   9  -3   2 1077.02   42.14
   9   3   2  981.16   42.01
   9   3   4  731.59   32.84
   9   3   4  677.12   32.89
   9  -3   4  710.93   32.45
   9  -3   4  821.03   33.93
   9   3   4  734.12   33.89
   9  -3   6  347.14   18.59
   9   3   6  288.13   18.64
   9  -3   8   27.35    4.88
   9   3   8   24.26    5.54
   9  -3  10   18.26    3.94
   9   3  10   13.54    4.44
   9  -3  12  234.73   12.27
   9   3  12  234.17   13.52
   9  -3  14  237.27   10.13
   9   4 -21   48.75    5.64
   9   4 -19  112.17   10.39
   9  -4 -17  261.09   15.18
   9   4 -17  304.12   16.48
   9  -4 -15   30.72    4.95
   9   4 -15   31.03    7.72
   9  -4 -15   25.31    3.93
   9   4 -15   25.62    5.02
   9   4 -13  316.73   18.98
   9   4 -13  357.44   23.92
   9  -4 -13  338.37   17.84
   9   4 -13  354.64   23.81
   9  -4 -13  349.03   20.17
   9  -4 -13  320.69   18.00
   9   4 -11   50.24    6.57
   9   4 -11   53.14    8.97
   9  -4 -11   40.00    5.72
   9  -4 -11   40.87    5.59
   9   4 -11   39.97    8.01
   9  -4 -11   45.85    6.39
   9   4  -9  278.22   19.96
   9  -4  -9  281.18   16.88
   9   4  -9  269.99   19.10
   9  -4  -9  296.35   16.43
   9   4  -9  286.86   17.19
   9   4  -9  271.08   16.47
   9  -4  -9  274.57   16.84
   9  -4  -9  251.60   15.18
   9  -4  -7    8.17    2.93
   9   4  -7   13.97    4.89
   9   4  -7   17.73    5.62
   9  -4  -7    3.15    2.71
   9   4  -7    9.98    4.27
   9  -4  -7    5.99    3.24
   9   4  -7   10.12    3.82
   9   4  -5    2.92    2.38
   9   4  -5    0.53    3.20
   9   4  -5    0.53    3.42
   9  -4  -5    0.38    2.54
   9  -4  -5    0.37    2.42
   9   4  -5    0.40    2.39
   9  -4  -5    3.19    2.19
   9   4  -5    3.65    2.82
   9  -4  -5    2.61    2.81
   9  -4  -5    1.48    2.49
   9   4  -3   55.50    6.34
   9  -4  -3   63.81    6.51
   9   4  -3   57.67    7.74
   9  -4  -3   55.30    5.98
   9  -4  -3   68.80    7.04
   9  -4  -3   71.16    7.10
   9   4  -3   49.25    5.90
   9  -4  -3   53.12    5.48
   9   4  -3   49.01    7.22
   9  -4  -3   47.50    5.75
   9   4  -3   55.06    6.24
   9  -4  -1  591.22   26.12
   9  -4  -1  615.34   27.43
   9   4  -1  556.98   27.10
   9   4  -1  571.79   26.99
   9  -4  -1  610.04   27.13
   9  -4  -1  604.17   27.80
   9  -4   1   79.12    7.50
   9   4   1   67.24    7.61
   9   4   1   72.14    7.38
   9  -4   1   71.27    6.91
   9   4   1   75.44    7.90
   9   4   3   31.98    5.56
   9  -4   3   39.78    5.49
   9  -4   3   37.43    5.06
   9   4   3   31.96    5.13
   9   4   3   29.46    4.89
   9   4   5   46.45    6.03
   9  -4   5   51.94    6.50
   9   4   5   51.58    7.07
   9  -4   7  209.02   13.22
   9   4   7  191.06   14.13
   9  -4   9   17.84    3.71
   9   4   9   12.07    4.66
   9  -4  11   47.34    5.02
   9   4  11   52.31    6.46
   9  -4  13   38.71    3.37
   9   4  13   33.96    3.92
   9   5 -22   83.71    5.85
   9   5 -20  523.94   24.69
   9   5 -18  330.08   20.18
   9   5 -16  756.73   37.02
   9   5 -16  673.51   31.64
   9   5 -14   39.86    6.18
   9  -5 -14   39.07    4.95
   9   5 -12   17.91    8.09
   9   5 -12   11.97    4.14
   9  -5 -12   14.15    3.52
   9   5 -12   13.49    5.68
   9  -5 -12   13.55    3.89
   9   5 -10  215.02   17.67
   9  -5 -10  204.96   14.09
   9   5 -10  208.15   17.26
   9  -5 -10  226.99   13.95
   9  -5  -8   34.10    5.51
   9  -5  -8   37.31    5.38
   9  -5  -8   31.40    4.94
   9   5  -8   29.13    6.66
   9  -5  -8   34.23    5.45
   9   5  -8   34.82    5.35
   9   5  -6   29.35    6.32
   9  -5  -6   23.81    4.05
   9  -5  -6   18.10    4.07
   9   5  -6   15.91    5.11
   9   5  -6   23.12    4.25
   9  -5  -6   19.25    4.10
   9  -5  -6   25.75    4.37
   9  -5  -6   22.11    3.58
   9  -5  -4  234.16   13.15
   9   5  -4  223.80   14.30
   9   5  -4  224.53   16.15
   9  -5  -4  249.09   13.86
   9   5  -4  219.14   13.48
   9  -5  -4  230.70   13.60
   9  -5  -4  233.74   14.01
   9   5  -4  248.08   16.64
   9   5  -4  213.20   13.41
   9  -5  -4  225.79   13.50
   9  -5  -2  228.34   13.38
   9   5  -2  257.39   14.35
   9  -5  -2  229.00   13.67
   9  -5  -2  231.73   13.59
   9   5  -2  242.28   14.10
   9  -5  -2  238.25   13.66
   9   5   0 1110.04   46.89
   9  -5   0 1138.42   46.43
   9   5   0 1180.46   48.11
   9  -5   0 1205.42   47.02
   9   5   0 1176.75   47.40
   9   5   2   45.75    6.03
   9  -5   2   61.33    6.20
   9   5   2   63.01    6.95
   9  -5   2   63.82    6.64
   9   5   2   49.88    6.48
   9   5   4    7.34    3.31
   9  -5   4   13.69    3.33
   9  -5   4   11.56    3.37
   9   5   4    9.80    4.02
   9   5   4    9.18    3.51
   9   5   6   34.41    5.83
   9  -5   6   40.56    5.41
   9   5   6   45.64    6.03
   9  -5   8    6.04    2.71
   9   5   8    5.14    3.20
   9  -5  10  152.97    9.37
   9   5  10  137.80   10.61
   9   5  12    2.81    2.07
   9  -5  12    3.40    1.57
   9   6 -21   36.74    4.30
   9   6 -19  456.42   22.73
   9   6 -17   12.96    3.68
   9   6 -17    7.26    4.76
   9   6 -15    2.32    3.02
   9   6 -15    6.31    5.28
   9   6 -13  300.22   21.99
   9  -6 -11    3.09    2.65
   9  -6 -11   10.98    3.43
   9   6 -11   13.84    5.93
   9  -6  -9  256.37   16.30
   9   6  -9  284.09   20.48
   9  -6  -9  287.15   16.36
   9  -6  -9  264.43   15.43
   9   6  -9  236.75   18.68
   9   6  -9  275.17   16.24
   9  -6  -9  282.33   15.93
   9  -6  -7  130.77    9.89
   9  -6  -7  158.25   11.05
   9  -6  -7  122.55    9.07
   9  -6  -7  119.76   10.16
   9   6  -7  139.11   13.00
   9  -6  -7  133.69    9.49
   9  -6  -7  144.26   10.22
   9   6  -7  128.80   10.05
   9  -6  -5  475.21   23.37
   9  -6  -5  508.47   22.91
   9   6  -5  469.31   22.87
   9   6  -5  475.61   26.65
   9  -6  -5  483.15   22.62
   9  -6  -5  536.24   24.07
   9  -6  -5  439.33   22.49
   9  -6  -3  792.26   33.55
   9   6  -3  864.62   35.60
   9   6  -3  758.57   33.75
   9  -6  -3  780.44   33.33
   9  -6  -3  774.45   35.18
   9  -6  -3  837.02   33.66
   9   6  -3  782.55   33.91
   9  -6  -1   55.31    5.74
   9   6  -1   64.49    6.55
   9  -6  -1   54.19    5.85
   9  -6  -1   55.42    5.80
   9   6  -1   70.40    6.69
   9   6   1   26.65    4.63
   9  -6   1   33.90    4.51
   9   6   1   31.63    5.20
   9  -6   1   33.59    4.64
   9   6   1   28.01    4.82
   9  -6   1   32.77    4.66
   9   6   3  465.85   24.00
   9  -6   3  492.89   22.80
   9   6   3  452.99   23.61
   9   6   5   25.77    5.52
   9   6   5   36.64    5.73
   9  -6   5   43.29    5.21
   9   6   7  801.65   34.34
   9  -6   7  831.53   32.77
   9  -6   9   10.65    2.58
   9   6   9    4.92    3.10
   9  -6  11  499.77   20.92
   9  -6  13   53.29    3.30
   9   7 -20  144.70    9.16
   9   7 -18   22.36    4.91
   9   7 -16  256.59   17.49
   9   7 -16  225.60   14.50
   9   7 -14   30.30    7.39
   9   7 -14   18.65    4.82
   9  -7 -12  231.44   14.15
   9   7 -12  250.10   19.40
   9  -7 -10  137.14   11.24
  -9  -7  10  160.42   10.51
   9   7 -10  155.21   15.10
   9  -7 -10  136.43   10.13
   9  -7  -8   11.88    3.06
   9   7  -8    9.60    4.98
   9  -7  -8    9.17    3.50
   9  -7  -8    8.42    2.88
   9  -7  -8   11.59    3.45
   9   7  -6  619.52   32.49
   9  -7  -6  619.99   27.21
   9  -7  -6  617.65   28.15
   9  -7  -6  627.02   27.91
   9  -7  -4  431.30   20.13
   9  -7  -4  425.05   20.76
   9  -7  -4  435.56   22.21
   9  -7  -2  233.10   12.57
   9  -7  -2  206.34   12.66
   9  -7  -2  234.99   14.90
  -9  -7   2  205.58   13.42
   9  -7   0  402.07   19.80
   9  -7   0  402.67   18.90
   9  -7   2  268.78   14.85
   9  -7   2  260.03   13.60
   9   7   2  232.22   15.17
   9   7   4  569.96   29.01
   9  -7   4  656.45   27.12
   9  -7   6   21.65    3.52
   9  -7   6   22.16    3.93
   9   7   6   15.49    4.24
   9  -7   8   80.99    6.85
   9  -7  10   46.17    4.41
   9  -7  12   46.61    3.31
   9   8 -19    2.33    2.48
   9   8 -17   16.51    3.74
   9   8 -17   14.99    4.46
   9   8 -15  113.44   11.98
   9   8 -15   58.14    8.08
   9   8 -13  132.35   13.38
  -9  -8  13  151.22    9.57
   9  -8 -11  310.72   18.79
   9   8 -11  305.83   21.70
  -9  -8  11  328.07   16.76
   9  -8  -9  486.29   24.83
   9   8  -9  501.60   28.84
   9   8  -7  105.74   12.07
   9  -8  -7  132.74   10.50
   9  -8  -7  124.86    9.46
   9  -8  -5   59.11    6.28
   9  -8  -5   67.41    7.34
   9   8  -5   48.90    8.56
   9  -8  -3   13.99    4.14
  -9  -8   3   21.29    4.16
   9  -8  -3   16.94    3.45
  -9  -8   1   87.89    8.33
   9  -8  -1   96.46    8.95
   9  -8  -1   77.30    7.12
   9   8   1    0.88    3.17
   9  -8   1    5.14    2.61
  -9  -8  -1    3.53    2.83
   9   8   3   13.18    4.36
   9   8   5    1.82    3.02
   9  -8   5    3.00    2.48
   9   8   7  546.82   26.43
   9  -8   7  564.92   24.70
   9  -8   9  379.20   17.06
  -9  -8 -11  207.92   11.71
   9  -8  11  175.34    8.54
   9   9 -18   40.70    4.53
   9   9 -16  425.56   22.07
   9   9 -16  463.14   22.07
   9   9 -14   56.13    8.35
  -9  -9  14   72.55    5.79
   9   9 -12   48.43    8.48
   9  -9 -12   46.17    6.58
  -9  -9  12   55.31    5.64
   9   9 -10   64.13    9.42
   9  -9 -10   80.22    8.41
  -9  -9  10   77.43    7.10
   9   9  -8   79.86   10.48
   9  -9  -8   93.09    7.70
   9  -9  -8   91.28    8.82
  -9  -9   6    3.10    2.49
   9  -9  -6    4.93    2.94
   9  -9  -6    3.46    3.01
  -9  -9   4   31.43    4.88
   9  -9  -4   38.65    6.04
   9  -9  -4   32.37    4.69
   9  -9  -2  722.51   32.79
  -9  -9   2  736.94   32.45
   9  -9  -2  699.13   31.00
  -9  -9   0 1148.89   47.59
   9  -9   0 1136.47   45.76
   9   9   2  145.02   11.80
  -9  -9  -2  136.54   11.03
   9   9   2  133.10   10.45
   9   9   4   23.52    4.96
  -9  -9  -4   16.98    4.25
   9  -9   4   21.38    4.05
   9   9   6    6.42    4.02
   9  -9   6   11.47    3.64
  -9  -9  -8   18.82    4.53
   9  -9   8   18.99    3.12
   9  -9  10   34.15    3.14
  -9  -9 -10   49.83    5.58
   9  10 -17   12.86    2.89
  -9 -10  15  468.09   19.37
   9  10 -15  411.15   21.63
  -9 -10  13  207.94   11.19
   9  10 -13  182.61   13.57
  -9 -10  11  254.64   13.64
   9 -10 -11  220.01   14.70
  -9 -10   9   58.97    6.16
   9 -10  -9   59.29    5.68
   9 -10  -9   48.31    6.57
   9 -10  -7  115.85    8.95
   9 -10  -7  105.48    9.24
   9 -10  -5  159.94   10.62
  -9 -10   5  158.84   10.89
   9 -10  -5  146.22   10.90
   9 -10  -5  161.98   11.28
   9 -10  -3    7.71    3.34
   9 -10  -3    0.33    2.15
  -9 -10   3    4.67    2.74
   9 -10  -1   84.30    7.41
  -9 -10   1   98.87    8.74
   9  10   1   65.68    8.32
  -9 -10  -1   71.30    7.58
   9  10   1   62.62    7.20
   9  10   3  288.17   18.11
  -9 -10  -3  311.08   17.66
   9 -10   3  290.57   15.39
   9 -10   5  549.08   24.06
  -9 -10  -5  545.30   26.49
   9  10   5  545.97   26.92
  -9 -10  -7   25.72    4.75
   9 -10   7   28.09    3.59
  -9 -10  -9  101.81    7.76
   9 -10   9   70.87    4.79
   9  11 -16   76.06    6.42
  -9 -11  14    2.42    1.57
   9 -11 -12   34.49    5.36
  -9 -11  12   35.72    4.19
   9 -11 -10    3.60    3.01
  -9 -11  10    3.60    2.42
   9 -11  -8    3.16    2.66
   9 -11  -8    3.76    2.29
  -9 -11   8    2.68    2.49
   9 -11  -6  494.47   23.07
  -9 -11   6  463.22   22.08
   9 -11  -6  442.19   21.97
  -9 -11   4  126.50    9.71
   9 -11  -4  139.31   10.18
   9 -11  -2  125.22    9.67
  -9 -11   2  122.49    9.62
  -9 -11   0   13.82    3.64
   9 -11   2   41.15    4.70
   9  11   2   33.15    6.10
  -9 -11  -2   33.27    5.29
  -9 -11  -4   22.32    4.46
   9 -11   4   27.87    3.82
  -9 -11  -6    6.09    3.14
   9 -11   6    7.33    2.16
  -9 -11  -8   18.17    3.54
   9 -11   8   12.26    1.95
  -9 -12  15    6.86    1.45
   9  12 -15    5.23    2.34
  -9 -12  13    7.66    1.96
   9 -12 -11  555.37   26.99
  -9 -12  11  656.13   25.97
   9 -12  -9  666.28   29.83
  -9 -12   9  686.94   28.85
   9 -12  -7  799.18   33.72
   9 -12  -7  837.04   35.21
  -9 -12   7  854.41   34.69
   9 -12  -5  433.04   20.69
  -9 -12   5  445.84   20.92
   9 -12  -5  424.37   20.58
  -9 -12   3   74.69    7.02
   9 -12  -3   70.25    6.78
  -9 -12   1  148.69   10.45
  -9 -12  -1   72.56    7.01
   9 -12   1   71.06    6.21
  -9 -12  -3   29.46    4.68
   9 -12   3   32.80    3.99
  -9 -12  -5  207.74   12.14
   9 -12   5  186.80    9.99
  -9 -12  -7  243.68   11.92
   9 -12   7  184.12    9.15
  -9 -13  14   46.94    3.43
  -9 -13  12    2.12    1.51
   9 -13 -10   42.01    5.14
  -9 -13  10   57.09    5.01
   9 -13  -8    7.06    2.20
   9 -13  -8    5.28    2.55
  -9 -13   8    4.72    2.39
  -9 -13   6  273.95   14.30
   9 -13  -6  276.57   14.31
   9 -13  -6  262.97   13.72
   9 -13  -4   40.50    4.82
  -9 -13   4   49.86    5.25
   9  13  -4   46.10    6.31
  -9 -13   2  125.61    8.89
   9 -13  -2  122.01    8.44
  -9 -13   0  299.96   15.62
  -9 -13  -2   43.27    5.04
   9 -13   2   41.46    4.25
  -9 -13  -4  104.71    7.65
   9 -13   4  100.82    6.32
  -9 -13  -6    4.32    2.06
   9  14 -13  191.02   10.50
  -9 -14  13  202.93    8.84
  -9 -14  11  183.17    9.15
   9 -14  -9   28.31    3.72
  -9 -14   9   32.60    3.65
   9 -14  -7  213.81   11.40
   9 -14  -7  206.38   10.69
   9 -14  -5   12.30    2.58
   9  14  -5    9.12    3.41
  -9 -14   5    9.30    2.50
   9 -14  -3    8.74    2.43
  -9 -14   1   71.55    5.99
  -9 -14  -1   48.63    4.87
  -9 -14  -3  421.79   18.66
   9  15 -12    0.16    1.41
  -9 -15  10   34.22    2.99
   9  15 -10   26.53    3.67
  -9 -15   8   26.97    2.95
   9  15  -8   22.68    3.89
  -9 -15   6  131.11    7.13
   9  15  -6   83.70    7.14
  -9 -15   2    5.26    1.89
  -9 -15   0  119.43    7.14
  -9 -15  -2    6.43    1.79
  -9 -16   7  366.39   14.84
  -9 -16   3   77.26    4.81
  10   0 -22   83.88    5.55
  10   0 -20   29.80    4.75
  10   0 -18  515.94   25.89
  10   0 -16   70.91    6.91
  10   0 -16   93.93   10.03
  10   0 -14 1543.67   62.33
  10   0 -14 1679.17   66.91
  10   0 -12   79.96   10.26
  10   0 -12   62.37    8.54
  10   0 -12   75.94    7.84
  10   0 -10 2794.88  107.09
  10   0 -10 2532.91  102.69
  10   0 -10 2937.98  107.19
  10   0 -10 2775.77  104.73
  10   0  -8  522.13   26.22
  10   0  -8  490.61   25.91
  10   0  -8  509.68   24.46
  10   0  -8  497.94   27.09
  10   0  -8  517.76   25.28
  10   0  -6 2165.09   83.89
  10   0  -6 2196.15   83.12
  10   0  -6 2096.28   84.22
  10   0  -6 2125.65   83.78
  10   0  -6 2259.03   83.35
  10   0  -6 2258.31   85.71
  10   0  -4  104.04    9.49
  10   0  -4  117.34    9.71
  10   0  -4  126.48    9.53
  10   0  -4  127.79   11.39
  10   0  -4  112.51    9.95
  10   0  -2    0.42    2.92
  10   0  -2    1.66    2.06
  10   0  -2    1.31    2.64
  10   0   0 2753.91  100.05
  10   0   0 2550.96   99.70
  10   0   0 2666.83  100.46
  10   0   2   50.97    6.59
  10   0   2   49.55    6.90
  10   0   2   46.45    6.41
  10   0   4  547.09   27.76
  10   0   6  363.65   20.95
  10   0   8  836.27   37.36
  10   0  10  439.84   21.53
  10   0  12    8.07    2.34
  10  -1 -21   24.13    3.50
  10   1 -21   29.25    4.20
  10  -1 -19   14.11    3.84
  10   1 -19   18.64    4.97
  10  -1 -17  106.50    7.95
  10   1 -17   98.87    8.10
  10  -1 -17  103.29    9.91
  10   1 -17  116.00   11.31
  10   1 -15  233.06   14.54
  10  -1 -15  241.94   14.38
  10  -1 -15  259.78   16.95
  10   1 -15  269.44   18.58
  10  -1 -13   -0.53    3.54
  10   1 -13    3.20    4.24
  10   1 -13    2.34    3.83
  10   1 -13    0.84    2.63
  10  -1 -13    1.20    2.65
  10   1 -11  218.95   17.25
  10   1 -11  168.75   12.41
  10  -1 -11  179.45   12.53
  10   1 -11  152.69   11.01
  10   1 -11  185.26   14.69
  10  -1 -11  169.54   13.26
  10   1 -11  199.61   14.45
  10   1  -9 1112.63   48.28
  10  -1  -9 1066.05   45.66
  10   1  -9 1115.79   46.28
  10   1  -9 1167.79   49.94
  10  -1  -9 1079.65   47.76
  10   1  -9 1214.21   51.21
  10   1  -9 1120.23   47.36
  10   1  -7   28.79    6.00
  10   1  -7   29.79    5.53
  10  -1  -7   27.64    5.15
  10   1  -7   25.10    5.40
  10  -1  -7   21.37    4.44
  10   1  -7   33.32    5.18
  10   1  -7   27.87    4.94
  10  -1  -7   29.51    4.94
  10  -1  -5    4.20    2.63
  10   1  -5   48.01    9.25
  10   1  -5   25.47    5.32
  10   1  -5   23.20    5.86
  10  -1  -5    2.25    2.85
  10   1  -5   35.89    7.16
  10  -1  -5    2.43    2.61
  10   1  -5   17.89    5.54
  10   1  -3   10.44    4.33
  10  -1  -3   12.92    3.45
  10   1  -3   15.44    3.52
  10   1  -3   11.25    3.64
  10   1  -3   16.09    4.26
  10  -1  -3   12.29    3.92
  10   1  -1   14.36    4.33
  10   1  -1   17.58    4.52
  10  -1  -1   13.62    3.22
  10   1  -1   19.36    4.32
  10   1   1    8.04    3.87
  10   1   1    9.84    3.68
  10  -1   1    8.64    3.38
  10   1   1    7.69    3.37
  10   1   3   61.70    7.88
  10   1   3   74.80    8.03
  10   1   3   64.27    7.58
  10  -1   3   55.37    6.96
  10   1   5    8.85    4.17
  10   1   7   75.14    8.59
  10   1   9  478.70   24.11
  10   1  11   22.76    4.07
  10   2 -22   72.14    5.36
  10  -2 -22   60.15    5.12
  10   2 -22   72.27    5.43
  10   2 -20  183.18   12.06
  10  -2 -18   84.47    7.91
  10   2 -18  108.40   10.32
  10  -2 -16  110.41    9.89
  10  -2 -16  112.74    8.50
  10   2 -16  122.03    9.39
  10  -2 -14  110.09    9.97
  10  -2 -14   98.82    8.58
  10   2 -14   96.89    8.93
  10   2 -12  312.93   22.43
  10  -2 -12  311.91   19.95
  10  -2 -12  292.65   17.70
  10   2 -12  251.07   16.48
  10  -2 -12  280.25   16.44
  10  -2 -10 1472.65   60.73
  10   2 -10 1399.35   59.02
  10  -2 -10 1423.15   59.76
  10  -2 -10 1370.08   57.61
  10  -2 -10 1365.62   57.18
  10   2  -8   26.84    6.28
  10  -2  -8   16.69    4.72
  10   2  -8   26.62    5.63
  10  -2  -8   27.68    5.73
  10  -2  -8   16.47    4.36
  10  -2  -8   15.69    3.74
  10  -2  -8   18.47    4.17
  10   2  -8   17.18    4.40
  10   2  -6  464.04   24.93
  10  -2  -6  430.99   21.97
  10   2  -6  448.22   22.45
  10  -2  -6  430.45   23.13
  10   2  -6  412.87   22.15
  10  -2  -6  447.28   23.15
  10   2  -6  415.15   22.29
  10  -2  -6  422.36   22.59
  10  -2  -6  451.85   22.19
  10  -2  -6  418.53   22.40
  10   2  -4   -1.50    3.12
  10  -2  -4    2.19    2.45
  10  -2  -4   -2.79    4.29
  10   2  -4    0.55    4.99
  10   2  -4   -3.31    3.37
  10  -2  -4   14.34    4.23
  10   2  -4    4.21    4.06
  10  -2  -4    2.85    2.65
  10   2  -4   -0.43    2.99
  10  -2  -4   11.34    3.81
  10  -2  -2  780.60   35.31
  10   2  -2  772.95   35.16
  10   2  -2  799.46   35.76
  10  -2  -2  800.11   35.64
  10  -2  -2  858.50   36.14
  10   2  -2  881.17   36.41
  10   2  -2  778.66   34.04
  10  -2  -2  806.22   34.15
  10  -2   0  328.52   18.29
  10   2   0  310.41   18.17
  10   2   0  289.97   17.52
  10  -2   0  284.20   17.32
  10   2   0  313.48   17.88
  10  -2   0  330.17   18.13
  10  -2   0  314.57   16.17
  10  -2   2   89.55    8.76
  10   2   2   73.36    8.43
  10   2   2   81.32    8.25
  10   2   2   69.78    7.88
  10  -2   2   77.71    7.96
  10  -2   4  472.97   23.69
  10   2   4  422.44   23.64
  10   2   4  421.05   22.53
  10  -2   6  605.27   28.38
  10   2   6  550.61   28.64
  10  -2   8  292.34   16.52
  10   2   8  263.91   16.97
  10  -2  10  303.02   15.60
  10   2  10  295.08   16.55
  10  -2  12  119.42    7.12
  10   2  12  138.41    7.97
  10  -3 -17  352.13   19.15
  10   3 -17  440.25   20.18
  10   3 -15  225.09   17.54
  10  -3 -15  209.87   13.59
  10   3 -15  211.75   13.67
  10  -3 -15  196.75   12.32
  10   3 -13  314.20   21.68
  10  -3 -13  275.72   15.81
  10   3 -13  251.57   16.33
  10  -3 -13  287.23   16.70
  10  -3 -11   66.00    7.30
  10   3 -11   94.11   11.46
  10  -3 -11   66.58    7.40
  10   3 -11   82.95   11.15
  10  -3 -11   75.51    8.88
  10   3  -9  238.54   15.42
  10   3  -9  224.40   17.70
  10  -3  -9  239.35   14.89
  10  -3  -9  212.80   14.98
  10   3  -9  228.72   15.33
  10  -3  -9  236.40   15.74
  10   3  -9  207.35   16.86
  10  -3  -9  207.94   13.96
  10  -3  -7    0.41    2.39
  10   3  -7    0.45    2.60
  10  -3  -7    4.08    3.05
  10   3  -7    1.83    5.07
  10   3  -7    7.01    4.81
  10  -3  -7    1.21    2.25
  10   3  -7    0.43    3.69
  10  -3  -7   -0.46    3.16
  10  -3  -7    2.67    2.52
  10   3  -5   10.53    3.41
  10   3  -5   13.06    3.48
  10  -3  -5   12.25    3.57
  10  -3  -5    8.17    3.41
  10   3  -5    3.45    3.76
  10  -3  -5    8.47    3.37
  10   3  -5   10.88    3.93
  10  -3  -5    7.70    3.39
  10  -3  -5    8.97    3.20
  10   3  -5    5.04    4.12
  10  -3  -3   15.22    3.32
  10  -3  -3   19.44    4.24
  10   3  -3   15.74    4.25
  10   3  -3   21.87    4.63
  10  -3  -3   19.64    4.40
  10   3  -3   29.98    4.72
  10  -3  -3   24.87    4.31
  10   3  -3   26.75    4.79
  10  -3  -3   21.40    4.35
  10  -3  -1  105.75    9.46
  10   3  -1  110.85    9.75
  10  -3  -1   85.48    8.33
  10  -3  -1  114.72    9.61
  10   3  -1  101.92    9.20
  10  -3  -1  103.99    8.98
  10  -3  -1  109.32    8.39
  10   3   1  107.62    9.66
  10  -3   1  113.09    9.62
  10   3   1  125.74   10.40
  10  -3   1  134.22   10.49
  10   3   1  126.54   10.69
  10   3   3   55.48    6.64
  10  -3   3   54.92    6.91
  10   3   3   47.71    6.85
  10  -3   5  172.23   12.25
  10   3   5  158.91   12.75
  10  -3   7  266.37   15.45
  10   3   7  241.94   16.16
  10  -3   9  159.45   10.18
  10   3   9  127.54   10.57
  10  -3  11   52.46    4.76
  10   3  11   72.64    6.15
  10   4 -22  161.83    8.57
  10   4 -20   98.37    8.32
  10   4 -18   10.08    2.84
  10   4 -18    4.00    4.22
  10   4 -16   93.18   11.11
  10  -4 -16   74.21    7.01
  10  -4 -16   79.27    6.55
  10   4 -16   96.48    8.41
  10   4 -14   27.53    5.23
  10  -4 -14   25.77    4.18
  10  -4 -14   29.48    4.77
  10   4 -14   26.90    7.28
  10  -4 -12  410.40   20.97
  10  -4 -12  376.80   20.47
  10   4 -12  407.63   22.11
  10   4 -10  132.64   13.69
  10  -4 -10  108.65    9.24
  10   4 -10  116.26   10.54
  10  -4 -10  118.47   10.81
  10   4 -10  120.72   13.42
  10  -4 -10  104.15   10.32
  10   4 -10  110.16   10.31
  10  -4 -10  117.84    9.77
  10   4 -10  112.83   12.85
  10  -4 -10  124.53   10.66
  10   4  -8 1288.22   53.28
  10  -4  -8 1327.77   53.74
  10   4  -8 1349.06   54.40
  10   4  -8 1398.51   58.13
  10  -4  -8 1215.45   51.59
  10   4  -8 1385.67   57.90
  10  -4  -8 1234.14   52.84
  10   4  -6  205.93   13.45
  10  -4  -6  185.11   13.12
  10   4  -6  210.17   13.89
  10   4  -6  183.14   15.13
  10  -4  -6  204.13   13.11
  10  -4  -6  212.79   13.28
  10  -4  -6  178.09   13.09
  10   4  -6  177.83   15.05
  10   4  -4  496.86   24.73
  10  -4  -4  474.43   24.31
  10   4  -4  497.84   24.64
  10  -4  -4  499.32   24.60
  10  -4  -4  492.81   22.99
  10  -4  -4  565.59   25.82
  10   4  -4  493.97   27.28
  10  -4  -4  505.99   25.16
  10  -4  -4  536.93   24.50
  10   4  -4  540.57   25.01
  10   4  -4  479.11   27.14
  10   4  -2  329.87   18.61
  10  -4  -2  344.13   18.47
  10   4  -2  333.35   18.41
  10  -4  -2  342.14   18.23
  10  -4  -2  316.07   16.93
  10   4  -2  353.17   19.44
  10  -4  -2  349.93   17.81
  10  -4   0  166.09   11.90
  10   4   0  159.92   12.02
  10   4   0  151.00   11.59
  10  -4   0  172.98   11.66
  10   4   0  172.78   12.55
  10   4   2   78.28    8.15
  10   4   2   63.30    7.79
  10   4   4   10.31    3.69
  10  -4   4   15.73    3.74
  10   4   4    8.60    3.96
  10  -4   6  581.46   26.00
  10   4   6  498.99   26.62
  10  -4   8  309.98   15.79
  10   4   8  278.45   17.09
  10  -4  10  559.52   23.56
  10   4  10  565.79   25.35
  10  -4  12   25.48    2.43
  10   5 -21  146.14    7.99
  10   5 -21  220.27   10.42
  10   5 -19  178.81   11.28
  10  -5 -19  178.74   10.44
  10   5 -19  187.75   12.55
  10   5 -17   23.67    6.13
  10   5 -17   35.52    4.95
  10   5 -15  132.03   13.42
  10   5 -15  134.01   10.72
  10   5 -13   60.27   10.21
  10  -5 -13   51.75    5.96
  10   5 -13   41.87    6.38
  10   5 -11  722.16   37.86
  10  -5 -11  706.34   32.94
  10  -5 -11  728.47   32.45
  10   5 -11  750.02   38.65
  10   5  -9   64.54    9.69
  10  -5  -9   91.37    8.62
  10  -5  -9   76.40    8.05
  10   5  -9   71.47    8.14
  10  -5  -9   80.78    8.35
  10   5  -9   85.43    9.04
  10   5  -9   87.57   11.15
  10   5  -7   20.37    6.33
  10   5  -7   19.11    4.51
  10  -5  -7   13.88    4.16
  10   5  -7   19.27    4.66
  10   5  -7   15.49    5.87
  10  -5  -7   11.87    3.84
  10  -5  -5  999.90   41.83
  10   5  -5  956.46   41.81
  10   5  -5  957.47   41.83
  10  -5  -5 1075.85   42.31
  10   5  -5 1076.21   43.49
  10  -5  -5 1011.87   40.64
  10   5  -5  947.53   45.62
  10  -5  -5  941.74   41.87
  10  -5  -5 1068.07   42.48
  10   5  -5  990.49   45.90
  10   5  -3   17.54    4.41
  10  -5  -3    5.78    2.87
  10   5  -3   14.96    3.78
  10  -5  -3    8.29    3.11
  10   5  -3    8.44    3.46
  10  -5  -3    7.81    2.98
  10  -5  -3    7.81    2.70
  10  -5  -1  735.77   30.95
  10   5  -1  696.20   31.27
  10   5  -1  701.34   32.57
  10   5  -1  663.20   31.33
  10  -5  -1  695.75   30.89
  10  -5  -1  713.21   30.43
  10  -5   1   70.30    7.01
  10   5   1   56.39    6.91
  10   5   1   69.46    7.64
  10  -5   1   63.37    6.57
  10  -5   1   54.91    5.98
  10  -5   3    6.62    2.67
  10   5   3    3.52    3.31
  10   5   3    3.74    2.97
  10  -5   5    1.41    2.13
  10   5   5    0.45    3.06
  10  -5   7   17.73    3.50
  10   5   7   16.94    4.37
  10  -5   9   29.89    3.74
  10   5   9   30.51    4.91
  10  -5  11   90.65    5.49
  10   6 -20   25.55    3.93
  10   6 -18    2.10    3.60
  10   6 -18    2.13    2.32
  10   6 -18    7.46    2.67
  10   6 -16  177.26   14.32
  10  -6 -16  173.92   11.18
  10   6 -16  170.64   11.86
  10   6 -16  160.43   12.68
  10   6 -14  281.55   19.83
  10  -6 -14  230.65   14.31
  10   6 -14  229.60   17.00
  10   6 -14  233.82   15.43
  10   6 -12 1039.41   48.24
  10  -6 -12  943.68   40.93
  10   6 -12  939.19   45.55
  10  -6 -12  986.43   40.67
  10   6 -10  444.78   27.22
  10  -6 -10  422.21   21.64
  10  -6 -10  398.63   21.07
  10   6 -10  408.52   25.39
  10   6 -10  418.34   23.43
  10   6  -8  642.08   34.33
  10  -6  -8  688.51   29.53
  10   6  -8  616.69   29.34
  10   6  -8  647.30   31.66
  10  -6  -8  606.58   28.66
  10   6  -8  584.34   32.53
  10  -6  -8  659.93   29.91
  10  -6  -6    4.68    3.06
  10   6  -6    2.73    3.25
  10  -6  -6    4.90    2.49
  10   6  -6    9.01    3.72
  10  -6  -6    4.04    2.73
  10  -6  -6    3.40    2.39
  10   6  -6    9.37    4.52
  10   6  -6    1.33    4.34
  10  -6  -4   50.37    5.55
  10   6  -4   35.21    5.63
  10   6  -4   32.46    5.30
  10  -6  -4   33.64    4.96
  10  -6  -4   40.11    5.14
  10   6  -2    8.56    3.05
  10  -6  -2    7.82    2.73
  10  -6  -2    7.94    2.56
  10  -6  -2    7.05    2.48
  10  -6   0    0.67    2.11
  10   6   0    0.46    2.74
  10   6   0    1.86    2.46
  10  -6   0    0.31    2.04
 -10  -6   0    8.54    3.20
  10   6   2  396.28   21.31
  10  -6   2  445.30   19.96
  10  -6   2  424.89   20.27
  10  -6   4  552.32   24.70
  10  -6   4  598.55   24.69
  10   6   4  481.24   24.90
  10   6   4  481.88   24.57
  10  -6   6  387.55   17.63
  10   6   6  319.75   18.36
  10   6   8  158.07   10.66
  10  -6  10    6.06    1.79
  10   7 -19    6.34    2.87
  10   7 -17   18.72    4.83
  10   7 -17   24.30    4.21
  10   7 -15  367.58   19.15
  10   7 -15  336.89   21.06
  10  -7 -15  306.79   16.21
  10   7 -13    3.55    5.28
  10   7 -13    2.54    3.36
  10  -7 -13    4.71    2.53
  10   7 -11   25.00    7.35
  10  -7 -11   16.88    3.74
  10   7 -11   26.20    5.90
  10   7  -9  281.14   20.79
  10  -7  -9  265.43   15.49
  10   7  -9  307.00   19.07
  10   7  -7  431.59   26.09
  10  -7  -7  464.57   20.97
  10   7  -7  452.25   24.15
  10  -7  -5  138.21    9.49
  10   7  -5  121.13   10.88
  10  -7  -5  136.24    9.61
  10  -7  -3   32.99    4.67
  10  -7  -3   38.12    4.85
  10   7  -3   29.43    5.11
  10   7  -1  558.36   27.85
 -10  -7   1  553.96   26.28
  10  -7  -1  586.77   25.01
  10  -7  -1  551.23   25.44
  10   7   1  126.42   10.75
 -10  -7  -1  134.31   10.43
  10   7   1  112.45    9.17
  10  -7   1  156.00    9.36
  10  -7   1  151.25    9.93
  10   7   3  366.93   19.85
  10   7   3  343.79   18.80
  10  -7   3  420.76   18.40
  10  -7   3  417.17   19.50
  10  -7   7  106.63    7.51
  10  -7   9  107.90    6.65
  10  -7  11    6.06    1.12
  10   8 -18   63.70    6.06
  10   8 -16  262.18   16.29
  10   8 -16  274.10   15.26
  10   8 -14   19.11    5.80
  10   8 -14   17.38    4.69
  10   8 -12   66.09    9.75
  10   8 -10   87.54   11.12
 -10  -8  10   79.77    7.11
  10  -8  -8  322.01   18.25
  10   8  -8  322.87   21.91
  10  -8  -6  507.58   23.65
  10   8  -6  510.60   27.03
  10   8  -4  476.70   24.17
  10  -8  -4  447.10   21.58
 -10  -8   2    5.24    2.64
  10  -8  -2    1.30    2.01
  10   8   0   72.30    8.34
 -10  -8   0   86.71    8.15
  10  -8   0   73.44    6.86
 -10  -8  -2  242.41   14.55
  10  -8   2  232.42   13.11
 -10  -8  -4   24.09    4.65
 -10  -8  -6   12.67    3.85
  10  -8   6    9.18    2.63
  10  -8   8  298.45   13.97
 -10  -8  -8  323.04   17.04
  10  -8  10   63.53    3.87
  10   9 -17  220.69   12.62
  10   9 -17  264.55   12.96
  10   9 -15   61.87    6.97
  10   9 -15   52.23    7.00
  10   9 -13   83.36    9.36
  10   9 -11   11.75    5.31
 -10  -9  11    7.64    2.58
  10  -9  -9    1.64    2.71
  10   9  -9    3.24    4.82
 -10  -9   9    3.59    2.55
  10   9  -7  758.59   35.74
  10  -9  -7  696.79   31.81
  10  -9  -5  153.28   10.64
  10   9  -5  175.35   13.34
  10  -9  -5  176.43   11.77
 -10  -9   3  912.31   37.64
  10  -9  -3  880.89   36.85
  10   9  -1  365.28   20.87
 -10  -9   1  365.14   19.43
  10  -9  -1  400.01   18.81
  10   9   1   97.27    8.95
 -10  -9  -1  112.32    9.20
  10  -9   1   97.51    7.72
 -10  -9  -3   90.81    8.35
 -10  -9  -5    5.44    2.96
  10  -9   5    2.74    1.97
  10  -9   7   55.49    4.64
 -10  -9  -7   42.70    5.78
  10  -9   9    8.58    1.50
  10  10 -16   80.29    6.70
  10  10 -14  121.62    9.29
  10  10 -14  126.79    9.92
  10  10 -12  387.85   21.67
 -10 -10  12  427.99   18.76
  10  10 -12  426.21   22.81
 -10 -10  10  282.74   14.77
  10 -10  -8  127.24    9.77
  10  10  -6    7.28    4.28
  10 -10  -6   10.76    3.24
  10 -10  -4    7.02    2.61
  10  10  -4    7.32    3.58
 -10 -10   4    9.02    2.80
  10 -10  -2   74.27    6.65
 -10 -10   2   92.58    7.80
  10 -10   0    8.09    2.59
 -10 -10   0    7.26    3.07
  10  10   0    8.34    3.55
 -10 -10  -2  204.95   12.85
 -10 -10  -4  172.36   11.41
  10 -10   4  167.31    9.74
 -10 -10  -6  133.74    9.61
  10 -10   6  132.86    7.68
 -10 -10  -8  151.40    8.77
  10 -10   8  130.25    6.65
  10  11 -17  150.34    7.50
  10  11 -15   47.90    5.19
 -10 -11  13  359.07   15.37
  10  11 -13  334.58   18.42
 -10 -11  11   98.26    7.08
  10  11 -11  120.61   10.53
 -10 -11   9    0.28    2.16
  10  11  -7  143.72   12.56
  10  11  -5   11.08    4.23
 -10 -11   5   10.56    2.76
  10 -11  -5    8.60    2.99
 -10 -11   3  635.89   27.70
  10 -11  -1    8.38    2.60
  10  11  -1   10.41    3.59
 -10 -11   1   11.39    3.02
 -10 -11  -1  315.99   16.55
 -10 -11  -3   79.47    7.10
  10 -11   3   81.21    6.06
 -10 -11  -5  170.82   10.27
  10 -11   5  149.29    8.31
  10 -11   7    5.40    1.32
  10  12 -16    6.19    1.55
  10  12 -12  127.28    9.85
 -10 -12  12  139.33    7.61
  10  12 -10   41.03    6.27
 -10 -12  10   47.30    4.56
  10  12  -8   33.91    6.23
 -10 -12   8   39.67    4.64
  10  12  -6    4.15    3.60
 -10 -12   4  195.26   11.15
  10  12  -2   48.56    6.50
 -10 -12   2   59.81    5.62
 -10 -12   0    8.42    2.54
  10 -12   2   38.48    3.98
 -10 -12  -2   38.38    4.61
  10 -12   4    5.25    1.65
 -10 -12  -4    6.06    2.33
  10  13 -13  108.55    7.34
  10  13 -11   16.12    3.72
 -10 -13  11   13.91    2.22
  10  13  -9    7.09    3.27
 -10 -13   9    5.37    1.96
  10  13  -7   81.37    8.03
 -10 -13   7   85.20    6.37
 -10 -13   5   54.68    5.20
  10  13  -3  291.90   16.42
 -10 -13   1  194.30   10.65
 -10 -13  -1  377.33   17.08
 -10 -13  -3  353.40   15.82
  10  14 -12    0.87    1.65
  10  14 -10    0.72    2.03
 -10 -14  10   -0.26    1.20
  10  14  -8    0.54    2.07
 -10 -14   8    2.15    1.50
 -10 -14   6    3.57    1.75
  10  14  -4    0.59    2.81
 -10 -14   4    3.00    1.89
 -10 -14   2    3.99    1.86
  10  15  -7   48.10    4.63
 -10 -15   7   62.13    4.01
 -10 -15   5  391.89   16.13
  11   0 -21   -0.53    1.80
  11   0 -21    0.47    2.23
  11   0 -19    0.98    2.63
  11   0 -17    0.57    1.87
  11   0 -17   -1.80    3.39
  11   0 -15    3.26    2.55
  11   0 -15    3.22    3.78
  11   0 -13   -0.41    2.50
  11   0 -13    4.56    3.83
  11   0 -11    5.21    4.31
  11   0 -11    1.32    2.82
  11   0 -11    2.05    2.08
  11   0 -11   -0.56    4.40
  11   0 -11    6.76    4.29
  11   0  -9    6.07    4.21
  11   0  -9    3.15    3.08
  11   0  -9    1.99    2.55
  11   0  -9    5.30    4.09
  11   0  -9   12.44    4.69
  11   0  -7   -0.57    4.07
  11   0  -7   -0.49    4.15
  11   0  -7    0.44    2.70
  11   0  -7    0.43    3.09
  11   0  -7   -0.52    3.06
  11   0  -5    1.44    3.02
  11   0  -5    1.22    2.36
  11   0  -5    1.90    3.29
  11   0  -5    0.45    3.16
  11   0  -5    1.65    3.76
  11   0  -3    1.36    3.09
  11   0  -3   -0.45    3.04
  11   0  -3   -0.48    2.60
  11   0  -3    1.09    2.40
  11   0  -1   -0.45    2.57
  11   0  -1    0.95    2.65
  11   0  -1    0.45    2.53
  11   0   1   -0.49    3.76
  11   0   1   -0.45    2.74
  11   0   3    1.97    3.26
  11   0   5    0.47    3.14
  11   0   7    2.47    2.78
  11   0   9    3.57    2.30
  11   0  11    0.72    0.86
  11   1 -22  416.33   17.08
  11   1 -20   61.85    6.00
  11  -1 -20   46.07    4.79
  11   1 -20   61.22    6.15
  11  -1 -18 1103.72   46.26
  11   1 -18 1228.45   48.33
  11   1 -16  146.35   12.32
  11  -1 -16  142.50   11.27
  11  -1 -16  130.79    9.41
  11   1 -16  129.59    9.66
  11  -1 -14  852.03   36.43
  11   1 -14  813.50   37.81
  11  -1 -14  704.56   32.81
  11   1 -14  719.28   33.34
  11   1 -12    8.65    2.75
  11  -1 -12    5.74    3.88
  11   1 -12    4.34    4.24
  11  -1 -12    2.53    2.75
  11   1 -12    1.75    2.90
  11   1 -12    4.96    4.84
  11   1 -10   28.66    5.46
  11   1 -10   26.03    4.64
  11  -1 -10   30.54    4.61
  11  -1 -10   22.97    5.23
  11   1 -10   19.71    5.84
  11   1 -10   31.09    6.35
  11   1 -10   27.41    6.76
  11   1  -8   85.15    9.17
  11   1  -8  110.60   11.30
  11   1  -8  103.80    9.38
  11  -1  -8   98.98    9.16
  11   1  -8   84.14    9.77
  11   1  -8   89.42    8.75
  11  -1  -8   82.56    8.08
  11  -1  -8   90.86    9.46
  11   1  -6  628.97   30.42
  11   1  -6  581.10   30.18
  11  -1  -6  657.30   29.90
  11   1  -6  644.79   30.00
  11   1  -6  662.17   32.96
  11  -1  -6  637.91   29.97
  11   1  -6  646.37   30.33
  11   1  -6  648.23   32.09
  11   1  -4  413.36   22.55
  11   1  -4  384.88   22.43
  11  -1  -4  428.54   21.67
  11   1  -4  463.72   22.38
  11  -1  -4  468.40   23.22
  11   1  -4  453.90   23.35
  11   1  -2  735.36   33.94
  11  -1  -2  762.40   32.41
  11   1  -2  740.33   32.13
  11   1  -2  711.56   34.12
  11   1  -2  785.28   34.50
  11   1   0  235.10   15.48
  11  -1   0  259.36   16.00
  11   1   2 1059.85   46.85
  11   1   2 1140.92   46.73
  11   1   4   18.78    4.78
  11   1   6    5.53    3.47
  11   1   8   79.45    7.67
  11   1  10   99.21    7.04
  11   2 -21    8.83    2.57
  11  -2 -21    9.10    2.56
  11   2 -21   12.19    2.72
  11  -2 -19    1.03    2.77
  11   2 -19    0.75    3.06
  11   2 -19   -0.73    3.29
  11   2 -17    9.88    3.11
  11  -2 -17    9.41    3.46
  11   2 -17    5.13    4.29
  11   2 -15    7.29    3.08
  11  -2 -15   10.88    3.10
  11  -2 -15    9.42    3.69
  11   2 -15   11.83    5.60
  11   2 -13   31.04    4.73
  11  -2 -13   52.23    6.95
  11  -2 -13   58.83    8.36
  11  -2 -13   42.74    5.69
  11   2 -13   38.99    8.52
  11   2 -13   45.75    6.31
  11  -2 -11    5.12    3.17
  11   2 -11    4.25    4.47
  11  -2 -11    5.10    4.57
  11   2 -11    0.39    2.35
  11  -2 -11    0.95    2.87
  11   2 -11   -0.72    4.72
  11  -2 -11    1.69    3.91
  11   2  -9    0.46    2.71
  11   2  -9    3.03    3.80
  11  -2  -9    7.44    4.47
  11   2  -9    1.30    2.47
  11  -2  -9    3.29    2.54
  11  -2  -9    0.47    2.89
  11   2  -9   -2.03    4.25
  11  -2  -9    0.53    3.11
  11  -2  -7    5.14    3.11
  11   2  -7    6.26    3.33
  11   2  -7    5.23    3.71
  11  -2  -7    5.89    4.01
  11  -2  -7    5.96    3.45
  11   2  -7    4.59    3.04
  11  -2  -7    6.19    2.91
  11   2  -7   -2.52    4.97
  11  -2  -7    1.02    3.50
  11   2  -5  227.31   15.38
  11  -2  -5  259.26   16.19
  11   2  -5  237.56   15.60
  11  -2  -5  260.48   15.89
  11   2  -5  219.04   15.10
  11  -2  -5  249.24   15.90
  11  -2  -5  254.96   16.43
  11   2  -5  237.79   17.68
  11  -2  -5  242.33   15.01
  11   2  -5  256.05   15.17
  11   2  -3    4.00    3.39
  11  -2  -3    1.32    2.96
  11   2  -3   -1.86    3.84
  11  -2  -3    2.72    2.70
  11   2  -3    3.75    2.95
  11  -2  -3    1.38    2.63
  11   2  -3   -0.37    2.89
  11  -2  -3    0.36    2.15
  11  -2  -1    6.44    3.40
  11   2  -1    7.13    3.36
  11  -2  -1    7.73    2.83
  11   2  -1   11.85    4.07
  11  -2  -1    6.18    2.37
  11   2   1   25.88    5.05
  11   2   1   23.15    5.20
  11  -2   1   23.81    4.91
  11   2   3    6.00    3.46
  11  -2   3    3.15    3.04
  11   2   3    6.37    3.96
  11  -2   5   18.55    4.37
  11   2   5   22.97    5.01
  11  -2   7    4.96    3.02
  11   2   7    5.49    3.45
  11  -2   9   40.31    4.56
  11   2   9   33.54    4.75
  11  -2  11    0.10    0.75
  11   3 -20  154.27    9.49
  11  -3 -20  142.78    8.93
  11  -3 -18  251.27   14.81
  11   3 -18  265.08   16.05
  11  -3 -16   41.82    5.24
  11   3 -16   41.05    5.46
  11   3 -16   42.34    7.80
  11  -3 -16   41.88    4.73
  11  -3 -14   75.09    7.66
  11  -3 -14   83.98    7.56
  11   3 -14   91.99   11.78
  11  -3 -14   96.85    9.82
  11   3 -14   86.09    8.24
  11   3 -12   81.02   11.10
  11   3 -12   62.34    6.85
  11  -3 -12   79.46    7.96
  11  -3 -12   71.50    8.78
  11  -3 -12   71.19    7.39
  11   3 -12   64.55   10.43
  11   3 -10   16.05    5.15
  11  -3 -10   14.89    5.12
  11   3 -10    9.61    5.49
  11  -3 -10   10.36    3.58
  11   3 -10   14.85    4.51
  11  -3 -10   11.17    3.75
  11   3 -10   14.51    5.74
  11  -3 -10   11.22    4.52
  11   3  -8   93.38    9.21
  11  -3  -8   99.45    9.76
  11  -3  -8   89.91    8.68
  11   3  -8  116.13   12.00
  11  -3  -8   82.27    9.04
  11   3  -8   93.23    9.05
  11   3  -8   89.21   10.56
  11  -3  -8   88.19    8.59
  11   3  -8   86.29    9.04
  11  -3  -8   85.84    8.02
  11   3  -6  137.08   11.42
  11  -3  -6  141.39   11.62
  11   3  -6  165.03   12.34
  11   3  -6  169.28   14.39
  11  -3  -6  176.62   12.21
  11  -3  -6  172.63   11.90
  11   3  -6  169.51   14.38
  11  -3  -6  144.57   11.97
  11   3  -6  148.35   11.50
  11  -3  -4  101.46    9.32
  11   3  -4   93.12    9.06
  11  -3  -4  127.67   10.35
  11   3  -4   88.15    8.93
  11  -3  -4   97.59    9.11
  11  -3  -4  105.46    8.91
  11   3  -4  108.05    9.03
  11  -3  -2  222.48   12.97
  11   3  -2  233.69   14.77
  11  -3  -2  227.09   14.56
  11   3  -2  248.40   15.58
  11   3  -2  209.81   14.71
  11  -3  -2  242.04   15.15
  11  -3  -2  254.86   14.12
  11   3   0  170.40   12.71
  11  -3   0  195.47   12.91
  11   3   0  212.36   13.92
  11  -3   0  195.03   11.90
  11  -3   2  173.61   12.27
  11   3   2  166.21   12.57
  11   3   2  167.91   12.22
  11  -3   4    7.66    3.29
  11   3   4   -0.94    3.22
  11  -3   6   -0.71    3.00
  11   3   6    1.76    3.10
  11  -3   8    0.53    1.90
  11   3   8    2.12    2.69
  11   3  10   16.06    2.86
  11  -3  10   15.69    2.15
  11  -3  10   11.79    1.94
  11   4 -21    0.55    1.73
  11   4 -19   64.65    6.89
  11   4 -19   55.74    5.94
  11  -4 -19   65.52    5.67
  11   4 -17   58.74    8.10
  11   4 -17   68.89    8.00
  11  -4 -17   61.62    6.69
  11   4 -17   61.60    6.14
  11   4 -15   55.57    9.28
  11   4 -15   67.52    9.19
  11  -4 -15   47.50    6.59
  11  -4 -15   49.05    5.40
  11   4 -15   58.47    6.71
  11   4 -13  527.98   29.88
  11  -4 -13  535.50   26.17
  11   4 -13  452.27   24.64
  11  -4 -13  500.45   23.74
  11   4 -13  551.73   30.40
  11  -4 -13  492.22   23.74
  11   4 -11   93.86    9.39
  11  -4 -11   93.88    8.81
  11   4 -11  109.81   12.81
  11  -4 -11   99.07    9.54
  11  -4 -11  101.63    8.76
  11   4 -11   97.92   12.19
  11   4  -9  142.15   11.70
  11  -4  -9  139.20   11.85
  11   4  -9  124.36   11.05
  11  -4  -9  136.77   11.19
  11   4  -9  156.67   14.63
  11   4  -9  155.98   14.26
  11   4  -7  293.02   17.76
  11  -4  -7  313.02   18.24
  11   4  -7  317.06   21.29
  11   4  -7  314.02   21.09
  11  -4  -7  313.91   17.72
  11   4  -7  314.05   18.34
  11  -4  -7  300.90   17.95
  11   4  -5   72.56    7.87
  11  -4  -5   65.97    7.62
  11   4  -5   72.36    7.81
  11  -4  -5   81.62    7.99
  11   4  -5   76.25    7.85
  11  -4  -5   75.11    7.66
  11   4  -3    9.19    3.09
  11  -4  -3   13.05    3.47
  11   4  -3   19.99    4.79
  11  -4  -3   13.95    3.67
  11   4  -3    8.25    3.76
  11  -4  -3   12.49    2.97
  11  -4  -1  349.85   17.35
  11  -4  -1  329.42   18.08
  11   4  -1  314.54   18.34
  11   4  -1  360.56   19.86
  11  -4   1   51.41    5.81
  11   4   1   54.14    6.74
  11  -4   1   58.42    6.32
  11   4   1   61.95    7.40
  11   4   3  441.56   24.20
  11   4   3  467.26   23.99
  11  -4   5   50.86    5.72
  11   4   5   49.16    6.59
  11  -4   7  213.31   11.90
  11  -4   7  250.38   12.80
  11   4   7  227.65   13.94
  11  -4   9  129.12    7.42
  11   4   9  135.24    8.63
  11  -4   9  137.79    7.38
  11   5 -20  278.63   13.00
  11   5 -20  223.69   10.83
  11   5 -18  128.17   10.28
  11   5 -18  109.53    8.71
  11  -5 -18  133.25    8.41
  11   5 -18  123.93    8.17
  11   5 -16  865.15   39.30
  11  -5 -16  806.89   34.93
  11   5 -16  806.80   37.21
  11   5 -16  864.20   35.61
  11   5 -14  499.71   27.56
  11   5 -14  438.53   25.63
  11  -5 -14  440.90   22.41
  11   5 -14  450.53   23.11
  11  -5 -14  439.86   20.98
  11   5 -12  143.50   14.75
  11  -5 -12  138.85   10.19
  11   5 -12  145.24   14.22
  11  -5 -12  126.54   10.47
  11   5 -10  112.77   12.88
  11   5 -10   90.31   11.64
  11  -5 -10   94.69    8.65
  11   5 -10   92.38    9.41
  11  -5 -10   76.69    8.31
  11   5  -8  119.26   12.83
  11   5  -8  118.59   12.81
  11  -5  -8  120.32    9.99
  11   5  -8  124.24   11.12
  11   5  -8  124.48   10.62
  11  -5  -8  140.87   10.74
  11   5  -6  615.57   29.24
  11  -5  -6  609.99   28.24
  11   5  -6  559.42   28.05
  11  -5  -6  626.20   28.43
  11   5  -4  696.29   31.31
  11   5  -4  716.18   33.33
  11   5  -4  689.12   31.53
  11  -5  -4  684.81   30.77
  11  -5  -4  670.63   29.28
  11   5  -2  341.48   19.40
  11   5  -2  311.87   17.75
  11  -5  -2  339.62   17.57
  11  -5  -2  308.68   16.37
  11   5   0  853.46   36.93
  11  -5   0  862.47   34.90
  11  -5   0  855.39   34.42
  11   5   2  318.34   18.40
  11  -5   2  367.55   17.78
  11   5   2  311.99   18.13
  11  -5   2  362.23   17.54
  11   5   4  231.26   14.21
  11   5   4  216.97   14.27
  11  -5   4  264.74   13.81
  11  -5   4  284.43   14.21
  11  -5   6    1.54    1.83
  11   5   6    2.42    2.70
  11  -5   6    3.09    1.96
  11   5   8   95.60    7.33
  11  -5   8  100.86    6.48
  11   6 -19   50.63    5.36
  11   6 -17   26.71    4.35
  11   6 -17   36.41    4.76
  11   6 -17   36.66    6.04
  11   6 -15   60.73    8.65
  11   6 -15   48.14    6.19
  11  -6 -15   36.09    4.85
  11   6 -15   49.33    6.84
  11   6 -13  295.51   20.67
  11  -6 -13  286.31   15.87
  11   6 -13  267.06   18.45
  11   6 -11   13.93    4.53
  11   6 -11    7.73    4.87
  11  -6 -11   11.46    3.54
  11   6 -11   15.03    6.08
  11  -6  -9  122.78   10.03
  11  -6  -9  107.15    9.29
  11   6  -9  111.44   12.04
  11   6  -9  126.60   13.52
  11   6  -9  141.11   11.74
  11   6  -7    9.64    3.97
  11   6  -7    7.71    5.08
  11   6  -7    7.73    3.57
  11  -6  -7   13.99    4.05
  11  -6  -5   80.94    6.79
  11   6  -5   80.81    8.17
  11   6  -5   55.90    6.90
  11  -6  -5   71.45    7.06
  11   6  -3   27.62    5.63
  11  -6  -3   27.51    4.03
  11   6  -3   22.85    4.52
  11  -6  -3   21.32    4.10
  11   6  -1   45.15    6.69
  11   6  -1   45.48    5.84
  11  -6  -1   63.37    6.07
  11  -6  -1   50.18    5.51
  11   6   1   76.96    8.21
  11   6   1   62.39    6.85
  11  -6   1   87.16    6.96
  11  -6   1   75.60    6.77
  11   6   3  157.46   10.98
 -11  -6  -3  122.19    9.78
  11  -6   3  189.58   10.22
  11   6   3  136.74   10.27
  11  -6   3  171.95   10.36
 -11  -6  -5    2.31    2.46
  11  -6   5    9.36    2.61
  11   6   5    6.04    3.06
 -11  -6  -7  193.22   11.40
  11  -6   7  203.90   10.29
  11   6   7  174.21   10.56
  11   7 -18   93.87    7.51
  11   7 -18   96.48    6.34
  11   7 -16   64.58    7.84
  11   7 -16   76.22    6.95
  11   7 -14   43.08    6.18
  11   7 -14   41.09    7.30
  11   7 -12    1.97    3.47
  11  -7 -12    0.31    2.03
  11   7 -12   -2.07    4.72
  11   7 -10    2.14    3.66
  11  -7 -10    4.64    2.59
  11   7 -10    1.45    5.33
  11   7  -8   76.04    9.06
  11   7  -8   78.21   10.45
  11  -7  -6   98.77    7.75
  11   7  -6  103.95   10.01
  11  -7  -6  107.00    8.21
  11  -7  -4  171.94   10.69
  11   7  -4  174.63   12.18
  11   7  -4  152.00   11.02
  11  -7  -4  177.16   10.74
  11   7  -2  249.09   16.00
  11   7  -2  211.70   13.34
  11  -7  -2  252.41   13.15
  11  -7  -2  242.93   13.33
  11   7   0  253.12   15.77
  11  -7   0  285.71   13.62
  11  -7   0  267.90   13.93
  11   7   2   37.23    5.33
 -11  -7  -2   36.69    5.02
  11  -7   2   46.94    5.08
 -11  -7  -4    0.33    2.36
  11  -7   4    0.52    1.94
 -11  -7  -6   12.58    3.31
  11   8 -17  162.54    9.12
  11   8 -17  130.21    9.26
  11   8 -15  121.04    9.31
  11   8 -15  115.34    9.99
  11   8 -13  278.23   18.43
  11   8 -11    7.64    4.08
  11   8 -11   12.29    5.50
  11   8  -9  123.32   11.00
 -11  -8   9   92.14    7.55
  11   8  -9   94.72   11.31
  11   8  -7  361.99   21.04
  11  -8  -5  374.49   18.32
  11   8  -5  384.60   20.82
  11  -8  -3   41.70    4.92
  11   8  -3   47.26    6.84
  11  -8  -1  120.50    8.56
  11   8  -1  140.02   11.11
  11   8   1  120.78    9.70
  11  -8   1  136.91    8.74
 -11  -8  -1  116.95    8.82
  11  -8   3  182.41   10.60
 -11  -8  -3  192.59   11.68
 -11  -8  -5   29.76    4.43
  11   9 -16  279.95   13.44
  11   9 -16  228.51   12.70
  11   9 -14  109.40    9.24
  11   9 -12    5.37    3.88
  11   9 -12    5.42    3.85
 -11  -9  10  109.54    7.77
  11   9 -10  120.25   10.97
  11   9  -8  202.66   14.80
  11   9  -6    9.59    4.20
  11   9  -4   35.91    5.27
  11  -9  -4   39.64    4.66
  11  -9  -2    4.62    2.03
  11   9  -2    3.27    3.29
  11   9   0   63.82    6.97
  11  -9   0   69.68    5.89
 -11  -9   0   60.29    5.88
  11  -9   2    8.11    2.35
 -11  -9  -2    4.69    2.50
 -11  -9  -4  330.39   16.31
 -11  -9  -6   20.18    3.31
  11  10 -17    7.39    1.63
  11  10 -15  205.81   11.45
  11  10 -13  209.56   13.05
 -11 -10  11  997.48   38.36
  11  10 -11 1009.21   42.89
  11  10  -9  644.14   31.58
 -11 -10   9  684.39   28.02
  11  10  -7  110.76   10.16
  11  10  -5    2.39    2.68
  11 -10  -3    2.75    1.81
  11  10  -3   -0.94    3.32
  11 -10  -1   28.75    3.80
 -11 -10   1   28.46    3.82
  11  10   1   82.76    7.16
  11 -10   1  104.49    6.89
 -11 -10  -1  100.44    7.29
 -11 -10  -3  246.58   12.92
  11 -10   5  622.39   24.19
  11  11 -16   63.35    4.30
  11  11 -12   68.35    6.95
  11  11 -10    3.25    3.45
 -11 -11  10    2.57    1.72
 -11 -11   8    0.97    1.82
  11  11  -8    3.46    3.17
  11  11  -6    7.75    3.34
  11  11  -4  347.12   19.77
  11  11  -2  267.27   15.62
 -11 -11   0  452.84   19.38
  11 -11   0  441.94   18.94
  11  11   0  418.53   19.94
 -11 -11  -2    7.73    2.25
  11 -11   4    3.38    1.35
  11  12 -13   19.20    3.25
 -11 -12  11   43.21    3.53
  11  12 -11   49.45    5.50
  11  12  -9    4.81    3.05
 -11 -12   9   10.74    2.20
  11  12  -7  103.21    8.52
 -11 -12   7  117.99    7.43
  11  12  -5  273.48   16.33
  11  12  -3    2.47    2.88
  11  12  -1    8.26    2.92
 -11 -12   1    6.97    1.97
  11  13 -12    5.85    1.81
  11  13 -10   92.01    6.65
  11  13  -8   12.23    2.90
 -11 -13   8   18.76    2.49
  11  13  -6    6.38    3.28
 -11 -13   6    5.71    1.86
  11  13  -4    4.33    2.64
 -11 -13   4    4.99    1.94
  11  14  -9  412.39   17.72
  11  14  -7   43.70    4.41
 -11 -14   5    8.82    1.77
 -11 -14   3    4.05    1.39
  12   0 -20  232.24   11.73
  12   0 -20  301.03   13.53
  12   0 -18   72.83    6.78
  12   0 -18   80.98    7.83
  12   0 -16   63.24    7.45
  12   0 -16   46.87    5.37
  12   0 -16   55.76    7.72
  12   0 -14 1610.68   63.84
  12   0 -14 1737.67   66.74
  12   0 -12   29.65    6.83
  12   0 -12   27.60    5.15
  12   0 -12   34.13    6.43
  12   0 -10 1008.93   44.93
  12   0 -10 1051.97   45.38
  12   0 -10 1077.79   43.93
  12   0 -10 1111.17   47.30
  12   0  -8    7.13    4.74
  12   0  -8    1.53    4.03
  12   0  -8    5.71    3.22
  12   0  -8    2.52    2.65
  12   0  -6 1743.80   70.94
  12   0  -6 1785.66   70.48
  12   0  -6 1831.18   69.88
  12   0  -4    8.46    4.22
  12   0  -4    5.55    2.86
  12   0  -4    6.00    3.01
  12   0  -2    3.60    3.43
  12   0  -2    3.75    2.36
  12   0   0  277.73   16.47
  12   0   0  241.36   15.49
  12   0   2  120.75   10.04
  12   0   4 1315.98   52.86
  12   0   6  328.16   16.90
  12   0   8  180.26    9.92
  12   1 -21   65.98    4.65
  12   1 -19   38.68    4.70
  12   1 -19   41.27    5.27
  12  -1 -17    1.64    2.56
  12   1 -17    1.22    3.21
  12  -1 -17   -1.37    2.05
  12   1 -17    0.51    2.10
  12   1 -17    1.37    3.56
  12  -1 -15   34.20    5.77
  12   1 -15   38.65    6.92
  12   1 -15   25.24    4.60
  12  -1 -15   33.23    4.64
  12   1 -15   39.13    7.44
  12  -1 -13   47.75    5.96
  12   1 -13   60.31    9.06
  12   1 -13   47.97    6.22
  12  -1 -13   51.15    7.04
  12   1 -13   49.00    7.95
  12   1 -11  510.55   26.72
  12   1 -11  583.53   28.74
  12  -1 -11  432.25   22.31
  12   1 -11  494.28   23.69
  12  -1 -11  525.49   26.40
  12   1 -11  586.68   30.00
  12   1  -9  430.99   23.28
  12  -1  -9  376.85   20.50
  12   1  -9  414.51   21.62
  12  -1  -9  400.44   22.41
  12   1  -9  456.22   24.60
  12  -1  -9  422.55   22.00
  12   1  -9  418.76   24.79
  12   1  -9  427.74   22.45
  12   1  -7    2.44    4.48
  12   1  -7   -0.49    4.17
  12  -1  -7    1.70    2.57
  12   1  -7    2.61    2.69
  12   1  -7    1.36    3.53
  12  -1  -7    2.14    2.69
  12   1  -5  293.34   19.44
  12  -1  -5  188.31   13.82
  12   1  -5  260.25   16.54
  12  -1  -5  181.66   12.91
  12   1  -5  219.60   13.91
  12   1  -3   81.54    8.45
  12  -1  -3   97.60    9.06
  12   1  -3   78.81    7.31
  12  -1  -3   74.02    7.30
  12   1  -1   -0.89    3.03
  12  -1  -1   -0.45    2.86
  12   1  -1    0.90    2.89
  12   1   1   25.63    4.95
  12  -1   1   29.18    3.94
  12   1   1   32.57    5.67
  12   1   3  359.85   19.52
  12   1   5   69.52    7.20
  12  -1   7    3.41    1.64
  12   1   7    1.12    2.20
  12   2 -20   62.93    5.24
  12   2 -20   64.22    5.39
  12  -2 -20   59.71    5.05
  12   2 -18  638.80   29.20
  12   2 -18  677.53   29.64
  12  -2 -18  660.93   28.87
  12  -2 -16   14.27    3.47
  12   2 -16    7.86    4.15
  12   2 -16    5.70    4.29
  12  -2 -16   14.44    4.31
  12   2 -16    6.83    2.84
  12  -2 -16   12.79    2.84
  12   2 -14  174.38   14.17
  12  -2 -14  142.21   11.12
  12   2 -14  163.60   14.54
  12  -2 -14  180.17   13.45
  12  -2 -14  143.45   10.19
  12   2 -14  148.98   10.93
  12   2 -12  370.48   19.87
  12  -2 -12  436.67   22.19
  12  -2 -12  375.43   20.53
  12  -2 -12  457.20   24.19
  12   2 -10 1513.18   61.20
  12  -2 -10 1578.85   62.21
  12   2 -10 1464.70   59.42
  12  -2 -10 1468.70   60.08
  12  -2 -10 1380.13   57.27
  12   2 -10 1672.60   65.83
  12   2 -10 1519.66   60.49
  12  -2 -10 1509.18   61.82
  12   2  -8   84.36    8.89
  12  -2  -8   55.57    7.76
  12   2  -8   52.70    7.01
  12  -2  -8   53.04    6.38
  12   2  -8   55.63    7.15
  12  -2  -8   59.52    7.18
  12   2  -8   75.30    9.82
  12  -2  -8   61.03    7.77
  12   2  -6   22.53    5.36
  12  -2  -6   14.56    4.65
  12   2  -6   15.62    4.28
  12  -2  -6   16.50    4.27
  12   2  -6   16.11    4.48
  12  -2  -6   27.54    5.08
  12   2  -4  101.74    9.61
  12  -2  -4  100.16    9.56
  12  -2  -4  122.25   10.33
  12   2  -4  107.05    8.96
  12  -2  -4  120.36    9.28
  12   2  -2   46.57    6.60
  12  -2  -2   68.50    7.36
  12   2  -2   65.28    7.63
  12  -2  -2   64.84    7.57
  12   2   0  332.02   19.51
  12  -2   0  360.29   19.44
  12  -2   0  373.90   17.68
  12   2   2   64.06    7.34
  12  -2   2   70.11    7.30
  12  -2   2   70.94    6.18
  12   2   4   51.00    6.37
  12  -2   4   43.09    5.44
  12  -2   4   55.50    5.22
  12   2   6  318.37   16.75
  12  -2   6  320.16   14.82
  12   2   8  123.67    7.73
  12  -2   8  117.56    7.00
  12  -2   8  122.42    6.47
  12   3 -19   47.23    4.91
  12  -3 -19   41.49    4.52
  12   3 -17    2.05    3.28
  12  -3 -17    4.07    2.82
  12   3 -17    2.93    2.13
  12  -3 -15  213.81   13.12
  12  -3 -15  233.88   12.96
  12  -3 -15  258.71   15.48
  12   3 -15  238.01   14.09
  12   3 -13   31.86    7.15
  12  -3 -13   25.22    5.62
  12  -3 -13   16.92    3.96
  12  -3 -13   24.10    4.42
  12   3 -13   20.19    3.81
  12   3 -11   31.58    8.34
  12  -3 -11   33.45    6.23
  12   3 -11   34.63    5.45
  12   3 -11   34.91    5.81
  12  -3 -11   30.54    5.03
  12   3 -11   34.99    7.20
  12  -3 -11   26.78    4.90
  12   3  -9   25.93    5.81
  12  -3  -9   34.82    6.40
  12   3  -9   32.38    7.68
  12  -3  -9   37.17    6.17
  12   3  -9   29.46    5.68
  12   3  -9   26.01    5.24
  12  -3  -9   33.11    5.52
  12   3  -9   38.20    7.71
  12   3  -7  158.20   12.81
  12  -3  -7  178.50   13.15
  12   3  -7  193.56   13.64
  12  -3  -7  176.37   12.33
  12   3  -7  195.51   13.18
  12   3  -7  173.37   15.03
  12  -3  -7  183.18   13.31
  12  -3  -7  186.99   12.57
  12   3  -5  198.42   14.02
  12  -3  -5  211.29   14.28
  12  -3  -5  238.56   14.87
  12  -3  -5  214.88   13.54
  12   3  -5  212.40   13.64
  12   3  -3   26.80    5.45
  12   3  -3   26.58    4.36
  12   3  -3   31.18    5.53
  12  -3  -3   26.53    4.67
  12   3  -1   36.09    6.04
  12  -3  -1   34.79    4.38
  12   3  -1   34.36    5.49
  12  -3  -1   44.03    5.87
  12   3   1   22.40    4.73
  12  -3   1   18.27    3.37
  12   3   1   19.00    4.69
  12  -3   1   24.36    4.51
  12   3   3  101.64    9.10
  12  -3   3  124.51    8.96
  12  -3   3  120.00    8.08
  12   3   5  667.91   30.44
  12  -3   5  732.31   29.52
  12  -3   5  693.54   28.43
  12   3   7  112.83    8.05
  12  -3   7  120.47    7.15
  12  -3   7  106.01    6.51
  12   4 -18    2.78    2.52
  12  -4 -18    3.25    2.21
  12   4 -18    3.72    3.09
  12   4 -16  877.43   38.46
  12  -4 -16  870.29   36.42
  12   4 -16  872.80   36.09
  12   4 -16  890.37   39.60
  12   4 -14  446.44   22.63
  12  -4 -14  429.84   21.02
  12   4 -14  512.88   26.71
  12  -4 -14  459.08   23.16
  12   4 -14  529.41   27.74
  12   4 -12  261.52   18.94
  12  -4 -12  238.67   14.09
  12   4 -12  227.71   14.99
  12  -4 -12  236.48   15.27
  12   4 -12  265.93   19.09
  12   4 -12  220.52   13.94
  12   4 -10   72.54    9.95
  12  -4 -10   53.60    7.12
  12   4 -10   57.78    7.46
  12   4 -10   65.03    7.45
  12   4 -10   61.93    9.91
  12   4  -8  322.46   19.31
  12  -4  -8  323.09   18.88
  12   4  -8  383.94   23.40
  12   4  -8  331.80   19.77
  12   4  -8  352.60   22.48
  12  -4  -8  300.98   18.37
  12   4  -8  354.12   19.67
  12  -4  -8  346.17   18.64
  12   4  -6  193.55   13.91
  12  -4  -6  205.13   13.70
  12   4  -6  214.66   14.00
  12  -4  -6  235.22   13.91
  12   4  -4  253.72   15.87
  12  -4  -4  270.59   15.78
  12   4  -4  296.44   17.48
  12   4  -4  254.01   15.10
  12   4  -2  183.39   13.22
  12  -4  -2  174.52   10.66
  12   4  -2  178.80   12.56
  12  -4  -2  208.93   12.62
  12  -4   0   12.56    2.95
  12   4   0   12.32    4.13
  12   4   0    9.57    3.79
  12  -4   0   14.07    3.49
  12   4   2  608.36   27.43
  12  -4   2  593.29   25.29
  12  -4   2  638.10   26.44
  12  -4   4  278.09   13.53
  12   4   4  249.64   14.80
  12  -4   4  270.84   13.87
  12  -4   6  486.43   20.53
  12   4   6  483.43   22.15
  12  -4   6  512.07   20.89
  12  -4   8    6.01    1.31
  12   5 -19  172.99    9.83
  12   5 -17    3.06    3.44
  12   5 -17    5.96    2.79
  12  -5 -17    3.79    1.96
  12   5 -17    4.23    2.34
  12   5 -15  378.67   20.80
  12   5 -15  343.12   17.37
  12   5 -15  315.13   18.23
  12  -5 -15  280.76   15.91
  12   5 -13  100.45   11.62
  12   5 -13   71.12    7.13
  12   5 -13   86.16    9.84
  12  -5 -13   85.59    7.85
  12   5 -11   86.96    8.63
  12   5 -11  100.29   12.09
  12   5 -11  106.80    9.67
  12  -5 -11   96.45    8.25
  12   5 -11   81.65   10.79
  12  -5 -11   82.06    8.08
  12   5  -9  599.96   30.03
  12  -5  -9  662.50   30.36
  12   5  -9  716.28   35.54
  12   5  -9  674.02   31.73
  12   5  -9  675.97   31.53
  12   5  -9  723.33   35.16
  12  -5  -9  637.11   29.86
  12   5  -7  305.53   18.12
  12  -5  -7  322.28   17.97
  12   5  -7  347.57   20.04
  12   5  -7  365.94   19.52
  12   5  -5   38.99    6.48
  12  -5  -5   31.06    5.22
  12   5  -5   58.99    8.65
  12   5  -5   59.23    6.91
  12   5  -3  132.19   11.05
  12  -5  -3  104.77    7.76
  12   5  -3  108.95    9.24
  12  -5  -3  116.35    8.93
  12   5  -1  753.29   32.77
  12  -5  -1  674.26   28.97
  12   5  -1  625.69   30.52
  12  -5  -1  771.28   30.68
  12   5   1  126.65   10.06
  12  -5   1  123.93    8.44
  12  -5   1  138.52    9.00
  12   5   1  113.34    9.26
  12   5   3    1.00    2.65
  12  -5   3    1.48    1.84
  12  -5   3   -0.48    1.84
  12   5   5    3.07    2.58
  12  -5   5    8.77    2.13
  12  -5   5    5.31    1.95
  12  -5   7    2.36    1.25
  12   6 -18   23.06    3.79
  12   6 -16    7.34    3.57
  12   6 -16    7.08    2.80
  12   6 -16    2.89    2.50
  12   6 -14    0.40    4.28
  12  -6 -14    3.83    2.35
  12   6 -14    7.27    2.59
  12   6 -14   -0.55    5.04
  12   6 -12 1041.09   44.24
  12   6 -12 1163.23   49.71
  12   6 -12 1130.11   45.63
  12   6 -12 1000.80   45.90
  12  -6 -12 1052.86   42.89
  12   6 -10  396.03   23.93
  12   6 -10  341.66   19.93
  12  -6 -10  325.49   17.78
  12   6 -10  380.81   20.44
  12  -6  -8  861.16   35.36
  12   6  -8  878.86   38.58
  12   6  -8  888.98   37.86
  12   6  -6    4.12    3.81
  12  -6  -6    3.24    2.53
  12   6  -6    2.99    2.96
  12   6  -6    0.52    4.12
  12   6  -4   16.24    4.24
  12  -6  -4   21.32    3.98
  12   6  -4   18.21    3.84
  12  -6  -4   22.35    3.41
  12   6  -4   28.24    5.76
  12   6  -2    5.54    3.08
  12  -6  -2    3.12    2.29
  12  -6  -2    4.68    2.03
  12   6  -2    0.91    3.59
  12   6   0   88.93    7.91
  12  -6   0  107.64    7.54
  12  -6   0   98.62    7.20
  12   6   0  106.51    9.11
  12   6   2   73.60    6.96
  12  -6   2   95.68    6.66
  12   6   2   83.95    7.54
  12   6   4   22.99    3.92
  12  -6   4   32.10    3.61
  12  -6   6  246.54   11.18
  12   7 -17   38.83    4.73
  12   7 -17   37.66    3.94
  12   7 -15   85.02    8.55
  12   7 -15   83.78    7.20
  12   7 -13  100.83    8.45
  12   7 -13   98.43   10.25
  12   7 -13   91.74    8.56
  12   7 -11   -1.36    3.31
  12   7 -11    0.62    4.57
  12   7  -9  445.05   23.51
  12   7  -7   33.49    5.76
  12  -7  -5 1242.40   47.16
  12   7  -5 1150.54   48.87
  12   7  -5 1267.83   52.07
  12   7  -3    4.23    3.54
  12  -7  -3    2.24    1.71
  12   7  -1   12.33    3.96
  12  -7  -1    9.01    2.45
  12   7   1  112.93    8.96
  12  -7   1  115.25    7.56
  12  -7   3   52.04    4.56
  12  -7   5   26.80    2.98
  12  -7   7   39.98    2.66
  12   8 -16  553.40   23.22
  12   8 -14  306.81   17.06
  12   8 -14  307.63   15.28
  12   8 -12  108.04    9.26
  12   8 -10    1.79    3.29
  12   8  -8   10.77    4.01
  12   8  -6    0.51    4.09
  12   8  -6    2.39    3.03
  12   8  -4   49.20    7.20
  12  -8  -4   44.75    4.57
  12   8  -2   14.37    4.18
  12  -8  -2   16.09    2.97
  12   8   0  165.92   11.40
  12  -8   0  176.32    9.71
  12  -8   2    3.84    1.82
  12  -8   4  346.46   14.81
  12  -8   6    1.88    0.86
  12   9 -13  254.36   13.96
  12   9 -13  232.64   13.20
  12   9 -11   16.30    4.32
  12   9  -9    5.47    3.65
  12   9  -7   30.75    5.92
  12   9  -7   34.44    5.36
  12   9  -5    8.65    4.44
  12   9  -5   12.18    3.18
  12   9  -3  500.48   24.93
  12   9  -1  451.78   21.02
  12  -9  -1  395.76   17.97
  12   9   1  217.28   12.17
  12  -9   1  245.46   11.43
  12  -9   3   24.72    2.75
  12  -9   5   10.05    1.39
  12  10 -14    2.64    1.61
  12  10 -14    0.22    2.03
  12  10 -12  242.88   13.76
  12  10 -12  253.98   13.74
  12  10 -10   36.15    5.33
  12  10  -8  188.17   12.27
  12  10  -8  194.87   13.48
 -12 -10   8  188.85    9.92
  12  10  -6    5.46    3.71
  12  10  -6    4.55    2.51
  12  10  -4   15.80    4.59
  12  10  -2   21.63    4.21
  12  10   0  109.08    7.61
  12 -10   0  115.34    6.61
  12 -10   2   35.45    3.16
  12  11 -13   49.64    4.51
  12  11 -13   68.60    5.11
  12  11 -11  195.69   11.50
  12  11 -11  197.27   11.20
  12  11  -9    4.66    3.39
 -12 -11   9    3.15    1.37
  12  11  -9    6.39    2.81
 -12 -11   7  578.25   22.47
  12  11  -7  625.73   26.92
  12  11  -5  164.72   11.66
  12  11  -3  413.45   19.96
  12  11  -1    6.61    2.17
  12  12 -12   28.53    2.93
  12  12 -12   36.87    3.41
  12  12 -10    1.20    2.08
  12  12 -10    2.77    1.81
  12  12  -8  122.29    7.49
  12  12  -8  185.43   10.65
 -12 -12   6    7.94    1.81
  12  12  -6    4.57    2.77
  12  12  -4   70.11    6.43
 -12 -12   4   80.28    5.29
  12  13  -9   50.52    4.12
  12  13  -7  195.34   10.01
  13   0 -19   -0.20    1.85
  13   0 -17   -0.82    2.47
  13   0 -17    2.63    1.61
  13   0 -17    0.68    2.77
  13   0 -15   -0.38    2.82
  13   0 -15    0.28    2.30
  13   0 -15    0.91    3.35
  13   0 -13   -1.35    3.21
  13   0 -13    2.38    2.42
  13   0 -13    0.53    4.45
  13   0 -11    1.15    2.88
  13   0 -11   -0.29    1.78
  13   0 -11    0.56    4.08
  13   0  -9    2.39    2.96
  13   0  -9   -0.95    3.67
  13   0  -9    0.36    2.67
  13   0  -9    1.12    4.04
  13   0  -7   -1.84    4.01
  13   0  -7    1.15    2.58
  13   0  -7    0.41    3.02
  13   0  -5   -0.88    4.18
  13   0  -5   -0.34    2.40
  13   0  -5    1.30    3.41
  13   0  -3    0.84    3.51
  13   0  -3    1.41    2.18
  13   0  -1    0.40    2.70
  13   0   1   -0.74    2.77
  13   0   3   -0.64    2.73
  13   0   5    1.23    1.94
  13   1 -18  472.08   22.08
  13   1 -18  584.38   23.59
  13  -1 -16    3.34    1.99
  13   1 -16    4.20    2.26
  13  -1 -16    3.40    2.51
  13   1 -16    2.91    3.03
  13   1 -16    4.91    3.65
  13  -1 -14   37.76    5.61
  13   1 -14   39.64    6.48
  13  -1 -14   36.67    4.70
  13   1 -14   49.97    7.50
  13   1 -14   36.52    5.10
  13   1 -12    6.69    4.46
  13   1 -12    4.67    5.06
  13   1 -10   80.68    7.57
  13  -1 -10   74.42    7.05
  13   1 -10   87.54    9.10
  13  -1 -10   87.47    8.09
  13   1 -10   86.51    8.46
  13   1 -10  112.28   11.32
  13   1  -8  204.74   13.66
  13  -1  -8  202.57   13.17
  13   1  -8  229.06   15.26
  13  -1  -8  206.06   13.47
  13   1  -8  232.81   14.17
  13   1  -6  553.65   26.45
  13  -1  -6  552.41   26.11
  13   1  -6  494.87   25.84
  13   1  -6  505.99   24.83
  13  -1  -6  546.38   24.96
  13  -1  -4  182.16   12.72
  13   1  -4  161.18   12.11
  13  -1  -4  178.75   11.24
  13   1  -4  167.80   10.90
  13   1  -2  432.73   21.55
  13   1  -2  363.96   20.35
  13   1   0   87.28    8.27
  13   1   2  197.66   12.61
  13   1   4   33.43    4.66
  13   1   6    9.40    2.39
  13  -1   6    6.02    1.93
  13   2 -19   53.08    4.58
  13  -2 -19   54.20    4.44
  13   2 -19   63.16    4.77
  13   2 -17    1.28    2.74
  13   2 -17    2.83    1.91
  13   2 -17    0.65    2.77
  13  -2 -17    2.89    2.66
  13   2 -15  223.62   14.54
  13   2 -15  198.09   11.86
  13  -2 -15  178.29   10.80
  13   2 -15  234.79   15.02
  13  -2 -15  213.62   13.40
  13   2 -13    1.05    3.86
  13  -2 -13    0.93    2.05
  13   2 -13    0.56    3.80
  13  -2 -13    1.35    3.47
  13   2 -11  233.14   14.20
  13   2 -11  260.22   15.67
  13   2 -11  302.71   19.38
  13  -2 -11  277.36   16.98
  13   2  -9  149.06   11.72
  13  -2  -9  141.26   11.73
  13   2  -9  134.68   10.59
  13   2  -9  150.95   11.28
  13   2  -9  159.87   13.96
  13  -2  -9  147.59   11.90
  13  -2  -9  150.95   10.79
  13   2  -7  189.35   14.16
  13  -2  -7  226.19   14.64
  13   2  -7  229.35   14.64
  13  -2  -7  224.60   13.93
  13   2  -7  212.18   13.68
  13  -2  -7  226.91   13.67
  13   2  -5  243.86   16.04
  13  -2  -5  275.56   16.35
  13   2  -5  280.14   17.04
  13   2  -5  294.63   15.66
  13  -2  -5  286.62   15.43
  13   2  -3  105.43    9.50
  13  -2  -3  113.95    9.70
  13   2  -3  126.52   10.25
  13   2  -1  231.12   14.30
  13  -2  -1  241.38   14.16
  13   2  -1  216.85   14.31
  13   2   1    4.05    2.81
  13  -2   1    4.29    2.64
  13   2   3   30.49    4.78
  13   2   5    0.75    2.12
  13  -2   5    0.20    1.84
  13   3 -18  133.94    8.13
  13  -3 -18  128.44    7.72
  13   3 -16  390.61   18.14
  13   3 -16  406.58   20.34
  13  -3 -16  385.58   18.96
  13   3 -14   31.00    4.76
  13  -3 -14   25.96    3.84
  13   3 -14   34.20    6.59
  13  -3 -14   27.23    5.10
  13   3 -12   16.18    4.05
  13  -3 -12   12.74    3.29
  13   3 -12   12.81    3.20
  13   3 -12   11.68    5.45
  13  -3 -12   16.31    4.74
  13   3 -10  622.89   29.70
  13   3 -10  746.79   34.90
  13  -3 -10  649.37   30.72
  13  -3 -10  645.14   29.35
  13   3 -10  692.38   30.76
  13   3  -8  288.79   17.25
  13   3  -8  273.98   16.99
  13  -3  -8  294.55   17.31
  13   3  -8  291.26   16.84
  13  -3  -8  311.16   16.61
  13   3  -6 1090.50   44.25
  13  -3  -6 1070.85   43.21
  13   3  -6 1003.36   42.11
  13  -3  -6 1070.91   42.12
  13   3  -4  190.63   13.11
  13   3  -4  164.53   12.04
  13  -3  -4  192.09   12.25
  13   3  -4  160.57   10.65
  13  -3  -2  748.78   31.20
  13   3  -2  730.13   32.33
  13   3   0   57.48    6.55
  13  -3   0   59.41    6.15
  13   3   0   65.85    7.01
  13   3   2   52.41    5.94
  13  -3   2   42.50    4.91
  13   3   4  146.35    9.43
  13  -3   4  141.70    8.40
  13   4 -17    2.41    2.94
  13   4 -17    2.09    1.71
  13   4 -17    1.17    2.39
  13  -4 -17    2.33    1.70
  13   4 -15   18.92    5.23
  13   4 -15   22.01    3.81
  13   4 -15   23.42    4.75
  13  -4 -15   20.10    3.76
  13   4 -13   10.38    5.05
  13   4 -13   10.98    4.98
  13  -4 -13   11.37    3.45
  13   4 -11   51.99    6.16
  13   4 -11   47.27    6.27
  13   4 -11   53.87    8.39
  13  -4 -11   38.45    5.56
  13   4  -9   71.31    8.11
  13   4  -9   76.58    8.12
  13  -4  -9   90.44    8.22
  13  -4  -9   85.62    7.76
  13   4  -9   94.00    8.59
  13   4  -7   65.13    7.90
  13   4  -7   56.98    6.92
  13  -4  -7   58.08    6.73
  13   4  -7   68.66    7.36
  13   4  -5   32.69    5.46
  13  -4  -5   35.91    5.29
  13   4  -5   33.03    4.81
  13   4  -3  373.33   19.66
  13   4  -3  318.42   17.93
  13  -4  -3  353.58   17.80
  13   4  -1    3.10    3.06
  13   4  -1    2.11    2.78
  13  -4  -1    6.23    2.69
  13   4   1    1.64    2.59
  13  -4   1    5.20    2.44
  13   4   3   83.93    7.27
  13  -4   3  103.37    6.73
  13   5 -16  109.23    8.56
  13   5 -16   90.87    6.81
  13   5 -14    1.87    4.39
  13   5 -14   -5.06    4.22
  13  -5 -14   -0.77    2.60
  13   5 -12  131.66    9.57
  13   5 -12  142.92   10.46
  13   5 -10    4.09    3.34
  13   5 -10    3.63    3.12
  13   5  -8   12.37    4.08
  13  -5  -8   11.07    3.49
  13   5  -8   12.47    3.82
  13   5  -8   12.13    3.98
  13   5  -6  156.53   11.29
  13  -5  -6  179.24   11.17
  13   5  -6  175.19   11.50
  13   5  -4   82.82    7.81
  13  -5  -4  105.93    7.96
  13   5  -4  112.45    9.82
  13   5  -2   78.32    7.46
  13  -5  -2   96.68    7.21
  13   5  -2   98.39    8.75
  13  -5   0   27.22    3.60
  13   5   0   19.47    3.93
  13   5   0   25.59    4.56
  13   5   2  172.19   10.34
  13  -5   2  164.84    8.99
  13   6 -17  192.76    9.29
  13   6 -15   20.17    3.43
  13   6 -13  303.38   15.65
  13   6 -13  341.60   17.15
  13   6 -11  128.54   10.10
  13   6 -11  154.52   10.90
  13   6  -9  253.07   15.89
  13   6  -9  269.06   15.64
  13   6  -7   82.65    7.51
  13  -6  -7   98.23    7.37
  13   6  -7   86.39    8.05
  13   6  -5    6.52    3.31
  13  -6  -5   11.40    2.98
  13   6  -5   11.59    3.00
  13  -6  -3   28.68    3.65
  13   6  -3   25.71    4.33
  13   6  -3   30.28    5.15
  13   6  -1  287.03   15.20
  13   6  -1  338.69   17.22
  13   6   1  166.54    9.76
  13  -6   3   33.19    2.93
  13   7 -16  117.61    7.01
  13   7 -14   84.41    6.89
  13   7 -12  510.87   23.98
  13   7 -12  565.78   24.99
  13   7 -10  146.38   10.99
  13   7 -10  140.07   10.52
  13   7  -8  405.94   20.52
  13   7  -6    6.24    2.83
  13   7  -6    6.26    3.61
  13   7  -4  321.95   18.19
  13   7  -2   47.13    6.11
  13   7   0  469.22   21.60
  13  -7   2    1.88    1.16
  13   8 -13  335.02   16.08
  13   8 -13  373.66   17.20
  13   8 -11  162.42   10.96
  13   8 -11  176.68   11.17
  13   8  -9   66.35    6.71
  13   8  -7   -0.93    2.87
  13   8  -7    3.00    3.18
  13   8  -5    8.68    3.79
  13   8  -3    6.55    3.33
  13   8  -1    9.61    3.87
  13  -8   1   28.94    2.65
  13   9 -14   14.99    2.53
  13   9 -12  125.18    8.09
  13   9 -12  122.29    8.14
  13   9 -10   90.06    7.96
  13   9 -10  107.36    7.99
  13   9  -8  434.25   20.62
  13   9  -8  348.61   17.90
  13   9  -6   88.61    8.43
  13   9  -4  693.52   30.48
  13   9  -2   12.37    3.20
  13  10 -13   10.63    1.92
  13  10 -11  156.88    9.46
  13  10 -11  167.30    9.21
  13  10  -9   56.66    5.07
  13  10  -7  191.80   12.02
  13  10  -5   31.52    4.85
  13  10  -3   13.35    3.17
  13  11  -8    1.20    2.08
  13  11  -6   90.47    6.88
  13  11  -4   28.38    3.42
  14   0 -16  126.69    7.46
  14   0 -16  153.67    9.45
  14   0 -14  248.13   14.31
  14   0 -14  210.91   11.76
  14   0 -12  184.95   11.34
  14   0 -10  206.99   12.02
  14   0 -10  243.54   13.43
  14   0  -8   12.46    4.25
  14   0  -8   11.99    3.22
  14   0  -8   17.45    3.94
  14   0  -6  119.28    9.93
  14   0  -6  145.10   10.24
  14   0  -6  129.58    8.92
  14   0  -4  159.78   11.19
  14   0  -2    8.97    3.20
  14   0   0    8.01    3.11
  14   0   2  300.31   14.77
  14  -1 -15   90.52    6.26
  14   1 -15  107.52    8.57
  14   1 -15   95.09    6.58
  14   1 -11  161.38   10.73
  14  -1 -11  164.35   10.63
  14   1  -9   96.74    8.99
  14   1  -9   87.50    7.52
  14   1  -9   95.42    7.93
  14  -1  -9   88.59    7.57
  14   1  -7   41.22    5.95
  14   1  -7   33.12    5.24
  14  -1  -7   38.93    4.91
  14   1  -7   41.83    5.01
  14   1  -5   51.35    6.48
  14   1  -5   59.80    6.75
  14   1  -5   59.82    5.53
  14   1  -3   51.31    6.08
  14   1  -1    3.51    2.71
  14   1   1  136.85    9.23
  14   1   3    7.06    2.33
  14  -1   3    8.01    2.16
  14   2 -16  262.25   12.25
  14  -2 -14  664.76   27.05
  14   2 -12   48.82    5.59
  14   2 -10  381.16   19.16
  14   2 -10  405.64   19.92
  14  -2 -10  416.97   19.40
  14   2  -8  328.65   18.58
  14  -2  -8  384.07   19.21
  14   2  -8  358.04   18.58
  14   2  -8  358.41   18.08
  14  -2  -8  356.50   17.70
  14   2  -6  141.49   10.78
  14  -2  -6  156.81   10.80
  14   2  -6  160.23   11.31
  14   2  -6  144.57    9.57
  14  -2  -4   38.78    5.28
  14   2  -4   24.70    4.60
  14   2  -2  489.00   23.55
  14  -2  -2  544.65   23.62
  14   2   0  281.49   15.29
  14  -2   0  316.72   15.17
  14   2   2  355.14   17.24
  14  -2   2  394.44   16.93
  14   3 -15   15.77    2.89
  14   3 -13  199.49   11.64
  14   3 -11   43.34    5.02
  14   3 -11   52.00    5.78
  14   3  -9   16.46    3.84
  14   3  -9   16.86    4.03
  14   3  -7   48.13    6.09
  14  -3  -7   51.70    6.00
  14   3  -7   52.89    6.41
  14   3  -7   49.61    5.63
  14   3  -5    5.76    3.33
  14  -3  -5    8.01    3.05
  14   3  -5    4.23    2.07
  14   3  -3  147.18   10.31
  14  -3  -3  169.37   10.29
  14   3  -3  160.32   11.09
  14   3  -1    5.59    2.92
  14  -3  -1    7.91    2.67
  14   3   1   75.62    6.63
  14  -3   1   84.50    5.98
  14   4 -16   88.87    5.67
  14   4 -12  456.81   21.27
  14   4 -10  376.24   18.40
  14   4 -10  356.55   18.20
  14   4  -8   51.62    6.20
  14   4  -8   42.63    5.19
  14   4  -6   84.06    7.67
  14  -4  -6  101.52    7.59
  14   4  -6   89.35    6.99
  14   4  -4   90.49    7.77
  14  -4  -4  117.29    7.89
  14   4  -4  108.36    8.85
  14   4  -2   58.76    6.07
  14  -4  -2   70.78    5.75
  14   4  -2   77.85    7.12
  14   4   0   55.86    5.38
  14  -4   0   63.45    4.91
  14   5 -13   11.09    3.03
  14   5 -11   29.34    4.35
  14   5 -11   27.47    4.14
  14   5  -9  113.59    8.93
  14   5  -9  110.28    8.37
  14   5  -7   34.68    4.39
  14  -5  -5   65.47    5.41
  14   5  -5   73.47    7.37
  14   5  -3    4.10    2.86
  14  -5  -3    6.74    2.31
  14   5  -3    7.76    3.27
  14   5  -1    2.48    2.16
  14   6 -14   75.27    5.68
  14   6 -12   17.12    3.40
  14   6 -12   10.41    2.55
  14   6 -10   13.24    3.26
  14   6 -10   11.35    3.17
  14   6  -8   21.29    3.59
  14   6  -8   18.12    4.08
  14   6  -6   32.07    5.19
  14   6  -4    2.04    2.74
  14   6  -2  165.03   10.56
  14   7 -13    5.62    2.02
  14   7 -11   11.60    2.92
  14   7 -11    8.74    2.57
  14   7  -9  156.78   10.13
  14   7  -9  133.70    8.90
  14   7  -7  152.01    8.57
  14   7  -5  202.77   12.41
  14   7  -3  399.64   19.12
  14   8 -12  399.10   17.19
  14   8 -12  456.41   18.07
  14   8 -10  252.59   12.82
  14   8 -10  238.05   11.87
  14   8  -8   58.56    4.46
  14   8  -6   48.67    5.62
  14   8  -4   35.11    4.64
  14   9  -7   60.04    5.48
  14   9  -5   39.23    4.35
  15   0 -13    1.10    1.49
  15   0 -11    1.30    1.71
  15   0  -7    0.56    2.38
  15   0  -5   -0.27    2.33
  15   0  -3   -1.48    2.45
  15   0  -1    0.62    1.74
  15   1 -12  131.10    8.06
  15   1 -10  290.97   14.13
  15   1  -8  148.46    8.75
  15   1  -6  216.45   12.37
  15   1  -4  204.61   11.58
  15   1  -2   45.13    4.73
  15   2 -13    7.87    2.16
  15   2 -11  180.06    9.97
  15   2  -9   13.04    2.96
  15   2  -5    3.66    2.75
  15  -2  -5    3.79    2.51
  15   2  -3  114.59    8.17
  15  -2  -3  138.15    8.15
  15   3 -14    1.44    1.33
  15   3 -12    4.13    1.96
  15   3 -10  261.33   12.64
  15   3 -10  233.90   12.10
  15   3  -8   85.99    6.16
  15   3  -8  104.96    7.48
  15   3  -6  665.92   27.68
  15   3  -4  126.38    8.48
  15  -3  -4  154.41    8.41
  15   4 -13   18.97    2.55
  15   4 -11  124.35    7.57
  15   4  -9   32.19    3.57
  15   4  -9   30.10    3.94
  15   4  -7    1.09    2.28
  15   5 -12   57.97    4.33
  15   5 -10  282.10   13.12
  15   5 -10  303.39   13.65
  15   5  -8  129.38    8.49
  15   6  -9    3.89    1.90
   0   0   0    0.00    0.00


TITL 240306_CdCu-1_0226_auto in I2/a
REM I2/a (#15 in standard setting)
CELL 1.54184  12.621503  15.834219  19.194755  90.0000 108.7733  90.0000
ZERR   34.00   0.000451   0.000537   0.000718   0.0000   0.0040   0.0000
LATT  2
SYMM -x+1/2, y,-z
SFAC C N O K Cu Cd
UNIT 34.00 34.00 34.00 34.00 34.00 34.00
REM  CrysAlisPro recorded range (K): Min=100.0; max=100.0; aver:100.0
TEMP -173
TREF
HKLF 4
END
_computing_structure_solution     'SHELXT 2018/2 (Sheldrick, 2018)'
_computing_structure_solution     'SHELXT 2018/2 (Sheldrick, 2018)'
;
_shelx_hkl_checksum                57032
_olex2_submission_special_instructions  'No special instructions were received'
_oxdiff_exptl_absorpt_empirical_details
;
Empirical correction (ABSPACK) includes:
- Absorption correction using spherical harmonics
- Frame scaling
;
_oxdiff_exptl_absorpt_empirical_full_max  2.773
_oxdiff_exptl_absorpt_empirical_full_min  0.566
