# Supplementary material for: Reversible and Massive Structural Transformation in Meltable Cyanido‐bridged Coordination Polymer Crystals
Source: Chemistry. 2025 Oct 25;31(66):e02640. doi: 10.1002/chem.202502640 (PMC12648463; doi:10.1002/chem.202502640)
Supplement: Supplementary file 5 — Supporting Information [file CHEM-31-e02640-s005.zip › K2Cu3CN5_2414730.cif]

####################################################################### 
# 
# This file contains crystal structure data downloaded from the 
# Cambridge Structural Database (CSD) hosted by the Cambridge 
# Crystallographic Data Centre (CCDC).
# 
# Full information about CCDC data access policies and citation 
# guidelines are available at http://www.ccdc.cam.ac.uk/access/V1 
# 
# Audit and citation data items may have been added by the CCDC. 
# Please retain this information to preserve the provenance of 
# this file and to allow appropriate attribution of the data. 
# 
#######################################################################

data_kyushucd

_database_code_depnum_ccdc_archive 'CCDC 2414730'
loop_
_audit_author_name
_audit_author_address
'Yuudai Iwai'
;Kyushu university
Japan
;
_audit_update_record             
;
2025-01-06 deposited with the CCDC.	2025-01-15 downloaded from the CCDC.
;
# start Validation Reply Form
_vrf_RINTA01_kyushucd            
;
PROBLEM: The value of Rint is greater than 0.25
RESPONSE: R(int) increases with the multiplicity of the dataset. This is pointed out in Diederichs & Karplus, Nat. Struct. Biol., 1997 for the case of a related metric R(merge). We merged 23 crystals. The traditional threshold of 0.12 (or 0.25) is for low multiplicity datasets and not adequate for this data.
;
_vrf_PLAT020_kyushucd            
;
PROBLEM: The Value of Rint is Greater Than 0.12 .........      0.315 Report
RESPONSE: R(int) increases with the multiplicity of the dataset. This is pointed out in Diederichs & Karplus, Nat. Struct. Biol., 1997 for the case of a related metric R(merge). We merged 23 crystals. The traditional threshold of 0.12 (or 0.25) is for low multiplicity datasets and not adequate for this data.
;
_vrf_PLAT082_kyushucd            
;
PROBLEM: High R1 Value ..................................       0.17 Report
RESPONSE: We refined the atomic model only kinematically, ignoring effects of multiple scattering (dynamical diffraction). This led to high R1 and wR2 values.
;
_vrf_PLAT084_kyushucd            
;
PROBLEM: High wR2 Value (i.e. > 0.25) ...................       0.39 Report
RESPONSE: We refined the atomic model only kinematically, ignoring effects of multiple scattering (dynamical diffraction). This led to high R1 and wR2 values.
;
# Added during the CSD deposition process: Monday 06 January 2025 08:18 AM
# end Validation Reply Form

_audit_creation_date             2025-01-06
_audit_creation_method           
;
Olex2 1.5
(compiled 2024.02.16 svn.r378c4104 for OlexSys, GUI svn.r6928)
;
_shelx_SHELXL_version_number     2018/3
_audit_contact_author_address    ?
_audit_contact_author_email      ?
_audit_contact_author_phone      ?
_publ_contact_author_id_orcid    ?
_publ_section_references         
;
Dolomanov, O.V., Bourhis, L.J., Gildea, R.J, Howard, J.A.K. & Puschmann, H.
 (2009), J. Appl. Cryst. 42, 339-341.
;
_chemical_name_common            ?
_chemical_name_systematic        ?
_chemical_formula_moiety         'C5 Cu3 K2 N5'
_chemical_formula_sum            'C5 Cu3 K2 N5'
_chemical_formula_weight         398.92
_chemical_melting_point          ?
loop_
_atom_type_symbol
_atom_type_description
_atom_type_scat_dispersion_real
_atom_type_scat_dispersion_imag
_atom_type_scat_source
C C 0.0000 0.0000 'International Tables Vol C Tables 4.2.6.8 and 6.1.1.4'
Cu Cu 0.0000 0.0000 'International Tables Vol C Tables 4.2.6.8 and 6.1.1.4'
K K 0.0000 0.0000 'International Tables Vol C Tables 4.2.6.8 and 6.1.1.4'
N N 0.0000 0.0000 'International Tables Vol C Tables 4.2.6.8 and 6.1.1.4'

_shelx_space_group_comment       
;
The symmetry employed for this shelxl refinement is uniquely defined
by the following loop, which should always be used as a source of
symmetry information in preference to the above space-group names.
They are only intended as comments.
;
_space_group_crystal_system      monoclinic
_space_group_IT_number           15
_space_group_name_H-M_alt        'C 1 2/c 1'
_space_group_name_Hall           '-C 2yc'
loop_
_space_group_symop_operation_xyz
'x, y, z'
'-x, y, -z+1/2'
'x+1/2, y+1/2, z'
'-x+1/2, y+1/2, -z+1/2'
'-x, -y, -z'
'x, -y, z-1/2'
'-x+1/2, -y+1/2, -z'
'x+1/2, -y+1/2, z-1/2'

_cell_length_a                   17.355(2)
_cell_length_b                   7.9507(7)
_cell_length_c                   7.6950(8)
_cell_angle_alpha                90.0
_cell_angle_beta                 89.734(10)
_cell_angle_gamma                90.0
_cell_volume                     1061.79(14)
_cell_formula_units_Z            4
_cell_measurement_reflns_used    14951
_cell_measurement_temperature    79
_cell_measurement_theta_max      1.2176028188101988
_cell_measurement_theta_min      0.13701632477517825
_shelx_estimated_absorpt_T_max   ?
_shelx_estimated_absorpt_T_min   ?
_exptl_absorpt_coefficient_mu    0.000
_exptl_absorpt_correction_T_max  ?
_exptl_absorpt_correction_T_min  ?
_exptl_absorpt_correction_type   ?
_exptl_absorpt_process_details   ?
_exptl_absorpt_special_details   ?
_exptl_crystal_colour            'light brown'
_exptl_crystal_colour_lustre     .
_exptl_crystal_colour_modifier   light
_exptl_crystal_colour_primary    brown
_exptl_crystal_density_diffrn    2.496
_exptl_crystal_density_meas      ?
_exptl_crystal_density_method    ?
_exptl_crystal_description       block
_exptl_crystal_F_000             233
_exptl_crystal_size_max          0.1
_exptl_crystal_size_mid          0.1
_exptl_crystal_size_min          0.1
_exptl_transmission_factor_max   ?
_exptl_transmission_factor_min   ?
_diffrn_reflns_av_R_equivalents  0.3154
_diffrn_reflns_av_unetI/netI     0.0705
_diffrn_reflns_Laue_measured_fraction_full 0.994
_diffrn_reflns_Laue_measured_fraction_max 0.998
_diffrn_reflns_limit_h_max       29
_diffrn_reflns_limit_h_min       -29
_diffrn_reflns_limit_k_max       13
_diffrn_reflns_limit_k_min       -13
_diffrn_reflns_limit_l_max       13
_diffrn_reflns_limit_l_min       -13
_diffrn_reflns_number            76770
_diffrn_reflns_point_group_measured_fraction_full 0.994
_diffrn_reflns_point_group_measured_fraction_max 0.998
_diffrn_reflns_theta_full        0.862
_diffrn_reflns_theta_max         1.218
_diffrn_reflns_theta_min         0.136
_diffrn_ambient_temperature      79
_diffrn_detector                 'Falcon 3 direct electron detector'
_diffrn_measured_fraction_theta_full 0.994
_diffrn_measured_fraction_theta_max 0.998
_diffrn_measurement_device_type  'Talos Arctica (ThermoFisher Scientific)'
_diffrn_measurement_method       'continuous rotation'
_diffrn_radiation_type           electron
_diffrn_radiation_wavelength     0.02508
_diffrn_source                   'field emission gun'
_reflns_Friedel_coverage         0.000
_reflns_Friedel_fraction_full    .
_reflns_Friedel_fraction_max     .
_reflns_number_gt                2522
_reflns_number_total             2700
_reflns_special_details          
;
 Reflections were merged by SHELXL according to the crystal
 class for the calculation of statistics and refinement.
 
 _reflns_Friedel_fraction is defined as the number of unique
 Friedel pairs measured divided by the number that would be
 possible theoretically, ignoring centric projections and
 systematic absences.
;
_reflns_threshold_expression     'I > 2\s(I)'
_computing_cell_refinement       ?
_computing_data_collection       ?
_computing_data_reduction        ?
_computing_molecular_graphics    'Olex2 1.5 (Dolomanov et al., 2009)'
_computing_publication_material  'Olex2 1.5 (Dolomanov et al., 2009)'
_computing_structure_refinement  'SHELXL-2018/3 (Sheldrick, 2018)'
_computing_structure_solution    ?
_refine_diff_density_max         0.272
_refine_diff_density_min         -0.216
_refine_diff_density_rms         0.057
_refine_ls_extinction_coef       33075(25)
_refine_ls_extinction_expression Fc^*^=kFc[1+0.001xFc^2^\l^3^/sin(2\q)]^-1/4^
_refine_ls_extinction_method     'SHELXL-2018/3 (Sheldrick 2018)'
_refine_ls_goodness_of_fit_ref   1.277
_refine_ls_hydrogen_treatment    undef
_refine_ls_matrix_type           full
_refine_ls_number_parameters     71
_refine_ls_number_reflns         2700
_refine_ls_number_restraints     0
_refine_ls_R_factor_all          0.1699
_refine_ls_R_factor_gt           0.1652
_refine_ls_restrained_S_all      1.277
_refine_ls_shift/su_max          0.039
_refine_ls_shift/su_mean         0.001
_refine_ls_structure_factor_coef Fsqd
_refine_ls_weighting_details     
'w=1/[\s^2^(Fo^2^)+(0.1037P)^2^+1.0315P] where P=(Fo^2^+2Fc^2^)/3'
_refine_ls_weighting_scheme      calc
_refine_ls_wR_factor_gt          0.3834
_refine_ls_wR_factor_ref         0.3856
_refine_special_details          ?
_olex2_refinement_description    
;
;
_atom_sites_solution_hydrogens   .
_atom_sites_solution_primary     ?
_atom_sites_solution_secondary   ?
loop_
_atom_site_label
_atom_site_type_symbol
_atom_site_fract_x
_atom_site_fract_y
_atom_site_fract_z
_atom_site_U_iso_or_equiv
_atom_site_adp_type
_atom_site_occupancy
_atom_site_site_symmetry_order
_atom_site_calc_flag
_atom_site_refinement_flags_posn
_atom_site_refinement_flags_adp
_atom_site_refinement_flags_occupancy
_atom_site_disorder_assembly
_atom_site_disorder_group
Cu3 Cu 0.19917(12) 0.3463(2) 0.1083(3) 0.0280(4) Uani 1 1 d . . . . .
Cu1 Cu 0.000000 0.6255(4) -0.250000 0.0297(6) Uani 1 2 d S T P . .
C1 C 0.2703(4) 0.5384(8) 0.1674(8) 0.0237(12) Uani 1 1 d . . . . .
N1 N 0.2162(4) 0.1530(9) 0.2437(10) 0.0371(15) Uani 1 1 d . . . . .
C C 0.0758(4) 0.4903(10) -0.1297(8) 0.0282(14) Uani 1 1 d . . . . .
N2 N 0.1224(4) 0.4248(10) -0.0449(10) 0.0378(15) Uani 1 1 d . . . . .
C3 C 0.000000 0.8658(15) -0.250000 0.034(2) Uani 1 2 d S T P . .
N4 N 0.000000 1.0119(11) -0.250000 0.044(3) Uani 1 2 d S T P . .
K1 K -0.11781(17) 1.1925(4) -0.1015(4) 0.0318(6) Uani 1 1 d . . . . .

loop_
_atom_site_aniso_label
_atom_site_aniso_U_11
_atom_site_aniso_U_22
_atom_site_aniso_U_33
_atom_site_aniso_U_23
_atom_site_aniso_U_13
_atom_site_aniso_U_12
Cu3 0.0305(9) 0.0243(8) 0.0293(8) -0.0007(7) -0.0017(7) 0.0010(7)
Cu1 0.0320(13) 0.0231(11) 0.0339(13) 0.000 -0.0013(10) 0.000
C1 0.021(3) 0.025(3) 0.025(3) -0.003(2) -0.002(2) -0.004(2)
N1 0.036(4) 0.038(4) 0.037(3) 0.003(3) -0.006(3) 0.008(3)
C 0.024(3) 0.041(4) 0.019(3) 0.000(3) -0.004(2) 0.001(3)
N2 0.036(4) 0.043(4) 0.034(3) 0.000(3) 0.000(3) -0.004(3)
C3 0.025(5) 0.040(6) 0.036(5) 0.000 0.001(4) 0.000
N4 0.041(5) 0.016(3) 0.076(8) 0.000 0.006(5) 0.000
K1 0.0290(13) 0.0352(14) 0.0312(14) -0.0020(11) 0.0019(10) 0.0016(11)

_geom_special_details            
;
 All esds (except the esd in the dihedral angle between two l.s. planes)
 are estimated using the full covariance matrix.  The cell esds are taken
 into account individually in the estimation of esds in distances, angles
 and torsion angles; correlations between esds in cell parameters are only
 used when they are defined by crystal symmetry.  An approximate (isotropic)
 treatment of cell esds is used for estimating esds involving l.s. planes.
;
loop_
_geom_bond_atom_site_label_1
_geom_bond_atom_site_label_2
_geom_bond_distance
_geom_bond_site_symmetry_2
_geom_bond_publ_flag
Cu3 C1 2.016(7) . ?
Cu3 N1 1.881(8) . ?
Cu3 N2 1.889(8) . ?
Cu1 C 1.938(7) 2_554 ?
Cu1 C 1.938(7) . ?
Cu1 C3 1.910(12) . ?
C1 N1 1.164(9) 4 ?
C1 K1 3.086(7) 3_545 ?
C N2 1.165(10) . ?
C K1 3.173(8) 5_575 ?
C3 N4 1.162(14) . ?
N4 K1 2.743(6) 2_554 ?
N4 K1 2.743(6) . ?

loop_
_geom_angle_atom_site_label_1
_geom_angle_atom_site_label_2
_geom_angle_atom_site_label_3
_geom_angle
_geom_angle_site_symmetry_1
_geom_angle_site_symmetry_3
_geom_angle_publ_flag
N1 Cu3 C1 113.3(3) . . ?
N1 Cu3 N2 136.8(4) . . ?
N2 Cu3 C1 108.9(3) . . ?
C Cu1 C 112.6(5) . 2_554 ?
C3 Cu1 C 123.7(2) . 2_554 ?
C3 Cu1 C 123.7(2) . . ?
Cu3 C1 K1 122.2(3) . 3_545 ?
N1 C1 Cu3 148.3(6) 4 . ?
N1 C1 K1 87.4(5) 4 3_545 ?
C1 N1 Cu3 176.3(7) 4_545 . ?
Cu1 C K1 89.2(3) . 5_575 ?
N2 C Cu1 172.2(7) . . ?
N2 C K1 83.1(5) . 5_575 ?
C N2 Cu3 172.3(7) . . ?
N4 C3 Cu1 180.0 . . ?
C3 N4 K1 121.56(18) . . ?
C3 N4 K1 121.56(18) . 2_554 ?
K1 N4 K1 116.9(4) . 2_554 ?
C1 K1 C 94.89(19) 3_455 5_575 ?
N4 K1 C1 122.5(2) . 3_455 ?
N4 K1 C 118.5(2) . 5_575 ?

loop_
_diffrn_refln_index_h
_diffrn_refln_index_k
_diffrn_refln_index_l
_diffrn_refln_intensity_net
_diffrn_refln_intensity_u
-29 1 1 0.12 0.46
-29 1 1 1.66 1.67
-29 1 1 0.44 1.37
-29 1 1 0.14 5.33
29 -1 -1 0.13 0.28
29 -1 -1 0.44 1.88
29 -1 -1 0.1 1.58
29 -1 -1 -0.74 7.75
29 1 -1 0.17 0.32
29 1 -1 0.61 2.29
29 1 -1 0.35 1.1
-29 -1 1 0.69 1.43
-29 -1 1 1.96 1.69
-29 -1 1 1.1 0.88
-28 0 1 0.18 0.52
-28 0 1 0.43 1.37
-28 0 1 0.16 1.37
-28 0 1 -0.64 8.46
28 0 -1 0.14 0.29
28 0 -1 0.18 1.79
28 0 -1 -0.27 1.53
-28 0 2 -0.02 3.28
-28 0 2 0.75 2.31
-28 0 2 0.58 1.04
-28 0 2 0.1 1.44
28 0 -2 0.12 1.12
28 0 -2 0.56 1.08
28 0 -2 0.05 1.55
-28 0 3 0.36 0.56
-28 0 3 0.79 1.31
-28 0 3 0.03 0.35
28 0 -3 0.12 0.85
28 0 -3 -0.02 1.46
-28 2 1 -0.03 0.35
-28 2 1 0.77 1.72
-28 2 1 -0.24 2.2
-28 2 1 1.02 3.9
-28 2 1 -0.2 3.39
28 -2 -1 -0.03 0.32
28 -2 -1 0.39 1.68
28 -2 -1 0.25 2.47
28 -2 -1 0.56 6.79
28 -2 -1 0.24 0.92
28 2 -1 -2.03 0.46
28 2 -1 0.2 0.87
-28 -2 1 -0.12 1.79
-28 -2 1 0.16 0.48
-28 2 2 0.09 0.8
-28 2 2 0.2 2.03
-28 2 2 0.27 1.59
-28 2 2 -0.07 1.35
28 -2 -2 -0.13 0.5
28 -2 -2 0.32 2.29
28 -2 -2 1.31 2.04
28 -2 -2 -0.31 2.86
28 2 -2 -0.05 1.92
28 2 -2 -0.02 0.48
28 2 -2 0.17 1.62
28 2 -2 0.01 0.07
-28 -2 2 0.01 0.32
-28 -2 2 0.22 1.58
-28 2 3 1.81 3.66
-28 2 3 1.16 3.21
-28 2 3 -0.07 1.29
-28 2 3 0.17 0.72
-28 2 3 1.66 1.43
28 -2 -3 -0.43 1.4
28 -2 -3 -0.09 1.45
28 -2 -3 -0.03 2.81
28 -2 -3 -0.22 1.25
28 -2 -3 0.13 0.54
28 2 -3 0.44 1.65
28 2 -3 0.25 0.25
28 2 -3 0.29 1.61
28 2 -3 0 0.43
28 2 -3 0.07 0.11
-28 -2 3 0.13 1.86
-28 -2 3 0.02 0.15
-28 -2 3 0.6 1.57
-28 -2 3 0.11 0.26
-28 -2 3 0.09 0.12
-27 1 1 0.03 0.41
-27 1 1 0.77 1.32
-27 1 1 0.47 1.62
-27 1 1 0.39 5.14
27 -1 -1 0.05 0.29
27 -1 -1 0.26 1.6
27 -1 -1 0.47 1.57
27 -1 -1 1.78 6.6
27 1 -1 -0 0.39
27 1 -1 0.18 1.27
-27 -1 1 -0 1.43
-27 -1 1 1.08 1.4
-27 -1 1 0.18 0.77
-27 1 2 -0.14 1.52
-27 1 2 -0.39 1.88
-27 1 2 -0 1.29
-27 1 2 0.12 1.24
27 -1 -2 -0.07 0.65
27 -1 -2 1.04 1.52
27 -1 -2 -0.23 1.39
27 1 -2 0.17 2.37
27 1 -2 -0.16 0.69
27 1 -2 -0.35 1.44
-27 -1 2 -0 0.55
-27 -1 2 0.4 1.35
-27 1 3 0.03 0.96
-27 1 3 0.81 1.24
-27 1 3 1.19 0.48
27 -1 -3 -0.23 3.02
27 -1 -3 0.78 1.18
27 -1 -3 -0.07 1.29
27 1 -3 0.14 1.94
27 1 -3 0.66 1.45
27 1 -3 0.17 0.61
-27 -1 3 0.49 1.95
-27 -1 3 0.07 0.3
-27 -1 3 -0.33 1.5
-27 -1 3 0.23 0.27
-27 1 4 -0.12 0.42
-27 1 4 0.25 1.53
-27 1 4 0.04 0.16
27 -1 -4 0.13 1.64
27 -1 -4 0.08 0.79
27 -1 -4 0.19 1.09
27 -1 -4 0.16 1.45
27 -1 -4 -0.02 0.22
27 -1 -4 0.2 0.41
27 1 -4 -0.17 1.3
27 1 -4 -0.01 0.25
27 1 -4 -0.07 1.33
27 1 -4 0.07 1.66
27 1 -4 0.07 0.19
-27 -1 4 0.08 1.84
-27 -1 4 0.18 0.17
-27 -1 4 0.56 1.67
-27 -1 4 0.03 0.18
-27 1 5 0.13 1.57
-27 1 5 -0.05 0.25
-27 1 5 0.02 0.42
-27 1 5 -0.48 1.66
-27 1 5 -0.34 1.05
-27 1 5 0.09 0.16
-27 1 5 -0.04 0.4
27 -1 -5 -0.17 1.34
27 -1 -5 0.06 0.42
27 -1 -5 0.24 1.8
27 -1 -5 -0.11 1.42
27 -1 -5 0.01 0.14
27 -1 -5 0.14 0.28
27 1 -5 0.01 1.08
27 1 -5 0.11 0.14
27 1 -5 0.04 1.47
27 1 -5 -0.35 1.64
27 1 -5 -0.02 0.18
-27 -1 5 0.13 1.42
-27 -1 5 -0 0.11
-27 -1 5 0.05 1.54
-27 -1 5 1.48 1.28
-27 -1 5 -0.02 0.19
-27 -1 5 0.1 0.13
-27 3 1 0.04 0.36
-27 3 1 -0.33 1.69
-27 3 1 0.1 1.15
-27 3 1 -0.14 2.5
-27 3 1 -0.09 0.91
-27 3 1 0.13 1.48
27 -3 -1 -0.07 0.35
27 -3 -1 0.09 1.66
27 -3 -1 0.06 0.8
27 -3 -1 0.49 4.25
27 -3 -1 -0.08 0.88
27 -3 -1 0.34 2.02
27 3 -1 0.31 2.08
27 3 -1 0.05 0.37
27 3 -1 0.38 0.15
-27 -3 1 0.03 0.32
-27 3 2 0.06 0.64
-27 3 2 0.41 1.83
-27 3 2 0.2 0.44
-27 3 2 0.11 1.53
-27 3 2 -0.01 7.39
-27 3 2 0.29 1.16
-27 3 2 0 1.7
27 -3 -2 0.02 0.45
27 -3 -2 -0.04 2.05
27 -3 -2 0.02 1.03
27 -3 -2 -0.11 0.99
27 -3 -2 0.39 0.48
27 -3 -2 -0.16 2.61
27 3 -2 0.03 1.67
27 3 -2 0.18 0.29
27 3 -2 -0.07 1.6
27 3 -2 0.06 0.12
-27 -3 2 -0.07 1.95
-27 -3 2 -0.02 0.16
-27 -3 2 -0.08 1.53
-27 -3 2 0.62 0.67
-27 -3 2 0.02 0.11
-27 3 3 -0.01 1.78
-27 3 3 1.13 2.6
-27 3 3 -0.12 1.52
-27 3 3 0.08 0.34
-27 3 3 0.36 1.53
-27 3 3 0.32 1.13
-27 3 3 0.1 0.42
-27 3 3 0.27 2.06
27 -3 -3 -0 0.94
27 -3 -3 -0.06 0.52
27 -3 -3 0.03 1.11
27 -3 -3 -0.02 1.27
27 -3 -3 0.14 0.33
27 3 -3 -0.08 1.37
27 3 -3 0.22 0.17
27 3 -3 0.37 1.62
27 3 -3 0.15 0.3
27 3 -3 0.05 0.12
-27 -3 3 -0.24 1.82
-27 -3 3 0.06 0.13
-27 -3 3 0.69 1.62
-27 -3 3 0.06 0.21
-27 -3 3 0 0.12
-27 3 4 0.21 4.92
-27 3 4 -0.18 1.19
-27 3 4 0.07 0.33
-27 3 4 -0.25 1.78
-27 3 4 0.86 1.34
-27 3 4 0.17 0.13
-27 3 4 0.32 0.3
-27 3 4 -0.08 3.91
27 -3 -4 0.17 2.62
27 -3 -4 0.56 1.38
27 -3 -4 0.12 0.37
27 -3 -4 0.4 1.11
27 -3 -4 -0.15 1.48
27 -3 -4 0.06 0.32
27 -3 -4 0.1 0.25
27 3 -4 0.36 1.16
27 3 -4 0.51 0.13
27 3 -4 0.08 1.08
27 3 -4 0.01 1.68
27 3 -4 0.08 0.2
27 3 -4 0.25 0.13
-27 -3 4 0.38 1.23
-27 -3 4 0.15 0.1
-27 -3 4 0.3 0.99
-27 -3 4 0.15 1.95
-27 -3 4 0.21 0.21
-27 -3 4 0.14 0.13
-27 5 1 0.28 0.42
-27 5 1 0.25 1.77
-27 5 1 0 0.34
-27 5 1 0.04 0.47
-27 5 1 0.33 1.01
-27 5 1 0.24 0.92
-27 5 1 -0.03 0.47
-27 5 1 -0.04 0.82
27 -5 -1 0.21 0.41
27 -5 -1 0.41 2.2
27 -5 -1 0.1 0.36
27 -5 -1 -0.05 0.35
27 -5 -1 0.05 2.26
27 -5 -1 -0.03 0.94
27 -5 -1 0.09 0.38
27 -5 -1 0.14 0.85
27 5 -1 0.15 1.68
27 5 -1 0.02 0.11
-27 -5 1 0.18 1.89
-27 -5 1 0.05 0.13
-27 -5 1 0.05 1.97
-27 -5 1 0.06 0.11
-26 0 1 0.06 0.58
-26 0 1 -0.35 1.15
-26 0 1 -0.11 1.32
-26 0 1 -1.47 6.62
26 0 -1 0.18 0.34
26 0 -1 0.21 1.48
26 0 -1 -0.04 1.42
-26 0 2 0.05 2.94
-26 0 2 0.68 0.96
-26 0 2 0.41 1.25
26 0 -2 0.11 1.26
26 0 -2 0.63 1.24
26 0 -2 0.12 1.32
-26 0 3 0.01 0.4
-26 0 3 0.28 1.18
-26 0 3 0.05 0.25
26 0 -3 0.03 1.78
26 0 -3 0.53 0.75
26 0 -3 -0.22 1.19
26 0 -3 0.75 0.74
-26 0 4 0.29 1.63
-26 0 4 0.03 0.26
-26 0 4 0.08 1.44
-26 0 4 0.14 0.18
26 0 -4 -0.03 1.41
26 0 -4 0.5 0.4
26 0 -4 0.15 1.33
26 0 -4 -0.15 1.41
26 0 -4 0.14 0.18
-26 0 5 0.88 1.49
-26 0 5 0.05 0.14
-26 0 5 0.22 1.54
-26 0 5 0.15 0.97
-26 0 5 0.11 0.18
26 0 -5 -0.14 1.06
26 0 -5 0.28 0.19
26 0 -5 -0.36 1.5
26 0 -5 -0.05 1.22
26 0 -5 0.05 0.17
26 0 -5 0.15 0.39
26 0 -5 0.22 0.14
-26 0 6 0.31 1
-26 0 6 0.42 0.11
-26 0 6 0.42 0.48
-26 0 6 0.67 1.62
-26 0 6 0.23 2.89
-26 0 6 0.37 0.17
-26 0 6 0.69 0.37
-26 0 6 0.76 0.18
26 0 -6 0.36 0.95
26 0 -6 0.61 0.15
26 0 -6 0.13 2.74
26 0 -6 -0.24 1.14
26 0 -6 0.18 0.17
26 0 -6 0.34 0.25
26 0 -6 0.72 0.17
-26 2 1 0.14 0.36
-26 2 1 0.59 1.4
-26 2 1 0.16 3.07
-26 2 1 2.13 2.21
-26 2 1 0.11 2.29
26 -2 -1 0.12 0.28
26 -2 -1 -0.1 1.41
26 -2 -1 0.08 1.82
26 -2 -1 1.26 5.99
26 -2 -1 0.03 0.81
26 2 -1 -2.37 0.69
26 2 -1 0.43 0.77
-26 -2 1 0.78 1.91
-26 -2 1 1.34 0.58
-26 2 2 0.12 0.84
-26 2 2 1.14 1.75
-26 2 2 0.81 1.56
-26 2 2 0.48 1.13
-26 2 2 0.63 5.31
26 -2 -2 0.15 0.51
26 -2 -2 0.01 1.89
26 -2 -2 1.14 1.98
26 -2 -2 0.23 1.89
26 2 -2 0.94 1.73
26 2 -2 0.62 0.37
26 2 -2 -0.29 1.38
26 2 -2 0.31 0.13
-26 -2 2 0.22 0.31
-26 -2 2 0.41 1.35
-26 -2 2 0.05 0.75
-26 2 3 -0.1 3.16
-26 2 3 -0.06 1.24
-26 2 3 0.37 0.5
-26 2 3 0.7 1.11
-26 2 3 0.5 0.53
-26 2 3 0.06 0.57
26 -2 -3 -0.13 1.46
26 -2 -3 0.31 1.4
26 -2 -3 -0.18 2.03
26 -2 -3 -0.21 1.18
26 -2 -3 0.34 0.41
26 2 -3 -0.08 1.35
26 2 -3 0.09 0.21
26 2 -3 0.45 1.42
26 2 -3 0.02 0.36
26 2 -3 0.06 0.13
-26 -2 3 -0 1.57
-26 -2 3 0.09 0.17
-26 -2 3 0.35 1.4
-26 -2 3 0.42 0.25
-26 -2 3 0.05 0.12
-26 2 4 0.01 0.9
-26 2 4 0.07 0.37
-26 2 4 0.2 1.32
-26 2 4 0.2 0.15
-26 2 4 0.5 0.4
26 -2 -4 1.21 4.31
26 -2 -4 -0.04 1.11
26 -2 -4 0.17 0.45
26 -2 -4 -0.03 2.2
26 -2 -4 0.19 2.31
26 -2 -4 -0.1 1.31
26 -2 -4 -0.01 0.19
26 -2 -4 0.07 0.31
26 2 -4 -0.13 1.08
26 2 -4 0.31 0.16
26 2 -4 0.2 1.19
26 2 -4 0.04 1.6
26 2 -4 -0.02 0.19
26 2 -4 0.09 0.12
-26 -2 4 0.31 1.22
-26 -2 4 0.07 0.12
-26 -2 4 0.14 1.03
-26 -2 4 1.41 1.78
-26 -2 4 0.29 0.2
-26 -2 4 0.08 0.13
-26 2 5 3.98 1.77
-26 2 5 0.14 0.44
-26 2 5 0.14 0.31
-26 2 5 0.39 1.66
-26 2 5 0.04 1.09
-26 2 5 0.43 0.17
-26 2 5 0.25 0.26
26 -2 -5 0.12 1.63
26 -2 -5 0.17 0.73
26 -2 -5 0.24 0.35
26 -2 -5 0.13 2.48
26 -2 -5 -0.11 1.78
26 -2 -5 0.17 1.03
26 -2 -5 0.07 0.15
26 -2 -5 0.11 0.25
26 2 -5 0.15 0.99
26 2 -5 0.38 0.12
26 2 -5 -0.03 2.92
26 2 -5 -0.7 1.68
26 2 -5 0.17 0.21
-26 -2 5 0.15 1.07
-26 -2 5 0.1 0.09
-26 -2 5 -0.07 1.31
-26 -2 5 0.99 1.25
-26 -2 5 0.14 0.19
-26 -2 5 0.2 0.13
-26 4 1 0.55 0.38
-26 4 1 0.18 1.54
-26 4 1 0.06 0.4
-26 4 1 0.41 0.61
-26 4 1 0.38 1.39
-26 4 1 0.2 0.88
-26 4 1 0.17 0.62
-26 4 1 0.17 0.85
26 -4 -1 0.08 0.39
26 -4 -1 0.07 1.61
26 -4 -1 0.07 0.59
26 -4 -1 0.11 0.48
26 -4 -1 -0.04 2.86
26 -4 -1 0.19 0.85
26 -4 -1 0.35 0.47
26 -4 -1 0.46 1.14
26 4 -1 -0.12 1.7
26 4 -1 0.09 0.27
26 4 -1 0.45 0.12
-26 -4 1 0.02 1.9
-26 -4 1 0.11 0.16
-26 -4 1 -0.16 1.75
-26 -4 1 0.1 0.12
-26 4 2 -0 0.55
-26 4 2 0.67 1.69
-26 4 2 -0.04 0.4
-26 4 2 0 0.67
-26 4 2 1.31 4.89
-26 4 2 0.23 1.04
-26 4 2 0.1 0.97
-26 4 2 0.07 0.4
-26 4 2 0.5 0.95
26 -4 -2 -0.04 0.4
26 -4 -2 0.35 1.88
26 -4 -2 -0.05 0.44
26 -4 -2 0.08 0.49
26 -4 -2 -0.19 1.06
26 -4 -2 0.05 0.33
26 -4 -2 0.3 1.25
26 4 -2 0.14 1.4
26 4 -2 0.02 0.13
26 4 -2 -0.45 1.58
26 4 -2 0.25 0.82
26 4 -2 0.02 0.1
-26 -4 2 0.27 1.65
-26 -4 2 0.06 0.13
-26 -4 2 -0.28 1.42
-26 -4 2 0 0.42
-26 -4 2 0.11 0.12
-26 4 3 0.53 1.23
-26 4 3 -0.45 2.22
-26 4 3 0.67 0.33
-26 4 3 0.6 0.82
-26 4 3 0.06 1.03
-26 4 3 0.43 0.32
-26 4 3 0 0.95
26 -4 -3 0.04 0.72
26 -4 -3 0.03 2.64
26 -4 -3 0.06 0.39
26 -4 -3 -0.01 0.56
26 -4 -3 -0.17 1.08
26 -4 -3 0.44 0.29
26 -4 -3 0.1 1.54
26 4 -3 0.46 1.18
26 4 -3 0.33 0.12
26 4 -3 0.62 0.67
26 4 -3 0.69 1.65
26 4 -3 0.08 0.25
26 4 -3 0.5 0.14
-26 -4 3 0.33 1.26
-26 -4 3 0.25 0.11
-26 -4 3 1.19 1.68
-26 -4 3 0.34 0.23
-26 -4 3 0.25 0.13
-26 4 4 0.29 3.81
-26 4 4 0.16 1.47
-26 4 4 0.13 0.32
-26 4 4 0.19 0.9
-26 4 4 0.18 0.99
-26 4 4 0.19 0.13
-26 4 4 0.17 0.26
-26 4 4 0.03 1.14
26 -4 -4 0.04 1.73
26 -4 -4 0.06 0.28
26 -4 -4 0 0.67
26 -4 -4 -0.16 1.29
26 -4 -4 0.27 0.38
26 -4 -4 0.13 0.31
26 -4 -4 0.28 1.83
26 4 -4 0.22 1.02
26 4 -4 0.2 0.1
26 4 -4 0.13 1.58
26 4 -4 0.11 0.21
26 4 -4 0.04 0.12
-26 -4 4 0.2 1.17
-26 -4 4 0.1 0.08
-26 -4 4 -0.23 1.85
-26 -4 4 0.13 0.19
-26 -4 4 0.1 0.1
-26 6 1 0.27 0.43
-26 6 1 0.49 1.76
-26 6 1 0.05 0.31
-26 6 1 -0.02 0.33
-26 6 1 0.17 0.27
-26 6 1 -0.06 0.73
-26 6 1 0.31 0.96
-26 6 1 0.01 0.35
-26 6 1 0.04 0.62
26 -6 -1 0.28 0.4
26 -6 -1 -0.08 2.12
26 -6 -1 0.04 0.33
26 -6 -1 0.01 0.31
26 -6 -1 -0.08 1.23
26 -6 -1 0.97 1.93
26 -6 -1 0.28 1.01
26 -6 -1 0.12 0.29
26 -6 -1 0.02 0.83
26 6 -1 0.13 1.4
26 6 -1 0.12 0.1
-26 -6 1 -0.01 1.54
-26 -6 1 0 0.1
-26 -6 1 0.89 1.83
-26 -6 1 0.17 0.88
-26 -6 1 0.01 0.1
-25 1 1 0.06 0.43
-25 1 1 0.41 1.05
-25 1 1 0.28 1.58
-25 1 1 2.18 4.19
25 -1 -1 0.08 0.29
25 -1 -1 0.08 1.23
25 -1 -1 3.02 1.84
25 1 -1 0.2 0.44
25 1 -1 -0.01 0.96
-25 -1 1 0.7 1.52
-25 -1 1 0.49 1.23
-25 -1 1 -0.12 0.72
-25 1 2 0.12 1.6
-25 1 2 0.66 1.74
-25 1 2 0.27 1.04
-25 1 2 1.25 1.05
25 -1 -2 -0.07 0.71
25 -1 -2 0.21 1.4
25 -1 -2 0.25 1.1
25 1 -2 0.08 0.56
25 1 -2 0.35 1.19
-25 -1 2 0.19 0.46
-25 -1 2 -0.12 1.18
-25 1 3 0.36 0.9
-25 1 3 -0.16 1.13
-25 1 3 0.81 0.29
25 -1 -3 -0.23 2.81
25 -1 -3 0.42 0.92
25 -1 -3 -0.08 1.11
25 1 -3 0.26 1.44
25 1 -3 0.08 0.37
25 1 -3 -0.16 1.2
25 1 -3 0.09 0.37
25 1 -3 0.46 0.15
-25 -1 3 0.52 1.93
-25 -1 3 -0.02 0.27
-25 -1 3 0.21 1.26
-25 -1 3 0.97 0.28
-25 1 4 0.17 0.44
-25 1 4 0.16 0.67
-25 1 4 -0.45 1.24
-25 1 4 0.1 0.16
-25 1 4 0.39 0.52
25 -1 -4 -0.13 1.72
25 -1 -4 0.13 0.69
25 -1 -4 -0.43 1.33
25 -1 -4 0.19 1.43
25 -1 -4 0.11 0.17
25 -1 -4 0.42 0.37
25 1 -4 -0.04 1.13
25 1 -4 0.05 0.22
25 1 -4 0.27 1.25
25 1 -4 -0.36 1.64
25 1 -4 0 0.17
-25 -1 4 0.27 1.31
-25 -1 4 0.11 0.15
-25 -1 4 0.13 0.95
-25 -1 4 -0.21 1.49
-25 -1 4 -0.03 0.18
-25 -1 4 0.21 0.13
-25 1 5 0.08 1.51
-25 1 5 0.11 0.22
-25 1 5 0.16 0.36
-25 1 5 0.44 1.56
-25 1 5 0.09 1.06
-25 1 5 0.2 0.18
-25 1 5 0.69 0.36
25 -1 -5 -0.44 1.3
25 -1 -5 0.12 0.34
25 -1 -5 1.46 0.6
25 -1 -5 0.25 1.6
25 -1 -5 0.6 1
25 -1 -5 0.07 0.18
25 -1 -5 0.32 0.25
25 1 -5 0.25 0.99
25 1 -5 0.21 0.11
25 1 -5 -0.07 1.75
25 1 -5 -0.1 1.22
25 1 -5 0.01 0.19
-25 -1 5 0.06 1.01
-25 -1 5 0.01 0.1
-25 -1 5 0.87 1.28
-25 -1 5 0.16 1.1
-25 -1 5 0.12 0.2
-25 -1 5 0.35 0.15
-25 1 6 0.42 1.01
-25 1 6 0.15 0.12
-25 1 6 0 0.28
-25 1 6 0.42 1.6
-25 1 6 -0.24 2.38
-25 1 6 0.01 0.2
-25 1 6 0.09 0.22
25 -1 -6 0.33 1.07
25 -1 -6 0.07 0.18
25 -1 -6 0.09 0.32
25 -1 -6 -0.32 1.95
25 -1 -6 0.36 1.94
25 -1 -6 0.08 0.15
25 -1 -6 -0.03 0.27
25 -1 -6 0.4 0.16
25 1 -6 0.14 0.95
25 1 -6 0.09 0.09
25 1 -6 -3.28 8.04
25 1 -6 -0.18 1.35
25 1 -6 0.13 0.18
25 1 -6 0.26 0.29
25 1 -6 0.64 0.16
-25 -1 6 -0.12 0.92
-25 -1 6 0.09 0.08
-25 -1 6 -0.09 2.93
-25 -1 6 0.99 2.6
-25 -1 6 0.2 0.19
-25 -1 6 0.36 0.12
-25 3 1 0.29 0.36
-25 3 1 0.48 1.37
-25 3 1 0.07 0.68
-25 3 1 0.36 0.99
-25 3 1 2.98 2.05
-25 3 1 -0.03 0.88
-25 3 1 0.29 1.14
25 -3 -1 0.33 0.35
25 -3 -1 0.02 1.37
25 -3 -1 0.16 0.63
25 -3 -1 0.82 3.76
25 -3 -1 0.24 0.82
25 -3 -1 0.37 0.64
25 -3 -1 0.16 1.61
25 3 -1 0.22 1.82
25 3 -1 1.57 0.48
25 3 -1 0.27 0.14
-25 -3 1 1.24 0.36
-25 -3 1 0.24 1.5
-25 -3 1 0.13 0.12
-25 3 2 0.15 0.65
-25 3 2 -0.09 1.54
-25 3 2 0.26 0.4
-25 3 2 0.17 1.17
-25 3 2 0.12 6.76
-25 3 2 0.48 0.97
-25 3 2 0.14 0.46
-25 3 2 0.14 1.35
25 -3 -2 0.19 0.43
25 -3 -2 -0.21 1.78
25 -3 -2 0.2 0.56
25 -3 -2 0.07 0.76
25 -3 -2 0.29 0.87
25 -3 -2 0.6 0.43
25 -3 -2 0.24 1.92
25 3 -2 0.2 1.49
25 3 -2 0.85 0.28
25 3 -2 -0.35 1.4
25 3 -2 0.24 0.13
-25 -3 2 1.14 1.69
-25 -3 2 0.16 0.18
-25 -3 2 0.19 1.37
-25 -3 2 0.38 0.45
-25 -3 2 0.07 0.13
-25 3 3 -0.08 1.79
-25 3 3 1.39 2.29
-25 3 3 0.14 1.47
-25 3 3 0.15 0.39
-25 3 3 0.23 1.15
-25 3 3 -0.14 1.04
-25 3 3 0.13 0.34
-25 3 3 -0.13 1.86
25 -3 -3 0.18 1.02
25 -3 -3 0.08 0.44
25 -3 -3 0.01 0.85
25 -3 -3 0.09 0.98
25 -3 -3 0.15 0.3
25 -3 -3 -0.18 3.54
25 3 -3 0.06 1.28
25 3 -3 0.16 0.13
25 3 -3 0.93 0.63
25 3 -3 -0.14 1.39
25 3 -3 -0 0.25
25 3 -3 0.55 0.15
-25 -3 3 -0.1 1.27
-25 -3 3 0.02 0.13
-25 -3 3 0.41 1.48
-25 -3 3 0.01 0.19
-25 -3 3 0.04 0.12
-25 3 4 0.28 5.17
-25 3 4 0.12 1.16
-25 3 4 0.48 0.36
-25 3 4 0.01 1.33
-25 3 4 0.8 1.01
-25 3 4 0.06 0.13
-25 3 4 0.3 0.27
-25 3 4 -0.16 2.43
25 -3 -4 0.17 2.99
25 -3 -4 0.81 1.34
25 -3 -4 0.28 0.36
25 -3 -4 -0.02 0.91
25 -3 -4 0 1.29
25 -3 -4 0.21 0.2
25 -3 -4 -0.04 0.28
25 3 -4 0.22 1.16
25 3 -4 0.21 0.1
25 3 -4 0 1.6
25 3 -4 -0.52 1.66
25 3 -4 0.01 0.17
25 3 -4 0.4 0.14
-25 -3 4 -0.04 1.07
-25 -3 4 0.04 0.09
-25 -3 4 3.55 0.58
-25 -3 4 -0.16 1.77
-25 -3 4 0.11 0.23
-25 -3 4 0.08 0.12
-25 3 5 -0.05 0.8
-25 3 5 0 0.29
-25 3 5 0.19 1.49
-25 3 5 0.31 1.65
-25 3 5 -0.27 2.11
-25 3 5 0.06 0.12
-25 3 5 0.1 0.28
25 -3 -5 0.2 1.69
25 -3 -5 -0.12 1.01
25 -3 -5 0.04 0.27
25 -3 -5 0.4 1.05
25 -3 -5 0.46 1.79
25 -3 -5 -0.03 0.88
25 -3 -5 0.01 0.13
25 -3 -5 0.17 0.35
25 3 -5 0.11 1.01
25 3 -5 0.04 0.09
25 3 -5 0.16 1.62
25 3 -5 -0.06 0.2
-25 -3 5 0.18 1.1
-25 -3 5 0.2 0.11
-25 -3 5 1.15 5.11
-25 -3 5 0.04 1.24
-25 -3 5 0.38 0.21
-25 -3 5 0.09 0.1
-25 3 6 0.12 1.32
-25 3 6 -0.01 0.35
-25 3 6 0.05 0.2
-25 3 6 -0.2 1.69
-25 3 6 0.43 1.96
-25 3 6 0 0.21
-25 3 6 0.34 0.35
25 -3 -6 0.03 1.28
25 -3 -6 0.1 0.66
25 -3 -6 0.09 0.26
25 -3 -6 -0.13 1.15
25 -3 -6 0.13 1.91
25 -3 -6 0.43 2.58
25 -3 -6 0.05 0.12
25 -3 -6 0.11 0.27
25 3 -6 -0.04 0.75
25 3 -6 0.07 0.09
25 3 -6 0.02 1.23
25 3 -6 0.1 0.17
-25 -3 6 -0.12 0.84
-25 -3 6 -0.25 1.75
-25 -3 6 0.1 0.17
-25 -3 6 0.01 0.11
-25 5 1 0.82 0.44
-25 5 1 2.12 1.76
-25 5 1 0.54 0.42
-25 5 1 0.14 0.37
-25 5 1 0.31 0.95
-25 5 1 0.05 0.86
-25 5 1 0.36 0.36
-25 5 1 0.48 0.75
25 -5 -1 0.71 0.43
25 -5 -1 0.13 1.69
25 -5 -1 0.28 0.37
25 -5 -1 0.1 0.36
25 -5 -1 0.22 1.72
25 -5 -1 0.71 0.89
25 -5 -1 0.42 0.37
25 -5 -1 0.41 0.84
25 5 -1 0.54 1.48
25 5 -1 0.38 0.13
-25 -5 1 0.86 1.73
-25 -5 1 0.6 0.16
-25 -5 1 0.99 1.77
-25 -5 1 0.15 0.11
-25 5 2 0.09 0.53
-25 5 2 0.23 1.88
-25 5 2 0.09 0.32
-25 5 2 0.01 0.41
-25 5 2 -0.12 3.07
-25 5 2 0.42 0.94
-25 5 2 0.09 1.08
-25 5 2 0.39 0.3
-25 5 2 0.08 0.75
25 -5 -2 0.08 0.42
25 -5 -2 -0.01 1.81
25 -5 -2 0.16 0.34
25 -5 -2 0.08 0.36
25 -5 -2 0.04 5.45
25 -5 -2 -0.03 0.91
25 -5 -2 0.24 0.26
25 -5 -2 0.26 0.8
25 5 -2 0.24 1.13
25 5 -2 0.2 0.13
25 5 -2 0.45 1.48
25 5 -2 0.08 0.54
25 5 -2 0.07 0.12
-25 -5 2 -0.13 1.36
-25 -5 2 0.22 0.11
-25 -5 2 0.18 1.67
-25 -5 2 0.01 0.3
-25 -5 2 0.01 0.11
-25 5 3 -0.22 0.78
-25 5 3 -0.1 2.06
-25 5 3 0.02 0.24
-25 5 3 0.03 0.49
-25 5 3 -0.1 1
-25 5 3 0.14 0.29
-25 5 3 -0.1 0.7
25 -5 -3 -0.21 0.68
25 -5 -3 -0.26 2.71
25 -5 -3 0.26 0.31
25 -5 -3 -0.03 0.41
25 -5 -3 0.17 1
25 -5 -3 0.5 1.03
25 -5 -3 0.25 0.34
25 -5 -3 0.11 0.78
25 5 -3 0.09 1.07
25 5 -3 0.03 0.1
25 5 -3 -0.28 1.7
25 5 -3 0.05 0.27
25 5 -3 0.03 0.09
-25 -5 3 0.02 1.19
-25 -5 3 0.3 0.1
-25 -5 3 -0.12 1.68
-25 -5 3 0.14 0.23
-25 -5 3 0.04 0.12
-25 5 4 -0.18 2.15
-25 5 4 -0.66 3.02
-25 5 4 -0.04 0.22
-25 5 4 0.03 0.55
-25 5 4 0.09 0.73
-25 5 4 0.26 0.12
-25 5 4 0.04 0.34
-25 5 4 0.15 0.66
25 -5 -4 0.12 1.16
25 -5 -4 -0.02 0.26
25 -5 -4 -0.03 0.46
25 -5 -4 -0.08 1.1
25 -5 -4 -0.04 0.37
25 -5 -4 0.01 0.85
25 5 -4 -0.05 0.92
25 5 -4 0.11 0.1
25 5 -4 0.37 1.68
25 5 -4 0.01 0.22
25 5 -4 0.45 0.13
-25 -5 4 -0.39 1.02
-25 -5 4 1.83 1.89
-25 -5 4 0.11 0.21
-25 -5 4 0.08 0.1
-25 7 1 0.62 0.47
-25 7 1 0.17 1.81
-25 7 1 0.05 0.23
-25 7 1 -0.19 2.21
-25 7 1 0 0.25
-25 7 1 -0.11 0.66
-25 7 1 0.28 2.23
-25 7 1 0.19 1.02
-25 7 1 0.13 0.31
-25 7 1 -0.04 0.47
25 -7 -1 0.16 0.45
25 -7 -1 0.74 1.98
25 -7 -1 0.02 0.29
25 -7 -1 0.05 0.28
25 -7 -1 -0.23 0.76
25 -7 -1 0.56 1.65
25 -7 -1 -0.19 1.05
25 -7 -1 -0 0.32
25 -7 -1 0.55 0.55
25 7 -1 0.18 0.1
25 7 -1 0.26 0.99
25 7 -1 -0.91 1.9
25 7 -1 0.07 0.08
-25 -7 1 0.05 1.34
-25 -7 1 0.16 0.08
-25 -7 1 0.97 2.07
-25 -7 1 -0.08 0.57
-25 -7 1 0.08 0.1
-24 0 1 0.13 0.62
-24 0 1 0.43 1.01
-24 0 1 -0.23 1.06
-24 0 1 -0.24 5.31
24 0 -1 -0.05 0.34
24 0 -1 -0.09 1.23
24 0 -1 0.27 1.36
-24 0 2 0.27 0.71
-24 0 2 2.05 1.16
24 0 -2 0.11 1.63
24 0 -2 3.83 1.32
24 0 -2 0.69 1.14
-24 0 3 0.27 0.35
-24 0 3 0.24 1.22
-24 0 3 0.11 0.23
24 0 -3 -0.21 1.53
24 0 -3 0.27 0.65
24 0 -3 0.43 1.05
24 0 -3 0.09 0.37
-24 0 4 0.32 1.37
-24 0 4 1.71 0.32
-24 0 4 0.02 0.97
-24 0 4 0.77 1.18
-24 0 4 0.3 0.19
24 0 -4 -0.06 1.17
24 0 -4 0.01 0.31
24 0 -4 0.02 1.22
24 0 -4 -0.09 1.52
24 0 -4 0.06 0.17
-24 0 5 -0.2 1.22
-24 0 5 0.07 0.13
-24 0 5 0.31 1.38
-24 0 5 -0.12 0.98
-24 0 5 0.17 0.18
-24 0 5 -0.03 0.45
-24 0 5 0.07 0.13
24 0 -5 0 0.92
24 0 -5 0.02 0.18
24 0 -5 0.82 1.33
24 0 -5 -0.29 1.04
24 0 -5 0.25 0.2
24 0 -5 0.45 0.29
24 0 -5 0.1 0.14
-24 0 6 -0.23 0.92
-24 0 6 0.01 0.09
-24 0 6 0.1 0.34
-24 0 6 -0.12 1.88
-24 0 6 0.57 2.42
-24 0 6 0.08 0.22
-24 0 6 0.16 0.26
-24 0 6 0.06 0.13
24 0 -6 0.14 0.9
24 0 -6 0.61 0.14
24 0 -6 1.6 3.6
24 0 -6 -0.33 1.99
24 0 -6 0.03 0.16
24 0 -6 0.34 0.21
24 0 -6 0.1 0.13
-24 0 7 -0.1 0.76
-24 0 7 0 0.08
-24 0 7 0.05 0.28
-24 0 7 0.2 4.21
-24 0 7 0.08 0.45
-24 0 7 0.07 0.22
-24 0 7 0.05 0.1
24 0 -7 0.26 0.69
24 0 -7 0.07 0.07
24 0 -7 0.03 0.3
24 0 -7 0.22 1.29
24 0 -7 0.33 0.3
24 0 -7 -0.07 0.3
24 0 -7 0.11 0.12
-24 2 1 2.82 0.5
-24 2 1 3.26 1.27
-24 2 1 2.54 5.07
-24 2 1 2.03 3.26
-24 2 1 2.18 1.93
-24 2 1 1.29 1.94
24 -2 -1 1.76 0.37
24 -2 -1 0.53 1.11
24 -2 -1 1.42 1.47
24 -2 -1 2.06 5.46
24 -2 -1 2.15 0.84
24 -2 -1 7.64 4.84
24 2 -1 -1.02 3.14
24 2 -1 3.84 0.86
-24 -2 1 2.18 0.57
-24 2 2 1.18 0.92
-24 2 2 1.99 1.47
-24 2 2 0.67 1.49
-24 2 2 1.74 4.17
-24 2 2 1.61 0.92
-24 2 2 0.38 3.44
24 -2 -2 0.2 0.54
24 -2 -2 0.35 1.87
24 -2 -2 2.56 1.91
24 -2 -2 0.41 1.45
24 -2 -2 0.34 1.02
24 -2 -2 1.97 0.65
24 2 -2 0.19 1.5
24 2 -2 1.02 0.36
24 2 -2 0.6 1.21
24 2 -2 0.28 0.14
-24 -2 2 1.72 1.77
-24 -2 2 0.54 0.25
-24 -2 2 1.46 1.22
-24 -2 2 0.93 0.57
-24 2 3 -0.14 3
-24 2 3 0.13 0.98
-24 2 3 0.37 0.42
-24 2 3 -0.71 4.67
-24 2 3 0.05 1.03
-24 2 3 0.52 0.31
-24 2 3 0.49 0.44
24 -2 -3 0.16 1.55
24 -2 -3 0.5 1.31
24 -2 -3 0.27 0.7
24 -2 -3 0.05 1.58
24 -2 -3 0.33 0.95
24 -2 -3 0.08 0.38
24 2 -3 0.13 1.17
24 2 -3 0.36 0.23
24 2 -3 1.48 1.42
24 2 -3 -0.16 1.23
24 2 -3 0.19 0.3
24 2 -3 0.09 0.11
-24 -2 3 0.43 1.34
-24 -2 3 0.19 0.17
-24 -2 3 -0.01 1.45
-24 -2 3 0.15 0.19
-24 -2 3 0.4 0.15
-24 2 4 0.17 0.83
-24 2 4 0.34 0.37
-24 2 4 0.64 4.8
-24 2 4 1.15 1.02
-24 2 4 0.2 0.15
-24 2 4 0.56 0.34
24 -2 -4 -0.15 3.17
24 -2 -4 0.08 1.05
24 -2 -4 0.39 0.43
24 -2 -4 0.16 1.78
24 -2 -4 0.84 1.26
24 -2 -4 0.39 1.29
24 -2 -4 0.28 0.16
24 -2 -4 0.44 0.26
24 2 -4 0.42 0.97
24 2 -4 0.84 0.18
24 2 -4 1.24 1.09
24 2 -4 0.12 1.57
24 2 -4 0.27 0.18
-24 -2 4 0.94 1.06
-24 -2 4 0.65 0.13
-24 -2 4 0.8 1.04
-24 -2 4 0.39 1.64
-24 -2 4 0.59 0.24
-24 -2 4 0.43 0.14
-24 2 5 1.26 1.61
-24 2 5 0.77 0.4
-24 2 5 1.01 0.35
-24 2 5 2.43 5.8
-24 2 5 0.49 1.51
-24 2 5 2.19 1.83
-24 2 5 0.35 0.15
-24 2 5 1.15 0.27
24 -2 -5 0.48 1.4
24 -2 -5 1.86 0.68
24 -2 -5 0.51 0.36
24 -2 -5 0.32 1.72
24 -2 -5 0.57 1.64
24 -2 -5 0.47 0.92
24 -2 -5 0.4 0.18
24 -2 -5 0.11 0.28
24 2 -5 0.79 0.85
24 2 -5 1.3 0.17
24 2 -5 0.04 1.24
24 2 -5 0.18 0.2
-24 -2 5 0.84 0.94
-24 -2 5 1.06 0.16
-24 -2 5 0.33 2.2
-24 -2 5 1.39 1.09
-24 -2 5 0.37 0.2
-24 -2 5 0.47 0.15
-24 2 6 0.23 1.14
-24 2 6 0.21 0.18
-24 2 6 0.05 0.25
-24 2 6 0.29 5.85
-24 2 6 -0.1 1.64
-24 2 6 0.08 0.28
-24 2 6 0.19 0.33
24 -2 -6 0.39 1
24 -2 -6 0.4 0.29
24 -2 -6 0.02 0.28
24 -2 -6 0.09 1.83
24 -2 -6 0.15 1.72
24 -2 -6 0.04 2.24
24 -2 -6 0.19 0.16
24 -2 -6 0.32 0.33
24 2 -6 0.56 0.76
24 2 -6 0.29 0.1
24 2 -6 -0.1 1.27
24 2 -6 0.25 0.17
-24 -2 6 0.16 0.8
-24 -2 6 0.38 0.12
-24 -2 6 -0.22 2.75
-24 -2 6 0.16 0.19
-24 -2 6 0.13 0.13
-24 2 7 0.58 0.97
-24 2 7 0.03 0.1
-24 2 7 -0.03 0.19
-24 2 7 1.48 6.15
-24 2 7 -0.06 2.13
-24 2 7 0.07 0.41
-24 2 7 0.28 0.27
24 -2 -7 0.27 0.87
24 -2 -7 0.3 0.15
24 -2 -7 0.06 0.23
24 -2 -7 -0.53 2.04
24 -2 -7 0.02 3.67
24 -2 -7 -0.01 0.37
24 -2 -7 0.11 0.16
24 -2 -7 0.25 0.16
24 2 -7 0.27 0.65
24 2 -7 0.36 3.55
24 2 -7 0.3 0.25
24 2 -7 0.08 0.21
24 2 -7 0.06 0.1
-24 -2 7 -0.03 0.82
-24 -2 7 0.35 1.16
-24 -2 7 0.24 0.42
-24 -2 7 -0.04 0.41
-24 -2 7 0.1 0.12
-24 4 1 0.68 0.38
-24 4 1 0.86 1.46
-24 4 1 1.06 0.49
-24 4 1 0.27 0.44
-24 4 1 0.62 1.27
-24 4 1 0.2 0.84
-24 4 1 0.21 0.45
-24 4 1 0.1 0.71
24 -4 -1 0.27 0.36
24 -4 -1 0.57 1.34
24 -4 -1 0.43 0.45
24 -4 -1 0.37 0.37
24 -4 -1 0.84 2.47
24 -4 -1 0.27 0.79
24 -4 -1 0.79 0.44
24 -4 -1 0.61 0.91
24 4 -1 0.19 1.55
24 4 -1 0.94 0.17
-24 -4 1 0.37 1.71
-24 -4 1 0.34 0.19
-24 -4 1 1.86 1.56
-24 -4 1 0.5 0.14
-24 4 2 0.46 0.57
-24 4 2 1.58 1.42
-24 4 2 1.05 0.4
-24 4 2 1.77 0.61
-24 4 2 1.46 4.12
-24 4 2 0.49 0.91
-24 4 2 0.16 0.91
-24 4 2 1.51 0.41
-24 4 2 1.4 0.8
24 -4 -2 0.44 0.41
24 -4 -2 0.14 1.71
24 -4 -2 0.62 0.45
24 -4 -2 0.53 0.43
24 -4 -2 0.55 0.97
24 -4 -2 0.87 0.33
24 -4 -2 2.84 1.1
24 4 -2 1.63 1.24
24 4 -2 2.33 0.31
24 4 -2 0.33 1.41
24 4 -2 0.51 0.64
24 4 -2 0.96 0.17
-24 -4 2 2.48 1.42
-24 -4 2 0.48 0.15
-24 -4 2 1.64 1.44
-24 -4 2 0.67 0.35
-24 -4 2 0.73 0.16
-24 4 3 0.26 1.24
-24 4 3 -0.18 2
-24 4 3 0.13 0.31
-24 4 3 0.05 0.63
-24 4 3 0.11 1.02
-24 4 3 0.08 0.28
-24 4 3 0.12 0.82
24 -4 -3 0.16 0.67
24 -4 -3 -0.31 2.42
24 -4 -3 0.11 0.34
24 -4 -3 0.21 0.49
24 -4 -3 -0.26 0.98
24 -4 -3 0.18 0.28
24 -4 -3 1.24 1.11
24 4 -3 0.15 1.02
24 4 -3 0.03 0.11
24 4 -3 -0.18 0.24
24 4 -3 -0.12 1.41
24 4 -3 -0 0.23
24 4 -3 0.07 0.12
-24 -4 3 -0.05 1.07
-24 -4 3 0.14 0.1
-24 -4 3 -0.16 1.5
-24 -4 3 0.07 0.2
-24 -4 3 0.33 0.13
-24 4 4 0.08 3.59
-24 4 4 0.23 1.41
-24 4 4 0.02 0.24
-24 4 4 0.46 0.76
-24 4 4 0.54 0.78
-24 4 4 0.08 0.11
-24 4 4 -0.01 0.29
-24 4 4 0.33 0.9
24 -4 -4 0.03 1.75
24 -4 -4 0.05 0.28
24 -4 -4 0.1 0.56
24 -4 -4 0.51 1.03
24 -4 -4 0.05 0.18
24 -4 -4 0.02 0.35
24 -4 -4 0.24 1.36
24 4 -4 -0.01 0.87
24 4 -4 0.03 0.08
24 4 -4 -0.45 1.76
24 4 -4 0.14 0.2
24 4 -4 -0.01 0.12
-24 -4 4 0.82 1.02
-24 -4 4 0.09 0.12
-24 -4 4 0.66 1.63
-24 -4 4 0.2 0.22
-24 -4 4 0.04 0.12
-24 4 5 -0.04 1.04
-24 4 5 0.18 0.21
-24 4 5 0.11 0.86
-24 4 5 -0.01 1.7
-24 4 5 0.4 1.24
-24 4 5 0.42 0.13
-24 4 5 0.5 0.36
-24 4 5 0.04 1.06
24 -4 -5 -0.88 4.71
24 -4 -5 0.53 1.43
24 -4 -5 0.23 0.24
24 -4 -5 -0.05 0.66
24 -4 -5 -0.15 1.8
24 -4 -5 -0.1 1.38
24 -4 -5 0.09 0.14
24 -4 -5 1.41 0.39
24 -4 -5 -0.11 1.95
24 4 -5 0.34 0.82
24 4 -5 0.27 0.14
24 4 -5 0.55 1.54
24 4 -5 0.24 0.23
24 4 -5 0.33 0.13
-24 -4 5 0.02 0.86
-24 -4 5 0.4 1.16
-24 -4 5 0.44 0.23
-24 -4 5 0.17 0.11
-24 4 6 0.03 0.71
-24 4 6 0.01 0.16
-24 4 6 0.7 0.96
-24 4 6 0.67 2.03
-24 4 6 0.06 0.3
-24 4 6 0.03 0.27
-24 4 6 0.36 1.5
24 -4 -6 -0.06 1.56
24 -4 -6 -0.06 1.09
24 -4 -6 0.07 0.19
24 -4 -6 -0.03 0.73
24 -4 -6 0.65 2.07
24 -4 -6 0.05 0.18
24 -4 -6 0.32 0.19
24 4 -6 0.15 0.7
24 4 -6 -0.02 1.26
24 4 -6 0.04 0.18
-24 -4 6 0.17 0.77
-24 -4 6 0.52 1.84
-24 -4 6 0.07 0.21
-24 -4 6 0.05 0.11
-24 6 1 0.21 0.45
-24 6 1 0.28 1.59
-24 6 1 0.05 0.3
-24 6 1 0.36 0.36
-24 6 1 -0.04 0.29
-24 6 1 -0.08 0.72
-24 6 1 0.14 0.88
-24 6 1 0.71 0.34
-24 6 1 -0.04 0.51
24 -6 -1 0.63 0.45
24 -6 -1 0.13 1.8
24 -6 -1 0.03 0.34
24 -6 -1 -0.07 1.08
24 -6 -1 1.12 1.76
24 -6 -1 0.49 0.93
24 -6 -1 0.67 0.33
24 -6 -1 0.34 0.62
24 6 -1 -0.33 1.18
24 6 -1 0.06 0.11
-24 -6 1 0.05 1.32
-24 -6 1 0.1 0.1
-24 -6 1 1.27 1.62
-24 -6 1 1.25 0.84
-24 -6 1 0.05 0.11
-24 6 2 0.35 0.52
-24 6 2 0.65 1.9
-24 6 2 0.38 0.25
-24 6 2 0.23 0.35
-24 6 2 0.27 1.8
-24 6 2 0.17 0.82
-24 6 2 0.27 0.93
-24 6 2 0.42 0.28
-24 6 2 0.29 0.52
24 -6 -2 0.16 0.39
24 -6 -2 -0.65 1.92
24 -6 -2 0.39 0.3
24 -6 -2 0.19 0.3
24 -6 -2 0.17 3.35
24 -6 -2 -0.03 0.89
24 -6 -2 0.17 0.36
24 -6 -2 0.4 0.68
24 6 -2 0.16 1.08
24 6 -2 0.44 0.41
24 6 -2 1.1 1.68
24 6 -2 0.1 0.36
24 6 -2 0.6 0.13
-24 -6 2 0.78 1.19
-24 -6 2 0.83 0.14
-24 -6 2 0.44 1.52
-24 -6 2 0.17 0.3
-24 -6 2 0.85 0.16
-24 6 3 -0.04 0.73
-24 6 3 -0 2.03
-24 6 3 0.11 0.2
-24 6 3 0.04 0.39
-24 6 3 -0.39 5.86
-24 6 3 0.84 0.99
-24 6 3 0.35 1.07
-24 6 3 -0.04 0.37
-24 6 3 0.32 0.49
24 -6 -3 0.28 0.57
24 -6 -3 0.16 2.41
24 -6 -3 0.04 0.22
24 -6 -3 -0 0.36
24 -6 -3 0.11 0.83
24 -6 -3 0.02 1.02
24 -6 -3 0.27 0.35
24 -6 -3 0.14 0.63
24 6 -3 0.01 0.97
24 6 -3 0.01 0.09
24 6 -3 -0.22 1.51
24 6 -3 0.04 0.22
24 6 -3 0.21 0.1
-24 -6 3 0.18 1.02
-24 -6 3 -0.68 1.77
-24 -6 3 0.03 0.23
-24 -6 3 0.09 0.11
-24 6 4 0.21 1.76
-24 6 4 0.41 2.7
-24 6 4 0.07 0.19
-24 6 4 0.19 0.43
-24 6 4 0.52 1.39
-24 6 4 0.16 0.09
-24 6 4 0.32 0.39
-24 6 4 0.1 0.47
24 -6 -4 -0.11 0.88
24 -6 -4 -0.4 3.43
24 -6 -4 0.23 0.22
24 -6 -4 -0.01 0.38
24 -6 -4 -0.17 0.77
24 -6 -4 0.07 1.08
24 -6 -4 0.12 0.31
24 -6 -4 0.19 0.67
24 6 -4 0.33 0.85
24 6 -4 0.62 1.76
24 6 -4 0.15 0.21
24 6 -4 0.16 0.09
-24 -6 4 -0.05 0.91
-24 -6 4 0.25 2.11
-24 -6 4 0.52 0.25
-24 -6 4 0.09 0.1
-23 1 1 1.48 0.47
-23 1 1 1.34 0.92
-23 1 1 1.39 1.28
-23 1 1 -0.06 4.18
23 -1 -1 0.5 0.28
23 -1 -1 0.35 1.03
23 -1 -1 0.59 1.65
23 1 -1 0 0.56
23 1 -1 0.18 1.07
-23 -1 1 0.1 1.69
-23 -1 1 0.63 1.09
-23 -1 1 0.38 0.71
-23 1 2 0.14 1.59
-23 1 2 0.41 1.68
-23 1 2 0.38 1.22
-23 1 2 0.82 0.99
23 -1 -2 0.02 0.75
23 -1 -2 0.92 1.34
23 -1 -2 -0.18 0.88
23 1 -2 0.27 1.66
23 1 -2 0.81 0.59
23 1 -2 0.49 0.98
-23 -1 2 0.24 0.42
-23 -1 2 0.76 1.13
-23 -1 2 0.89 0.78
-23 1 3 0.7 0.66
-23 1 3 1.08 1.16
-23 1 3 0.9 0.27
23 -1 -3 0.59 3.04
23 -1 -3 1.16 1.08
23 -1 -3 0.22 1.01
23 -1 -3 0.61 0.47
23 -1 -3 1.13 0.55
23 1 -3 -0.03 1.25
23 1 -3 1.12 0.37
23 1 -3 0.52 1.13
23 1 -3 1.19 0.34
-23 -1 3 0.25 1.41
-23 -1 3 0.83 0.27
-23 -1 3 1.63 1.35
-23 -1 3 0.74 0.24
-23 1 4 1.07 1.66
-23 1 4 0.06 0.3
-23 1 4 0.19 0.42
-23 1 4 -0.14 0.99
-23 1 4 1.29 0.96
-23 1 4 0.18 0.17
-23 1 4 0.28 0.39
23 -1 -4 0.41 1.47
23 -1 -4 0.39 0.54
23 -1 -4 0.04 1.24
23 -1 -4 0.82 1.23
23 -1 -4 0.11 0.15
23 -1 -4 0.44 0.31
23 1 -4 -0.14 0.9
23 1 -4 0.49 0.2
23 1 -4 -0.23 1.06
23 1 -4 0.44 1.36
23 1 -4 0.3 0.2
-23 -1 4 -0.05 1.05
-23 -1 4 0.08 0.11
-23 -1 4 0.24 1.06
-23 -1 4 0 1.19
-23 -1 4 0.24 0.22
-23 -1 4 0.73 0.16
-23 1 5 0.51 1.29
-23 1 5 0.36 0.19
-23 1 5 0.65 0.36
-23 1 5 0.68 1.39
-23 1 5 0.33 1.68
-23 1 5 0.3 0.18
-23 1 5 0.61 0.29
23 -1 -5 0.74 1.07
23 -1 -5 0.39 0.28
23 -1 -5 0.61 0.42
23 -1 -5 0.31 1.33
23 -1 -5 0.74 0.94
23 -1 -5 0.76 0.22
23 -1 -5 0.24 0.23
23 1 -5 0.99 0.96
23 1 -5 0.91 0.16
23 1 -5 0.94 2.64
23 1 -5 0.07 0.98
23 1 -5 0.24 0.22
23 1 -5 0.53 0.49
-23 -1 5 0.72 1.07
-23 -1 5 0.54 0.12
-23 -1 5 0.78 1.31
-23 -1 5 -0 1.05
-23 -1 5 0.72 0.22
-23 -1 5 0.63 0.14
-23 1 6 -0.05 0.83
-23 1 6 0.05 0.11
-23 1 6 0.27 0.29
-23 1 6 0.04 1.53
-23 1 6 0.31 0.33
-23 1 6 0.1 0.24
23 -1 -6 0.24 0.78
23 -1 -6 0.7 0.17
23 -1 -6 0.2 0.31
23 -1 -6 0.15 2.44
23 -1 -6 0.62 2.68
23 -1 -6 0.09 0.2
23 -1 -6 0.04 0.31
23 -1 -6 0.26 0.15
23 1 -6 0.05 0.71
23 1 -6 0.03 0.08
23 1 -6 0.05 2.19
23 1 -6 0.24 0.2
23 1 -6 1.24 0.29
23 1 -6 0.04 0.13
-23 -1 6 0.04 0.89
-23 -1 6 0.31 0.11
-23 -1 6 0.4 2.61
-23 -1 6 0.43 3.03
-23 -1 6 0.09 0.26
-23 -1 6 0.07 0.36
-23 -1 6 0.04 0.13
-23 1 7 -0.02 0.7
-23 1 7 -0.01 0.07
-23 1 7 -0.01 0.21
-23 1 7 0.35 3.67
-23 1 7 0.02 0.47
-23 1 7 0.08 0.28
-23 1 7 0.03 0.13
23 -1 -7 -0 0.77
23 -1 -7 0.15 0.09
23 -1 -7 0.08 0.28
23 -1 -7 0.38 3.57
23 -1 -7 0.04 0.39
23 -1 -7 0.2 0.2
23 -1 -7 0.04 0.13
23 1 -7 -0.15 0.62
23 1 -7 0.08 0.1
23 1 -7 0.24 1.27
23 1 -7 0.02 0.34
23 1 -7 0.05 0.21
23 1 -7 0.08 0.1
-23 -1 7 0.24 0.67
-23 -1 7 0 0.38
-23 -1 7 0.11 0.49
-23 -1 7 0.02 0.2
-23 -1 7 0.03 0.13
-23 1 8 0.3 0.69
-23 1 8 0.02 0.09
-23 1 8 0.09 0.15
-23 1 8 0.02 0.76
-23 1 8 0.03 0.14
-23 1 8 0.1 0.13
23 -1 -8 0.13 0.63
23 -1 -8 0.01 0.06
23 -1 -8 0.23 0.21
23 -1 -8 0.08 0.49
23 -1 -8 0.05 0.09
23 -1 -8 0.09 0.12
23 1 -8 0.02 0.56
23 1 -8 0.04 0.32
23 1 -8 0.09 0.5
23 1 -8 0.08 0.19
23 1 -8 0.1 0.1
-23 -1 8 -0.01 0.58
-23 -1 8 -0.01 0.22
-23 -1 8 -0.02 0.52
-23 -1 8 0.04 0.25
-23 -1 8 0.02 0.11
-23 3 1 0.79 0.37
-23 3 1 0.89 1.19
-23 3 1 0.77 0.53
-23 3 1 1 0.7
-23 3 1 0.75 2.12
-23 3 1 1.43 0.85
-23 3 1 0.87 0.99
23 -3 -1 1.25 0.38
23 -3 -1 0.81 1.17
23 -3 -1 0.19 0.57
23 -3 -1 1.06 3.21
23 -3 -1 0.43 0.76
23 -3 -1 0.97 0.49
23 -3 -1 2.67 1.28
23 3 -1 3.27 1.75
23 3 -1 1.25 0.4
23 3 -1 1.27 0.2
-23 -3 1 1.65 1.84
-23 -3 1 0.47 0.24
-23 -3 1 1.3 1.35
-23 -3 1 1.39 0.22
-23 3 2 0.24 0.63
-23 3 2 0.21 1.26
-23 3 2 0.54 0.4
-23 3 2 1.42 0.85
-23 3 2 -0.45 4.61
-23 3 2 0.65 0.81
-23 3 2 0.73 0.43
-23 3 2 0.59 1.14
23 -3 -2 0.41 0.5
23 -3 -2 0.19 1.43
23 -3 -2 0.4 0.46
23 -3 -2 0.32 0.63
23 -3 -2 0.18 0.9
23 -3 -2 -0.04 0.87
23 -3 -2 0.22 0.36
23 -3 -2 0.97 1.6
23 3 -2 0.47 1.26
23 3 -2 0.33 0.18
23 3 -2 0.69 1.19
23 3 -2 0.39 0.72
23 3 -2 0.46 0.14
-23 -3 2 3.55 1.58
-23 -3 2 0.35 0.18
-23 -3 2 0.23 1.23
-23 -3 2 1.41 0.41
-23 -3 2 0.33 0.14
-23 3 3 0.56 1.88
-23 3 3 0.07 2.27
-23 3 3 1.04 1.49
-23 3 3 0.67 0.4
-23 3 3 0.63 0.95
-23 3 3 1.72 1.08
-23 3 3 0.53 0.43
-23 3 3 0.75 0.32
-23 3 3 0.74 1.36
23 -3 -3 0.1 1.01
23 -3 -3 0.35 0.37
23 -3 -3 0.64 0.75
23 -3 -3 0.15 0.87
23 -3 -3 0.97 0.31
23 -3 -3 0.85 2.12
23 3 -3 0.17 0.98
23 3 -3 1.28 0.21
23 3 -3 0.85 0.72
23 3 -3 -0.16 1.16
23 3 -3 0.94 0.27
23 3 -3 0.43 0.14
-23 -3 3 0.79 1.07
-23 -3 3 0.72 0.15
-23 -3 3 1.52 1.46
-23 -3 3 1.44 0.27
-23 -3 3 0.53 0.15
-23 3 4 -0.06 4.28
-23 3 4 0.28 1.07
-23 3 4 0.4 0.36
-23 3 4 0.99 1.05
-23 3 4 0.49 0.74
-23 3 4 0.62 0.16
-23 3 4 0.78 0.3
-23 3 4 0.06 1.68
23 -3 -4 0.25 2.9
23 -3 -4 0.69 1.27
23 -3 -4 0.34 0.36
23 -3 -4 0.28 0.83
23 -3 -4 8.08 1.65
23 -3 -4 0.45 0.97
23 -3 -4 0.83 0.17
23 -3 -4 0.14 0.29
23 3 -4 0.4 0.84
23 3 -4 0.39 0.12
23 3 -4 0.25 1.67
23 3 -4 0.66 0.25
23 3 -4 0.74 0.15
-23 -3 4 0.95 1.13
-23 -3 4 0.53 0.13
-23 -3 4 0.04 0.69
-23 -3 4 2.36 1.63
-23 -3 4 0.62 0.27
-23 -3 4 0.51 0.13
-23 3 5 -0 0.83
-23 3 5 0.04 0.24
-23 3 5 -0.07 1.14
-23 3 5 0.42 1.57
-23 3 5 0.32 1.65
-23 3 5 0.07 0.14
-23 3 5 0.32 0.32
23 -3 -5 -0.21 1.44
23 -3 -5 -0.01 0.94
23 -3 -5 0.09 0.3
23 -3 -5 0.03 0.88
23 -3 -5 0.18 1.65
23 -3 -5 0.51 1.5
23 -3 -5 0.07 0.14
23 -3 -5 0.16 0.37
23 3 -5 0.29 0.77
23 3 -5 0.38 0.12
23 3 -5 0.41 1.13
23 3 -5 0.55 0.27
-23 -3 5 0.12 0.83
-23 -3 5 -0.28 1.08
-23 -3 5 0.14 0.2
-23 -3 5 0.02 0.12
-23 3 6 -0.1 1.25
-23 3 6 0.08 0.29
-23 3 6 0.07 0.18
-23 3 6 0.01 1.34
-23 3 6 0.29 1.77
-23 3 6 0.07 0.34
-23 3 6 1.01 0.35
23 -3 -6 -0.05 1.03
23 -3 -6 0.15 0.53
23 -3 -6 0.09 0.21
23 -3 -6 0.34 0.99
23 -3 -6 -0.11 1.7
23 -3 -6 0.07 0.22
23 -3 -6 0.43 0.2
23 3 -6 0.7 0.7
23 3 -6 0.01 1.36
23 3 -6 0.09 0.21
-23 -3 6 0.22 0.85
-23 -3 6 -0.22 3.04
-23 -3 6 0 0.24
-23 -3 6 0.03 0.1
-23 3 7 -0.06 0.91
-23 3 7 -0.03 0.14
-23 3 7 0.03 0.15
-23 3 7 -0.06 1.53
-23 3 7 -0.32 1.92
-23 3 7 0.01 0.59
-23 3 7 0.09 0.15
23 -3 -7 -0.04 0.86
23 -3 -7 0.27 0.26
23 -3 -7 0.04 0.16
23 -3 -7 0.19 0.94
23 -3 -7 -0.12 2.61
23 -3 -7 0.17 0.38
23 -3 -7 0.02 0.11
23 3 -7 0.08 0.56
23 3 -7 -0.59 3.76
23 3 -7 0.07 0.26
23 3 -7 0.06 0.11
-23 -3 7 -0.05 0.62
-23 -3 7 0.36 1.51
-23 -3 7 0.04 0.39
-23 -3 7 0.04 0.11
-23 5 1 0.35 0.37
-23 5 1 0.13 1.41
-23 5 1 0.13 0.41
-23 5 1 0.08 0.36
-23 5 1 0.3 0.82
-23 5 1 -0.24 0.8
-23 5 1 0.5 0.37
-23 5 1 0.04 0.6
23 -5 -1 0.22 0.35
23 -5 -1 -0.02 1.45
23 -5 -1 0.06 0.43
23 -5 -1 0.43 0.33
23 -5 -1 0.18 1.32
23 -5 -1 0.03 0.82
23 -5 -1 0.62 0.34
23 -5 -1 0.56 0.75
23 5 -1 -0.08 1.25
23 5 -1 0.05 0.11
-23 -5 1 -0.31 1.42
-23 -5 1 1.16 0.19
-23 -5 1 0.37 1.5
-23 -5 1 0.21 0.98
-23 -5 1 0.36 0.13
-23 5 2 1.71 0.57
-23 5 2 1.56 1.65
-23 5 2 0.52 0.32
-23 5 2 1.1 0.41
-23 5 2 -0.06 2.77
-23 5 2 0.72 0.76
-23 5 2 0.55 0.98
-23 5 2 0.41 0.31
-23 5 2 0.85 0.63
23 -5 -2 0.73 0.43
23 -5 -2 1.09 1.71
23 -5 -2 0.59 0.36
23 -5 -2 0.32 0.34
23 -5 -2 0.84 5.82
23 -5 -2 0.31 0.85
23 -5 -2 0.52 0.32
23 -5 -2 0.63 0.71
23 5 -2 0.66 1.07
23 5 -2 1.23 1.47
23 5 -2 0.49 0.41
23 5 -2 0.6 0.15
-23 -5 2 1.59 1.12
-23 -5 2 0.37 0.12
-23 -5 2 1.07 1.5
-23 -5 2 0.97 0.33
-23 -5 2 0.89 0.17
-23 5 3 0.49 0.87
-23 5 3 1.88 1.89
-23 5 3 0.75 0.25
-23 5 3 0.56 0.44
-23 5 3 1.01 1.01
-23 5 3 0.6 0.35
-23 5 3 0.82 0.62
23 -5 -3 0.33 0.67
23 -5 -3 -0.09 2.16
23 -5 -3 0.65 0.34
23 -5 -3 0.48 0.38
23 -5 -3 -0.02 0.8
23 -5 -3 0.7 1.03
23 -5 -3 0.57 0.38
23 -5 -3 1.43 0.7
23 5 -3 0.71 0.94
23 5 -3 0.91 0.16
23 5 -3 0.26 1.53
23 5 -3 0.23 0.22
23 5 -3 1.09 0.18
-23 -5 3 0.4 1.01
-23 -5 3 0.61 0.16
-23 -5 3 0.76 1.45
-23 -5 3 0.54 0.23
-23 -5 3 0.98 0.18
-23 5 4 0.28 2.09
-23 5 4 0.72 2.89
-23 5 4 -0.01 0.19
-23 5 4 0.05 0.47
-23 5 4 0.32 1.23
-23 5 4 0.15 0.09
-23 5 4 0.04 0.38
-23 5 4 0.26 0.6
23 -5 -4 0.01 1.19
23 -5 -4 0.01 0.21
23 -5 -4 0.12 0.41
23 -5 -4 -0.08 0.7
23 -5 -4 0.22 0.21
23 -5 -4 0.17 0.35
23 -5 -4 0.02 0.64
23 5 -4 0.37 0.82
23 5 -4 0.29 0.13
23 5 -4 -0.09 1.86
23 5 -4 0.78 0.26
23 5 -4 0.07 0.1
-23 -5 4 0.03 0.88
-23 -5 4 0.37 1.6
-23 -5 4 0.01 0.23
-23 -5 4 0.03 0.12
-23 5 5 0.14 4.87
-23 5 5 0 1.44
-23 5 5 0.22 0.17
-23 5 5 0.1 0.45
-23 5 5 -0.09 1.87
-23 5 5 0.09 0.15
-23 5 5 0.04 0.28
-23 5 5 0.02 0.57
23 -5 -5 0.48 3.08
23 -5 -5 0.07 0.19
23 -5 -5 0.24 0.41
23 -5 -5 -0.02 1.84
23 -5 -5 -0.14 1.4
23 -5 -5 0.06 0.11
23 -5 -5 0.15 0.2
23 -5 -5 0.12 0.71
23 5 -5 0.37 0.73
23 5 -5 -0.02 1.47
23 5 -5 0.1 0.24
23 5 -5 0.04 0.1
-23 -5 5 -0.05 0.79
-23 -5 5 -0.09 1.32
-23 -5 5 -0.04 0.21
-23 -5 5 0.09 0.11
-23 5 6 -0.21 1.09
-23 5 6 0.05 0.17
-23 5 6 0.21 0.62
-23 5 6 -0.78 2.21
-23 5 6 0.04 0.41
-23 5 6 0.17 0.16
-23 5 6 -0.05 0.54
23 -5 -6 2.39 6.97
23 -5 -6 0.88 1.34
23 -5 -6 0.02 0.14
23 -5 -6 -0.01 0.51
23 -5 -6 0.3 2.17
23 -5 -6 0.05 0.26
23 -5 -6 0.17 0.12
23 -5 -6 0.21 0.87
23 5 -6 0.03 0.61
23 5 -6 -0.8 2.71
23 5 -6 0.77 1.37
23 5 -6 0.05 0.19
23 5 -6 0.02 0.08
-23 -5 6 -0.1 0.7
-23 -5 6 0.35 1.8
-23 -5 6 0.05 0.2
-23 -5 6 0.12 0.1
-23 7 1 0.5 0.44
-23 7 1 0.74 1.61
-23 7 1 0.2 0.26
-23 7 1 -0.07 2.24
-23 7 1 0.48 0.34
-23 7 1 0.3 0.61
-23 7 1 -0.03 1.96
-23 7 1 0.32 0.97
-23 7 1 0.11 0.28
-23 7 1 0.15 0.4
23 -7 -1 2.42 0.52
23 -7 -1 0.41 1.91
23 -7 -1 0.18 0.26
23 -7 -1 0.32 0.25
23 -7 -1 0.1 0.62
23 -7 -1 -0.29 1.49
23 -7 -1 0.08 0.95
23 -7 -1 0.19 0.34
23 -7 -1 0.35 0.48
23 7 -1 0.25 0.09
23 7 -1 0.16 0.93
23 7 -1 -0.39 1.89
23 7 -1 0.07 0.99
23 7 -1 0.13 0.09
-23 -7 1 0.31 1.17
-23 -7 1 0.31 0.1
-23 -7 1 -0.16 1.57
-23 -7 1 0.29 0.46
-23 -7 1 0.06 0.09
-23 7 2 0.15 0.45
-23 7 2 0.15 2
-23 7 2 1.14 0.28
-23 7 2 0.09 0.23
-23 7 2 0.7 1.14
-23 7 2 -0.01 0.93
-23 7 2 0.16 0.4
-23 7 2 -0.03 0.36
23 -7 -2 0.21 0.43
23 -7 -2 0.32 2
23 -7 -2 0.01 0.21
23 -7 -2 0.3 0.28
23 -7 -2 0.45 2.44
23 -7 -2 0.34 0.96
23 -7 -2 -0.02 0.38
23 -7 -2 0.38 0.46
23 7 -2 0 0.95
23 7 -2 0.28 1.53
23 7 -2 0.05 0.31
23 7 -2 0.14 0.09
-23 -7 2 0.09 1.07
-23 -7 2 0.68 0.83
-23 -7 2 0.15 1.74
-23 -7 2 0.07 0.24
-23 -7 2 0.1 0.09
-23 7 3 0.29 0.67
-23 7 3 0.33 2.16
-23 7 3 0.19 0.21
-23 7 3 0.12 0.29
-23 7 3 0.17 4.35
-23 7 3 0.1 0.71
-23 7 3 0.07 1.08
-23 7 3 0.22 0.41
-23 7 3 0.02 0.33
23 -7 -3 0.04 0.57
23 -7 -3 -0.11 2.49
23 -7 -3 0.17 0.18
23 -7 -3 0.13 0.71
23 -7 -3 0.19 0.94
23 -7 -3 0.05 0.3
23 -7 -3 0.2 0.44
23 7 -3 -0.13 0.87
23 7 -3 0.05 1.56
23 7 -3 0.03 0.21
23 7 -3 0.1 0.08
-23 -7 3 0.18 0.93
-23 -7 3 0.17 1.82
-23 -7 3 0.01 0.21
-23 -7 3 0.06 0.09
-23 -7 3 -0.73 1.75
-23 7 4 -0.15 1.16
-23 7 4 0.21 2.48
-23 7 4 0.2 0.17
-23 7 4 0.29 0.35
-23 7 4 0.1 0.05
-23 7 4 -0.02 1.18
-23 7 4 0.03 0.28
-23 7 4 0.01 0.29
23 -7 -4 0.15 0.79
23 -7 -4 -0.09 3
23 -7 -4 0.03 0.19
23 -7 -4 0.27 0.57
23 -7 -4 -0.03 1.3
23 -7 -4 0.18 0.19
23 -7 -4 0.13 0.4
23 7 -4 0.07 0.77
23 7 -4 -0.18 2.6
23 7 -4 -0.39 1.82
23 7 -4 -0.04 0.26
23 7 -4 0 0.08
-23 -7 4 -0.16 0.82
-23 -7 4 0.39 2.19
-23 -7 4 0.09 0.24
-23 -7 4 0.03 0.09
-23 -7 4 0.74 2.11
-22 0 1 0.2 0.59
-22 0 1 0.09 0.83
-22 0 1 0.08 1.22
22 0 -1 0.17 0.33
22 0 -1 -0 1.07
22 0 -1 -0.13 1.27
-22 0 2 0.61 0.79
-22 0 2 1.66 0.93
22 0 -2 0.1 1.8
22 0 -2 1.31 1.04
22 0 -2 0.69 0.95
-22 0 3 -0.13 1.51
-22 0 3 0.3 0.37
-22 0 3 0.42 1.1
-22 0 3 0.34 0.2
22 0 -3 -0.11 1.32
22 0 -3 0.18 0.51
22 0 -3 0.23 1.07
22 0 -3 0.51 0.28
-22 0 4 3.23 1.26
-22 0 4 4.79 0.55
-22 0 4 1.16 1.07
-22 0 4 3.82 1.05
-22 0 4 3.98 0.47
22 0 -4 4.21 1.16
22 0 -4 4.81 0.6
22 0 -4 2.91 1.22
22 0 -4 1.32 1.19
22 0 -4 2.37 0.33
22 0 -4 4.04 0.66
-22 0 5 -0.15 0.97
-22 0 5 0.04 0.1
-22 0 5 0.36 0.49
-22 0 5 -0.08 1.14
-22 0 5 0.09 1.74
-22 0 5 1.21 0.24
-22 0 5 -0.07 0.31
-22 0 5 0.2 0.15
22 0 -5 0.05 0.93
22 0 -5 0.09 0.14
22 0 -5 -0.02 1.62
22 0 -5 0.42 1.05
22 0 -5 1.05 0.24
22 0 -5 0.27 0.25
22 0 -5 0.25 0.14
-22 0 6 0.04 0.84
-22 0 6 0.94 0.14
-22 0 6 0.04 0.33
-22 0 6 -0.17 2.84
-22 0 6 0.2 0.34
-22 0 6 0.2 0.21
-22 0 6 0.07 0.13
22 0 -6 -0.01 0.66
22 0 -6 0.04 0.07
22 0 -6 1.65 0.51
22 0 -6 0.69 2.41
22 0 -6 0.19 2.75
22 0 -6 0.24 0.22
22 0 -6 0.09 0.25
22 0 -6 0.11 0.13
-22 0 7 -0.12 0.64
-22 0 7 0.05 0.09
-22 0 7 0.25 0.25
-22 0 7 0 0.46
-22 0 7 0.04 0.26
-22 0 7 0.02 0.12
22 0 -7 0.27 0.59
22 0 -7 0.04 0.08
22 0 -7 -0.04 0.26
22 0 -7 0.02 0.45
22 0 -7 0.42 0.25
22 0 -7 0.08 0.13
-22 0 8 0.05 0.6
-22 0 8 -0.03 0.18
-22 0 8 0.04 0.69
-22 0 8 0.05 0.17
-22 0 8 0.2 0.13
22 0 -8 0.04 0.55
22 0 -8 0.12 0.23
22 0 -8 0.08 0.48
22 0 -8 0.03 0.09
22 0 -8 0.18 0.11
-22 2 1 0.39 0.32
-22 2 1 0.4 0.89
-22 2 1 0.43 1.66
-22 2 1 1.12 2.57
-22 2 1 -0.88 0.67
-22 2 1 1.4 1.62
22 -2 -1 1.23 0.32
22 -2 -1 -0.14 1.01
22 -2 -1 0.56 0.98
22 -2 -1 0.11 4.65
22 -2 -1 1.34 0.74
22 -2 -1 1.45 2.59
22 2 -1 2.48 0.57
-22 -2 1 0.36 0.42
-22 -2 1 0.01 1.15
-22 2 2 0.11 0.89
-22 2 2 0.72 1.21
-22 2 2 -0.02 1.39
-22 2 2 0.63 0.56
-22 2 2 0.02 1.81
-22 2 2 -0.16 0.81
-22 2 2 0.23 2.58
22 -2 -2 0.11 0.54
22 -2 -2 0.44 1.68
22 -2 -2 -0.02 1.44
22 -2 -2 0.1 1.19
22 -2 -2 0.38 0.77
22 -2 -2 0.23 0.44
22 2 -2 0.04 1.36
22 2 -2 0.14 0.32
22 2 -2 0.29 1.01
22 2 -2 3.59 1.13
22 2 -2 0.01 0.13
-22 -2 2 0.59 1.5
-22 -2 2 0.03 0.24
-22 -2 2 0.25 1.05
-22 -2 2 1.48 0.46
-22 -2 2 0.25 0.15
-22 2 3 0.95 2.82
-22 2 3 1.68 1.2
-22 2 3 0.76 0.44
-22 2 3 1.55 2.29
-22 2 3 2.41 1.19
-22 2 3 0.78 0.24
-22 2 3 0.44 0.35
22 -2 -3 0.45 1.62
22 -2 -3 1.67 1.29
22 -2 -3 0.7 0.54
22 -2 -3 0.66 1.25
22 -2 -3 0.44 0.99
22 -2 -3 0.86 0.54
22 -2 -3 1.54 0.36
22 2 -3 0.76 0.98
22 2 -3 1.13 0.24
22 2 -3 0.9 0.78
22 2 -3 0.26 1.18
22 2 -3 2.1 0.36
22 2 -3 0.58 0.15
-22 -2 3 1.03 1.11
-22 -2 3 0.14 0.13
-22 -2 3 1.13 1.31
-22 -2 3 1.94 0.31
-22 -2 3 0.94 0.18
-22 2 4 0.17 0.7
-22 2 4 0.03 0.36
-22 2 4 0.95 2.58
-22 2 4 0.19 1.04
-22 2 4 0.06 0.71
-22 2 4 0.26 0.18
-22 2 4 0.7 0.27
22 -2 -4 -0.17 1.54
22 -2 -4 0.15 0.96
22 -2 -4 0.02 0.38
22 -2 -4 -0.08 1.41
22 -2 -4 0.74 1.27
22 -2 -4 0.08 0.89
22 -2 -4 0.88 0.2
22 -2 -4 0.17 0.26
22 2 -4 0.79 0.85
22 2 -4 0.29 0.13
22 2 -4 0.17 1.71
22 2 -4 2.59 1.51
22 2 -4 0.38 0.23
-22 -2 4 1.31 0.96
-22 -2 4 0.1 0.1
-22 -2 4 0.16 0.87
-22 -2 4 1.57 1.23
-22 -2 4 0.21 0.24
-22 -2 4 0.48 0.13
-22 2 5 0.32 1.33
-22 2 5 0.74 0.33
-22 2 5 0.3 0.32
-22 2 5 0.89 2.88
-22 2 5 1 1.5
-22 2 5 0.36 1.84
-22 2 5 0.59 0.18
-22 2 5 0.4 0.29
22 -2 -5 0.09 1.11
22 -2 -5 1.17 0.53
22 -2 -5 0.5 0.34
22 -2 -5 0.44 1.71
22 -2 -5 0.49 1.44
22 -2 -5 0.62 1.91
22 -2 -5 0.45 0.17
22 -2 -5 0.31 0.34
22 2 -5 0.55 0.73
22 2 -5 1.02 0.15
22 2 -5 0.52 1.01
22 2 -5 0.39 0.21
-22 -2 5 1.2 0.83
-22 -2 5 0.49 0.13
-22 -2 5 0.45 1.08
-22 -2 5 0.54 0.23
-22 -2 5 0.7 0.17
-22 2 6 0.16 0.94
-22 2 6 0.05 0.16
-22 2 6 0.04 0.21
-22 2 6 -0.26 2.94
-22 2 6 -0.05 1.48
-22 2 6 0.06 0.4
-22 2 6 0.36 0.36
22 -2 -6 0.12 0.85
22 -2 -6 0.14 0.22
22 -2 -6 0.1 0.27
22 -2 -6 0.39 1.8
22 -2 -6 -0.08 1.74
22 -2 -6 0.23 0.26
22 -2 -6 2.15 0.35
22 2 -6 -0.06 0.64
22 2 -6 0.07 0.11
22 2 -6 0.52 2.29
22 2 -6 0.3 0.23
22 2 -6 0.71 0.4
22 2 -6 0.19 0.11
-22 -2 6 0.08 0.68
-22 -2 6 0.33 2.96
-22 -2 6 0.09 0.29
-22 -2 6 0.32 0.12
-22 2 7 -0.01 0.76
-22 2 7 0.37 0.1
-22 2 7 0.08 0.15
-22 2 7 0.1 2.82
-22 2 7 -0.28 2.75
-22 2 7 -0.03 0.6
-22 2 7 0.13 0.18
22 -2 -7 0.24 0.73
22 -2 -7 0.16 0.11
22 -2 -7 0.06 0.18
22 -2 -7 0.33 1.97
22 -2 -7 0.33 4.25
22 -2 -7 0.37 0.43
22 -2 -7 0.04 0.11
22 -2 -7 0.08 0.14
22 2 -7 -0.06 0.55
22 2 -7 0.62 1.34
22 2 -7 0.06 0.4
22 2 -7 0.22 0.17
22 2 -7 0.23 0.11
-22 -2 7 0.14 0.61
-22 -2 7 0.21 0.53
-22 -2 7 0.06 0.26
-22 -2 7 0.25 0.13
-22 2 8 0.09 0.67
-22 2 8 0.01 0.06
-22 2 8 0.05 0.14
-22 2 8 -0.64 3.35
-22 2 8 0.32 5.07
-22 2 8 0.04 0.09
-22 2 8 0.08 0.13
22 -2 -8 -0.01 0.59
22 -2 -8 0.42 0.09
22 -2 -8 0.14 0.15
22 -2 -8 -0.52 2.14
22 -2 -8 -0.05 0.95
22 -2 -8 0 0.09
22 -2 -8 0.11 0.12
22 2 -8 -0.04 0.5
22 2 -8 0.54 2.8
22 2 -8 0.12 0.55
22 2 -8 0.1 0.22
22 2 -8 0.07 0.11
-22 -2 8 -0.06 0.58
-22 -2 8 -0.02 0.39
-22 -2 8 0.49 2.51
-22 -2 8 0.16 0.55
-22 -2 8 -0 0.16
-22 -2 8 0.07 0.12
-22 4 1 2.81 0.49
-22 4 1 1.01 1.19
-22 4 1 1.08 0.43
-22 4 1 1.2 0.42
-22 4 1 1.27 1.18
-22 4 1 0.97 0.77
-22 4 1 0.99 0.4
-22 4 1 0.38 0.63
22 -4 -1 0.44 0.35
22 -4 -1 0.85 1.15
22 -4 -1 0.78 0.49
22 -4 -1 0.58 0.36
22 -4 -1 1.47 2.02
22 -4 -1 0.33 0.73
22 -4 -1 2.49 0.46
22 -4 -1 0.71 0.75
22 4 -1 0.42 1.34
22 4 -1 0.58 0.15
-22 -4 1 0.39 1.46
-22 -4 1 0.71 0.17
-22 -4 1 2.81 1.25
-22 -4 1 0.94 0.17
-22 4 2 0.1 0.51
-22 4 2 0.19 1.18
-22 4 2 0.06 0.39
-22 4 2 2.05 0.52
-22 4 2 0.28 3.88
-22 4 2 0.45 0.71
-22 4 2 0.51 0.93
-22 4 2 0.28 0.32
-22 4 2 0.76 0.62
22 -4 -2 0.03 0.39
22 -4 -2 0.16 1.32
22 -4 -2 0.06 0.42
22 -4 -2 0.23 0.37
22 -4 -2 0.63 0.78
22 -4 -2 0.63 0.9
22 -4 -2 0.25 0.29
22 -4 -2 0.1 0.75
22 4 -2 -0.34 0.98
22 4 -2 0.17 0.15
22 4 -2 -0.48 1.11
22 4 -2 1.19 0.46
22 4 -2 1.86 0.25
-22 -4 2 0.01 1.08
-22 -4 2 0.1 0.12
-22 -4 2 -0.05 1.11
-22 -4 2 0.84 0.33
-22 -4 2 0.81 0.15
-22 4 3 2.19 1.29
-22 4 3 1.11 1.71
-22 4 3 0.96 0.32
-22 4 3 2.83 0.65
-22 4 3 1.03 1
-22 4 3 1.3 0.33
-22 4 3 0.38 0.65
22 -4 -3 0.94 0.78
22 -4 -3 -0.21 2.33
22 -4 -3 1.08 0.42
22 -4 -3 0.58 0.45
22 -4 -3 -0.06 0.87
22 -4 -3 0.5 0.33
22 -4 -3 1.3 0.85
22 4 -3 1.13 0.93
22 4 -3 0.94 0.15
22 4 -3 1.35 1.42
22 4 -3 0.59 0.23
22 4 -3 0.92 0.17
-22 -4 3 0.72 1.02
-22 -4 3 0.71 0.13
-22 -4 3 1.79 0.32
-22 -4 3 1.29 1.51
-22 -4 3 0.79 0.24
-22 -4 3 1.14 0.18
-22 4 4 -0.25 2.98
-22 4 4 0.44 1.46
-22 4 4 0.18 0.25
-22 4 4 0.8 0.61
-22 4 4 1.76 1.23
-22 4 4 0.97 0.17
-22 4 4 0.6 0.36
-22 4 4 0.44 0.7
22 -4 -4 0.51 1.98
22 -4 -4 0.64 0.31
22 -4 -4 0.33 0.49
22 -4 -4 0.57 1.23
22 -4 -4 0.06 0.66
22 -4 -4 0.35 0.13
22 -4 -4 0.97 0.39
22 -4 -4 1.64 1.03
22 4 -4 0.71 0.8
22 4 -4 0.45 0.12
22 4 -4 0.31 1.7
22 4 -4 0.93 0.26
22 4 -4 0.4 0.14
-22 -4 4 0.35 0.87
-22 -4 4 0.69 1.57
-22 -4 4 0.37 0.28
-22 -4 4 0.5 0.15
-22 4 5 0.21 1.13
-22 4 5 0.09 0.17
-22 4 5 0.08 0.6
-22 4 5 -0.38 1.63
-22 4 5 0.07 0.2
-22 4 5 0.5 0.36
-22 4 5 -0.04 0.77
22 -4 -5 -0.99 4.16
22 -4 -5 0.38 1.14
22 -4 -5 0.08 0.18
22 -4 -5 0.31 0.55
22 -4 -5 -0.24 1.72
22 -4 -5 0.53 1.26
22 -4 -5 0.7 0.15
22 -4 -5 0.17 0.23
22 -4 -5 1.05 1.35
22 4 -5 0.07 0.7
22 4 -5 -0.3 1.28
22 4 -5 0.37 0.24
22 4 -5 0.11 0.11
-22 -4 5 0.15 0.75
-22 -4 5 -0.24 1
-22 -4 5 0.08 0.21
-22 -4 5 0.18 0.1
-22 4 6 -0.38 1.5
-22 4 6 0.25 0.6
-22 4 6 0.58 0.2
-22 4 6 0.05 0.8
-22 4 6 0.38 1.88
-22 4 6 -0.03 0.38
-22 4 6 0.17 0.19
-22 4 6 -0.21 1.07
22 -4 -6 0.25 1.24
22 -4 -6 0.26 0.89
22 -4 -6 0.09 0.18
22 -4 -6 0.07 0.61
22 -4 -6 -0.15 1.78
22 -4 -6 0.72 0.35
22 -4 -6 0.41 0.15
22 4 -6 0.13 0.6
22 4 -6 -0.21 2.5
22 4 -6 -0.27 1.28
22 4 -6 0.01 0.19
-22 -4 6 0.09 0.65
-22 -4 6 0.48 2.73
-22 -4 6 0.18 0.27
-22 -4 6 0.22 0.12
-22 4 7 -0.11 1.06
-22 4 7 0.21 0.26
-22 4 7 0.17 0.16
-22 4 7 0.03 0.92
-22 4 7 0.32 1.91
-22 4 7 0.42 0.14
-22 4 7 0.04 1.8
22 -4 -7 0.02 0.91
22 -4 -7 0.07 0.81
22 -4 -7 0.37 0.48
22 -4 -7 0.25 0.16
22 -4 -7 0.13 0.7
22 -4 -7 0.28 2.1
22 -4 -7 0.25 0.86
22 -4 -7 0.23 0.11
22 4 -7 0.11 0.49
22 4 -7 -0.09 3.7
22 4 -7 0.44 0.31
-22 -4 7 0.47 0.56
-22 -4 7 -0.14 2.35
-22 -4 7 0.08 1.54
-22 -4 7 0.29 0.44
-22 -4 7 0.76 0.14
-22 6 1 0.25 0.44
-22 6 1 0.22 1.35
-22 6 1 0.37 0.27
-22 6 1 0.06 0.27
-22 6 1 0.44 0.68
-22 6 1 0.28 0.85
-22 6 1 0.25 0.31
-22 6 1 0.06 0.44
22 -6 -1 0.73 0.41
22 -6 -1 0.14 1.53
22 -6 -1 0.2 0.32
22 -6 -1 0.04 0.31
22 -6 -1 0.11 0.83
22 -6 -1 1.21 1.53
22 -6 -1 0.4 0.86
22 -6 -1 0.11 0.3
22 -6 -1 0.23 0.51
22 6 -1 0.25 1
22 6 -1 -0.85 0.42
22 6 -1 0.37 1.54
22 6 -1 0.42 0.86
22 6 -1 1.33 0.19
-22 -6 1 0.45 1.14
-22 -6 1 0.18 0.11
-22 -6 1 0.76 1.51
-22 -6 1 0.35 0.53
-22 -6 1 0.5 0.13
-22 6 2 0.12 0.47
-22 6 2 0.35 1.58
-22 6 2 0.1 0.23
-22 6 2 0.35 0.33
-22 6 2 0.13 0.33
-22 6 2 0 1.77
-22 6 2 0.21 0.64
-22 6 2 0.17 0.86
-22 6 2 0.14 0.31
-22 6 2 0.11 0.43
22 -6 -2 0.07 0.37
22 -6 -2 -0.33 1.63
22 -6 -2 -0.02 0.29
22 -6 -2 0.25 2.91
22 -6 -2 0.02 0.83
22 -6 -2 0.17 0.4
22 -6 -2 0.3 0.52
22 6 -2 0.17 0.9
22 6 -2 -0.1 1.29
22 6 -2 0.02 0.32
22 6 -2 0.11 0.1
-22 -6 2 -0.18 0.87
-22 -6 2 0.04 0.14
-22 -6 2 0.05 0.27
-22 -6 2 0.49 1.36
-22 -6 2 0.08 0.25
-22 -6 2 0.11 0.11
-22 6 3 0.18 0.69
-22 6 3 -0.03 1.62
-22 6 3 0.06 0.23
-22 6 3 0.05 0.35
-22 6 3 -0.53 4.51
-22 6 3 0.19 0.68
-22 6 3 0.15 1.09
-22 6 3 0.41 0.42
-22 6 3 0.06 0.38
22 -6 -3 0.17 0.55
22 -6 -3 0.28 2.11
22 -6 -3 0.2 0.21
22 -6 -3 0.03 0.3
22 -6 -3 0.24 0.74
22 -6 -3 0.3 0.97
22 -6 -3 0.05 0.37
22 -6 -3 0.62 0.5
22 6 -3 0.1 0.83
22 6 -3 0.58 1.43
22 6 -3 0.17 0.22
22 6 -3 0.08 0.09
-22 -6 3 0.73 0.91
-22 -6 3 1.36 1.53
-22 -6 3 -0.07 0.22
-22 -6 3 0.18 0.11
-22 6 4 0.53 1.51
-22 6 4 1.83 2.52
-22 6 4 0.54 0.2
-22 6 4 0.14 0.39
-22 6 4 0.79 1.65
-22 6 4 0.31 0.06
-22 6 4 0.57 0.34
-22 6 4 0.6 0.38
22 -6 -4 -0.12 0.95
22 -6 -4 0.46 0.22
22 -6 -4 0.22 0.38
22 -6 -4 0.13 0.88
22 -6 -4 0.18 0.19
22 -6 -4 -0.04 1.07
22 -6 -4 0.46 0.22
22 -6 -4 0.76 0.51
22 6 -4 0.48 0.76
22 6 -4 1.25 2
22 6 -4 0.2 0.24
-22 -6 4 0.53 0.85
-22 -6 4 1.24 1.92
-22 -6 4 0.2 0.24
-22 -6 4 0.58 0.13
-22 6 5 0.07 3.88
-22 6 5 0.05 0.17
-22 6 5 0.12 0.37
-22 6 5 -0.45 1.81
-22 6 5 0.39 0.19
-22 6 5 0.14 0.34
22 -6 -5 0.16 2.16
22 -6 -5 -0.01 0.19
22 -6 -5 0.07 0.4
22 -6 -5 0.23 1.99
22 -6 -5 0.11 0.08
22 -6 -5 0.18 0.15
22 -6 -5 0.18 0.49
22 6 -5 0.34 0.64
22 6 -5 0.16 2.36
22 6 -5 0.56 1.7
22 6 -5 0.37 0.25
22 6 -5 0.18 0.09
-22 -6 5 0.06 0.74
-22 -6 5 0.22 1.19
-22 -6 5 0.59 0.23
-22 -6 5 0.07 0.08
-22 6 6 0.19 7.46
-22 6 6 0.21 0.16
-22 6 6 -0.01 0.4
-22 6 6 -0.44 2.19
-22 6 6 0.09 0.12
-22 6 6 0.05 0.33
22 -6 -6 0 0.4
22 -6 -6 -0.21 4.69
22 -6 -6 0.04 0.14
22 -6 -6 -0 0.38
22 -6 -6 -0.49 2.23
22 -6 -6 0.05 0.48
22 -6 -6 0.16 0.12
22 -6 -6 0.05 0.53
22 6 -6 0.23 0.63
22 6 -6 0.57 2.55
22 6 -6 0.37 1.24
22 6 -6 0.15 0.2
22 6 -6 0.02 0.07
-22 -6 6 0.62 0.62
-22 -6 6 0.32 2.63
-22 -6 6 0.21 1.86
-22 -6 6 0.05 0.22
-22 -6 6 0.13 0.09
-22 8 1 1.65 0.53
-22 8 1 0.46 1.66
-22 8 1 0.25 0.2
-22 8 1 1.12 2.18
-22 8 1 0.41 0.49
-22 8 1 0.05 0.56
-22 8 1 0.29 1.77
-22 8 1 0.09 1
-22 8 1 0.54 0.39
-22 8 1 0.32 0.27
22 -8 -1 0.8 0.44
22 -8 -1 -0.12 1.92
22 -8 -1 0.14 0.21
22 -8 -1 0.3 2.14
22 -8 -1 0.46 0.6
22 -8 -1 0.27 0.59
22 -8 -1 -0.11 1.27
22 -8 -1 0.3 0.96
22 -8 -1 0.28 0.39
22 -8 -1 0.47 0.32
22 8 -1 0.57 0.13
22 8 -1 0.26 1.17
22 8 -1 0.58 1.73
22 8 -1 0.17 0.59
22 8 -1 0.47 0.1
22 8 -1 0.13 3.22
-22 -8 1 -0.09 1.11
-22 -8 1 0.23 1.09
-22 -8 1 0.3 0.34
-22 -8 1 0.46 0.1
-22 -8 1 1.21 3.23
-22 8 2 0.01 0.46
-22 8 2 -0.15 2.02
-22 8 2 -0 0.21
-22 8 2 0.21 0.53
-22 8 2 -0.03 0.68
-22 8 2 1.85 0.35
-22 8 2 0.04 0.99
-22 8 2 0.1 0.38
-22 8 2 0.16 0.22
22 -8 -2 -0 0.46
22 -8 -2 -0.51 2.19
22 -8 -2 0 0.18
22 -8 -2 0.08 0.28
22 -8 -2 0.07 1.32
22 -8 -2 -0.27 1.99
22 -8 -2 0.31 1.02
22 -8 -2 0.06 0.31
22 -8 -2 0.15 0.3
22 8 -2 0.1 1.85
22 8 -2 0.01 0.27
22 8 -2 0.04 0.07
22 8 -2 1.95 3.08
-22 -8 2 0.15 0.95
-22 -8 2 0.23 0.78
-22 -8 2 0.01 0.22
-22 -8 2 0.03 0.08
-22 -8 2 0.71 2.94
-22 8 3 0.06 0.63
-22 8 3 0.3 2.33
-22 8 3 0.07 0.2
-22 8 3 0.16 0.3
-22 8 3 0.81 2.48
-22 8 3 -0.38 0.3
-22 8 3 -0.22 0.99
-22 8 3 0.09 0.27
-22 8 3 0.01 0.19
22 -8 -3 -0.02 0.5
22 -8 -3 -0.01 2.52
22 -8 -3 0.06 0.17
22 -8 -3 0.19 0.24
22 -8 -3 -0.71 5.47
22 -8 -3 0.13 0.33
22 -8 -3 0.04 0.96
22 -8 -3 0.07 0.21
22 -8 -3 -0.02 0.27
22 8 -3 0 0.7
22 8 -3 0.12 2.4
22 8 -3 0.63 1.67
22 8 -3 0.15 0.22
22 8 -3 0.05 0.07
22 8 -3 0.69 3.2
-22 -8 3 0.04 0.87
-22 -8 3 -0.02 0.22
-22 -8 3 0.11 0.08
-22 -8 3 0.11 3.02
-21 1 1 0.63 0.4
-21 1 1 1.22 0.76
-21 1 1 5.52 1.67
-21 1 1 0.57 4.14
21 -1 -1 0.18 0.27
21 -1 -1 0.38 0.89
21 -1 -1 2.65 1.66
21 1 -1 0.58 0.71
21 1 -1 0.64 0.99
-21 -1 1 0.42 1.28
-21 -1 1 0.91 1.19
-21 -1 1 0.44 0.76
-21 -1 1 0.05 1.04
-21 1 2 0.78 1.72
-21 1 2 0.2 0.93
-21 1 2 2.6 0.96
21 -1 -2 0.09 0.9
21 -1 -2 0.04 1.21
21 -1 -2 0.36 0.84
21 1 -2 0.07 1.4
21 1 -2 0.06 0.47
21 1 -2 1.07 0.89
-21 -1 2 0.24 0.38
-21 -1 2 0.35 0.92
-21 -1 2 1.89 0.54
-21 1 3 1.11 0.73
-21 1 3 1.27 0.74
-21 1 3 7.54 1.48
-21 1 3 0.85 0.21
21 -1 -3 2.49 1.02
21 -1 -3 0.63 1.01
21 -1 -3 1.65 0.35
21 -1 -3 2.9 0.54
21 1 -3 1.74 1.25
21 1 -3 3.16 0.46
21 1 -3 1.29 0.77
21 1 -3 1.04 1.09
21 1 -3 1.37 0.3
-21 -1 3 1.29 1.23
-21 -1 3 1.8 0.28
-21 -1 3 2.23 0.33
-21 -1 3 1.48 0.24
-21 1 4 0.37 1.2
-21 1 4 1.22 0.37
-21 1 4 0.69 0.41
-21 1 4 0.62 1.1
-21 1 4 0.54 0.78
-21 1 4 0.74 0.22
-21 1 4 0.73 0.32
21 -1 -4 1.49 1.1
21 -1 -4 1.21 0.47
21 -1 -4 1.16 0.55
21 -1 -4 0.94 1.21
21 -1 -4 0.08 0.85
21 -1 -4 0.46 0.18
21 -1 -4 0.52 0.27
21 1 -4 0.44 0.81
21 1 -4 2.07 0.27
21 1 -4 0.38 1.01
21 1 -4 0.54 1.13
21 1 -4 0.27 0.22
-21 -1 4 0.17 0.84
-21 -1 4 0.27 0.12
-21 -1 4 0.48 0.92
-21 -1 4 0.6 0.9
-21 -1 4 0.44 0.24
-21 -1 4 0.6 0.16
-21 1 5 0.83 1.02
-21 1 5 0.37 0.16
-21 1 5 0.41 0.33
-21 1 5 1.12 1.23
-21 1 5 0.83 2.16
-21 1 5 0.42 0.21
-21 1 5 0.29 0.23
21 -1 -5 0.97 0.79
21 -1 -5 0.34 0.23
21 -1 -5 0.46 0.36
21 -1 -5 0.88 1.25
21 -1 -5 0.53 1.93
21 -1 -5 0.98 0.2
21 -1 -5 0.23 0.26
21 1 -5 0.16 0.79
21 1 -5 0.4 0.1
21 1 -5 0.9 0.98
21 1 -5 0.53 0.22
21 1 -5 1.13 0.37
21 1 -5 0.46 0.14
-21 -1 5 0.6 0.75
-21 -1 5 0.35 0.11
-21 -1 5 0.23 2.2
-21 -1 5 1.27 1.92
-21 -1 5 0.78 0.23
-21 -1 5 0.47 0.15
-21 1 6 0.63 0.72
-21 1 6 0.71 0.13
-21 1 6 0.42 0.28
-21 1 6 0.39 1.88
-21 1 6 0.47 0.41
-21 1 6 0.54 0.32
-21 1 6 2.75 0.35
21 -1 -6 0.49 0.74
21 -1 -6 0.78 0.15
21 -1 -6 0.66 0.34
21 -1 -6 0.42 3.16
21 -1 -6 0.65 0.36
21 -1 -6 1.11 0.3
21 1 -6 0.61 0.62
21 1 -6 0.99 0.15
21 1 -6 -0.18 2.92
21 1 -6 1.27 0.31
21 1 -6 0.64 0.2
21 1 -6 0.6 0.16
-21 -1 6 0.86 0.69
-21 -1 6 -0.08 0.86
-21 -1 6 0.31 0.4
-21 -1 6 0.65 0.26
-21 -1 6 0.58 0.16
-21 1 7 0.23 0.69
-21 1 7 0.63 0.11
-21 1 7 0.24 0.17
-21 1 7 -0.03 3.36
-21 1 7 0.32 0.55
-21 1 7 1.16 0.25
-21 1 7 0.68 0.16
21 -1 -7 0.21 0.54
21 -1 -7 0.31 0.09
21 -1 -7 0.67 0.24
21 -1 -7 1.05 0.47
21 -1 -7 0.98 0.17
21 -1 -7 0.62 0.15
21 1 -7 0.42 0.61
21 1 -7 0.72 0.52
21 1 -7 0.45 0.51
21 1 -7 0.7 0.27
21 1 -7 0.44 0.13
-21 -1 7 0.88 0.61
-21 -1 7 0.76 0.33
-21 -1 7 0.45 0.54
-21 -1 7 0.37 0.21
-21 -1 7 0.62 0.16
-21 1 8 0.11 0.48
-21 1 8 0.01 0.14
-21 1 8 0.2 0.11
-21 1 8 -0 0.09
21 -1 -8 0.26 0.52
21 -1 -8 0.19 0.09
21 -1 -8 0.03 0.15
21 -1 -8 -0.04 0.79
21 -1 -8 0.03 0.09
21 -1 -8 0.01 0.12
21 1 -8 -0.02 0.47
21 1 -8 0.04 0.26
21 1 -8 0.28 2.62
21 1 -8 0.09 0.54
21 1 -8 0.35 0.1
21 1 -8 0.04 0.1
-21 -1 8 0.04 0.55
-21 -1 8 0.06 0.22
-21 -1 8 -0.06 0.71
-21 -1 8 0.28 0.2
-21 -1 8 0.03 0.12
-21 1 9 0.03 0.45
-21 1 9 0.07 0.13
-21 1 9 0.13 0.08
-21 1 9 0.18 0.13
21 -1 -9 -0.01 1.28
21 -1 -9 0 0.4
21 -1 -9 0.13 0.12
21 -1 -9 1.06 2.53
21 -1 -9 0.06 0.07
21 -1 -9 0.05 0.11
21 1 -9 0.12 0.48
21 1 -9 0.06 0.2
21 1 -9 0.21 2.72
21 1 -9 -0.04 0.9
21 1 -9 0.04 0.06
21 1 -9 0.13 0.11
-21 -1 9 0.09 0.44
-21 -1 9 0.03 0.14
-21 -1 9 0.34 2.76
-21 -1 9 0.2 0.08
-21 -1 9 0.06 0.1
-21 3 1 0.1 0.32
-21 3 1 0.48 0.93
-21 3 1 0.06 0.51
-21 3 1 0.8 0.61
-21 3 1 4.97 1.99
-21 3 1 0.33 0.8
-21 3 1 -0.04 0.51
-21 3 1 0.48 0.79
21 -3 -1 0.14 0.31
21 -3 -1 0.18 0.95
21 -3 -1 0.4 0.54
21 -3 -1 0.51 0.46
21 -3 -1 3.1 2.78
21 -3 -1 0.39 0.69
21 -3 -1 0.12 0.45
21 -3 -1 0.91 1.03
21 3 -1 1.52 1.42
21 3 -1 0.17 0.25
21 3 -1 0.34 0.13
-21 -3 1 -0.03 1.51
-21 -3 1 0.05 0.19
-21 -3 1 0.43 1.12
-21 -3 1 0.08 0.12
-21 3 2 1.12 0.6
-21 3 2 1.17 1.14
-21 3 2 0.36 0.44
-21 3 2 3.6 0.82
-21 3 2 0.53 0.74
-21 3 2 0.59 0.35
-21 3 2 0.32 0.88
21 -3 -2 0.42 0.49
21 -3 -2 0.15 1.23
21 -3 -2 0.7 0.47
21 -3 -2 0.77 0.53
21 -3 -2 0.13 0.69
21 -3 -2 0.23 0.81
21 -3 -2 0.8 0.32
21 -3 -2 0.29 1.15
21 3 -2 0.17 1.03
21 3 -2 0.91 0.2
21 3 -2 2.41 1.03
21 3 -2 0.3 0.44
21 3 -2 0.33 0.13
-21 -3 2 0.15 1.18
-21 -3 2 0.87 0.2
-21 -3 2 0.85 1.12
-21 -3 2 1.2 0.36
-21 -3 2 1.38 0.21
-21 3 3 0.05 1.75
-21 3 3 1.73 1.43
-21 3 3 0.2 0.37
-21 3 3 0.56 0.73
-21 3 3 0.16 0.92
-21 3 3 0.12 0.23
-21 3 3 0.07 0.26
-21 3 3 0.37 1.01
21 -3 -3 -0.01 1.03
21 -3 -3 0.04 0.35
21 -3 -3 0.26 0.59
21 -3 -3 0.13 0.93
21 -3 -3 0.04 0.26
21 -3 -3 0.66 1.47
21 3 -3 -0.21 0.87
21 3 -3 0.09 0.1
21 3 -3 0.66 0.61
21 3 -3 1.69 1.22
21 3 -3 0.34 0.25
21 3 -3 0.16 0.13
-21 -3 3 0.26 0.87
-21 -3 3 0.05 0.11
-21 -3 3 0.67 0.59
-21 -3 3 0.25 1.37
-21 -3 3 0.16 0.2
-21 -3 3 0.08 0.13
-21 3 4 0.22 1.02
-21 3 4 0.09 0.3
-21 3 4 0.02 0.83
-21 3 4 -0.32 0.96
-21 3 4 0.73 1.08
-21 3 4 0.53 0.16
-21 3 4 0.69 0.31
-21 3 4 1.08 1.39
21 -3 -4 -0.16 2.98
21 -3 -4 0.12 1.14
21 -3 -4 0.39 0.31
21 -3 -4 2.17 0.8
21 -3 -4 0.26 1.27
21 -3 -4 0.14 0.69
21 -3 -4 0.21 0.14
21 -3 -4 0.31 0.34
21 3 -4 1.58 0.8
21 3 -4 0.51 0.11
21 3 -4 0.45 1.39
21 3 -4 0.09 0.22
21 3 -4 0.47 0.15
-21 -3 4 -0.06 0.78
-21 -3 4 0.69 0.16
-21 -3 4 0.18 1.21
-21 -3 4 0.39 0.27
-21 -3 4 1.05 0.19
-21 3 5 0.52 1.21
-21 3 5 -0.03 0.62
-21 3 5 0.42 0.23
-21 3 5 0.08 0.82
-21 3 5 0.85 1.47
-21 3 5 0.61 0.24
-21 3 5 0.91 0.38
21 -3 -5 0.19 1.17
21 -3 -5 0.3 0.86
21 -3 -5 0.52 0.26
21 -3 -5 0.88 0.83
21 -3 -5 0.82 1.56
21 -3 -5 0.46 1.36
21 -3 -5 0.43 0.15
21 -3 -5 0.49 0.3
21 3 -5 1.75 0.73
21 3 -5 0.06 1.03
21 3 -5 0.85 0.27
-21 -3 5 0.25 0.84
-21 -3 5 0.57 1.09
-21 -3 5 0.64 0.25
-21 -3 5 0.21 0.11
-21 3 6 1.01 0.97
-21 3 6 0.97 0.27
-21 3 6 1.19 0.23
-21 3 6 0.77 0.99
-21 3 6 1.94 1.59
-21 3 6 1.65 0.47
-21 3 6 1.51 0.27
21 -3 -6 0.95 0.82
21 -3 -6 1.94 0.49
21 -3 -6 0.5 0.81
21 -3 -6 1.88 1.63
21 -3 -6 0.86 0.37
21 -3 -6 1.43 0.22
21 3 -6 0.86 0.6
21 3 -6 0.09 2.22
21 3 -6 1.55 0.3
-21 -3 6 1.81 0.7
-21 -3 6 0.06 3.16
-21 -3 6 0.97 0.33
-21 -3 6 0.95 0.17
-21 3 7 0.27 0.86
-21 3 7 0.04 0.1
-21 3 7 -0.03 0.16
-21 3 7 -0.06 1.25
-21 3 7 0.13 2.09
-21 3 7 0.16 0.13
21 -3 -7 0.11 0.66
21 -3 -7 0.08 0.17
21 -3 -7 0.27 0.16
21 -3 -7 0.12 0.86
21 -3 -7 1.83 3.29
21 -3 -7 0.25 0.7
21 -3 -7 0.35 0.13
21 3 -7 0.1 0.55
21 3 -7 0.38 1.41
21 3 -7 2.69 0.58
21 3 -7 0.01 0.24
21 3 -7 0.1 0.11
-21 -3 7 0.47 0.62
-21 -3 7 1.75 2.27
-21 -3 7 1.18 0.55
-21 -3 7 0.14 0.11
-21 3 8 0.22 0.62
-21 3 8 0.08 0.06
-21 3 8 0.15 0.15
-21 3 8 -0.01 1.29
-21 3 8 0.23 4.65
-21 3 8 0.05 0.09
21 -3 -8 0.01 0.7
21 -3 -8 0.08 0.56
21 -3 -8 0.4 0.11
21 -3 -8 0.06 0.16
21 -3 -8 -0 1.04
21 -3 -8 -0.82 4.98
21 -3 -8 0.08 0.08
21 -3 -8 0.23 0.14
21 3 -8 0.02 0.46
21 3 -8 -0.02 0.59
21 3 -8 -0.03 0.17
21 3 -8 0.04 0.1
-21 -3 8 0.07 0.43
-21 -3 8 -0.54 2.69
-21 -3 8 -0.07 0.52
-21 -3 8 0.19 0.17
-21 -3 8 0.1 0.1
-21 5 1 0.9 0.38
-21 5 1 0.39 1.15
-21 5 1 0.13 0.35
-21 5 1 0.42 0.29
-21 5 1 1.27 0.38
-21 5 1 0.02 0.75
-21 5 1 0.8 0.76
-21 5 1 0.32 0.32
-21 5 1 0.33 0.48
21 -5 -1 0.38 0.39
21 -5 -1 0.24 1.35
21 -5 -1 0.02 0.37
21 -5 -1 0.2 0.24
21 -5 -1 0.6 1.12
21 -5 -1 0.59 0.77
21 -5 -1 0.15 0.29
21 -5 -1 0.82 0.65
21 5 -1 -0.11 0.98
21 5 -1 1.2 1.34
21 5 -1 0.27 0.12
-21 -5 1 0.38 1.15
-21 -5 1 0.23 0.13
-21 -5 1 -0.06 1.15
-21 -5 1 0.38 0.66
-21 -5 1 0.07 0.11
-21 5 2 1.07 0.48
-21 5 2 0.95 1.28
-21 5 2 0.45 0.28
-21 5 2 0.19 0.33
-21 5 2 0.85 2.75
-21 5 2 0.38 0.64
-21 5 2 0.18 0.9
-21 5 2 0.87 0.3
-21 5 2 1 0.5
21 -5 -2 0.73 0.42
21 -5 -2 -0.08 1.33
21 -5 -2 0.38 0.32
21 -5 -2 0.52 0.32
21 -5 -2 0.47 4.48
21 -5 -2 -0.05 0.7
21 -5 -2 0.82 0.8
21 -5 -2 0.2 0.31
21 -5 -2 1.54 0.65
21 5 -2 0.54 0.92
21 5 -2 0.54 1.14
21 5 -2 1.65 0.41
21 5 -2 0.74 0.15
-21 -5 2 0.46 0.99
-21 -5 2 0.44 0.12
-21 -5 2 0.82 1.32
-21 -5 2 1.66 0.34
-21 -5 2 1.07 0.18
-21 5 3 -0.06 0.89
-21 5 3 1.58 1.61
-21 5 3 0.8 0.28
-21 5 3 0.05 0.35
-21 5 3 0.29 0.66
-21 5 3 -2.38 2.41
-21 5 3 0.26 0.39
-21 5 3 0.25 0.47
21 -5 -3 0.18 0.61
21 -5 -3 0.02 1.92
21 -5 -3 0.68 0.26
21 -5 -3 0.22 0.35
21 -5 -3 0.03 0.8
21 -5 -3 0.16 0.95
21 -5 -3 0.56 0.4
21 -5 -3 0.93 0.58
21 5 -3 0.08 0.78
21 5 -3 0.98 0.19
21 5 -3 0.74 1.27
21 5 -3 0.24 0.23
21 5 -3 0.46 0.13
-21 -5 3 0.62 0.86
-21 -5 3 1.02 1.62
-21 -5 3 0.57 0.28
-21 -5 3 0.67 0.15
-21 5 4 0.48 2.13
-21 5 4 0.15 0.19
-21 5 4 -0.01 0.4
-21 5 4 0.36 0.75
-21 5 4 1.02 0.15
-21 5 4 0.36 0.36
-21 5 4 0.16 0.46
21 -5 -4 -0 1.26
21 -5 -4 0.55 0.22
21 -5 -4 0.34 0.39
21 -5 -4 0.89 1.27
21 -5 -4 0.98 1.01
21 -5 -4 0.32 0.1
21 -5 -4 0.38 0.28
21 -5 -4 0.56 0.58
21 5 -4 1.37 0.77
21 5 -4 -0.04 1.74
21 5 -4 0.62 0.27
21 5 -4 0.24 0.11
-21 -5 4 0.97 0.8
-21 -5 4 -0.25 1.53
-21 -5 4 0.23 0.25
-21 -5 4 0.38 0.13
-21 5 5 0.35 5.21
-21 5 5 0.27 0.21
-21 5 5 0.41 0.48
-21 5 5 0.05 1.69
-21 5 5 0.68 0.28
-21 5 5 0.35 0.21
-21 5 5 0.66 0.49
21 -5 -5 -0.13 3.05
21 -5 -5 0.51 0.22
21 -5 -5 0.32 0.42
21 -5 -5 1.16 1.85
21 -5 -5 0.44 0.15
21 -5 -5 0.34 0.17
21 -5 -5 1.18 0.57
21 5 -5 0.16 0.62
21 5 -5 -0.07 1.91
21 5 -5 0.1 1.16
21 5 -5 0.61 0.26
21 5 -5 0.45 0.12
-21 -5 5 0.38 0.71
-21 -5 5 0.33 1.16
-21 -5 5 0.68 0.27
-21 -5 5 0.49 0.13
-21 5 6 -0.16 1.01
-21 5 6 0.11 0.18
-21 5 6 0.06 0.47
-21 5 6 0.7 2.05
-21 5 6 0.32 0.15
-21 5 6 0.17 0.48
21 -5 -6 -0.01 0.68
21 -5 -6 -0.03 1.33
21 -5 -6 1.81 3.96
21 -5 -6 3.68 1.34
21 -5 -6 0.04 0.18
21 -5 -6 0.01 0.47
21 -5 -6 -0.03 1.87
21 -5 -6 0.01 0.52
21 -5 -6 0.2 0.13
21 -5 -6 0.22 0.6
21 5 -6 -0.02 0.54
21 5 -6 0.78 2.29
21 5 -6 0.46 1.38
21 5 -6 0.33 0.22
-21 -5 6 -0.1 0.68
-21 -5 6 1.09 2.07
-21 -5 6 0.52 2.82
-21 -5 6 0.03 0.3
-21 -5 6 0.01 0.08
-21 5 7 0.11 0.62
-21 5 7 0.06 1.15
-21 5 7 -0.01 0.59
-21 5 7 0.12 0.13
-21 5 7 0.09 0.62
-21 5 7 0.37 1.95
-21 5 7 0.13 0.11
-21 5 7 0.23 0.45
21 -5 -7 0.09 0.44
21 -5 -7 0.61 0.91
21 -5 -7 0.11 0.89
21 -5 -7 0.12 0.13
21 -5 -7 0.28 0.54
21 -5 -7 0.77 2.08
21 -5 -7 0.09 0.09
21 -5 -7 0.8 0.78
21 5 -7 0.13 0.49
21 5 -7 0.28 2.06
21 5 -7 0.51 3.99
21 5 -7 0.02 0.37
-21 -5 7 0.1 0.48
-21 -5 7 -0.06 2.55
-21 -5 7 -0.25 1.56
-21 -5 7 -0.07 0.46
-21 -5 7 0.32 0.11
-21 7 1 0.07 0.42
-21 7 1 0.03 1.41
-21 7 1 0.03 0.22
-21 7 1 0.4 2
-21 7 1 0.47 0.63
-21 7 1 0.11 0.55
-21 7 1 -0.22 1.77
-21 7 1 -0.05 0.9
-21 7 1 0.01 0.36
-21 7 1 0.14 0.32
21 -7 -1 0.74 0.43
21 -7 -1 0.17 1.59
21 -7 -1 0.05 0.23
21 -7 -1 -0.45 1.67
21 -7 -1 0.04 0.3
21 -7 -1 0.2 0.61
21 -7 -1 0.48 1.33
21 -7 -1 0.1 0.86
21 -7 -1 0.22 0.41
21 -7 -1 0.28 0.38
21 7 -1 0.71 0.15
21 7 -1 0.23 0.97
21 7 -1 0.42 1.63
21 7 -1 0.23 0.72
21 7 -1 0.07 0.08
-21 -7 1 0.05 1.07
-21 -7 1 0.72 0.16
-21 -7 1 0.72 1.01
-21 -7 1 0.25 0.39
-21 -7 1 0.04 0.09
-21 -7 1 0.33 2.52
-21 7 2 0.32 0.44
-21 7 2 0.88 1.59
-21 7 2 0.38 0.22
-21 7 2 0.74 0.34
-21 7 2 0.79 0.94
-21 7 2 0.18 0.55
-21 7 2 0.15 0.87
-21 7 2 0.51 0.43
-21 7 2 0.27 0.29
21 -7 -2 0.1 0.42
21 -7 -2 0.01 1.71
21 -7 -2 0.29 0.24
21 -7 -2 0.19 0.26
21 -7 -2 0.62 1.87
21 -7 -2 0.53 0.89
21 -7 -2 0.01 0.34
21 -7 -2 0.67 0.38
21 7 -2 0.45 1.55
21 7 -2 0.2 0.28
21 7 -2 0.21 0.09
-21 -7 2 -0.09 0.9
-21 -7 2 0.35 0.63
-21 -7 2 0.23 0.24
-21 -7 2 0.22 0.1
-21 -7 2 1.73 2.47
-21 7 3 1.25 0.71
-21 7 3 0.82 1.9
-21 7 3 0.41 0.21
-21 7 3 0.45 0.28
-21 7 3 0.23 3.97
-21 7 3 -0.92 0.32
-21 7 3 0.93 0.99
-21 7 3 1.87 0.4
-21 7 3 1.34 0.3
21 -7 -3 0.58 0.54
21 -7 -3 0.24 1.96
21 -7 -3 0.27 0.2
21 -7 -3 1.36 0.37
21 -7 -3 2.72 0.43
21 -7 -3 0.36 0.9
21 -7 -3 1.88 0.35
21 -7 -3 1.35 0.39
21 7 -3 0.53 0.78
21 7 -3 1.06 1.49
21 7 -3 0.58 0.25
21 7 -3 0.58 0.12
21 7 -3 0.42 1.55
-21 -7 3 0.44 0.85
-21 -7 3 0.56 0.26
-21 -7 3 0.53 0.12
-21 -7 3 3.62 2.69
-21 7 4 0.1 1.12
-21 7 4 0.71 2.45
-21 7 4 0.27 0.2
-21 7 4 0.19 0.26
-21 7 4 0.17 0.03
-21 7 4 -0.42 1.05
-21 7 4 0.19 0.21
-21 7 4 0.57 0.24
21 -7 -4 -0.1 0.89
21 -7 -4 0.06 0.8
21 -7 -4 0.99 2.72
21 -7 -4 0.29 0.19
21 -7 -4 -0.01 1.2
21 -7 -4 0.15 0.14
21 -7 -4 0.44 0.31
21 7 -4 0.21 0.68
21 7 -4 1.12 2.21
21 7 -4 0.89 1.83
21 7 -4 0.59 0.27
21 7 -4 0.36 0.1
21 7 -4 0.61 1.79
-21 -7 4 0.13 0.74
-21 -7 4 0.09 2.32
-21 -7 4 0.22 0.26
-21 -7 4 0.41 0.11
-21 -7 4 0.59 2.56
-21 7 5 -0.08 0.31
-21 7 5 0.82 2.82
-21 7 5 0.01 0.14
-21 7 5 0.02 0.4
-21 7 5 0.26 1.79
-21 7 5 0.09 0.14
-21 7 5 0.08 0.19
21 -7 -5 0.06 0.41
21 -7 -5 0.4 1.66
21 -7 -5 0.32 0.16
21 -7 -5 -0.36 2
21 -7 -5 0.41 0.11
21 -7 -5 0.08 0.13
21 -7 -5 0.19 0.28
21 7 -5 -0.03 0.57
21 7 -5 0.24 2.25
21 7 -5 0.44 1.42
21 7 -5 0.09 0.23
21 7 -5 0.12 0.08
21 7 -5 -0.32 2.13
-21 -7 5 0.35 0.64
-21 -7 5 0.6 2.42
-21 -7 5 0.16 1.17
-21 -7 5 0.05 0.22
-21 -7 5 0.34 0.1
-21 -7 5 0.7 2.64
-21 7 6 0.05 0.39
-21 7 6 0.1 5.3
-21 7 6 0.52 0.17
-21 7 6 -0.01 0.37
-21 7 6 0.51 2.31
-21 7 6 0.16 0.12
-21 7 6 0.32 0.16
21 -7 -6 -0.04 0.87
21 -7 -6 0.03 3.82
21 -7 -6 0.37 0.14
21 -7 -6 0.09 0.36
21 -7 -6 0.53 2.23
21 -7 -6 0.04 0.11
21 -7 -6 0.15 0.27
21 7 -6 0.16 0.5
21 7 -6 -0.07 2.13
21 7 -6 0.07 1.28
21 7 -6 0.19 0.21
21 7 -6 0.03 0.06
21 7 -6 -0.29 2.44
-21 -7 6 0.1 0.51
-21 -7 6 -0.11 2.56
-21 -7 6 1.04 1.96
-21 -7 6 0.13 0.25
-21 -7 6 0.12 0.08
-21 -7 6 1.11 2.65
-21 9 1 0.24 0.52
-21 9 1 0.08 1.57
-21 9 1 0.05 0.21
-21 9 1 -0.14 1.77
-21 9 1 0.08 0.44
-21 9 1 0.15 0.54
-21 9 1 0.35 1.5
-21 9 1 0.3 0.38
-21 9 1 0.04 1.01
-21 9 1 0.19 0.4
21 -9 -1 0.4 0.37
21 -9 -1 0.02 1.88
21 -9 -1 0.09 0.19
21 -9 -1 0.34 2.2
21 -9 -1 0.18 0.36
21 -9 -1 -0.07 0.52
21 -9 -1 -0.31 1.16
21 -9 -1 0.21 0.99
21 -9 -1 -0.03 0.36
21 -9 -1 0.51 0.35
21 -9 -1 -0 0.34
21 9 -1 0.01 0.9
21 9 -1 -0.06 1.05
21 9 -1 0.12 1.86
21 9 -1 0.04 0.42
21 9 -1 0.15 0.07
21 9 -1 -0.09 2.88
-21 -9 1 -0.16 0.96
-21 -9 1 0.94 1.42
-21 -9 1 -0.3 1.71
-21 -9 1 0.13 0.59
-21 -9 1 0.03 0.08
-21 -9 1 0.93 2.25
-21 9 2 0 0.49
-21 9 2 0.69 2.41
-21 9 2 0.05 0.17
-21 9 2 0.62 2.27
-21 9 2 0.12 0.35
-21 9 2 0.21 0.51
-21 9 2 -0.29 0.49
-21 9 2 0.2 0.31
-21 9 2 0.51 1.06
-21 9 2 0.07 0.33
21 -9 -2 0.36 0.52
21 -9 -2 0.29 2.55
21 -9 -2 0.18 0.2
21 -9 -2 0.01 1.87
21 -9 -2 -0.03 0.5
21 -9 -2 0.55 0.78
21 -9 -2 0.74 1.79
21 -9 -2 -0.27 1.05
21 -9 -2 0.06 0.2
21 -9 -2 0.13 0.34
21 9 -2 -0.47 2.23
21 9 -2 0.15 1.95
21 9 -2 0.1 0.24
21 9 -2 0.16 0.07
21 9 -2 -1.11 2.66
-21 -9 2 -0.01 0.91
-21 -9 2 0.4 1.69
-21 -9 2 0.19 0.22
-21 -9 2 0.24 0.57
-21 -9 2 0.05 0.07
-21 -9 2 0 2.02
-20 0 1 4.23 0.82
-20 0 1 0.41 0.73
-20 0 1 -0 1.16
20 0 -1 0.23 0.35
20 0 -1 -0.13 1.01
20 0 -1 0.21 1.22
-20 0 2 0.44 0.55
-20 0 2 0.34 0.86
-20 0 2 0.08 0.68
20 0 -2 0.87 1.55
20 0 -2 0.72 0.89
20 0 -2 0.95 0.76
-20 0 3 0.04 1.44
-20 0 3 0.77 0.33
-20 0 3 1.95 1.22
-20 0 3 0.18 0.18
20 0 -3 0.13 1.12
20 0 -3 0.34 0.41
20 0 -3 2.9 0.8
20 0 -3 -0.13 1.09
20 0 -3 1.77 0.3
-20 0 4 0.31 0.85
-20 0 4 0.62 0.19
-20 0 4 1.59 1.05
-20 0 4 0.18 0.73
-20 0 4 2.01 0.32
-20 0 4 0.32 0.39
-20 0 4 0.33 0.1
20 0 -4 -0.05 0.75
20 0 -4 0.62 0.23
20 0 -4 1.18 1
20 0 -4 0.32 0.86
20 0 -4 1.44 0.27
20 0 -4 1.13 0.37
-20 0 5 0.44 0.84
-20 0 5 0.03 0.1
-20 0 5 0.27 0.41
-20 0 5 0.03 1.37
-20 0 5 2.27 2.49
-20 0 5 0.09 0.21
-20 0 5 0.29 0.25
-20 0 5 0.01 0.11
20 0 -5 0 0.64
20 0 -5 0.27 0.13
20 0 -5 0.91 2.34
20 0 -5 2.33 2.08
20 0 -5 0.16 0.19
20 0 -5 0.11 0.21
20 0 -5 0.01 0.12
-20 0 6 1.99 0.78
-20 0 6 2 0.24
-20 0 6 0.92 0.33
-20 0 6 0.96 2.3
-20 0 6 1.76 0.52
-20 0 6 1.01 0.29
-20 0 6 1.45 0.22
20 0 -6 2.13 0.74
20 0 -6 1.78 0.21
20 0 -6 0.92 0.37
20 0 -6 1.53 0.43
20 0 -6 1.64 0.35
20 0 -6 1.42 0.2
-20 0 7 0.39 0.62
-20 0 7 0.02 0.23
-20 0 7 0.34 0.58
-20 0 7 0.37 0.23
-20 0 7 0.04 0.13
20 0 -7 0.13 0.56
20 0 -7 0.15 0.09
20 0 -7 0.29 0.27
20 0 -7 0.62 0.51
20 0 -7 0.15 0.14
20 0 -7 0.09 0.13
-20 0 8 0.26 0.45
-20 0 8 0.12 0.16
-20 0 8 0.07 0.1
-20 0 8 0.12 0.13
20 0 -8 -0 0.44
20 0 -8 0.12 0.21
20 0 -8 0.31 2.45
20 0 -8 0.11 0.79
20 0 -8 0.24 0.1
20 0 -8 0.12 0.12
-20 0 9 0.18 0.41
-20 0 9 0.02 0.12
-20 0 9 0.25 2.23
-20 0 9 0.06 0.07
-20 0 9 0.08 0.12
20 0 -9 0.01 0.46
20 0 -9 0.32 0.14
20 0 -9 -1.05 2.68
20 0 -9 0 0.07
20 0 -9 0.03 0.09
-20 2 1 3.31 0.48
-20 2 1 2.13 0.82
-20 2 1 1.32 1.22
-20 2 1 2.32 2.63
-20 2 1 3.65 0.77
-20 2 1 1.6 1.3
20 -2 -1 0.79 0.29
20 -2 -1 0.65 0.77
20 -2 -1 1.79 0.8
20 -2 -1 0.77 3.92
20 -2 -1 1.97 0.71
20 -2 -1 2.14 1.68
20 2 -1 2.43 1.54
20 2 -1 3.13 0.55
20 2 -1 1.56 0.24
-20 -2 1 0.77 0.33
-20 -2 1 2.39 1.04
-20 2 2 1.99 0.96
-20 2 2 0.74 1.14
-20 2 2 6.17 1.64
-20 2 2 1.15 0.54
-20 2 2 0.89 1.24
-20 2 2 0.36 0.73
-20 2 2 0.29 0.43
-20 2 2 1.58 1.73
20 -2 -2 0.4 0.53
20 -2 -2 -0.41 1.62
20 -2 -2 1.94 1.75
20 -2 -2 0.41 0.57
20 -2 -2 0.06 0.87
20 -2 -2 0.4 0.69
20 -2 -2 0.73 0.38
20 2 -2 1.62 1.18
20 2 -2 0.78 0.25
20 2 -2 0.71 0.92
20 2 -2 0.71 0.55
20 2 -2 0.23 0.13
-20 -2 2 0.95 1.26
-20 -2 2 0.36 0.18
-20 -2 2 1.85 1.02
-20 -2 2 1.19 0.39
-20 2 3 0.43 3.19
-20 2 3 1.82 0.96
-20 2 3 0.17 0.4
-20 2 3 0.29 1.52
-20 2 3 0.8 1
-20 2 3 0.49 0.19
-20 2 3 0.86 0.33
20 -2 -3 -0.26 2.02
20 -2 -3 0.1 1.13
20 -2 -3 1.29 0.48
20 -2 -3 0.7 1.06
20 -2 -3 -0.01 0.97
20 -2 -3 0.6 0.26
20 -2 -3 1.67 0.33
20 2 -3 -0.1 0.81
20 2 -3 2.46 0.41
20 2 -3 7.47 1.52
20 2 -3 0.2 0.23
20 2 -3 1.14 0.18
-20 -2 3 0.12 1
-20 -2 3 0.23 0.14
-20 -2 3 0.93 0.63
-20 -2 3 4.83 1.52
-20 -2 3 0.26 0.2
-20 -2 3 0.98 0.18
-20 2 4 0.05 0.58
-20 2 4 0.44 0.36
-20 2 4 -0.05 1.71
-20 2 4 0.79 1.11
-20 2 4 1.06 1.15
-20 2 4 0.4 0.17
-20 2 4 0.28 0.24
20 -2 -4 0.5 1.31
20 -2 -4 0.53 0.83
20 -2 -4 0.06 0.36
20 -2 -4 0.21 1.15
20 -2 -4 0.12 1.18
20 -2 -4 0.18 0.69
20 -2 -4 0.1 0.17
20 -2 -4 0.16 0.27
20 2 -4 0.25 0.8
20 2 -4 0.14 0.11
20 2 -4 0.12 1.09
20 2 -4 1.37 0.28
-20 -2 4 -0.04 0.74
-20 -2 4 0.25 0.11
-20 -2 4 0.41 1.46
-20 -2 4 0.85 0.95
-20 -2 4 0.04 0.25
-20 -2 4 1.21 0.2
-20 2 5 0.38 1.08
-20 2 5 0.37 0.26
-20 2 5 1.49 0.33
-20 2 5 1.59 1.71
-20 2 5 1.06 1.35
-20 2 5 1.27 0.31
-20 2 5 1.25 0.38
20 -2 -5 0.82 0.9
20 -2 -5 0.91 0.39
20 -2 -5 0.41 0.31
20 -2 -5 1.4 1.35
20 -2 -5 0.3 1.22
20 -2 -5 0.29 1.42
20 -2 -5 0.75 0.2
20 -2 -5 0.5 0.32
20 2 -5 1.74 0.78
20 2 -5 0.65 0.15
20 2 -5 0.42 0.95
20 2 -5 0.88 0.24
-20 -2 5 0.55 0.68
-20 -2 5 1.69 2.12
-20 -2 5 0.64 0.22
-20 -2 5 0.81 0.17
-20 2 6 0.13 0.78
-20 2 6 0.36 0.13
-20 2 6 0.47 0.2
-20 2 6 0.39 2.23
-20 2 6 0.14 1.52
-20 2 6 0.2 0.46
-20 2 6 0.2 0.22
20 -2 -6 0.44 0.7
20 -2 -6 0.17 0.16
20 -2 -6 0.21 0.22
20 -2 -6 0.45 1.42
20 -2 -6 0.33 2.29
20 -2 -6 0.71 0.42
20 -2 -6 0.65 0.18
20 2 -6 0.04 0.54
20 2 -6 0.22 2.94
20 2 -6 0.53 0.33
20 2 -6 0.18 0.23
20 2 -6 0.27 0.14
-20 -2 6 0.1 0.68
-20 -2 6 0.07 0.84
-20 -2 6 0.73 0.4
-20 -2 6 0.2 0.13
-20 2 7 0.19 0.61
-20 2 7 0.32 0.08
-20 2 7 0.24 0.16
-20 2 7 -0.01 2.45
-20 2 7 0.09 3.5
-20 2 7 0.24 0.13
-20 2 7 0.18 0.13
20 -2 -7 0.64 0.6
20 -2 -7 0.18 0.09
20 -2 -7 0.23 0.18
20 -2 -7 -0.21 1.51
20 -2 -7 -0.45 3.48
20 -2 -7 0.16 0.75
20 -2 -7 0.79 0.16
20 -2 -7 0.37 0.14
20 2 -7 0.48 0.48
20 2 -7 0.79 2.23
20 2 -7 0.39 0.48
20 2 -7 0.08 0.19
20 2 -7 0.66 0.15
-20 -2 7 0.36 0.51
-20 -2 7 0.48 0.6
-20 -2 7 0.39 0.18
-20 -2 7 0.54 0.15
-20 2 8 0.2 0.52
-20 2 8 -0.03 0.17
-20 2 8 0.05 0.15
-20 2 8 -0.03 2.5
-20 2 8 0.08 0.1
-20 2 8 0.05 0.13
20 -2 -8 0 0.98
20 -2 -8 0.16 0.47
20 -2 -8 0.13 0.06
20 -2 -8 0.01 0.15
20 -2 -8 0.05 1.5
20 -2 -8 0.08 0.08
20 -2 -8 0.18 0.12
20 2 -8 0.18 0.52
20 2 -8 -0.23 2.35
20 2 -8 0.68 0.53
20 2 -8 0.17 0.11
20 2 -8 1.03 0.17
-20 -2 8 0.1 0.42
-20 -2 8 0.14 0.25
-20 -2 8 0.37 2.07
-20 -2 8 0.04 0.72
-20 -2 8 0.21 0.22
-20 2 9 0.35 0.96
-20 2 9 -0.02 0.47
-20 2 9 0.02 0.11
-20 2 9 1.04 2.99
-20 2 9 0.06 0.07
-20 2 9 0.66 0.15
20 -2 -9 -0.03 0.57
20 -2 -9 0.05 0.42
20 -2 -9 -0 0.12
20 -2 -9 -0.01 1.64
20 -2 -9 0.04 0.09
20 -2 -9 0.06 0.11
20 2 -9 0.17 0.47
20 2 -9 0.22 0.24
20 2 -9 -0.2 2.41
20 2 -9 0.15 0.9
20 2 -9 0.06 0.05
20 2 -9 0.68 0.13
-20 -2 9 0.38 0.5
-20 -2 9 0.01 0.19
-20 -2 9 0.2 2.25
-20 -2 9 0.06 0.07
-20 -2 9 0.12 0.09
-20 4 1 0.69 0.36
-20 4 1 0.37 1.08
-20 4 1 0.54 0.45
-20 4 1 1.4 0.36
-20 4 1 0.89 1.03
-20 4 1 0.27 0.7
-20 4 1 0.67 0.37
-20 4 1 0.76 0.57
20 -4 -1 1.25 0.37
20 -4 -1 0.64 1
20 -4 -1 0.24 0.41
20 -4 -1 0.29 0.28
20 -4 -1 2.48 1.86
20 -4 -1 0.48 0.68
20 -4 -1 0.69 0.33
20 -4 -1 0.57 0.64
20 4 -1 0.44 1.11
20 4 -1 1.02 1.17
20 4 -1 0.32 0.13
-20 -4 1 0.3 1.19
-20 -4 1 0.39 0.17
-20 -4 1 0.54 1.12
-20 -4 1 0.39 0.96
-20 -4 1 0.44 0.14
-20 4 2 0.85 0.54
-20 4 2 0.33 1.09
-20 4 2 0.39 0.4
-20 4 2 2.04 0.47
-20 4 2 0.75 3.75
-20 4 2 0.75 0.62
-20 4 2 1.58 0.87
-20 4 2 1.33 0.33
-20 4 2 0.51 0.56
20 -4 -2 0.56 0.44
20 -4 -2 0.6 1.19
20 -4 -2 0.59 0.42
20 -4 -2 0.44 0.33
20 -4 -2 0.04 0.64
20 -4 -2 0.56 0.85
20 -4 -2 0.68 0.31
20 -4 -2 1.62 0.63
20 4 -2 0.19 0.88
20 4 -2 1.67 0.23
20 4 -2 1.18 1.04
20 4 -2 2.19 0.49
20 4 -2 0.68 0.15
-20 -4 2 0.89 0.93
-20 -4 2 1.98 0.24
-20 -4 2 0.93 1.18
-20 -4 2 0.72 0.3
-20 -4 2 0.54 0.15
-20 4 3 0.76 1.12
-20 4 3 0.42 1.59
-20 4 3 0.45 0.3
-20 4 3 0.27 0.42
-20 4 3 0.78 0.66
-20 4 3 1.09 0.26
-20 4 3 0.22 0.32
-20 4 3 0.24 0.51
20 -4 -3 -0.03 0.79
20 -4 -3 0.12 2.26
20 -4 -3 0.32 0.34
20 -4 -3 0.43 0.38
20 -4 -3 0.32 0.84
20 -4 -3 0.49 0.37
20 -4 -3 0.36 0.65
20 4 -3 0.96 0.8
20 4 -3 0.06 0.11
20 4 -3 1.44 1.18
20 4 -3 0.35 0.26
20 4 -3 0.54 0.13
-20 -4 3 0.36 0.79
-20 -4 3 0.25 0.12
-20 -4 3 1.96 1.52
-20 -4 3 0.09 0.25
-20 -4 3 0.41 0.15
-20 4 4 0.73 2.92
-20 4 4 0.18 1.38
-20 4 4 0.56 0.25
-20 4 4 1.03 0.52
-20 4 4 0.23 1.02
-20 4 4 0.45 1.1
-20 4 4 0.71 0.14
-20 4 4 1.44 0.42
-20 4 4 0.56 0.55
20 -4 -4 0.12 2.06
20 -4 -4 0.5 0.24
20 -4 -4 0.72 0.45
20 -4 -4 0.48 1.31
20 -4 -4 1.52 1.18
20 -4 -4 0.46 0.13
20 -4 -4 0.39 0.31
20 -4 -4 1.03 0.72
20 4 -4 0.59 0.7
20 4 -4 1.3 1.53
20 4 -4 3.12 0.44
20 4 -4 0.34 0.13
-20 -4 4 1.2 0.77
-20 -4 4 0.46 1.2
-20 -4 4 0.75 0.28
-20 -4 4 0.52 0.13
-20 4 5 0.15 0.91
-20 4 5 0.42 0.22
-20 4 5 0.38 0.58
-20 4 5 0.64 1.56
-20 4 5 0.18 0.3
-20 4 5 0.28 0.23
-20 4 5 0.31 0.59
20 -4 -5 -0.47 4.46
20 -4 -5 0.63 1.04
20 -4 -5 0.1 0.18
20 -4 -5 0.13 0.48
20 -4 -5 -0.12 1.57
20 -4 -5 0.24 0.22
20 -4 -5 0.14 0.18
20 -4 -5 0.16 0.91
20 4 -5 0.31 0.61
20 4 -5 0.19 1.11
20 4 -5 0.55 0.27
-20 -4 5 0.07 0.65
-20 -4 5 0.85 1.29
-20 -4 5 0.31 0.22
-20 -4 5 0.13 0.12
-20 4 6 -0.07 1.05
-20 4 6 0.24 0.58
-20 4 6 0.17 0.16
-20 4 6 0.26 0.67
-20 4 6 0.85 1.66
-20 4 6 0.23 0.15
-20 4 6 0.7 0.75
20 -4 -6 -0.01 0.79
20 -4 -6 0.24 0.85
20 -4 -6 0.48 0.78
20 -4 -6 0.22 0.19
20 -4 -6 0.03 0.54
20 -4 -6 0.1 1.69
20 -4 -6 0.04 0.5
20 -4 -6 0.29 0.16
20 -4 -6 1.1 1.6
20 4 -6 0.19 0.52
20 4 -6 0.43 2.09
20 4 -6 0.69 2.37
20 4 -6 0.18 0.25
-20 -4 6 -0.04 0.57
-20 -4 6 0.89 2.25
-20 -4 6 0.25 3.3
-20 -4 6 0.12 0.32
-20 -4 6 0.16 0.09
-20 4 7 -0.18 0.84
-20 4 7 0.14 0.81
-20 4 7 0.2 0.19
-20 4 7 0.09 0.14
-20 4 7 0.17 0.81
-20 4 7 0.15 1.85
-20 4 7 0.12 0.13
-20 4 7 0.45 0.83
20 -4 -7 0.06 0.46
20 -4 -7 0.08 0.71
20 -4 -7 0.22 0.39
20 -4 -7 0.27 0.17
20 -4 -7 0.17 0.53
20 -4 -7 0.31 2.49
20 -4 -7 0.08 0.1
20 4 -7 -0.02 0.47
20 4 -7 0.87 1.73
20 4 -7 0.11 0.42
-20 -4 7 0.01 0.53
-20 -4 7 0.39 2.01
-20 -4 7 0.43 0.56
-20 -4 7 0.33 0.11
-20 4 8 0.13 0.48
-20 4 8 0.41 0.6
-20 4 8 0.21 0.09
-20 4 8 0.7 0.16
-20 4 8 0.04 0.79
-20 4 8 0.3 3.69
-20 4 8 0.12 0.09
20 -4 -8 0.04 0.54
20 -4 -8 0.06 0.57
20 -4 -8 0.26 0.14
20 -4 -8 1.23 0.2
20 -4 -8 0.16 0.69
20 -4 -8 -0.22 4.95
20 -4 -8 0.35 0.1
20 4 -8 0.15 0.49
20 4 -8 0.18 0.62
20 4 -8 0.22 0.1
20 4 -8 0.19 0.09
-20 -4 8 0.07 0.48
-20 -4 8 -0.3 2.49
-20 -4 8 0.26 0.56
-20 -4 8 0.14 0.1
-20 6 1 1.59 0.45
-20 6 1 0.5 1.12
-20 6 1 0.98 0.29
-20 6 1 0.38 1.58
-20 6 1 1.28 0.39
-20 6 1 0.24 0.6
-20 6 1 0.89 0.81
-20 6 1 0.59 0.35
-20 6 1 1.15 0.41
20 -6 -1 2.97 0.54
20 -6 -1 0.42 1.35
20 -6 -1 0.72 0.34
20 -6 -1 0.88 0.36
20 -6 -1 0.26 0.69
20 -6 -1 1.3 1.45
20 -6 -1 0.8 0.79
20 -6 -1 0.68 0.39
20 -6 -1 0.4 0.42
20 6 -1 0.8 0.16
20 6 -1 1.12 0.72
20 6 -1 0.11 1.36
20 6 -1 2.72 0.95
20 6 -1 0.89 0.15
-20 -6 1 0.63 1
-20 -6 1 0.96 0.16
-20 -6 1 0.43 1.14
-20 -6 1 1.25 0.49
-20 -6 1 1.22 0.18
-20 6 2 0.49 0.44
-20 6 2 0.57 1.38
-20 6 2 1.57 0.3
-20 6 2 0.73 0.32
-20 6 2 1.14 1.63
-20 6 2 -0.9 0.25
-20 6 2 0.19 0.82
-20 6 2 0.69 0.42
-20 6 2 0.33 0.34
20 -6 -2 0.35 0.39
20 -6 -2 0.43 1.37
20 -6 -2 0.86 0.28
20 -6 -2 2.11 0.42
20 -6 -2 1.73 2.64
20 -6 -2 0.26 0.78
20 -6 -2 0.68 0.44
20 -6 -2 1.42 0.44
20 6 -2 1.13 0.84
20 6 -2 0.85 1.37
20 6 -2 0.21 0.3
20 6 -2 0.25 0.1
-20 -6 2 0.33 0.86
-20 -6 2 0.73 0.48
-20 -6 2 0 1.14
-20 -6 2 0.42 0.26
-20 -6 2 0.13 0.1
-20 6 3 -0.01 0.79
-20 6 3 0.21 1.59
-20 6 3 0.05 0.24
-20 6 3 0.14 0.33
-20 6 3 0.15 0.47
-20 6 3 0.01 1.02
-20 6 3 0.24 0.39
-20 6 3 0.09 0.31
20 -6 -3 0.06 0.65
20 -6 -3 -0.02 1.91
20 -6 -3 0.21 0.2
20 -6 -3 -0.18 0.72
20 -6 -3 -0.09 0.93
20 -6 -3 0.53 0.28
20 -6 -3 0.9 0.42
20 6 -3 0.32 0.76
20 6 -3 1.03 1.31
20 6 -3 0.12 0.23
20 6 -3 0.22 0.1
-20 -6 3 0.35 0.8
-20 -6 3 0.06 1.48
-20 -6 3 0.12 0.24
-20 -6 3 0.39 0.12
-20 6 4 0.75 1.58
-20 6 4 0.69 2.25
-20 6 4 0.19 0.22
-20 6 4 0.11 0.36
-20 6 4 0.06 0.05
-20 6 4 0.09 0.23
-20 6 4 0.07 0.29
20 -6 -4 0.4 1.01
20 -6 -4 0.11 0.19
20 -6 -4 0.12 0.3
20 -6 -4 0.44 1.19
20 -6 -4 0.13 0.04
20 -6 -4 -0.25 1.01
20 -6 -4 0.18 0.18
20 -6 -4 0.42 0.37
20 6 -4 0.1 0.65
20 6 -4 0.34 1.73
20 6 -4 0.58 1.58
20 6 -4 0.41 0.27
20 6 -4 0.38 0.11
-20 -6 4 0.32 0.7
-20 -6 4 0.64 1.4
-20 -6 4 0.93 0.3
-20 -6 4 1.21 0.17
-20 -6 4 -0.02 1.22
-20 6 5 -0.13 3.78
-20 6 5 0.01 0.18
-20 6 5 0.22 0.39
-20 6 5 -0.12 1.87
-20 6 5 0.07 0.15
-20 6 5 0.05 0.26
20 -6 -5 -0.09 0.35
20 -6 -5 0.21 2.45
20 -6 -5 0.07 0.2
20 -6 -5 0.15 0.39
20 -6 -5 -0.09 1.77
20 -6 -5 -0.02 0.24
20 -6 -5 0.06 0.15
20 -6 -5 0.32 0.34
20 6 -5 0.12 0.59
20 6 -5 0.8 2.05
20 6 -5 0.11 1.31
20 6 -5 0.91 0.27
20 6 -5 0.08 0.09
-20 -6 5 0.23 0.61
-20 -6 5 0.89 2.19
-20 -6 5 0.62 1.24
-20 -6 5 0.2 0.23
-20 -6 5 0.09 0.09
-20 -6 5 0.34 1.49
-20 6 6 -0.06 0.35
-20 6 6 -0.45 5.01
-20 6 6 0.13 0.16
-20 6 6 0.04 0.37
-20 6 6 1.02 2.06
-20 6 6 0.32 0.14
-20 6 6 0.06 0.23
20 -6 -6 0.09 0.61
20 -6 -6 1.52 5.16
20 -6 -6 0.15 0.16
20 -6 -6 0.12 0.41
20 -6 -6 0.6 1.98
20 -6 -6 0.11 0.12
20 -6 -6 0.24 0.32
20 6 -6 0.34 0.51
20 6 -6 -0.32 2.1
20 6 -6 0.42 1.36
20 6 -6 0.23 0.24
20 6 -6 0.11 0.09
-20 -6 6 0.1 0.52
-20 -6 6 -0.47 2.24
-20 -6 6 0.7 3.27
-20 -6 6 0.13 0.32
-20 -6 6 0.11 0.09
-20 -6 6 0.86 1.96
-20 6 7 0.07 0.56
-20 6 7 0.08 0.91
-20 6 7 0.17 0.15
-20 6 7 0.12 0.47
-20 6 7 0.04 2.28
-20 6 7 0.24 0.1
-20 6 7 0.19 0.2
20 -6 -7 0.26 1
20 -6 -7 0.35 1.05
20 -6 -7 0.3 0.16
20 -6 -7 0.23 0.46
20 -6 -7 0.24 2.05
20 -6 -7 0.19 0.09
20 -6 -7 0.44 0.33
20 6 -7 0.12 0.53
20 6 -7 -0.17 1.51
20 6 -7 -0.04 3.73
20 6 -7 0.2 0.35
-20 -6 7 0.12 0.48
-20 -6 7 -0.25 2.26
-20 -6 7 0.27 1.99
-20 -6 7 0.38 0.51
-20 -6 7 0.32 0.1
-20 -6 7 0.79 2.36
-20 8 1 1.75 0.54
-20 8 1 0.42 1.56
-20 8 1 0.85 0.24
-20 8 1 0.45 1.7
-20 8 1 0.44 0.4
-20 8 1 0.08 0.51
-20 8 1 0.04 1.52
-20 8 1 0.47 0.9
-20 8 1 0.53 0.42
20 -8 -1 1.2 0.47
20 -8 -1 0.52 1.55
20 -8 -1 0.52 0.22
20 -8 -1 0.48 2
20 -8 -1 0.61 0.48
20 -8 -1 0.51 0.54
20 -8 -1 0.54 1.17
20 -8 -1 0.8 0.87
20 -8 -1 0.58 0.38
20 -8 -1 0.42 0.26
20 -8 -1 -0.08 0.28
20 8 -1 0.61 0.97
20 8 -1 0.4 1.52
20 8 -1 2.75 0.59
20 8 -1 0.55 0.1
20 8 -1 0.85 2.6
-20 -8 1 0.73 0.96
-20 -8 1 1.08 1.16
-20 -8 1 0.25 0.32
-20 -8 1 0.63 0.77
-20 -8 1 1.35 0.17
-20 -8 1 0.83 2.32
-20 8 2 0.13 0.45
-20 8 2 -0.17 1.76
-20 8 2 0.05 0.2
-20 8 2 0.39 1.8
-20 8 2 0.37 0.49
-20 8 2 -0.01 0.63
-20 8 2 -0.29 0.18
-20 8 2 0.1 0.41
-20 8 2 0.47 0.93
-20 8 2 0.42 0.38
20 -8 -2 0.1 0.47
20 -8 -2 0.14 1.94
20 -8 -2 0.16 0.2
20 -8 -2 0.52 0.51
20 -8 -2 0.27 1.03
20 -8 -2 0.82 1.84
20 -8 -2 0.25 0.94
20 -8 -2 0.91 0.28
20 -8 -2 0.13 0.23
20 -8 -2 0.05 0.31
20 8 -2 0.32 1.66
20 8 -2 0.02 0.25
20 8 -2 0.35 0.09
20 8 -2 -0 2.72
-20 -8 2 0.17 0.86
-20 -8 2 0.12 0.23
-20 -8 2 0.28 0.76
-20 -8 2 0.2 0.1
-20 -8 2 0.47 2.03
-20 8 3 0.32 0.64
-20 8 3 0.18 2.03
-20 8 3 0.2 0.2
-20 8 3 0.28 0.46
-20 8 3 0 2.36
-20 8 3 0.17 0.33
-20 8 3 -0 0.92
-20 8 3 0.14 0.22
20 -8 -3 1.31 0.19
20 -8 -3 0.09 0.5
20 -8 -3 0.08 2
20 -8 -3 0.21 0.19
20 -8 -3 0.07 0.26
20 -8 -3 0.62 4.7
20 -8 -3 0.78 0.25
20 -8 -3 0.32 0.9
20 -8 -3 0.12 0.15
20 -8 -3 0.23 0.17
20 -8 -3 0.2 0.33
20 8 -3 0 1.99
20 8 -3 0.19 1.52
20 8 -3 0.11 0.23
20 8 -3 0.2 0.09
20 8 -3 0.82 2.38
-20 -8 3 0.14 0.76
-20 -8 3 -0.08 2.16
-20 -8 3 0.08 0.25
-20 -8 3 0.12 0.75
-20 -8 3 0.24 0.09
-20 -8 3 0.26 1.9
-20 8 4 -0.41 0.1
-20 8 4 0.01 0.94
-20 8 4 0.5 2.53
-20 8 4 0.32 0.18
-20 8 4 0.17 0.26
-20 8 4 0.02 0.25
-20 8 4 0.64 1.23
-20 8 4 0.02 0.15
20 -8 -4 -0.03 0.8
20 -8 -4 -0.33 2.9
20 -8 -4 0.17 0.16
20 -8 -4 0.2 0.24
20 -8 -4 0.35 0.99
20 -8 -4 0.1 0.13
20 -8 -4 0.28 0.3
20 8 -4 0.06 0.58
20 8 -4 0.71 2.06
20 8 -4 -0.26 1.93
20 8 -4 0.12 0.25
20 8 -4 0.33 0.08
20 8 -4 -0.53 2.32
-20 -8 4 0.01 0.65
-20 -8 4 0.19 2.25
-20 -8 4 -0.03 0.25
-20 -8 4 -0.08 0.74
-20 -8 4 0.06 0.08
-20 -8 4 -0.01 1.73
-20 8 5 -0.02 0.66
-20 8 5 -0.31 2.12
-20 8 5 0.5 3.35
-20 8 5 0.12 0.17
-20 8 5 -0.38 2
-20 8 5 0.13 0.22
-20 8 5 0.05 0.2
-20 8 5 0.03 0.12
20 -8 -5 0.21 1.29
20 -8 -5 0.03 0.16
20 -8 -5 -0.01 2.19
20 -8 -5 0.26 1.17
20 -8 -5 0.16 0.11
20 -8 -5 0.27 0.34
20 8 -5 0.2 0.52
20 8 -5 0.32 1.78
20 8 -5 0.57 1.68
20 8 -5 0.14 0.24
20 8 -5 0.44 0.1
20 8 -5 0.2 2.26
-20 -8 5 0.24 0.55
-20 -8 5 0.03 2.26
-20 -8 5 0.18 0.21
-20 -8 5 0.01 0.63
-20 -8 5 0.02 0.07
-20 -8 5 0.73 1.64
-19 1 1 8.79 0.98
-19 1 1 10.08 1.26
-19 1 1 11.36 1.99
-19 1 1 3.12 4
19 -1 -1 7.92 0.86
19 -1 -1 4.85 0.95
19 -1 -1 12.77 2.2
19 1 -1 4.89 1.15
19 1 -1 9.87 1.35
-19 -1 1 8.44 1.17
-19 -1 1 6.52 1.16
-19 1 2 2.62 1.85
-19 1 2 3.03 1.22
-19 1 2 2.16 0.88
19 -1 -2 0.51 1.06
19 -1 -2 2.82 1.23
19 -1 -2 1.97 0.74
19 1 -2 2.58 1.27
19 1 -2 2.44 0.51
19 1 -2 3.09 0.92
19 1 -2 3.65 0.72
-19 -1 2 3.55 1.43
-19 -1 2 2.87 0.48
-19 -1 2 3.09 1.03
-19 -1 2 1.33 0.37
-19 1 3 2.94 0.72
-19 1 3 2.94 0.58
-19 1 3 6.13 1.21
-19 1 3 2.41 0.31
-19 1 3 2.26 0.47
19 -1 -3 1.63 1.45
19 -1 -3 2.91 0.93
19 -1 -3 9.42 1.29
19 -1 -3 1.86 1.04
19 -1 -3 2.29 0.33
19 -1 -3 5.28 0.65
19 1 -3 3.23 0.97
19 1 -3 3.97 0.49
19 1 -3 2.32 0.83
19 1 -3 1.29 1.12
19 1 -3 2.73 0.37
-19 -1 3 3.56 1.08
-19 -1 3 6.32 0.67
-19 -1 3 2.68 0.74
-19 -1 3 3.62 1.25
-19 -1 3 3.43 0.43
-19 -1 3 3.51 0.4
-19 1 4 1.08 0.99
-19 1 4 1.35 0.32
-19 1 4 1.33 0.42
-19 1 4 1.09 1.07
-19 1 4 5.61 1.37
-19 1 4 1.44 0.25
-19 1 4 1.21 0.28
19 -1 -4 2 1.01
19 -1 -4 0.72 0.36
19 -1 -4 1.66 0.46
19 -1 -4 1.25 1.09
19 -1 -4 1.42 0.78
19 -1 -4 2.01 0.31
19 -1 -4 1.01 0.26
19 1 -4 1.11 0.8
19 1 -4 1.34 0.21
19 1 -4 1.28 1.59
19 1 -4 0.74 0.83
19 1 -4 1.59 0.31
-19 -1 4 0.52 0.75
-19 -1 4 0.73 0.13
-19 -1 4 0.68 0.9
-19 -1 4 1.61 0.82
-19 -1 4 1.48 0.3
-19 -1 4 1.93 0.26
-19 1 5 0.59 0.78
-19 1 5 1.21 0.2
-19 1 5 0.73 0.33
-19 1 5 1.88 1.13
-19 1 5 4.28 0.57
-19 1 5 0.92 0.32
19 -1 -5 2.07 0.8
19 -1 -5 1.29 0.23
19 -1 -5 0.41 0.32
19 -1 -5 0.71 1.48
19 -1 -5 0.83 1.56
19 -1 -5 1.3 0.26
19 -1 -5 1.15 0.36
19 -1 -5 1.16 0.21
19 1 -5 0.48 0.6
19 1 -5 1.28 0.18
19 1 -5 1.86 2.02
19 1 -5 1.56 0.29
19 1 -5 1.35 0.29
19 1 -5 1.12 0.19
-19 -1 5 1.59 0.66
-19 -1 5 0.92 0.16
-19 -1 5 2.21 2.45
-19 -1 5 0.91 0.29
-19 -1 5 0.58 0.34
-19 -1 5 0.86 0.16
-19 1 6 1.21 0.68
-19 1 6 0.38 0.24
-19 1 6 0.77 2.7
-19 1 6 0.44 0.53
-19 1 6 1.12 0.28
-19 1 6 1.41 0.22
19 -1 -6 0.49 0.63
19 -1 -6 0.57 0.12
19 -1 -6 0.62 0.28
19 -1 -6 1.07 2.44
19 -1 -6 0.36 0.48
19 -1 -6 0.83 0.2
19 -1 -6 1.01 0.18
19 1 -6 0.85 0.61
19 1 -6 0.68 0.39
19 1 -6 0.46 0.23
19 1 -6 0.23 0.14
-19 -1 6 1.41 0.59
-19 -1 6 0.5 0.39
-19 -1 6 0.8 0.54
-19 -1 6 0.61 0.21
-19 -1 6 0.34 0.14
-19 1 7 0.48 0.58
-19 1 7 1.2 0.22
-19 1 7 0.42 0.14
-19 1 7 0.54 0.13
19 -1 -7 1.1 0.56
19 -1 -7 0.28 0.1
19 -1 -7 1.3 0.25
19 -1 -7 2.47 12.35
19 -1 -7 0.26 0.68
19 -1 -7 0.95 0.17
19 -1 -7 0.86 0.16
19 1 -7 0.42 0.45
19 1 -7 0.42 0.33
19 1 -7 -0.36 1.84
19 1 -7 0.45 0.56
19 1 -7 0.79 0.18
19 1 -7 1.81 0.25
-19 -1 7 0.44 0.49
-19 -1 7 0.13 0.27
-19 -1 7 0.31 0.63
-19 -1 7 1.12 0.29
-19 -1 7 0.88 0.18
-19 1 8 0.04 0.46
-19 1 8 0.11 0.14
-19 1 8 0.15 0.09
-19 1 8 0.12 0.12
19 -1 -8 0.14 1.19
19 -1 -8 0.03 0.4
19 -1 -8 0.22 0.15
19 -1 -8 -2.96 15.31
19 -1 -8 0.07 0.08
19 -1 -8 0.09 0.12
19 1 -8 0.19 0.43
19 1 -8 0.19 0.23
19 1 -8 0.85 2.21
19 1 -8 -0.05 0.82
19 1 -8 0.53 0.1
19 1 -8 0.15 0.12
-19 -1 8 0.28 0.46
-19 -1 8 0.11 0.19
-19 -1 8 -0.18 2.2
-19 -1 8 0.12 2.99
-19 -1 8 0.09 0.1
-19 -1 8 0.17 0.13
-19 1 9 0.37 1.53
-19 1 9 0.3 0.39
-19 1 9 0.36 0.13
-19 1 9 2.66 2.35
-19 1 9 0.45 0.09
-19 1 9 1.38 0.21
19 -1 -9 -0.18 0.7
19 -1 -9 0.21 0.43
19 -1 -9 0.47 0.15
19 -1 -9 0.72 2.54
19 -1 -9 2.57 8.47
19 -1 -9 1.08 0.15
19 -1 -9 0.87 0.17
19 1 -9 0.98 0.55
19 1 -9 0.63 0.19
19 1 -9 -0.05 2.38
19 1 -9 0.9 0.12
19 1 -9 0.57 0.14
-19 -1 9 0.59 0.49
-19 -1 9 0.22 0.12
-19 -1 9 1.62 2.48
-19 -1 9 0.54 0.08
-19 -1 9 1.11 0.19
-19 3 1 0.07 0.29
-19 3 1 0.1 0.84
-19 3 1 0.15 0.41
-19 3 1 -0.01 0.38
-19 3 1 2.57 1.63
-19 3 1 0.4 0.73
-19 3 1 0.25 0.4
-19 3 1 0.67 0.62
19 -3 -1 0.27 0.31
19 -3 -1 0.16 0.77
19 -3 -1 0.91 0.54
19 -3 -1 0.19 0.33
19 -3 -1 3.57 2.35
19 -3 -1 0.72 0.65
19 -3 -1 0.54 0.38
19 -3 -1 4.17 0.94
19 3 -1 -0.26 1.22
19 3 -1 0.57 0.89
19 3 -1 1.6 0.22
-19 -3 1 0.16 1.31
-19 -3 1 0.26 0.21
-19 -3 1 1.32 0.88
-19 -3 1 0.57 0.14
-19 3 2 5.07 0.85
-19 3 2 4.24 1.1
-19 3 2 3.22 0.55
-19 3 2 5.9 0.87
-19 3 2 5.35 0.89
-19 3 2 4.85 0.6
-19 3 2 3 0.79
19 -3 -2 6.79 0.9
19 -3 -2 4.61 1.28
19 -3 -2 5.27 0.75
19 -3 -2 4.78 0.7
19 -3 -2 2.04 0.66
19 -3 -2 3.93 0.87
19 -3 -2 6.75 0.76
19 -3 -2 4.93 1.02
19 3 -2 2.97 0.96
19 3 -2 5.69 0.61
19 3 -2 6.73 1.32
19 3 -2 5.17 0.68
19 3 -2 6.03 0.63
-19 -3 2 6.63 1.28
-19 -3 2 3.82 0.43
-19 -3 2 6.02 1.31
-19 -3 2 3.18 0.46
-19 -3 2 4.57 0.49
-19 3 3 2.95 1.9
-19 3 3 1.71 1.38
-19 3 3 0.65 0.33
-19 3 3 0.49 0.6
-19 3 3 0.98 0.7
-19 3 3 0.47 0.15
-19 3 3 0.77 0.29
-19 3 3 0.68 0.77
19 -3 -3 0.5 1.21
19 -3 -3 0.57 0.4
19 -3 -3 0.93 0.53
19 -3 -3 0.43 0.87
19 -3 -3 1.01 0.3
19 -3 -3 0.53 0.31
19 -3 -3 0.56 1.08
19 3 -3 0.36 0.72
19 3 -3 0.72 0.15
19 3 -3 0.27 1.13
19 3 -3 0.92 0.25
19 3 -3 0.68 0.16
-19 -3 3 0.73 0.8
-19 -3 3 0.47 0.13
-19 -3 3 1.06 0.64
-19 -3 3 1.99 1.41
-19 -3 3 0.63 0.24
-19 -3 3 0.68 0.14
-19 3 4 1.05 1.13
-19 3 4 1.1 0.26
-19 3 4 0.04 1.16
-19 3 4 1.45 1.41
-19 3 4 1.16 0.19
-19 3 4 0.77 0.39
-19 3 4 1.45 1.04
19 -3 -4 -0.04 3.28
19 -3 -4 1.59 1.12
19 -3 -4 0.8 0.28
19 -3 -4 6.15 0.96
19 -3 -4 0.99 1.21
19 -3 -4 2.49 1.37
19 -3 -4 0.82 0.18
19 -3 -4 0.46 0.33
19 -3 -4 1.9 2.02
19 3 -4 0.66 0.68
19 3 -4 1.94 0.25
19 3 -4 0.51 1.12
19 3 -4 0.78 0.27
-19 -3 4 0.53 0.69
-19 -3 4 1.04 0.97
-19 -3 4 1.11 0.29
-19 -3 4 1.22 0.2
-19 3 5 0.74 1.14
-19 3 5 0.84 0.53
-19 3 5 0.56 0.23
-19 3 5 -0.08 0.82
-19 3 5 2.02 1.47
-19 3 5 0.5 0.35
-19 3 5 0.74 0.28
-19 3 5 0.91 2.18
19 -3 -5 0.82 1.09
19 -3 -5 0.22 0.74
19 -3 -5 0.68 0.24
19 -3 -5 -0.02 0.59
19 -3 -5 0.14 1.31
19 -3 -5 1.53 0.33
19 -3 -5 0.92 0.24
19 3 -5 0.41 0.59
19 3 -5 0.59 1.13
19 3 -5 0.46 0.23
-19 -3 5 0.93 0.64
-19 -3 5 1.92 1.8
-19 -3 5 0.6 0.29
-19 -3 5 1.58 0.23
-19 3 6 0.46 0.74
-19 3 6 0.52 0.2
-19 3 6 0.34 0.2
-19 3 6 -0.04 0.91
-19 3 6 -0 1.42
-19 3 6 0.12 0.15
19 -3 -6 0.17 0.67
19 -3 -6 0.8 0.32
19 -3 -6 0.44 0.2
19 -3 -6 2.18 0.89
19 -3 -6 0.27 1.76
19 -3 -6 -0.07 0.53
19 -3 -6 1.12 0.21
19 3 -6 0.32 0.51
19 3 -6 0.57 2.95
19 3 -6 0.59 0.33
-19 -3 6 0.13 0.52
-19 -3 6 0.54 2.13
-19 -3 6 1.05 1.23
-19 -3 6 0.94 0.51
-19 -3 6 0.63 0.15
-19 3 7 0.28 3.03
-19 3 7 0.62 0.65
-19 3 7 0.11 0.09
-19 3 7 0.2 0.18
-19 3 7 -0.24 1.05
-19 3 7 2.14 2.52
-19 3 7 0.12 0.13
19 -3 -7 -0.13 0.65
19 -3 -7 -0 0.53
19 -3 -7 0.25 0.14
19 -3 -7 0.14 0.19
19 -3 -7 0.64 0.9
19 -3 -7 0.67 3.64
19 -3 -7 0.15 0.11
19 3 -7 0.39 0.55
19 3 -7 0.54 0.59
19 3 -7 0.31 0.16
19 3 -7 0.1 0.11
-19 -3 7 0.22 0.44
-19 -3 7 -0.09 2.16
-19 -3 7 0.21 0.55
-19 -3 7 0.04 0.11
-19 3 8 0.83 0.62
-19 3 8 2.71 0.66
-19 3 8 1.36 0.16
-19 3 8 0.78 0.17
-19 3 8 0.49 1.17
-19 3 8 1.1 4.68
-19 3 8 0.93 0.14
19 -3 -8 0.1 0.47
19 -3 -8 0.6 0.45
19 -3 -8 1.09 0.14
19 -3 -8 1.2 0.2
19 -3 -8 0.3 1
19 -3 -8 0.67 0.12
19 -3 -8 1.05 0.19
19 3 -8 1.12 0.52
19 3 -8 0.76 0.65
19 3 -8 0.61 0.15
19 3 -8 1.67 0.21
-19 -3 8 1.13 0.52
-19 -3 8 1.07 1.99
-19 -3 8 0.29 0.65
-19 -3 8 0.55 0.16
-19 3 9 0.06 0.5
-19 3 9 0.07 0.38
-19 3 9 0.06 0.13
-19 3 9 -0.08 1.19
-19 3 9 0.04 0.09
-19 3 9 0.28 0.13
19 -3 -9 -0.06 0.69
19 -3 -9 0.11 0.33
19 -3 -9 0.14 0.08
19 -3 -9 0.04 0.11
19 -3 -9 0.04 1.08
19 -3 -9 0.03 0.11
19 -3 -9 0.01 0.11
19 3 -9 0.35 0.59
19 3 -9 -0.06 1.68
19 3 -9 0.04 0.89
19 3 -9 0.01 0.08
-19 -3 9 0.08 0.47
-19 -3 9 0.09 0.23
-19 -3 9 -0.34 2.18
-19 -3 9 0.03 2.53
-19 -3 9 0.09 0.06
-19 -3 9 0.06 0.08
-19 5 1 3.56 0.56
-19 5 1 8.86 1.54
-19 5 1 5.28 0.66
-19 5 1 4.02 0.51
-19 5 1 4.1 0.61
-19 5 1 4.13 0.86
-19 5 1 6.02 0.96
-19 5 1 6.19 0.71
-19 5 1 6.75 0.83
19 -5 -1 7.12 0.85
19 -5 -1 1.71 1.17
19 -5 -1 6.43 0.79
19 -5 -1 7.02 0.86
19 -5 -1 6.76 1.31
19 -5 -1 0.87 1.56
19 -5 -1 7.96 1.09
19 -5 -1 5.11 0.64
19 -5 -1 5.12 0.73
19 5 -1 7.2 1.27
19 5 -1 1.11 0.45
19 5 -1 4.63 1.35
19 5 -1 5.66 1.29
19 5 -1 4.14 0.45
-19 -5 1 6.4 1.29
-19 -5 1 4.26 0.45
-19 -5 1 4.86 1.25
-19 -5 1 4.49 0.77
-19 -5 1 5.66 0.59
-19 5 2 1.11 0.47
-19 5 2 1.94 1.13
-19 5 2 0.42 0.26
-19 5 2 0.26 0.3
-19 5 2 -0.14 2.24
-19 5 2 0.65 0.56
-19 5 2 0.53 0.83
-19 5 2 0.34 0.36
-19 5 2 0.09 0.42
19 -5 -2 0.87 0.42
19 -5 -2 0.63 1.14
19 -5 -2 0.04 0.26
19 -5 -2 0.22 0.25
19 -5 -2 -0.02 4.05
19 -5 -2 0.32 0.51
19 -5 -2 0.32 0.73
19 -5 -2 0.33 0.4
19 -5 -2 0.59 0.44
19 5 -2 0.13 0.74
19 5 -2 2.09 1.24
19 5 -2 0.67 0.31
19 5 -2 0.12 0.11
-19 -5 2 0.15 0.81
-19 -5 2 1.13 0.19
-19 -5 2 2.3 0.37
-19 -5 2 1.61 1.13
-19 -5 2 1.19 0.3
-19 -5 2 0.23 0.12
-19 5 3 0.38 0.92
-19 5 3 0.33 1.4
-19 5 3 1.48 0.32
-19 5 3 1.89 0.42
-19 5 3 1.33 0.57
-19 5 3 0.56 0.54
-19 5 3 0.49 0.82
-19 5 3 1.17 0.4
-19 5 3 1.02 0.39
19 -5 -3 1.5 0.68
19 -5 -3 -0.21 1.74
19 -5 -3 0.53 0.23
19 -5 -3 1.89 0.42
19 -5 -3 0.61 0.61
19 -5 -3 0.51 0.86
19 -5 -3 0.36 0.35
19 -5 -3 0.9 0.45
19 5 -3 2.5 0.82
19 5 -3 6.95 1.71
19 5 -3 0.75 0.26
19 5 -3 1.92 0.24
-19 -5 3 3.18 0.86
-19 -5 3 2.92 1.52
-19 -5 3 0.8 0.29
-19 -5 3 0.92 0.16
-19 5 4 0.21 2.25
-19 5 4 0.47 0.24
-19 5 4 0.26 0.37
-19 5 4 1.07 0.96
-19 5 4 0.29 0.14
-19 5 4 0.22 0.25
-19 5 4 0.31 0.35
19 -5 -4 0.27 1.51
19 -5 -4 0.5 0.25
19 -5 -4 0.47 0.37
19 -5 -4 0.63 1.39
19 -5 -4 0.51 0.08
19 -5 -4 0.37 0.21
19 -5 -4 1.63 0.49
19 5 -4 0.57 0.66
19 5 -4 -0.17 1.82
19 5 -4 0.29 1.48
19 5 -4 0.31 0.31
19 5 -4 0.27 0.1
-19 -5 4 1.05 0.7
-19 -5 4 1.87 1.18
-19 -5 4 1.13 0.32
-19 -5 4 0.34 0.12
-19 5 5 1.46 4.84
-19 5 5 0.26 0.21
-19 5 5 0.62 0.38
-19 5 5 1.9 1.65
-19 5 5 0.5 0.18
-19 5 5 0.52 0.34
19 -5 -5 0.22 0.53
19 -5 -5 -0.2 3.39
19 -5 -5 0.45 0.23
19 -5 -5 0.19 0.34
19 -5 -5 0.28 1.6
19 -5 -5 0.56 0.31
19 -5 -5 0.94 0.21
19 -5 -5 0.83 0.47
19 5 -5 0.97 0.59
19 5 -5 0.72 1.89
19 5 -5 0.72 1.13
19 5 -5 0.53 0.25
19 5 -5 0.56 0.13
-19 -5 5 0.92 0.62
-19 -5 5 1.22 1.98
-19 -5 5 0.66 1.32
-19 -5 5 0.19 0.27
-19 -5 5 0.42 0.12
-19 5 6 0.41 0.5
-19 5 6 0.59 0.93
-19 5 6 0.77 0.18
-19 5 6 0.47 0.43
-19 5 6 0.17 1.78
-19 5 6 0.37 0.15
-19 5 6 0.52 0.32
19 -5 -6 0.64 0.4
19 -5 -6 0.54 1.04
19 -5 -6 2.95 1.35
19 -5 -6 0.7 0.18
19 -5 -6 0.37 0.39
19 -5 -6 0.42 1.61
19 -5 -6 1 0.18
19 -5 -6 0.66 0.46
19 5 -6 0.63 0.59
19 5 -6 -0.03 1.66
19 5 -6 0.41 2.41
19 5 -6 1.15 0.32
-19 -5 6 0.35 0.52
-19 -5 6 0.34 1.8
-19 -5 6 -0.93 3.34
-19 -5 6 1.61 0.42
-19 -5 6 0.45 0.12
-19 5 7 0.12 0.43
-19 5 7 0.95 0.87
-19 5 7 0.3 0.47
-19 5 7 0.49 0.17
-19 5 7 0.27 0.48
-19 5 7 0.54 1.91
-19 5 7 0.35 0.12
-19 5 7 0.17 0.31
19 -5 -7 -0 0.77
19 -5 -7 0.18 0.69
19 -5 -7 0.23 0.8
19 -5 -7 0.97 0.19
19 -5 -7 0.05 0.47
19 -5 -7 0.25 2.09
19 -5 -7 0.49 0.11
19 -5 -7 0.36 0.44
19 5 -7 0.18 0.52
19 5 -7 0.17 1.71
19 5 -7 0.24 1.86
19 5 -7 0.46 0.47
-19 -5 7 0.09 0.49
-19 -5 7 0.69 2.19
-19 -5 7 0.8 0.57
-19 -5 7 1.16 0.17
-19 5 8 0.04 0.72
-19 5 8 0.05 0.68
-19 5 8 -0.02 0.13
-19 5 8 0.01 0.14
-19 5 8 0.16 0.6
-19 5 8 -0.13 2.83
-19 5 8 0.07 0.09
19 -5 -8 -0.09 1.12
19 -5 -8 0.17 0.52
19 -5 -8 0.14 0.3
19 -5 -8 0.13 0.14
19 -5 -8 0.3 0.46
19 -5 -8 1.19 4.45
19 -5 -8 0.01 0.1
19 -5 -8 0.55 0.31
19 5 -8 -0.19 0.55
19 5 -8 -0.03 1.17
19 5 -8 0.22 0.66
19 5 -8 0.06 0.08
-19 -5 8 -0.03 0.5
-19 -5 8 0.22 1.56
-19 -5 8 0.11 0.58
-19 -5 8 0.05 0.08
-19 7 1 0.35 0.43
-19 7 1 0.17 1.32
-19 7 1 0.73 0.25
-19 7 1 0.85 1.68
-19 7 1 0.44 0.63
-19 7 1 0.24 0.51
-19 7 1 0.7 1.57
-19 7 1 0.23 0.8
-19 7 1 0.44 0.39
-19 7 1 0.42 0.25
19 -7 -1 0.35 0.41
19 -7 -1 0.35 1.42
19 -7 -1 0.23 0.23
19 -7 -1 0.72 1.68
19 -7 -1 3.76 0.82
19 -7 -1 0.29 0.55
19 -7 -1 1.55 1.26
19 -7 -1 0.18 0.77
19 -7 -1 0.44 0.44
19 -7 -1 0.32 0.29
19 7 -1 0.28 0.11
19 7 -1 0.62 0.88
19 7 -1 -0.36 1.27
19 7 -1 0.14 0.49
19 7 -1 0.33 0.1
19 7 -1 0.47 2.22
-19 -7 1 0.42 0.9
-19 -7 1 0.71 0.85
-19 -7 1 0.69 0.37
-19 -7 1 5.79 2.25
-19 7 2 0.16 0.42
-19 7 2 0.29 1.56
-19 7 2 0.21 0.22
-19 7 2 0.25 0.54
-19 7 2 -0.26 0.77
-19 7 2 0.64 0.25
-19 7 2 0.28 0.81
-19 7 2 0.25 0.4
-19 7 2 0.41 0.23
19 -7 -2 0.18 0.41
19 -7 -2 -0.1 1.5
19 -7 -2 0.83 0.25
19 -7 -2 0.24 0.28
19 -7 -2 1.15 1.67
19 -7 -2 0.51 0.83
19 -7 -2 0.73 0.34
19 -7 -2 0.15 0.25
19 7 -2 0.99 1.31
19 7 -2 0.07 0.25
19 7 -2 1.18 2.1
-19 -7 2 4.06 1.01
-19 -7 2 0.12 0.23
-19 -7 2 0.08 0.09
-19 -7 2 1.41 2.18
-19 7 3 0.17 0.66
-19 7 3 0.11 1.62
-19 7 3 0.37 0.24
-19 7 3 0.19 0.26
-19 7 3 0.4 3.75
-19 7 3 0.28 0.93
-19 7 3 0.67 0.25
-19 7 3 0.05 0.14
19 -7 -3 0.06 0.53
19 -7 -3 0.32 1.88
19 -7 -3 0.15 0.24
19 -7 -3 1.81 0.37
19 -7 -3 1.22 0.33
19 -7 -3 -0.21 0.83
19 -7 -3 1.27 0.26
19 -7 -3 0.03 0.24
19 7 -3 0.22 0.68
19 7 -3 1.23 1.81
19 7 -3 0.71 1.4
19 7 -3 0.29 0.24
19 7 -3 0.81 0.13
19 7 -3 -0.01 2.09
-19 -7 3 0.88 0.73
-19 -7 3 0.24 0.27
-19 -7 3 0.57 0.12
-19 -7 3 0.36 1.86
-19 7 4 -0.02 0.24
-19 7 4 -0.01 1.14
-19 7 4 -0.28 2.24
-19 7 4 0.05 0.16
-19 7 4 0.41 0.3
-19 7 4 -0.49 0.99
-19 7 4 0.17 0.15
19 -7 -4 1.7 0.36
19 -7 -4 0.32 0.85
19 -7 -4 -0.6 2.53
19 -7 -4 0.12 0.18
19 -7 -4 0.87 1.3
19 -7 -4 -0.15 1.11
19 -7 -4 0.14 0.17
19 -7 -4 0.16 0.21
19 7 -4 0.21 0.6
19 7 -4 0.35 1.84
19 7 -4 -0.14 1.62
19 7 -4 0.22 0.27
19 7 -4 0.21 0.09
19 7 -4 -0.71 2.15
-19 -7 4 0.81 0.65
-19 -7 4 0.68 1.99
-19 -7 4 0.28 0.27
-19 -7 4 0.26 0.1
-19 -7 4 0.92 1.77
-19 7 5 0.36 0.53
-19 7 5 -0 2.67
-19 7 5 0.5 0.17
-19 7 5 0.47 1.86
-19 7 5 0.42 0.28
-19 7 5 0.33 0.16
19 -7 -5 -0.07 1.03
19 -7 -5 0.13 1.57
19 -7 -5 0.28 0.16
19 -7 -5 0.37 1.94
19 -7 -5 0.42 0.14
19 -7 -5 0.31 0.19
19 7 -5 0.45 0.54
19 7 -5 0.97 1.83
19 7 -5 0.55 1.19
19 7 -5 0.4 0.24
19 7 -5 0.36 0.1
19 7 -5 -0.17 2.1
-19 -7 5 0.1 0.54
-19 -7 5 0.08 2.01
-19 -7 5 0.36 0.24
-19 -7 5 0.35 0.1
-19 -7 5 0.74 1.59
-19 7 6 0.01 0.76
-19 7 6 0.86 5.82
-19 7 6 0.1 0.17
-19 7 6 0.07 0.35
-19 7 6 0.24 2.21
-19 7 6 0.06 0.18
-19 7 6 0.06 0.11
19 -7 -6 0.65 2.69
19 -7 -6 0.27 4.17
19 -7 -6 0.26 0.17
19 -7 -6 -0.06 2.12
19 -7 -6 0.07 0.1
19 -7 -6 0.09 0.14
19 7 -6 0.13 0.63
19 7 -6 0.09 1.41
19 7 -6 0.07 1.43
19 7 -6 0.12 0.24
19 7 -6 0.09 0.09
19 7 -6 0.11 2.13
-19 -7 6 0.03 0.48
-19 -7 6 0.96 1.93
-19 -7 6 0.02 0.3
-19 -7 6 0.06 0.08
-19 -7 6 -0.21 1.48
-19 7 7 -0.07 1.1
-19 7 7 -0.04 0.14
-19 7 7 0.04 0.43
-19 7 7 0.27 2.36
-19 7 7 0.08 0.15
-19 7 7 0.08 0.09
-19 7 7 -0.13 0.3
19 -7 -7 -0.24 3.46
19 -7 -7 0.02 0.86
19 -7 -7 0.25 7.81
19 -7 -7 0 0.15
19 -7 -7 -0.05 0.28
19 -7 -7 0.31 2.29
19 -7 -7 -0.03 0.1
19 -7 -7 0.09 0.27
19 7 -7 0.1 0.57
19 7 -7 0.44 0.94
19 7 -7 -0.09 3.81
19 7 -7 0.03 0.37
19 7 -7 -0.08 1.99
-19 -7 7 0.28 0.52
-19 -7 7 0.14 1.3
-19 -7 7 0.16 0.51
-19 -7 7 0.01 0.08
-19 -7 7 -0.01 1.45
-19 9 1 0.11 0.44
-19 9 1 0.08 1.42
-19 9 1 0.14 0.19
-19 9 1 0.31 1.71
-19 9 1 0.18 0.65
-19 9 1 0.09 0.49
-19 9 1 0.02 1.35
-19 9 1 0.44 0.32
-19 9 1 0.29 0.91
-19 9 1 0.04 0.29
19 -9 -1 1.12 0.15
19 -9 -1 0.43 0.44
19 -9 -1 -0 1.85
19 -9 -1 0.19 0.2
19 -9 -1 -0.1 1.64
19 -9 -1 0.18 0.4
19 -9 -1 0.19 0.52
19 -9 -1 0.39 0.99
19 -9 -1 0.44 0.36
19 -9 -1 0.06 0.91
19 -9 -1 0.43 0.3
19 -9 -1 0.19 0.29
19 9 -1 1.74 0.85
19 9 -1 1.47 1.81
19 9 -1 0.1 0.35
19 9 -1 0.21 0.58
19 9 -1 0.39 0.09
19 9 -1 0.53 2.04
-19 -9 1 0.68 0.89
-19 -9 1 1.01 1.27
-19 -9 1 1.18 1.51
-19 -9 1 0.26 0.47
-19 -9 1 0.45 0.09
-19 -9 1 -0.05 1.72
-19 9 2 0.18 0.06
-19 9 2 0.13 0.49
-19 9 2 0.06 1.87
-19 9 2 0.05 0.16
-19 9 2 1.05 1.86
-19 9 2 0.16 0.45
-19 9 2 -0.03 0.48
-19 9 2 1.33 2.12
-19 9 2 0.18 0.27
-19 9 2 0.4 1
-19 9 2 0.26 0.23
-19 9 2 0.04 0.55
-19 9 2 0.18 0.31
19 -9 -2 0.33 0.51
19 -9 -2 0.27 2.19
19 -9 -2 0.43 0.2
19 -9 -2 -0.24 1.78
19 -9 -2 0.09 0.36
19 -9 -2 0.06 0.66
19 -9 -2 0.14 1.65
19 -9 -2 0.12 0.3
19 -9 -2 -0.08 0.97
19 -9 -2 0.37 0.18
19 -9 -2 0.12 0.28
19 9 -2 0.3 0.69
19 9 -2 0.71 1.86
19 9 -2 0.65 1.58
19 9 -2 0.07 0.23
19 9 -2 0.39 0.54
19 9 -2 0.08 0.08
19 9 -2 0.18 2.02
-19 -9 2 0.26 0.78
-19 -9 2 -0.61 2.01
-19 -9 2 1.08 1.6
-19 -9 2 0.45 0.46
-19 -9 2 0.09 0.08
-19 -9 2 0.1 1.81
-19 9 3 0.12 0.59
-19 9 3 0.9 2.23
-19 9 3 0.01 0.16
-19 9 3 0.42 1.55
-19 9 3 0.14 0.34
-19 9 3 0.45 1.21
-19 9 3 0.22 0.08
-19 9 3 0.18 0.26
-19 9 3 0.32 0.94
-19 9 3 0.08 0.15
-19 9 3 -0.01 0.35
-19 9 3 0.02 0.29
19 -9 -3 -0.06 0.51
19 -9 -3 -0.27 2.11
19 -9 -3 0.11 0.16
19 -9 -3 0 0.49
19 -9 -3 0.86 3.51
19 -9 -3 0.11 0.26
19 -9 -3 0.17 1.01
19 -9 -3 0.21 0.14
19 -9 -3 0.19 0.27
19 9 -3 1.61 1.93
19 9 -3 0.02 1.59
19 9 -3 0.16 0.24
19 9 -3 0.02 0.55
19 9 -3 0.09 0.08
19 9 -3 -0.28 1.79
-19 -9 3 0.02 0.67
-19 -9 3 2.27 2.36
-19 -9 3 0.12 1.79
-19 -9 3 0.28 0.49
-19 -9 3 0.06 0.08
-19 -9 3 0.16 1.73
-19 9 4 0.05 0.78
-19 9 4 0.26 2.55
-19 9 4 0.11 0.16
-19 9 4 -0.07 0.43
-19 9 4 0.17 0.24
-19 9 4 0.66 1.05
-19 9 4 0.16 0.13
-19 9 4 0.05 0.28
-19 9 4 0.15 0.28
19 -9 -4 0.09 0.72
19 -9 -4 0.33 2.72
19 -9 -4 0.15 0.15
19 -9 -4 0.3 0.43
19 -9 -4 0.18 0.05
19 -9 -4 0.13 0.24
19 -9 -4 0.46 0.97
19 -9 -4 0.14 0.13
19 -9 -4 0.03 0.65
19 -9 -4 0.33 0.27
19 9 -4 0.11 1.46
19 9 -4 0.53 2.2
19 9 -4 0.1 0.26
19 9 -4 0.14 0.5
19 9 -4 0.39 0.09
19 9 -4 0.34 1.78
-19 -9 4 0.11 0.56
-19 -9 4 -0.16 2.05
-19 -9 4 0 1.73
-19 -9 4 0.26 0.25
-19 -9 4 0.37 0.43
-19 -9 4 0.07 0.07
-19 -9 4 -0.31 1.97
-18 0 1 0.57 0.64
-18 0 1 0.38 0.71
-18 0 1 0.09 1.05
-18 0 1 3.78 0.86
18 0 -1 1.31 0.42
18 0 -1 0.16 0.97
18 0 -1 0.53 1.14
-18 0 2 9.14 1.16
-18 0 2 14.33 1.74
-18 0 2 8.44 0.99
18 0 -2 9.03 1.27
18 0 -2 7.01 1.14
18 0 -2 10.06 1.41
-18 0 3 0.82 1.03
-18 0 3 -0.03 0.27
-18 0 3 0.25 0.7
-18 0 3 0.19 0.91
-18 0 3 1.82 0.28
18 0 -3 0.35 1.03
18 0 -3 0.63 0.35
18 0 -3 0.29 0.77
18 0 -3 0.05 1.04
18 0 -3 0.42 0.19
-18 0 4 3.74 0.85
-18 0 4 5.26 0.56
-18 0 4 7.7 1.04
-18 0 4 3.42 0.95
-18 0 4 8.29 1.56
-18 0 4 2.39 0.34
-18 0 4 2.88 0.45
-18 0 4 3.72 0.43
18 0 -4 3.96 0.91
18 0 -4 4.03 1.06
18 0 -4 6.31 1.1
18 0 -4 5.25 0.59
18 0 -4 6.98 0.76
18 0 -4 2.51 0.31
-18 0 5 0.71 0.67
-18 0 5 0.69 0.13
-18 0 5 0.48 0.32
-18 0 5 0.89 2.11
-18 0 5 0.2 0.34
-18 0 5 0.57 0.22
-18 0 5 0.31 0.12
18 0 -5 0.22 0.63
18 0 -5 0.93 0.15
18 0 -5 0.31 0.41
18 0 -5 0.9 4.2
18 0 -5 0.43 1.47
18 0 -5 0.39 0.26
18 0 -5 0.32 0.25
18 0 -5 0.13 0.11
-18 0 6 0.64 0.6
-18 0 6 1.16 0.32
-18 0 6 0.44 0.53
-18 0 6 0.66 0.3
-18 0 6 0.81 0.17
18 0 -6 1.25 0.53
18 0 -6 2.03 0.24
18 0 -6 0.26 0.27
18 0 -6 1.96 0.57
18 0 -6 0.49 0.21
18 0 -6 0.44 0.13
-18 0 7 -0.07 0.51
-18 0 7 0.05 0.18
-18 0 7 0.03 1.88
-18 0 7 0.13 0.12
-18 0 7 0.23 0.13
18 0 -7 0.41 0.48
18 0 -7 0.03 0.25
18 0 -7 -0.12 1.99
18 0 -7 0.43 0.7
18 0 -7 0.94 0.16
18 0 -7 0.24 0.13
-18 0 8 0.21 0.43
-18 0 8 0.24 0.15
-18 0 8 0.68 2.15
-18 0 8 0.57 0.11
-18 0 8 0.23 0.13
18 0 -8 0.33 0.4
18 0 -8 0.38 0.16
18 0 -8 0.09 2.08
18 0 -8 0.25 0.09
18 0 -8 0.16 0.13
-18 0 9 -0.77 1.62
-18 0 9 0.07 0.43
-18 0 9 0.18 0.12
-18 0 9 0.43 2.29
-18 0 9 0.31 0.09
-18 0 9 0.01 0.09
18 0 -9 0.15 0.94
18 0 -9 0.1 0.49
18 0 -9 0.07 0.12
18 0 -9 0.22 2.22
18 0 -9 0.12 0.09
18 0 -9 0.01 0.11
-18 0 10 0.23 0.9
-18 0 10 0.33 0.4
-18 0 10 0.21 0.1
-18 0 10 1.79 2.52
-18 0 10 0.07 0.37
-18 0 10 0.26 0.07
-18 0 10 0.27 0.06
-18 0 10 0.38 0.13
18 0 -10 0.12 0.6
18 0 -10 0.35 0.5
18 0 -10 0.32 0.11
18 0 -10 -0.61 1.74
18 0 -10 0.45 0.12
-18 2 1 2.2 0.4
-18 2 1 1.36 0.67
-18 2 1 0.93 0.61
-18 2 1 4.05 0.93
-18 2 1 -0 2.42
-18 2 1 1.39 0.7
-18 2 1 1.85 1.01
18 -2 -1 1.14 0.3
18 -2 -1 0.75 0.73
18 -2 -1 1.14 0.58
18 -2 -1 0.36 3.88
18 -2 -1 0.99 0.7
18 -2 -1 1.03 1.17
18 2 -1 2.43 1.36
18 2 -1 1.59 0.44
18 2 -1 5.23 1.1
18 2 -1 0.98 0.18
-18 -2 1 2.56 1.49
-18 -2 1 0.52 0.32
-18 -2 1 1.29 0.86
-18 -2 1 2.5 0.31
-18 2 2 4.81 1.08
-18 2 2 2.4 1.11
-18 2 2 2.54 1.13
-18 2 2 3.39 0.58
-18 2 2 5.08 1.13
-18 2 2 6.17 0.99
-18 2 2 2.19 0.44
-18 2 2 7.73 1.56
18 -2 -2 3.64 0.77
18 -2 -2 6.8 1.89
18 -2 -2 2.04 0.57
18 -2 -2 5.03 0.93
18 -2 -2 1.67 0.66
18 -2 -2 2.82 0.44
18 -2 -2 5.74 2.89
18 2 -2 3.3 1.04
18 2 -2 3.75 0.46
18 2 -2 5.78 1.13
18 2 -2 2.43 0.49
18 2 -2 1.95 0.25
-18 -2 2 2.6 1.23
-18 -2 2 2.23 0.31
-18 -2 2 7.16 1.26
-18 -2 2 2.68 0.41
-18 -2 2 3.51 0.39
-18 2 3 0.12 2.07
-18 2 3 1.02 1.01
-18 2 3 1.15 0.42
-18 2 3 2.82 1.14
-18 2 3 2.12 0.7
-18 2 3 1.7 0.24
-18 2 3 1.76 0.33
18 -2 -3 1.44 2.06
18 -2 -3 0.28 1.03
18 -2 -3 2.53 0.49
18 -2 -3 0.1 0.79
18 -2 -3 2.31 0.79
18 -2 -3 0.43 0.84
18 -2 -3 1.69 0.26
18 -2 -3 1.47 0.31
18 2 -3 2.23 0.79
18 2 -3 1.51 0.85
18 2 -3 1.81 1.17
18 2 -3 1.02 0.27
-18 -2 3 2.43 0.82
-18 -2 3 1.7 0.23
-18 -2 3 1.75 0.63
-18 -2 3 2.65 1.25
-18 -2 3 1.88 0.33
-18 -2 3 3.36 0.38
-18 2 4 0.09 1.19
-18 2 4 0.75 0.51
-18 2 4 0.26 0.27
-18 2 4 2.82 1.33
-18 2 4 0.76 1.12
-18 2 4 10.18 2.16
-18 2 4 0.17 0.15
-18 2 4 0.73 0.33
18 -2 -4 -0.33 1.03
18 -2 -4 1.11 0.72
18 -2 -4 0.24 0.35
18 -2 -4 0.93 0.96
18 -2 -4 0.33 1.1
18 -2 -4 2.64 1.55
18 -2 -4 0.52 0.17
18 -2 -4 1.05 0.36
18 2 -4 1.14 0.74
18 2 -4 0.19 0.11
18 2 -4 0.02 0.82
18 2 -4 0.8 0.26
-18 -2 4 0.49 0.64
-18 -2 4 0.24 0.14
-18 -2 4 -0.02 0.71
-18 -2 4 0.14 0.13
-18 2 5 0.59 0.81
-18 2 5 0.08 0.19
-18 2 5 0.19 0.22
-18 2 5 0.16 1.46
-18 2 5 0.41 1.14
-18 2 5 0.2 0.41
-18 2 5 0.87 0.3
18 -2 -5 -0.05 0.67
18 -2 -5 0.05 0.26
18 -2 -5 0.17 0.23
18 -2 -5 0.04 0.92
18 -2 -5 0.17 1.19
18 -2 -5 0.61 0.36
18 -2 -5 1.49 0.28
18 2 -5 0.49 0.56
18 2 -5 2.17 2.17
18 2 -5 0.08 0.24
-18 -2 5 3.18 0.78
-18 -2 5 2.01 2.65
-18 -2 5 0.44 0.27
-18 -2 5 0.38 0.14
-18 2 6 -0.04 0.68
-18 2 6 0.1 0.09
-18 2 6 0.49 0.22
-18 2 6 -0.14 1.44
-18 2 6 4.75 2
-18 2 6 1.07 2.13
-18 2 6 0.19 0.16
18 -2 -6 0.17 0.62
18 -2 -6 0.14 0.12
18 -2 -6 0.2 0.19
18 -2 -6 -0.1 1.21
18 -2 -6 1.82 2.83
18 -2 -6 0.09 0.49
18 -2 -6 0.37 0.17
18 -2 -6 0.48 0.17
18 2 -6 0.26 0.56
18 2 -6 0.35 0.47
18 2 -6 0.28 0.16
18 2 -6 0.2 0.13
-18 -2 6 0.51 0.51
-18 -2 6 0.49 0.57
-18 -2 6 0.15 0.24
-18 -2 6 0.26 0.14
-18 2 7 0.34 0.51
-18 2 7 0.2 0.08
-18 2 7 0.14 0.16
-18 2 7 0.48 1.87
-18 2 7 -0.15 2.91
-18 2 7 0.44 0.15
-18 2 7 0.14 0.13
18 -2 -7 0.3 0.99
18 -2 -7 0.72 0.5
18 -2 -7 0.88 0.13
18 -2 -7 0.17 0.16
18 -2 -7 -0.14 1.17
18 -2 -7 0.1 0.1
18 -2 -7 0.25 0.11
18 2 -7 0.2 0.45
18 2 -7 1.51 1.98
18 2 -7 0.39 0.52
18 2 -7 0.4 0.19
18 2 -7 0.59 0.15
-18 -2 7 0.22 0.42
-18 -2 7 0.43 0.43
-18 -2 7 0.19 1.69
-18 -2 7 0.5 0.6
-18 -2 7 0.32 0.19
-18 -2 7 1.07 0.18
-18 2 8 0.04 0.84
-18 2 8 -0.02 0.45
-18 2 8 0.14 0.13
-18 2 8 0.17 1.81
-18 2 8 0.09 0.09
-18 2 8 0.15 0.13
18 -2 -8 -0 0.53
18 -2 -8 0.01 0.36
18 -2 -8 0.12 0.16
18 -2 -8 0.07 0.15
18 -2 -8 0.9 1.29
18 -2 -8 0.05 0.1
18 -2 -8 0.4 0.14
18 2 -8 -0.02 0.52
18 2 -8 0.27 0.33
18 2 -8 -0.25 2.02
18 2 -8 -0.01 0.72
18 2 -8 0.34 0.08
18 2 -8 0.01 0.1
-18 -2 8 0.34 0.53
-18 -2 8 -0.03 0.22
-18 -2 8 0.01 2.09
-18 -2 8 0.29 1.89
-18 -2 8 0.16 0.1
-18 -2 8 0.03 0.11
-18 2 9 -0.03 0.52
-18 2 9 0.19 0.35
-18 2 9 0.03 0.11
-18 2 9 -0.38 2.43
-18 2 9 0.31 0.11
-18 2 9 0.13 0.12
18 -2 -9 0.05 0.55
18 -2 -9 0.27 0.43
18 -2 -9 0.12 0.11
18 -2 -9 -0.08 2.35
18 -2 -9 -0.14 1.66
18 -2 -9 0.14 0.09
18 -2 -9 0.23 0.12
18 2 -9 -0.02 0.58
18 2 -9 0.4 0.2
18 2 -9 0.78 1.47
18 2 -9 0.2 0.07
18 2 -9 0.05 0.09
-18 -2 9 0.17 0.45
-18 -2 9 0.1 0.13
-18 -2 9 0.39 2.17
-18 -2 9 0.26 0.06
-18 -2 9 0.15 0.1
-18 2 10 0.25 0.57
-18 2 10 0.12 0.41
-18 2 10 -0.01 0.12
-18 2 10 -0.09 2.6
-18 2 10 -0.19 2.34
-18 2 10 0.1 0.27
-18 2 10 0.49 0.1
-18 2 10 0.03 0.03
-18 2 10 0.07 0.11
18 -2 -10 0.01 0.85
18 -2 -10 0.02 0.43
18 -2 -10 0.09 0.12
18 -2 -10 0.23 2.56
18 -2 -10 -0.27 1.74
18 -2 -10 0.12 0.11
18 2 -10 0.01 1.57
18 2 -10 0.05 0.68
18 2 -10 0.04 0.12
18 2 -10 -0.1 1.28
18 2 -10 0.16 0.09
-18 -2 10 0.05 0.6
-18 -2 10 0.44 0.11
-18 -2 10 0.43 1.55
-18 -2 10 0.06 0.48
-18 -2 10 0.19 0.06
-18 -2 10 0.08 0.07
-18 -2 10 0.02 0.09
-18 4 1 0.08 0.32
-18 4 1 0.45 0.84
-18 4 1 0.19 0.37
-18 4 1 2.57 0.42
-18 4 1 4.83 1.11
-18 4 1 0.09 0.64
-18 4 1 0.34 0.27
-18 4 1 0.13 0.44
18 -4 -1 0.47 0.31
18 -4 -1 1.84 0.91
18 -4 -1 0.32 0.44
18 -4 -1 0.71 0.27
18 -4 -1 2.24 1.48
18 -4 -1 0.07 0.61
18 -4 -1 0.19 0.25
18 -4 -1 2.25 0.59
18 4 -1 0.61 0.89
18 4 -1 1.92 1.04
18 4 -1 1.18 0.82
18 4 -1 0.29 0.12
-18 -4 1 1.09 1.01
-18 -4 1 0.57 0.14
-18 -4 1 0.69 0.98
-18 -4 1 1.7 0.65
-18 -4 1 0.72 0.15
-18 4 2 2.04 0.55
-18 4 2 2.83 1
-18 4 2 1.92 0.38
-18 4 2 2.83 0.47
-18 4 2 1.79 3.88
-18 4 2 4.22 0.74
-18 4 2 1.71 0.85
-18 4 2 1.41 0.33
-18 4 2 2.31 0.52
18 -4 -2 3.17 0.6
18 -4 -2 1.2 1.1
18 -4 -2 2.53 0.46
18 -4 -2 2.52 0.45
18 -4 -2 1.41 0.54
18 -4 -2 0.98 0.79
18 -4 -2 1.22 0.38
18 -4 -2 1.88 0.57
18 4 -2 1.53 0.81
18 4 -2 3.64 1.1
18 4 -2 1.39 0.21
-18 -4 2 1.87 0.9
-18 -4 2 2.78 0.32
-18 -4 2 6.85 1.33
-18 -4 2 4.1 0.52
-18 -4 2 1 0.18
-18 4 3 1.18 1.29
-18 4 3 0.28 1.54
-18 4 3 1.4 0.3
-18 4 3 0.52 0.33
-18 4 3 0.15 0.54
-18 4 3 0.38 0.12
-18 4 3 0.44 0.38
-18 4 3 0.7 0.44
18 -4 -3 0.7 0.83
18 -4 -3 2.92 0.44
18 -4 -3 0.55 0.34
18 -4 -3 0.03 0.52
18 -4 -3 3.55 0.53
18 -4 -3 -0.03 0.31
18 -4 -3 1.04 0.5
18 4 -3 0.26 0.68
18 4 -3 0.61 0.15
18 4 -3 1.23 1.38
18 4 -3 1.29 0.31
18 4 -3 1.26 0.19
-18 -4 3 0.92 0.72
-18 -4 3 1.01 1.4
-18 -4 3 1.72 0.33
-18 -4 3 0.86 0.17
-18 4 4 2.19 2.99
-18 4 4 0.11 1.33
-18 4 4 0.91 0.27
-18 4 4 2.38 0.54
-18 4 4 0.92 1.23
-18 4 4 0.49 0.19
-18 4 4 1.59 0.34
-18 4 4 1.1 0.47
18 -4 -4 2.2 2.22
18 -4 -4 1.63 0.31
18 -4 -4 1.83 0.46
18 -4 -4 0.52 1.23
18 -4 -4 1.83 1.36
18 -4 -4 1.02 0.16
18 -4 -4 0.35 0.23
18 -4 -4 2.55 0.6
18 4 -4 3.03 0.75
18 4 -4 1.52 1.18
18 4 -4 1.67 0.34
18 4 -4 1.56 0.22
-18 -4 4 1.39 0.77
-18 -4 4 1.43 1
-18 -4 4 0.95 0.32
-18 -4 4 1.07 0.18
-18 4 5 0.74 0.96
-18 4 5 1.65 0.3
-18 4 5 3.56 0.68
-18 4 5 0.82 1.49
-18 4 5 0.04 0.18
-18 4 5 2.42 0.51
18 -4 -5 0.03 1.14
18 -4 -5 0.39 1.07
18 -4 -5 0.4 0.21
18 -4 -5 2.5 0.55
18 -4 -5 1.1 1.41
18 -4 -5 0.49 0.34
18 -4 -5 1.64 0.26
18 -4 -5 0.74 0.63
18 4 -5 3.76 0.73
18 4 -5 1.27 1.74
18 4 -5 0.41 1.21
18 4 -5 0.23 0.23
-18 -4 5 3.14 0.72
-18 -4 5 0.99 1.88
-18 -4 5 1.81 1.85
-18 -4 5 0.82 0.29
-18 -4 5 0.32 0.11
-18 4 6 0.02 0.64
-18 4 6 0.48 0.88
-18 4 6 0.19 0.44
-18 4 6 0.21 0.17
-18 4 6 0.34 0.51
-18 4 6 -0.2 1.58
-18 4 6 0.35 0.16
-18 4 6 0.41 0.47
18 -4 -6 0.17 0.4
18 -4 -6 0.04 0.68
18 -4 -6 0.27 0.75
18 -4 -6 0.31 0.19
18 -4 -6 0.44 0.5
18 -4 -6 -0.08 1.59
18 -4 -6 0.1 0.13
18 4 -6 0.02 0.48
18 4 -6 -0.1 1.56
18 4 -6 0.77 3.13
18 4 -6 0.18 0.34
-18 -4 6 0.11 0.56
-18 -4 6 1.22 1.93
-18 -4 6 0.28 1.29
-18 -4 6 0.28 0.47
-18 -4 6 0.33 0.12
-18 4 7 -0.03 0.4
-18 4 7 0.48 0.63
-18 4 7 0.2 0.14
-18 4 7 0.22 0.16
-18 4 7 0.35 0.67
-18 4 7 -0.41 2.26
-18 4 7 0.18 0.11
-18 4 7 0.45 0.69
18 -4 -7 0.09 0.51
18 -4 -7 0.03 0.54
18 -4 -7 0.52 0.27
18 -4 -7 0.43 0.16
18 -4 -7 0.57 0.58
18 -4 -7 0.42 3.05
18 -4 -7 0.19 0.11
18 4 -7 0.6 0.6
18 4 -7 0.51 0.64
18 4 -7 0.33 0.11
-18 -4 7 2.46 0.6
-18 -4 7 1.25 1.76
-18 -4 7 0.1 0.58
-18 -4 7 0.41 0.1
-18 4 8 0.09 0.55
-18 4 8 0.23 0.5
-18 4 8 0.13 0.06
-18 4 8 0.15 0.15
-18 4 8 -0.04 0.79
-18 4 8 -0.98 4.45
-18 4 8 0.26 0.11
18 -4 -8 -0.01 0.94
18 -4 -8 0.37 0.44
18 -4 -8 0.27 0.1
18 -4 -8 0.35 0.15
18 -4 -8 0.11 0.54
18 -4 -8 0.64 4.61
18 -4 -8 0.09 0.12
18 4 -8 0.09 0.55
18 4 -8 0.29 0.59
18 4 -8 0.47 0.1
18 4 -8 0.9 0.15
-18 -4 8 0.26 0.5
-18 -4 8 0.33 1.56
-18 -4 8 0.41 0.66
-18 -4 8 0.43 0.11
-18 4 9 0.01 0.9
-18 4 9 0.1 0.38
-18 4 9 0.06 0.13
-18 4 9 -0 0.76
-18 4 9 -0.24 4.4
-18 4 9 0.15 0.11
18 -4 -9 0.3 1.28
18 -4 -9 0.04 0.33
18 -4 -9 0.19 0.06
18 -4 -9 0.15 0.13
18 -4 -9 0.04 0.69
18 -4 -9 0.13 0.09
18 -4 -9 0.18 0.13
18 4 -9 0.02 0.6
18 4 -9 0.03 0.75
18 4 -9 0.32 0.04
18 4 -9 0.08 0.08
-18 -4 9 0.3 0.54
-18 -4 9 -0.49 1.48
-18 -4 9 0.11 2.09
-18 -4 9 0.12 0.09
-18 6 1 1.02 0.42
-18 6 1 0.64 1.05
-18 6 1 1.32 0.31
-18 6 1 0.28 1.41
-18 6 1 1.25 0.53
-18 6 1 0.99 0.58
-18 6 1 0.66 1.58
-18 6 1 0.65 0.73
-18 6 1 1.72 0.45
-18 6 1 0.47 0.29
18 -6 -1 0.87 0.44
18 -6 -1 0.94 1.08
18 -6 -1 2.68 0.41
18 -6 -1 0.49 0.37
18 -6 -1 0.92 0.63
18 -6 -1 1.53 1.28
18 -6 -1 0.91 0.71
18 -6 -1 2.38 0.53
18 -6 -1 1.43 0.39
18 6 -1 1.05 0.17
18 6 -1 0.6 0.73
18 6 -1 0.45 1.18
18 6 -1 0.41 0.51
18 6 -1 0.57 0.12
-18 -6 1 1.1 0.91
-18 -6 1 0.56 0.68
-18 -6 1 0.47 0.39
-18 -6 1 0.41 0.12
-18 -6 1 0.45 1.78
-18 6 2 1.3 0.46
-18 6 2 1.15 1.21
-18 6 2 0.91 0.3
-18 6 2 0.92 0.32
-18 6 2 0.83 1.45
-18 6 2 2.46 0.35
-18 6 2 0.51 0.76
-18 6 2 2.16 0.47
-18 6 2 1.77 0.33
18 -6 -2 0.98 0.41
18 -6 -2 0.98 1.12
18 -6 -2 0.74 0.25
18 -6 -2 1.18 0.36
18 -6 -2 0.85 2.26
18 -6 -2 -0.1 0.23
18 -6 -2 0.64 0.73
18 -6 -2 1.25 0.4
18 -6 -2 1.05 0.35
18 6 -2 0.69 1.26
18 6 -2 0.69 0.28
18 6 -2 1.98 0.24
18 6 -2 2.43 1.29
-18 -6 2 0.55 0.76
-18 -6 2 1.19 0.29
-18 -6 2 2.36 0.28
-18 -6 2 4.39 1.78
-18 6 3 3.1 0.83
-18 6 3 2.82 1.52
-18 6 3 1 0.26
-18 6 3 2.28 0.46
-18 6 3 2.51 1.08
-18 6 3 1.71 0.36
-18 6 3 1.8 0.31
18 -6 -3 2.67 0.71
18 -6 -3 0.71 1.64
18 -6 -3 1.16 0.28
18 -6 -3 1.28 0.3
18 -6 -3 2 0.89
18 -6 -3 1.83 0.32
18 -6 -3 1.7 0.36
18 6 -3 2.78 0.78
18 6 -3 3.71 1.81
18 6 -3 2.72 1.63
18 6 -3 1.77 0.34
18 6 -3 1.23 0.18
18 6 -3 2.19 1.32
-18 -6 3 2.54 0.79
-18 -6 3 1.24 0.33
-18 -6 3 2.99 0.33
-18 -6 3 5.83 1.86
-18 6 4 0.49 1.51
-18 6 4 -0.59 2.34
-18 6 4 1.48 0.28
-18 6 4 0.59 0.33
-18 6 4 0.52 2.59
-18 6 4 0.49 0.21
-18 6 4 0.55 0.22
18 -6 -4 0.57 0.27
18 -6 -4 1.14 1.16
18 -6 -4 1.1 0.27
18 -6 -4 0.36 1.47
18 -6 -4 1.47 0.17
18 -6 -4 0 0.96
18 -6 -4 2.91 0.37
18 -6 -4 1.49 0.33
18 6 -4 1.25 0.64
18 6 -4 0.4 1.66
18 6 -4 3.92 1.5
18 6 -4 0.73 0.3
18 6 -4 0.95 0.15
18 6 -4 0.87 1.44
-18 -6 4 0.77 0.62
-18 -6 4 1.14 1.58
-18 -6 4 1.13 0.35
-18 -6 4 0.99 0.16
-18 -6 4 1.75 1.71
-18 6 5 0.05 0.3
-18 6 5 0.93 3.57
-18 6 5 0.24 0.16
-18 6 5 0.22 0.32
-18 6 5 0.11 1.79
-18 6 5 0.06 0.17
-18 6 5 0.8 0.2
18 -6 -5 0.08 0.67
18 -6 -5 -0.03 2.53
18 -6 -5 1.38 0.26
18 -6 -5 0.34 0.27
18 -6 -5 -0.12 1.77
18 -6 -5 0.48 0.15
18 -6 -5 0.49 0.25
18 6 -5 0.23 0.53
18 6 -5 0.46 1.79
18 6 -5 0.3 1
18 6 -5 0.17 0.24
18 6 -5 0.16 0.09
18 6 -5 0.81 1.6
-18 -6 5 0.03 0.52
-18 -6 5 0.67 1.85
-18 -6 5 0.29 0.25
-18 -6 5 0.11 0.1
-18 -6 5 0.79 1.72
-18 6 6 0.19 0.74
-18 6 6 0.22 0.16
-18 6 6 0.67 0.37
-18 6 6 0.79 2.06
-18 6 6 0.38 0.14
-18 6 6 0.05 0.11
18 -6 -6 0.04 0.78
18 -6 -6 -0.01 4.46
18 -6 -6 0.07 0.17
18 -6 -6 0.38 0.36
18 -6 -6 0.36 1.76
18 -6 -6 0.07 0.11
18 -6 -6 0.35 0.22
18 6 -6 0.13 0.54
18 6 -6 0.51 1.48
18 6 -6 1.29 2.32
18 6 -6 0.28 0.29
18 6 -6 1.1 1.84
-18 -6 6 0.94 0.51
-18 -6 6 0.16 1.81
-18 -6 6 0.13 3.27
-18 -6 6 0.14 0.4
-18 -6 6 0.08 0.09
-18 -6 6 -0.08 1.63
-18 6 7 0.18 0.88
-18 6 7 0.45 1.02
-18 6 7 0.05 0.89
-18 6 7 0.26 0.17
-18 6 7 0.18 0.45
-18 6 7 -0 2.05
-18 6 7 0.14 0.2
-18 6 7 0.21 0.1
18 -6 -7 0.09 1.48
18 -6 -7 -0.07 0.8
18 -6 -7 0.21 0.14
18 -6 -7 0.08 0.36
18 -6 -7 0.58 1.97
18 -6 -7 0.4 0.13
18 -6 -7 0.12 0.19
18 6 -7 0.14 0.57
18 6 -7 -0.31 1.18
18 6 -7 0.13 1.79
18 6 -7 0.02 0.49
18 6 -7 0.12 1.96
-18 -6 7 0.18 0.52
-18 -6 7 -0.32 1.48
-18 -6 7 0.61 0.6
-18 -6 7 0.46 0.11
-18 -6 7 0.82 1.48
-18 6 8 0.16 1.02
-18 6 8 0.1 0.62
-18 6 8 -0.04 0.31
-18 6 8 0.03 0.15
-18 6 8 -0.07 0.48
-18 6 8 -0.39 2.6
-18 6 8 0.05 0.06
-18 6 8 -0 0.1
18 -6 -8 0.08 2.81
18 -6 -8 0.1 0.51
18 -6 -8 0.15 0.74
18 -6 -8 -0.01 0.15
18 -6 -8 0.01 0.39
18 -6 -8 -0.82 3.84
18 -6 -8 0.07 0.13
18 -6 -8 0.04 0.14
18 6 -8 0.04 0.6
18 6 -8 0.19 0.96
18 6 -8 0.1 0.69
18 6 -8 -0.59 2.12
-18 -6 8 -0.01 0.55
-18 -6 8 -0.06 1.2
-18 -6 8 -0.04 0.58
-18 -6 8 0.11 0.09
-18 -6 8 0.26 1.27
-18 8 1 0.67 0.48
-18 8 1 0.18 1.38
-18 8 1 0.32 0.23
-18 8 1 0.41 1.24
-18 8 1 0.61 0.51
-18 8 1 0.05 0.5
-18 8 1 2.18 1.39
-18 8 1 0.01 0.36
-18 8 1 -0.04 0.8
-18 8 1 0.35 0.38
-18 8 1 0.51 0.38
18 -8 -1 0.67 0.43
18 -8 -1 -0.1 1.54
18 -8 -1 0.22 0.22
18 -8 -1 0.1 1.58
18 -8 -1 0.39 0.41
18 -8 -1 0.18 0.53
18 -8 -1 0.86 1.04
18 -8 -1 0.16 0.44
18 -8 -1 0.09 0.77
18 -8 -1 0.26 0.31
18 -8 -1 0.62 0.33
18 8 -1 0.06 0.77
18 8 -1 1.92 1.83
18 8 -1 0.47 1.31
18 8 -1 0.67 0.39
18 8 -1 0.32 0.65
18 8 -1 1.19 0.16
18 8 -1 1.4 1.74
-18 -8 1 0.16 0.82
-18 -8 1 2.23 1.09
-18 -8 1 0.45 1.29
-18 -8 1 0.19 0.55
-18 -8 1 0.38 0.1
-18 -8 1 0.31 1.51
-18 8 2 1.21 0.48
-18 8 2 1.15 1.74
-18 8 2 0.88 0.25
-18 8 2 0.54 1.7
-18 8 2 0.71 0.37
-18 8 2 0.82 0.57
-18 8 2 0.78 0.33
-18 8 2 1.18 0.9
-18 8 2 0.86 0.31
-18 8 2 1.27 0.42
18 -8 -2 1.04 0.51
18 -8 -2 0.11 1.55
18 -8 -2 0.54 0.25
18 -8 -2 1.34 0.54
18 -8 -2 1.28 0.87
18 -8 -2 1.42 1.76
18 -8 -2 1.43 0.42
18 -8 -2 0.68 0.87
18 -8 -2 0.41 0.23
18 -8 -2 1.03 0.33
18 8 -2 0.21 1.62
18 8 -2 3 1.49
18 8 -2 1.79 0.34
18 8 -2 1.4 0.66
18 8 -2 2.18 0.25
18 8 -2 0.53 1.66
-18 -8 2 0.68 0.75
-18 -8 2 0.52 1.82
-18 -8 2 0.56 1.37
-18 -8 2 1.04 0.56
-18 -8 2 1.91 1.55
-18 8 3 0.32 0.62
-18 8 3 0.35 1.56
-18 8 3 0.19 0.18
-18 8 3 0.88 0.57
-18 8 3 0.35 2.22
-18 8 3 0.45 0.1
-18 8 3 0.03 0.26
-18 8 3 -0.08 0.86
-18 8 3 0.21 0.17
-18 8 3 0.08 0.57
-18 8 3 1.1 0.4
18 -8 -3 -0.13 0.5
18 -8 -3 0.2 1.77
18 -8 -3 0.26 0.19
18 -8 -3 0.09 0.51
18 -8 -3 0.49 3.79
18 -8 -3 -0.03 0.3
18 -8 -3 0.12 0.86
18 -8 -3 0.4 0.17
18 -8 -3 0.56 0.3
18 8 -3 -0.49 1.69
18 8 -3 1.27 1.54
18 8 -3 0.13 0.24
18 8 -3 0.15 0.6
18 8 -3 0.24 0.1
18 8 -3 -0.35 1.56
-18 -8 3 0.01 0.65
-18 -8 3 0.35 1.8
-18 -8 3 0.82 1.7
-18 -8 3 0.26 0.23
-18 -8 3 1 0.51
-18 -8 3 0.28 0.1
-18 -8 3 0.37 1.44
-18 8 4 0.1 0.97
-18 8 4 0.9 2.04
-18 8 4 0.27 0.18
-18 8 4 0.56 0.45
-18 8 4 0.56 0.25
-18 8 4 0.44 1.13
-18 8 4 0.45 0.16
-18 8 4 0.24 0.35
-18 8 4 0.72 0.37
18 -8 -4 0.29 0.82
18 -8 -4 -0.04 2.37
18 -8 -4 0.8 0.19
18 -8 -4 0.38 1.47
18 -8 -4 0.48 0.26
18 -8 -4 0.56 0.07
18 -8 -4 0.26 0.25
18 -8 -4 0.32 0.93
18 -8 -4 0.66 0.18
18 -8 -4 0.64 0.28
18 8 -4 0.62 1.47
18 8 -4 0.42 1.89
18 8 -4 0.46 0.29
18 8 -4 0.11 0.59
18 8 -4 0.38 0.1
18 8 -4 0.31 1.63
-18 -8 4 0.43 0.57
-18 -8 4 0.29 1.87
-18 -8 4 0.23 0.26
-18 -8 4 0.62 0.46
-18 -8 4 0.49 0.11
-18 -8 4 0.86 1.47
-18 8 5 -0.01 1.79
-18 8 5 0.7 3.02
-18 8 5 0.28 0.19
-18 8 5 0.02 1.99
-18 8 5 0.34 0.23
-18 8 5 0.06 0.21
-18 8 5 0.41 0.13
-18 8 5 0.02 0.23
-18 8 5 0.91 0.35
18 -8 -5 -0.06 1.44
18 -8 -5 0.9 0.2
18 -8 -5 0.1 2
18 -8 -5 0.07 0.24
18 -8 -5 0.08 0.21
18 -8 -5 -0.07 1.08
18 -8 -5 0.1 0.12
18 -8 -5 0.12 0.26
18 8 -5 0.3 0.55
18 8 -5 0.12 1.15
18 8 -5 -0.23 1.19
18 8 -5 0.07 0.23
18 8 -5 0.01 0.56
18 8 -5 0.13 0.09
18 8 -5 0.06 1.49
-18 -8 5 0.18 0.48
-18 -8 5 0.58 1.56
-18 -8 5 0.11 0.22
-18 -8 5 0.07 0.44
-18 -8 5 0.05 0.08
-18 -8 5 -0.2 1.51
-18 8 6 -0.29 4.15
-18 8 6 0.07 0.18
-18 8 6 0.13 2.55
-18 8 6 -0.01 0.22
-18 8 6 0.12 0.18
-18 8 6 0.06 0.1
-18 8 6 0.07 0.15
-18 8 6 0.29 0.32
18 -8 -6 0.45 2.69
18 -8 -6 0.02 0.17
18 -8 -6 -0.79 2.36
18 -8 -6 0.18 0.18
18 -8 -6 0.09 0.1
18 -8 -6 0.23 0.28
18 -8 -6 0.09 0.26
18 8 -6 0.06 0.56
18 8 -6 0.87 1
18 8 -6 -0.19 1.65
18 8 -6 -0.02 0.25
18 8 -6 0.05 0.55
18 8 -6 0.21 0.09
18 8 -6 -0.24 1.53
-18 -8 6 -0.06 0.53
-18 -8 6 0.13 1.21
-18 -8 6 0.08 0.32
-18 -8 6 -0.04 0.4
-18 -8 6 0.02 0.07
-18 -8 6 0.63 1.55
-18 10 1 -0.2 0.22
-18 10 1 0.24 0.51
-18 10 1 0.1 1.48
-18 10 1 0.06 0.17
-18 10 1 0.11 2.17
-18 10 1 -0 0.44
-18 10 1 -0.35 1.14
-18 10 1 0.16 0.3
-18 10 1 -0.24 1.3
-18 10 1 -0 0.96
-18 10 1 0.13 0.32
-18 10 1 0.09 0.26
18 -10 -1 0.46 0.38
18 -10 -1 -0.15 1.79
18 -10 -1 0.01 0.17
18 -10 -1 0.03 1.87
18 -10 -1 0.1 1.1
18 -10 -1 0.04 0.44
18 -10 -1 0.48 0.94
18 -10 -1 0.59 0.31
18 -10 -1 0.07 1.01
18 -10 -1 0.1 0.19
18 -10 -1 0.09 0.48
18 -10 -1 0.19 0.31
18 10 -1 0.02 0.72
18 10 -1 -0.45 1.89
18 10 -1 0.15 1.65
18 10 -1 0.11 0.29
18 10 -1 0.04 0.45
18 10 -1 0.46 0.09
18 10 -1 0.46 1.93
-18 -10 1 -0.03 0.78
-18 -10 1 0.18 2.02
-18 -10 1 -0.13 1.06
-18 -10 1 0.52 1.84
-18 -10 1 0 0.21
-18 -10 1 0.21 0.49
-18 -10 1 0.29 0.08
-18 -10 1 0.73 2.02
-18 10 2 1.16 0.58
-18 10 2 0.04 2.19
-18 10 2 0.1 0.16
-18 10 2 0.51 1.53
-18 10 2 0.54 1.14
-18 10 2 0.03 0.46
-18 10 2 0.41 1.84
-18 10 2 0.07 0.26
-18 10 2 0.92 0.32
-18 10 2 0.33 1.26
-18 10 2 0.52 1.01
-18 10 2 0.07 0.25
-18 10 2 0.46 0.29
18 -10 -2 0.1 0.53
18 -10 -2 0.2 2.15
18 -10 -2 0.22 0.16
18 -10 -2 0.48 1.73
18 -10 -2 0.26 0.62
18 -10 -2 0.06 0.49
18 -10 -2 -0.28 1.38
18 -10 -2 0.46 0.31
18 -10 -2 0.11 1
18 -10 -2 0.16 0.14
18 -10 -2 0.28 0.33
18 -10 -2 0.35 0.31
18 10 -2 0.55 0.59
18 10 -2 1.11 1.79
18 10 -2 0.09 1.64
18 10 -2 0.23 0.23
18 10 -2 0.32 0.45
18 10 -2 0.84 0.12
18 10 -2 -0.69 1.98
-18 -10 2 -0.02 0.7
-18 -10 2 0.89 2.12
-18 -10 2 -0.49 1.89
-18 -10 2 0.41 0.48
-18 -10 2 0.2 0.08
-18 -10 2 0.45 1.88
-18 10 3 -0.04 0.56
-18 10 3 0.33 2.26
-18 10 3 0.07 0.15
-18 10 3 0.61 1.9
-18 10 3 0.2 0.65
-18 10 3 -0.02 0.55
-18 10 3 0.03 0.08
-18 10 3 0.28 0.26
-18 10 3 -0.15 1.14
-18 10 3 0.57 1.02
-18 10 3 0.06 0.14
-18 10 3 -0.08 0.22
-18 10 3 0.24 0.31
18 -10 -3 -0.01 0.54
18 -10 -3 0.18 2.47
18 -10 -3 0.67 0.18
18 -10 -3 0.46 1.61
18 -10 -3 0.19 0.41
18 -10 -3 0.5 1.76
18 -10 -3 0.14 0.22
18 -10 -3 0.12 0.26
18 -10 -3 0.26 1.07
18 -10 -3 0.1 0.12
18 -10 -3 0.07 0.27
18 -10 -3 -0.02 0.3
18 10 -3 0.34 0.57
18 10 -3 -0.15 1.24
18 10 -3 0.1 1.7
18 10 -3 0.21 0.24
18 10 -3 0.06 0.44
18 10 -3 0.03 0.06
18 10 -3 0.5 1.94
-18 -10 3 0.15 0.6
-18 -10 3 -0.18 1.66
-18 -10 3 1.37 2.24
-18 -10 3 0.01 0.47
-18 -10 3 0.04 0.07
-18 -10 3 -0.36 1.94
-17 1 1 3.01 0.49
-17 1 1 2.86 0.67
-17 1 1 1.8 1.07
-17 1 1 2.19 3.75
17 -1 -1 2.58 0.42
17 -1 -1 4.01 0.85
17 -1 -1 3.95 1.51
17 1 -1 8.5 1.17
-17 -1 1 4.28 0.67
-17 -1 1 4.88 0.93
-17 1 2 0.68 1.67
-17 1 2 0.6 1.02
-17 1 2 1.7 0.79
-17 1 2 1.41 0.53
17 -1 -2 0.67 1.19
17 -1 -2 0.24 1.01
17 -1 -2 3.68 0.79
17 -1 -2 3.71 0.61
17 1 -2 0.07 1
17 1 -2 0.48 0.33
17 1 -2 1.4 0.75
17 1 -2 2.44 0.47
17 1 -2 1.42 0.21
-17 -1 2 0.32 1.05
-17 -1 2 0.42 0.27
-17 -1 2 0.32 0.79
-17 -1 2 0.24 0.24
-17 -1 2 1.09 0.18
-17 1 3 9.27 1.6
-17 1 3 8.8 1.06
-17 1 3 6.08 0.77
-17 1 3 2.51 0.81
-17 1 3 7.26 1.03
-17 1 3 5.49 0.59
-17 1 3 5.45 0.64
17 -1 -3 7.31 1.47
17 -1 -3 14.29 1.67
17 -1 -3 7.69 0.98
17 -1 -3 6.16 1.06
17 -1 -3 5.03 1.01
17 -1 -3 7.69 0.78
17 -1 -3 7.99 0.84
17 1 -3 6.64 1.04
17 1 -3 6.66 0.7
17 1 -3 5.52 0.88
17 1 -3 3.01 1.09
17 1 -3 6.63 0.7
-17 -1 3 7.83 1.17
-17 -1 3 6.64 0.69
-17 -1 3 5.58 0.94
-17 -1 3 4.52 1.08
-17 -1 3 6.84 0.73
-17 -1 3 7.18 0.74
-17 1 4 4.15 0.99
-17 1 4 4.96 0.56
-17 1 4 4.32 0.6
-17 1 4 4.31 1.08
-17 1 4 6.46 2.04
-17 1 4 3.41 0.41
-17 1 4 3.69 0.45
17 -1 -4 4.24 0.9
17 -1 -4 7.07 0.79
17 -1 -4 3.43 0.54
17 -1 -4 5.44 1.12
17 -1 -4 4.47 1.77
17 -1 -4 3.03 0.37
17 -1 -4 2.96 0.41
17 1 -4 6.22 0.93
17 1 -4 4.08 0.43
17 1 -4 5.07 1.03
17 1 -4 3.37 0.42
-17 -1 4 2.99 0.81
-17 -1 4 4.33 0.45
-17 -1 4 5.01 1.57
-17 -1 4 6.99 1.5
-17 -1 4 4.2 0.5
-17 -1 4 3.6 0.4
-17 1 5 2.83 0.66
-17 1 5 2.03 0.25
-17 1 5 0.86 0.28
-17 1 5 4.96 1.51
-17 1 5 0.91 0.47
-17 1 5 1.36 0.35
-17 1 5 1.16 0.21
17 -1 -5 2.97 0.7
17 -1 -5 2.07 0.26
17 -1 -5 2.12 0.39
17 -1 -5 4.51 9.17
17 -1 -5 2.13 2
17 -1 -5 2.91 0.53
17 -1 -5 3.59 0.45
17 -1 -5 1.72 0.24
17 1 -5 1.73 0.57
17 1 -5 2.37 0.29
17 1 -5 2.33 1.72
17 1 -5 3.1 0.45
17 1 -5 1.93 0.25
-17 -1 5 0.98 0.63
-17 -1 5 2.16 0.48
-17 -1 5 1.55 0.29
-17 -1 5 1.51 0.21
-17 1 6 0.13 0.53
-17 1 6 0.76 0.14
-17 1 6 1.2 0.24
-17 1 6 0.3 1.84
-17 1 6 -0.02 1.07
-17 1 6 0.26 0.16
-17 1 6 0.37 0.15
17 -1 -6 0.41 0.45
17 -1 -6 0.41 0.09
17 -1 -6 0.24 0.21
17 -1 -6 2.22 7.37
17 -1 -6 0.33 0.54
17 -1 -6 0.79 0.18
17 -1 -6 0.66 0.16
17 1 -6 0.29 0.45
17 1 -6 0.41 0.42
17 1 -6 0.62 1.53
17 1 -6 1.98 0.62
17 1 -6 2.17 0.33
17 1 -6 0.45 0.15
-17 -1 6 1.8 0.6
-17 -1 6 0.14 0.31
-17 -1 6 0.06 0.59
-17 -1 6 0.17 0.21
-17 -1 6 0.26 0.14
-17 1 7 1.06 0.5
-17 1 7 0.5 0.18
-17 1 7 0.81 0.15
-17 1 7 1.07 0.17
17 -1 -7 -1.18 1.15
17 -1 -7 1.53 0.48
17 -1 -7 0.53 0.18
17 -1 -7 -0.03 5.19
17 -1 -7 0.78 0.13
17 -1 -7 2.09 0.27
17 1 -7 0.48 0.49
17 1 -7 2.88 0.43
17 1 -7 1.14 1.81
17 1 -7 0.69 0.75
-17 -1 7 1.05 0.49
-17 -1 7 0.58 0.24
-17 -1 7 0.33 1.57
-17 -1 7 0.23 1.45
-17 -1 7 0.83 0.15
-17 1 8 0.51 1.37
-17 1 8 0.51 0.4
-17 1 8 0.24 0.14
-17 1 8 0.5 2.1
-17 1 8 0.53 0.11
-17 1 8 0.72 0.16
17 -1 -8 0.21 0.63
17 -1 -8 0.61 0.44
17 -1 -8 0.23 0.15
17 -1 -8 0.14 1.96
17 -1 -8 -0.31 4.7
17 -1 -8 0.32 0.11
17 -1 -8 0.96 0.17
17 1 -8 0.35 0.45
17 1 -8 0.54 0.2
17 1 -8 0.9 1.67
17 1 -8 0.44 0.09
17 1 -8 0.56 0.14
-17 -1 8 0.52 0.44
-17 -1 8 0.47 0.15
-17 -1 8 2.79 2.04
-17 -1 8 0.79 0.11
-17 -1 8 0.46 0.14
-17 1 9 0.07 0.64
-17 1 9 0 0.4
-17 1 9 0.24 0.13
-17 1 9 0.25 2.21
-17 1 9 0.27 0.1
-17 1 9 0.15 0.12
17 -1 -9 0.24 0.55
17 -1 -9 0.01 0.44
17 -1 -9 0.38 0.12
17 -1 -9 -0.32 1.78
17 -1 -9 -0.48 3.61
17 -1 -9 0.18 0.12
17 1 -9 0.08 1.22
17 1 -9 0.04 0.58
17 1 -9 0.09 0.11
17 1 -9 0.77 1.68
17 1 -9 0.23 0.11
-17 -1 9 0.11 0.42
-17 -1 9 0.04 0.11
-17 -1 9 2.12 2.2
-17 -1 9 0.15 0.08
-17 -1 9 0.2 0.11
-17 1 10 -0.24 0.55
-17 1 10 -0.01 0.44
-17 1 10 0.08 0.11
-17 1 10 1.63 2.06
-17 1 10 0.17 0.28
-17 1 10 0.11 0.04
-17 1 10 0.1 0.11
17 -1 -10 0.17 0.73
17 -1 -10 1.59 0.61
17 -1 -10 0.09 0.11
17 -1 -10 0.02 2.06
17 -1 -10 -0.76 4.74
17 -1 -10 0.2 0.06
17 -1 -10 0.04 0.11
17 1 -10 -0.11 0.72
17 1 -10 0.08 0.72
17 1 -10 0.11 0.09
17 1 -10 0.25 1.35
17 1 -10 0.45 0.09
17 1 -10 0.18 0.09
-17 -1 10 0.33 1.26
-17 -1 10 0.65 0.53
-17 -1 10 0.07 0.09
-17 -1 10 0.07 1.75
-17 -1 10 0.05 0.38
-17 -1 10 0.11 0.05
-17 -1 10 0.09 0.08
-17 3 1 0.52 0.29
-17 3 1 2.15 0.81
-17 3 1 0.83 0.47
-17 3 1 2.06 0.41
-17 3 1 1.19 1.39
-17 3 1 1.12 0.66
-17 3 1 0.73 0.36
-17 3 1 2.38 0.57
17 -3 -1 0.47 0.28
17 -3 -1 0.05 0.64
17 -3 -1 0.29 0.41
17 -3 -1 1.41 0.33
17 -3 -1 3.73 2.03
17 -3 -1 1.69 0.63
17 -3 -1 0.91 0.33
17 -3 -1 4.13 0.74
17 3 -1 0.54 0.97
17 3 -1 1.28 0.86
17 3 -1 0.3 0.13
-17 -3 1 0.78 1.06
-17 -3 1 0.05 0.13
-17 -3 1 0.91 0.75
-17 -3 1 1.04 0.97
-17 -3 1 1.67 0.22
-17 3 2 0.5 0.6
-17 3 2 1.38 0.87
-17 3 2 0.51 0.36
-17 3 2 0.95 0.42
-17 3 2 0.96 0.58
-17 3 2 0.2 0.26
-17 3 2 0.78 0.54
17 -3 -2 -0.07 0.41
17 -3 -2 0.57 1.13
17 -3 -2 0.38 0.36
17 -3 -2 1.41 0.39
17 -3 -2 2.28 0.61
17 -3 -2 1.37 0.68
17 -3 -2 0.19 0.26
17 -3 -2 2.1 0.7
17 3 -2 0.31 0.74
17 3 -2 0.42 0.15
17 3 -2 0.62 0.44
17 3 -2 0.18 0.79
17 3 -2 2.74 0.44
17 3 -2 0.19 0.12
-17 -3 2 1.29 0.8
-17 -3 2 0.91 0.15
-17 -3 2 0.17 0.92
-17 -3 2 1.55 0.31
-17 -3 2 0.24 0.11
-17 3 3 0.87 1.82
-17 3 3 6.52 1.57
-17 3 3 0.44 0.3
-17 3 3 0.28 0.48
-17 3 3 0.91 0.59
-17 3 3 0.51 0.13
-17 3 3 0.44 0.33
-17 3 3 1.25 0.6
17 -3 -3 0.65 1.39
17 -3 -3 1.03 0.36
17 -3 -3 0.06 0.39
17 -3 -3 2.26 0.74
17 -3 -3 0.24 0.49
17 -3 -3 0.68 0.15
17 -3 -3 1.73 0.41
17 -3 -3 3.88 0.86
17 3 -3 0.32 0.65
17 3 -3 0.32 0.11
17 3 -3 0.65 1.25
17 3 -3 0.33 0.23
17 3 -3 1.67 0.22
-17 -3 3 2.29 0.74
-17 -3 3 0.55 0.15
-17 -3 3 1.49 1.19
-17 -3 3 1.08 0.29
-17 -3 3 0.95 0.18
-17 3 4 6.69 1.24
-17 3 4 5.62 0.64
-17 3 4 5.81 0.87
-17 3 4 4.88 1.29
-17 3 4 4.96 0.56
-17 3 4 6.59 0.75
-17 3 4 3.18 0.81
17 -3 -4 2.09 2.44
17 -3 -4 6.17 1.25
17 -3 -4 4.48 0.75
17 -3 -4 5.5 1.31
17 -3 -4 3.41 0.66
17 -3 -4 6.2 0.63
17 -3 -4 6.12 0.68
17 -3 -4 4.45 1.26
17 3 -4 3.88 0.77
17 3 -4 5.64 1.16
17 3 -4 3.78 0.49
-17 -3 4 4.11 0.8
-17 -3 4 8.97 1.39
-17 -3 4 5.61 0.64
-17 3 5 0.38 0.87
-17 3 5 0.18 0.37
-17 3 5 0.53 0.23
-17 3 5 1.21 0.65
-17 3 5 0.39 1.25
-17 3 5 0.14 0.97
-17 3 5 2.35 0.33
-17 3 5 0.57 1.15
17 -3 -5 0.96 0.81
17 -3 -5 0.77 0.69
17 -3 -5 0.89 0.25
17 -3 -5 0.21 0.52
17 -3 -5 0.79 1.18
17 -3 -5 0.28 0.37
17 -3 -5 1.06 0.22
17 3 -5 0.3 0.52
17 3 -5 2.7 2.35
17 3 -5 0.34 0.26
-17 -3 5 3.89 0.74
-17 -3 5 3.04 3.05
-17 -3 5 0.09 0.29
-17 -3 5 0.08 0.1
-17 3 6 -0.1 0.82
-17 3 6 0.22 0.58
-17 3 6 0.09 0.13
-17 3 6 1.24 0.24
-17 3 6 5.55 1.02
-17 3 6 0.28 1.54
-17 3 6 0.29 0.17
17 -3 -6 1.06 0.64
17 -3 -6 0.08 0.5
17 -3 -6 0.2 0.21
17 -3 -6 0.4 0.19
17 -3 -6 0.02 0.65
17 -3 -6 -0.26 2.09
17 -3 -6 0.28 0.14
17 3 -6 -0.07 0.46
17 3 -6 0.3 0.44
17 3 -6 0.11 0.1
-17 -3 6 0.17 0.45
-17 -3 6 0.32 1.71
-17 -3 6 0.19 0.62
-17 -3 6 0.18 0.12
-17 3 7 0.28 0.5
-17 3 7 0.09 0.45
-17 3 7 0.65 0.11
-17 3 7 0.49 0.17
-17 3 7 0.18 0.9
-17 3 7 0.08 3.31
-17 3 7 0.46 0.12
17 -3 -7 0.5 0.42
17 -3 -7 0.23 0.47
17 -3 -7 0.42 0.11
17 -3 -7 1.21 0.23
17 -3 -7 0.32 0.67
17 -3 -7 -0.2 3.38
17 -3 -7 0.3 0.12
17 -3 -7 1.14 0.19
17 3 -7 0.28 0.57
17 3 -7 0.24 0.56
17 3 -7 0.3 0.13
17 3 -7 0.23 0.11
-17 -3 7 0.44 0.49
-17 -3 7 -0.19 1.6
-17 -3 7 0.19 0.62
-17 -3 7 0.19 0.1
-17 3 8 0.06 0.49
-17 3 8 0.04 0.41
-17 3 8 0.23 0.16
-17 3 8 0 0.85
-17 3 8 0.36 0.13
-17 3 8 0.41 0.15
17 -3 -8 -0.12 0.66
17 -3 -8 0.46 0.34
17 -3 -8 0.23 0.07
17 -3 -8 1.73 0.24
17 -3 -8 1.04 0.78
17 -3 -8 0.18 0.12
17 -3 -8 0.52 0.14
17 3 -8 0.23 0.62
17 3 -8 -0 1.21
17 3 -8 0.06 0.7
17 3 -8 0.32 0.05
17 3 -8 0.33 0.11
-17 -3 8 0.23 0.49
-17 -3 8 0.39 1.69
-17 -3 8 0.07 1.6
-17 -3 8 1.17 0.17
-17 3 9 0.07 0.71
-17 3 9 0.05 0.35
-17 3 9 0.11 0.13
-17 3 9 -0.3 1.13
-17 3 9 0.1 0.11
-17 3 9 0.16 0.04
-17 3 9 0.19 0.12
17 -3 -9 -0.22 1.13
17 -3 -9 0.08 0.38
17 -3 -9 0.07 0.14
17 -3 -9 0.39 2.31
17 -3 -9 -0.05 0.82
17 -3 -9 0 0.11
17 3 -9 0.02 0.67
17 3 -9 0.03 0.97
17 3 -9 0.01 0.09
-17 -3 9 0.39 0.54
-17 -3 9 0.05 0.16
-17 -3 9 0.28 1.46
-17 -3 9 0.2 0.05
-17 -3 9 0.29 0.09
-17 3 10 -0.1 1.12
-17 3 10 0.06 0.34
-17 3 10 0.12 0.12
-17 3 10 0.2 2.15
-17 3 10 0.09 1.31
-17 3 10 0.31 0.05
-17 3 10 0.64 0.14
17 -3 -10 0.09 1.35
17 -3 -10 0.06 0.46
17 -3 -10 0.23 0.12
17 -3 -10 -0.34 2.44
17 -3 -10 0.28 0.91
17 -3 -10 0.37 0.05
17 3 -10 0.59 5.32
17 3 -10 0.13 0.77
17 3 -10 0.79 0.17
17 3 -10 0.05 0.99
17 3 -10 0.11 0.08
-17 -3 10 0.39 0.62
-17 -3 10 0.04 0.09
-17 -3 10 0.16 1.16
-17 -3 10 0.18 0.53
-17 -3 10 0.17 0.06
-17 -3 10 0.19 0.08
-17 5 1 3.18 1.06
-17 5 1 1.15 0.31
-17 5 1 1.72 0.4
-17 5 1 1.93 0.68
-17 5 1 2.36 0.71
-17 5 1 0.83 0.31
-17 5 1 1.63 0.41
17 -5 -1 1.01 0.41
17 -5 -1 0.85 0.99
17 -5 -1 1.32 0.35
17 -5 -1 1.93 0.44
17 -5 -1 0.84 0.74
17 -5 -1 2.48 1.4
17 -5 -1 1.22 0.65
17 -5 -1 1.39 0.38
17 -5 -1 1.62 0.47
17 5 -1 2.28 0.4
17 5 -1 1.77 0.95
17 5 -1 1.51 0.64
17 5 -1 0.82 0.15
-17 -5 1 6.2 1.16
-17 -5 1 1.51 0.22
-17 -5 1 0.9 0.47
-17 -5 1 1.41 0.45
-17 -5 1 2.25 0.27
-17 5 2 0.3 0.44
-17 5 2 -0.11 0.87
-17 5 2 0.03 0.27
-17 5 2 1.27 0.43
-17 5 2 0.01 2.14
-17 5 2 0.54 0.52
-17 5 2 0.83 0.74
-17 5 2 0.84 0.42
-17 5 2 0.63 0.33
17 -5 -2 0.25 0.36
17 -5 -2 0.23 0.98
17 -5 -2 0.15 0.25
17 -5 -2 -0.79 3.45
17 -5 -2 0.38 0.36
17 -5 -2 0.68 0.69
17 -5 -2 0.34 0.4
17 -5 -2 0.69 0.37
17 5 -2 0.6 0.67
17 5 -2 0.76 0.97
17 5 -2 0.27 0.25
17 5 -2 0.16 0.11
-17 -5 2 0.06 0.7
-17 -5 2 0.14 0.24
-17 -5 2 0.08 0.11
-17 5 3 1.91 0.98
-17 5 3 1.8 1.42
-17 5 3 1.45 0.3
-17 5 3 3.03 0.49
-17 5 3 1.19 0.47
-17 5 3 -0.5 0.8
-17 5 3 1.29 0.35
-17 5 3 2.32 0.4
17 -5 -3 2.03 0.78
17 -5 -3 0.38 1.49
17 -5 -3 1.74 0.34
17 -5 -3 1.6 0.3
17 -5 -3 1.61 0.73
17 -5 -3 1.37 0.84
17 -5 -3 1.12 0.3
17 -5 -3 1.96 0.41
17 5 -3 2.03 0.72
17 5 -3 1.71 1.46
17 5 -3 1.57 0.33
17 5 -3 3.33 0.37
-17 -5 3 4.16 0.85
-17 -5 3 0.97 1.46
-17 -5 3 3.09 0.46
-17 -5 3 2.88 0.33
-17 5 4 1.71 2.16
-17 5 4 3.54 0.44
-17 5 4 0.6 0.35
-17 5 4 0.28 1.3
-17 5 4 2.65 0.36
-17 5 4 0.3 0.28
17 -5 -4 1.44 0.49
17 -5 -4 0.63 1.56
17 -5 -4 0.4 0.25
17 -5 -4 0.29 0.34
17 -5 -4 0.47 1.31
17 -5 -4 1.06 0.23
17 -5 -4 2.07 0.4
17 5 -4 0.28 0.58
17 5 -4 2.67 1.61
17 5 -4 0.08 1
17 5 -4 0.71 0.29
17 5 -4 2.21 0.26
-17 -5 4 1.23 0.62
-17 -5 4 0.93 1.41
-17 -5 4 0.25 0.99
-17 -5 4 0.22 0.29
-17 -5 4 0.88 0.16
-17 5 5 1.7 0.41
-17 5 5 3.27 4.35
-17 5 5 2.99 0.38
-17 5 5 3.4 0.58
-17 5 5 3.57 1.63
-17 5 5 2.04 0.29
-17 5 5 3 0.41
17 -5 -5 2.08 0.44
17 -5 -5 0.34 3.61
17 -5 -5 3.82 0.46
17 -5 -5 2.31 0.45
17 -5 -5 1.83 1.58
17 -5 -5 1.67 0.25
17 -5 -5 2.67 0.42
17 5 -5 1.93 0.6
17 5 -5 2.82 1.54
17 5 -5 1.8 1.23
17 5 -5 2.48 0.39
17 5 -5 2.77 0.31
-17 -5 5 2.19 0.61
-17 -5 5 6.45 1.95
-17 -5 5 3.96 2.06
-17 -5 5 3.68 0.52
-17 -5 5 3.86 0.42
-17 -5 5 4.83 1.25
-17 5 6 0.28 0.45
-17 5 6 1.79 1.04
-17 5 6 0.68 0.82
-17 5 6 0.7 0.21
-17 5 6 0.39 0.38
-17 5 6 0.83 1.63
-17 5 6 0.37 0.14
-17 5 6 0.76 0.18
17 -5 -6 0.79 0.81
17 -5 -6 0.78 0.79
17 -5 -6 2.92 1.18
17 -5 -6 1.15 0.21
17 -5 -6 1.3 0.46
17 -5 -6 0.44 1.55
17 -5 -6 0.51 0.13
17 -5 -6 0.65 0.3
17 5 -6 0.46 0.54
17 5 -6 1.54 1.5
17 5 -6 0.2 3.25
17 5 -6 0.97 0.46
-17 -5 6 0.16 0.5
-17 -5 6 1.41 1.76
-17 -5 6 0.62 1.44
-17 -5 6 0.78 0.58
-17 -5 6 0.63 0.12
-17 -5 6 2.13 1.27
-17 5 7 0.18 0.87
-17 5 7 0.74 0.65
-17 5 7 0.47 0.33
-17 5 7 0.16 0.17
-17 5 7 0.19 0.41
-17 5 7 0.41 1.97
-17 5 7 0.23 0.11
-17 5 7 0.19 0.13
17 -5 -7 -0.02 0.83
17 -5 -7 0.08 0.54
17 -5 -7 0.13 0.65
17 -5 -7 0.18 0.17
17 -5 -7 0.42 0.44
17 -5 -7 0.36 2.31
17 -5 -7 0.38 0.13
17 -5 -7 1.53 0.21
17 5 -7 0.13 0.56
17 5 -7 -0.06 1.18
17 5 -7 0.12 0.57
-17 -5 7 0.15 0.52
-17 -5 7 0.07 1.5
-17 -5 7 0.26 0.61
-17 -5 7 0.44 0.11
-17 -5 7 0.91 1.44
-17 5 8 -0.14 0.99
-17 5 8 0.18 0.49
-17 5 8 0.16 0.08
-17 5 8 0.14 0.16
-17 5 8 0.23 0.48
-17 5 8 1.97 3.64
-17 5 8 0.25 0.12
17 -5 -8 -0.6 1.16
17 -5 -8 0.41 0.42
17 -5 -8 0.31 0.21
17 -5 -8 0.09 0.16
17 -5 -8 0.09 0.42
17 -5 -8 1.05 4.6
17 -5 -8 0.34 0.13
17 5 -8 0.12 0.7
17 5 -8 0.08 0.6
17 5 -8 0.14 0.08
-17 -5 8 0.2 0.56
-17 -5 8 0 1.16
-17 -5 8 0.09 0.75
-17 -5 8 0.19 0.09
-17 -5 8 0.93 1.63
-17 5 9 -0.51 1.09
-17 5 9 0.11 0.36
-17 5 9 0.06 0.05
-17 5 9 0.33 0.15
-17 5 9 0.01 0.6
-17 5 9 -0.27 5.93
-17 5 9 0.04 0.1
-17 5 9 0.35 0.03
17 -5 -9 0.39 2.03
17 -5 -9 0.03 0.31
17 -5 -9 0.74 0.11
17 -5 -9 0.03 0.14
17 -5 -9 -0.04 0.46
17 5 -9 0.08 0.81
17 5 -9 0.09 0.72
17 5 -9 0.15 0.09
-17 -5 9 0.22 0.7
-17 -5 9 0.1 0.87
-17 -5 9 0.01 1.53
-17 -5 9 0.11 0.1
-17 -5 9 0.04 0.08
-17 -5 9 -0.38 1.46
-17 7 1 4.84 0.72
-17 7 1 2.9 1.28
-17 7 1 1.23 0.29
-17 7 1 1.07 1.4
-17 7 1 1.5 0.44
-17 7 1 0.93 0.54
-17 7 1 1.07 1.4
-17 7 1 0.48 0.48
-17 7 1 1.11 0.74
-17 7 1 2.07 0.52
17 -7 -1 1.91 0.49
17 -7 -1 0.58 1.3
17 -7 -1 0.9 0.27
17 -7 -1 1.98 1.46
17 -7 -1 1.85 0.58
17 -7 -1 1.67 0.61
17 -7 -1 0.66 1.13
17 -7 -1 1.48 0.72
17 -7 -1 2.59 0.48
17 -7 -1 1.01 0.24
17 -7 -1 4.65 0.64
17 7 -1 2.77 0.71
17 7 -1 1.9 1.32
17 7 -1 0.78 0.42
17 7 -1 1.52 0.19
17 7 -1 0.57 1.65
-17 -7 1 0.77 0.79
-17 -7 1 2.25 0.92
-17 -7 1 1.9 0.73
-17 -7 1 1.8 0.22
-17 -7 1 1 1.57
-17 7 2 0.12 0.41
-17 7 2 1.41 1.24
-17 7 2 0.69 0.27
-17 7 2 1.96 0.69
-17 7 2 0.81 0.75
-17 7 2 0.29 0.38
-17 7 2 0.67 0.78
-17 7 2 0.34 0.28
17 -7 -2 0.23 0.42
17 -7 -2 0.2 1.33
17 -7 -2 0.21 0.23
17 -7 -2 0.25 0.61
17 -7 -2 0.76 1.3
17 -7 -2 -0.31 0.17
17 -7 -2 0.8 0.77
17 -7 -2 0.57 0.27
17 -7 -2 0.73 0.35
17 -7 -2 0.47 0.34
17 7 -2 0.57 1.5
17 7 -2 1.31 1.22
17 7 -2 0.16 0.25
17 7 -2 0.09 0.09
17 7 -2 0.13 1.56
-17 -7 2 0.17 0.69
-17 -7 2 0.26 0.25
-17 -7 2 0.24 0.58
-17 -7 2 0.22 0.09
-17 -7 2 0.55 1.33
-17 7 3 -0.22 0.08
-17 7 3 0.18 0.64
-17 7 3 0.17 1.39
-17 7 3 0.34 0.22
-17 7 3 0.98 0.48
-17 7 3 -0.56 3.52
-17 7 3 0.09 0.29
-17 7 3 0.29 0.88
-17 7 3 1.37 0.25
17 -7 -3 0.62 0.55
17 -7 -3 -0 1.52
17 -7 -3 0.19 0.21
17 -7 -3 0.21 0.3
17 -7 -3 0.23 0.79
17 -7 -3 0.44 0.19
17 -7 -3 0.16 0.34
17 7 -3 0.72 1.68
17 7 -3 0.02 1.57
17 7 -3 0.2 0.26
17 7 -3 0.32 0.11
17 7 -3 0.07 1.45
-17 -7 3 0.11 0.61
-17 -7 3 0.03 1.56
-17 -7 3 0.11 0.27
-17 -7 3 0.72 0.6
-17 -7 3 0.16 0.1
-17 -7 3 -0.14 1.23
-17 7 4 0.45 0.41
-17 7 4 0.38 1.16
-17 7 4 2.76 1.9
-17 7 4 1.39 0.27
-17 7 4 1.55 0.34
-17 7 4 0.48 0.26
-17 7 4 0.22 1.02
-17 7 4 0.61 0.19
17 -7 -4 0.23 0.88
17 -7 -4 0.27 2.3
17 -7 -4 0.53 0.21
17 -7 -4 0.57 1.76
17 -7 -4 0.7 0.32
17 -7 -4 0.88 0.32
17 -7 -4 0.61 1.06
17 -7 -4 0.86 0.2
17 -7 -4 0.48 0.34
17 7 -4 0.37 0.53
17 7 -4 0.73 1.49
17 7 -4 0.96 1.36
17 7 -4 2.03 0.38
17 7 -4 0.51 0.12
17 7 -4 0.42 1.37
-17 -7 4 0.71 0.57
-17 -7 4 -0.12 1.68
-17 -7 4 1.09 0.3
-17 -7 4 0.58 0.56
-17 -7 4 0.52 0.12
-17 -7 4 1.6 1.29
-17 7 5 -0.1 1.98
-17 7 5 -0.18 2.31
-17 7 5 1.24 0.26
-17 7 5 -0.2 1.78
-17 7 5 0.34 0.29
-17 7 5 0.51 0.22
-17 7 5 0.26 0.14
-17 7 5 0.08 0.32
17 -7 -5 0.11 1.83
17 -7 -5 0.49 0.18
17 -7 -5 -0.38 1.77
17 -7 -5 0.3 0.24
17 -7 -5 0.56 0.15
17 -7 -5 0.12 0.31
17 7 -5 0.07 0.55
17 7 -5 0.07 1.19
17 7 -5 0.05 1.02
17 7 -5 0.19 0.24
17 7 -5 0.27 0.1
17 7 -5 -0.12 1.29
-17 -7 5 0.13 0.49
-17 -7 5 -0.2 1.49
-17 -7 5 0.13 0.26
-17 -7 5 0.2 0.54
-17 -7 5 0.12 0.1
-17 -7 5 0.2 1.24
-17 7 6 -0.17 2.63
-17 7 6 0.34 5.66
-17 7 6 0.23 0.18
-17 7 6 0.14 2.12
-17 7 6 0.2 0.18
-17 7 6 0.02 0.11
-17 7 6 0.16 0.18
17 -7 -6 -0.72 3.55
17 -7 -6 0.04 0.18
17 -7 -6 0.99 1.97
17 -7 -6 0.09 0.18
17 -7 -6 0.28 0.12
17 -7 -6 0.04 0.31
17 7 -6 0.16 0.58
17 7 -6 0.02 0.98
17 7 -6 0.04 2.66
17 7 -6 0.29 0.32
17 7 -6 0.31 0.1
17 7 -6 0.16 1.29
-17 -7 6 0 0.55
-17 -7 6 0.04 1.23
-17 -7 6 0.2 0.41
-17 -7 6 0.06 0.51
-17 -7 6 0.09 0.09
-17 -7 6 0.04 1.24
-17 7 7 0.15 0.18
-17 7 7 0.18 0.42
-17 7 7 0.61 2.3
-17 7 7 0.28 0.14
-17 7 7 0.37 0.12
-17 7 7 0.26 0.09
17 -7 -7 0.35 0.92
17 -7 -7 1.97 6.81
17 -7 -7 0.23 0.18
17 -7 -7 0.6 2.26
17 -7 -7 0.14 0.13
17 -7 -7 0.59 0.27
17 -7 -7 0.67 0.3
17 7 -7 0.15 0.58
17 7 -7 0.44 0.9
17 7 -7 -0.15 1.93
17 7 -7 0.57 0.53
17 7 -7 -0.02 1.29
-17 -7 7 0.29 0.56
-17 -7 7 0.3 1.01
-17 -7 7 0.58 0.62
-17 -7 7 0.38 0.48
-17 -7 7 0.52 0.11
-17 -7 7 0.24 1.32
-17 7 8 -0.6 3.5
-17 7 8 0.09 0.69
-17 7 8 0.07 0.81
-17 7 8 0.01 0.14
-17 7 8 -0.05 0.39
-17 7 8 0.09 2.47
-17 7 8 0.18 2.58
-17 7 8 0.2 0.12
17 -7 -8 -0.01 0.54
17 -7 -8 0.05 0.16
17 -7 -8 -0 0.27
17 -7 -8 0.38 3.09
17 -7 -8 0.02 0.11
17 -7 -8 0.23 0.08
17 -7 -8 0.05 0.25
17 7 -8 -0.07 0.68
17 7 -8 0.06 0.93
17 7 -8 0.31 0.6
17 7 -8 -0.15 1.34
-17 -7 8 0.27 0.6
-17 -7 8 -0.05 0.92
-17 -7 8 0.01 0.59
-17 -7 8 0.08 0.44
-17 -7 8 0.33 0.1
-17 -7 8 0.09 1.23
-17 9 1 0.17 0.2
-17 9 1 0.18 0.49
-17 9 1 0.01 1.31
-17 9 1 0.14 0.18
-17 9 1 -0.04 1.8
-17 9 1 0.9 1.26
-17 9 1 0.14 0.41
-17 9 1 0.5 1.15
-17 9 1 0.13 0.32
-17 9 1 -0.17 1.29
-17 9 1 0.14 0.83
-17 9 1 0.16 0.37
-17 9 1 0.18 0.28
17 -9 -1 0.53 0.42
17 -9 -1 -0.02 1.5
17 -9 -1 -0.03 0.2
17 -9 -1 -0.01 1.41
17 -9 -1 -0.04 0.65
17 -9 -1 -0.01 0.45
17 -9 -1 0.63 0.9
17 -9 -1 0.09 0.32
17 -9 -1 0.08 0.86
17 -9 -1 0.01 0.2
17 -9 -1 0.27 0.64
17 -9 -1 0.18 0.31
17 9 -1 0.03 0.69
17 9 -1 0.52 1.5
17 9 -1 0.49 1.6
17 9 -1 0.03 0.31
17 9 -1 0.13 0.45
17 9 -1 0.41 0.09
17 9 -1 0.85 1.68
-17 -9 1 0.24 0.76
-17 -9 1 0.65 1.84
-17 -9 1 0.08 0.88
-17 -9 1 0.16 1.52
-17 -9 1 0.11 0.47
-17 -9 1 0.21 0.08
-17 -9 1 0.56 1.73
-17 9 2 0.08 0.48
-17 9 2 0.06 1.66
-17 9 2 0.71 0.23
-17 9 2 -0.17 1.35
-17 9 2 0.79 0.79
-17 9 2 0.33 0.49
-17 9 2 0.43 1.84
-17 9 2 0.32 0.25
-17 9 2 0.2 0.29
-17 9 2 0.16 1.23
-17 9 2 0.19 0.89
-17 9 2 0.4 0.18
-17 9 2 0 0.32
-17 9 2 0.36 0.28
17 -9 -2 1.15 0.48
17 -9 -2 -0.08 1.88
17 -9 -2 0.22 0.18
17 -9 -2 0.13 1.65
17 -9 -2 0.28 0.47
17 -9 -2 0.19 0.5
17 -9 -2 0.69 1.43
17 -9 -2 1.62 0.35
17 -9 -2 0.28 0.9
17 -9 -2 0.58 0.18
17 -9 -2 1.26 0.47
17 -9 -2 0.54 0.3
17 9 -2 0.32 0.6
17 9 -2 0.43 1.71
17 9 -2 1.14 1.59
17 9 -2 0.47 0.25
17 9 -2 0.11 0.44
17 9 -2 0.23 0.08
17 9 -2 0.27 1.65
-17 -9 2 0.54 0.68
-17 -9 2 0.43 1.81
-17 -9 2 0.54 1.66
-17 -9 2 0.49 0.49
-17 -9 2 0.28 0.09
-17 -9 2 1.02 1.71
-17 9 3 0.23 0.57
-17 9 3 -0.65 1.73
-17 9 3 0.23 0.2
-17 9 3 0.22 1.48
-17 9 3 0.49 0.47
-17 9 3 0.19 0.9
-17 9 3 0.81 0.11
-17 9 3 0.14 0.26
-17 9 3 -0.04 1.25
-17 9 3 0.43 0.87
-17 9 3 0.12 0.17
-17 9 3 1.26 0.3
-17 9 3 0.09 0.27
17 -9 -3 -0.04 0.42
17 -9 -3 0.04 1.79
17 -9 -3 0.2 0.17
17 -9 -3 0.07 0.36
17 -9 -3 0.88 2.67
17 -9 -3 0.49 0.15
17 -9 -3 0.21 0.26
17 -9 -3 0.08 0.94
17 -9 -3 0.3 0.15
17 -9 -3 0.21 0.32
17 -9 -3 0.05 0.28
17 9 -3 0.09 1.35
17 9 -3 0.12 1.6
17 9 -3 0.07 0.26
17 9 -3 0.1 0.42
17 9 -3 0.26 1.72
-17 -9 3 0.03 0.58
-17 -9 3 0.14 1.66
-17 -9 3 0.49 1.8
-17 -9 3 0.13 0.49
-17 -9 3 0.4 0.1
-17 -9 3 0.49 1.63
-17 9 4 0.3 0.87
-17 9 4 -0.22 2.25
-17 9 4 0.17 0.2
-17 9 4 0.38 0.34
-17 9 4 0.18 0.22
-17 9 4 -0.15 1.15
-17 9 4 0.33 0.97
-17 9 4 0.13 0.15
-17 9 4 0.09 0.19
-17 9 4 0.07 0.28
17 -9 -4 0.14 0.73
17 -9 -4 -0.01 2.34
17 -9 -4 0.09 0.16
17 -9 -4 1.22 1.3
17 -9 -4 0.03 0.48
17 -9 -4 0.13 0.07
17 -9 -4 0.18 0.24
17 -9 -4 -0.08 0.92
17 -9 -4 0.21 0.13
17 -9 -4 0.09 0.24
17 -9 -4 0.14 0.27
17 9 -4 0.31 1.03
17 9 -4 0.42 1.75
17 9 -4 0.12 0.27
17 9 -4 0.24 0.45
17 9 -4 0.04 1.65
-17 -9 4 0.04 0.51
-17 -9 4 0.11 1.25
-17 -9 4 0.44 1.44
-17 -9 4 0.28 0.45
-17 -9 4 0.37 0.1
-17 -9 4 1.03 1.49
-17 9 5 0.11 1.65
-17 9 5 0.32 2.76
-17 9 5 -0 0.17
-17 9 5 0.24 2.12
-17 9 5 0.14 0.45
-17 9 5 0.08 0.2
-17 9 5 0.38 1.2
-17 9 5 0.25 1.16
-17 9 5 0.28 0.11
-17 9 5 0.46 0.14
-17 9 5 0.12 0.24
17 -9 -5 0.38 0.97
17 -9 -5 0.15 0.19
17 -9 -5 0.07 2.19
17 -9 -5 0.2 0.37
17 -9 -5 0.2 0.21
17 -9 -5 0.13 0.11
17 -9 -5 0.03 0.17
17 -9 -5 0.18 0.27
17 9 -5 0.04 0.81
17 9 -5 0.27 1.43
17 9 -5 0.1 0.22
17 9 -5 0.42 0.42
17 9 -5 0.21 0.08
17 9 -5 0.08 1.58
-17 -9 5 0.14 0.53
-17 -9 5 0.19 1.01
-17 -9 5 -0.46 1.3
-17 -9 5 0.27 0.45
-17 -9 5 0.21 0.09
-17 -9 5 0.77 1.46
-17 9 6 0.87 3.83
-17 9 6 0.02 0.15
-17 9 6 -0.43 2.44
-17 9 6 0.34 0.38
-17 9 6 0.08 2.14
-17 9 6 0.2 0.2
-17 9 6 0.1 1.09
-17 9 6 0.04 0.08
-17 9 6 0.07 0.08
-17 9 6 0.09 0.25
17 -9 -6 0.3 2.3
17 -9 -6 0.04 0.15
17 -9 -6 -0.05 2.46
17 -9 -6 0.14 0.2
17 -9 -6 0.05 0.17
17 -9 -6 0.04 0.1
17 -9 -6 0.1 0.11
17 -9 -6 0.07 0.28
17 9 -6 0.16 0.6
17 9 -6 0.07 0.87
17 9 -6 0.1 1.56
17 9 -6 0.16 0.22
17 9 -6 0.16 0.39
17 9 -6 0.06 0.07
17 9 -6 -0.53 1.63
-17 -9 6 0.08 0.53
-17 -9 6 0.01 0.86
-17 -9 6 0.71 3.18
-17 -9 6 0.13 0.35
-17 -9 6 0.34 0.44
-17 -9 6 0.03 0.08
-17 -9 6 0.45 1.48
-16 0 1 6 0.97
-16 0 1 2.1 0.77
-16 0 1 0.13 0.96
-16 0 1 1.74 0.68
16 0 -1 0.24 0.46
16 0 -1 0.08 1.01
-16 0 2 1.81 0.44
-16 0 2 2.46 0.77
-16 0 2 2.04 0.36
16 0 -2 0.87 1.24
16 0 -2 1.56 0.58
16 0 -2 1.64 0.67
16 0 -2 1.21 0.39
-16 0 3 2.02 0.93
-16 0 3 0.39 0.21
-16 0 3 0.65 0.74
-16 0 3 0.63 0.59
-16 0 3 0.5 0.21
16 0 -3 0.51 0.82
16 0 -3 0.48 0.26
16 0 -3 1.1 0.75
16 0 -3 0.68 0.71
16 0 -3 0.92 0.22
16 0 -3 0.37 0.33
-16 0 4 0.43 0.57
-16 0 4 0.9 0.16
-16 0 4 1.23 0.42
-16 0 4 1.19 1.02
-16 0 4 6.02 2.44
-16 0 4 0.56 0.23
-16 0 4 1.42 0.27
-16 0 4 0.56 0.15
16 0 -4 0.26 0.6
16 0 -4 1.49 0.22
16 0 -4 0.51 0.52
16 0 -4 4.56 1.46
16 0 -4 4.33 1.78
16 0 -4 0.61 0.21
16 0 -4 0.73 0.22
16 0 -4 0.53 0.13
-16 0 5 2.48 0.6
-16 0 5 0.81 0.15
-16 0 5 0.28 0.31
-16 0 5 0.37 0.47
-16 0 5 0.5 0.27
-16 0 5 0.12 0.13
16 0 -5 1.08 0.5
16 0 -5 0.41 0.11
16 0 -5 -0.06 0.29
16 0 -5 0.64 0.43
16 0 -5 0.39 0.25
16 0 -5 0.4 0.14
-16 0 6 4.87 0.75
-16 0 6 2.84 0.39
-16 0 6 3.98 1.13
-16 0 6 2.58 0.31
-16 0 6 2.77 0.33
16 0 -6 5.2 0.73
16 0 -6 5.14 0.6
16 0 -6 4.81 0.86
16 0 -6 2.55 0.3
16 0 -6 2.89 0.34
-16 0 7 1.02 0.45
-16 0 7 0.39 0.17
-16 0 7 0.8 1.53
-16 0 7 0.4 0.12
-16 0 7 0.02 0.12
16 0 -7 0.35 0.45
16 0 -7 0.1 0.17
16 0 -7 0.47 1.65
16 0 -7 0.43 0.11
16 0 -7 0.09 0.13
-16 0 8 -0.58 1.62
-16 0 8 0.2 0.44
-16 0 8 0.36 0.14
-16 0 8 0.51 1.81
-16 0 8 0.52 0.11
-16 0 8 0.54 0.15
16 0 -8 0.3 0.84
16 0 -8 0.48 0.44
16 0 -8 0.34 0.15
16 0 -8 0.29 1.83
16 0 -8 0.64 0.12
16 0 -8 0.9 0.17
-16 0 9 -0.02 0.82
-16 0 9 -0.01 0.48
-16 0 9 0.07 0.11
-16 0 9 -0.03 2.01
-16 0 9 0.59 0.41
-16 0 9 0.49 0.08
-16 0 9 0.75 0.1
-16 0 9 0.95 0.17
16 0 -9 -0 0.56
16 0 -9 0.02 0.55
16 0 -9 0.42 0.12
16 0 -9 -0.29 1.71
16 0 -9 0 0.1
-16 0 10 0.05 0.6
-16 0 10 0.73 0.57
-16 0 10 0.02 0.11
-16 0 10 0.34 1.73
-16 0 10 0.26 0.28
-16 0 10 0.11 0.05
-16 0 10 0.67 0.14
16 0 -10 -0.1 0.61
16 0 -10 0.55 0.66
16 0 -10 0.01 0.09
16 0 -10 -0.24 1.36
16 0 -10 0.39 0.4
16 0 -10 0.11 0.05
16 0 -10 0.08 0.09
-16 2 1 2.93 0.46
-16 2 1 4.09 0.75
-16 2 1 3.33 0.62
-16 2 1 3.3 0.67
-16 2 1 3.94 2.33
-16 2 1 4.9 0.83
-16 2 1 1.02 0.46
-16 2 1 2.64 0.87
16 -2 -1 1.62 0.3
16 -2 -1 2.02 0.67
16 -2 -1 1.53 0.66
16 -2 -1 2.72 0.62
16 -2 -1 3.68 3.57
16 -2 -1 2.49 0.71
16 -2 -1 4.76 0.66
16 -2 -1 3.72 0.94
16 2 -1 3.04 1.16
16 2 -1 5.24 0.63
16 2 -1 2.8 0.82
16 2 -1 2.58 0.3
-16 -2 1 3.57 1.28
-16 -2 1 3.02 0.4
-16 -2 1 3.41 0.82
-16 -2 1 4.86 0.52
-16 2 2 1.39 1
-16 2 2 0.5 1.14
-16 2 2 2.71 1.26
-16 2 2 0.97 0.44
-16 2 2 0.59 0.65
-16 2 2 1.65 0.67
-16 2 2 0.35 0.27
-16 2 2 1.74 0.93
16 -2 -2 0.66 0.69
16 -2 -2 6.2 1.49
16 -2 -2 1.4 0.48
16 -2 -2 0.27 0.54
16 -2 -2 0.27 0.55
16 -2 -2 1.17 0.29
16 -2 -2 0.18 1.14
16 2 -2 0.65 0.71
16 2 -2 1.02 0.19
16 2 -2 1.71 0.4
16 2 -2 0.64 0.81
16 2 -2 1 0.3
16 2 -2 0.25 0.13
-16 -2 2 0.4 0.77
-16 -2 2 0.82 0.18
-16 -2 2 0.97 0.86
-16 -2 2 0.81 0.25
-16 -2 2 1.82 0.23
-16 2 3 -0.11 0.87
-16 2 3 2.26 0.47
-16 2 3 -0.14 0.75
-16 2 3 0.26 0.73
-16 2 3 0.62 0.6
-16 2 3 0.98 0.2
-16 2 3 1.32 0.31
16 -2 -3 -0.18 2.44
16 -2 -3 0.35 0.89
16 -2 -3 0.41 0.38
16 -2 -3 0.1 0.62
16 -2 -3 1.22 0.87
16 -2 -3 0.49 0.52
16 -2 -3 0.53 0.15
16 -2 -3 0.5 0.27
16 2 -3 0.17 0.57
16 2 -3 0.33 0.1
16 2 -3 0.89 0.94
16 2 -3 0.7 0.27
-16 -2 3 0.18 0.69
-16 -2 3 0.94 0.16
-16 -2 3 1.21 0.73
-16 -2 3 0.46 0.87
-16 -2 3 0.52 0.24
-16 -2 3 1.21 0.19
-16 2 4 1.23 0.97
-16 2 4 1.88 0.45
-16 2 4 1.64 0.31
-16 2 4 4.22 1.03
-16 2 4 3.43 1.15
-16 2 4 1.97 0.34
-16 2 4 1.98 0.39
16 -2 -4 1.29 0.83
16 -2 -4 3.03 0.64
16 -2 -4 1.68 0.34
16 -2 -4 0.77 0.79
16 -2 -4 1.57 0.98
16 -2 -4 1.31 0.59
16 -2 -4 2.67 0.34
16 -2 -4 4.57 0.55
16 2 -4 2.1 0.61
16 2 -4 3.71 0.98
16 2 -4 1.63 0.3
-16 -2 4 1.18 0.58
-16 -2 4 4.71 1.43
-16 -2 4 1.21 0.29
-16 -2 4 1.61 0.23
-16 2 5 1.83 0.65
-16 2 5 1.91 0.27
-16 2 5 2.55 0.36
-16 2 5 0.61 1.11
-16 2 5 1.47 1.13
-16 2 5 2.91 0.83
-16 2 5 1.34 0.25
16 -2 -5 1.47 0.58
16 -2 -5 2.91 0.4
16 -2 -5 2.99 0.4
16 -2 -5 1.82 0.92
16 -2 -5 1.67 1.34
16 -2 -5 2.95 0.57
16 -2 -5 2.73 0.34
16 2 -5 1.14 0.53
16 2 -5 2.92 1.89
16 2 -5 2.17 0.42
16 2 -5 2.24 0.37
16 2 -5 3.04 0.36
-16 -2 5 2.78 0.62
-16 -2 5 -0.04 0.75
-16 -2 5 1.7 0.46
-16 -2 5 2.91 0.34
-16 2 6 1.54 0.54
-16 2 6 0.57 0.1
-16 2 6 2.05 0.31
-16 2 6 0.19 1.07
-16 2 6 1.28 2.62
-16 2 6 0.57 0.18
-16 2 6 0.36 0.13
16 -2 -6 0.13 0.94
16 -2 -6 0.3 0.46
16 -2 -6 0.46 0.12
16 -2 -6 0.25 0.21
16 -2 -6 2.47 0.95
16 -2 -6 -0.04 2.43
16 -2 -6 0.51 0.14
16 -2 -6 0.64 0.16
16 2 -6 0.5 0.45
16 2 -6 2.14 0.67
16 2 -6 0.6 0.2
16 2 -6 0.95 0.17
-16 -2 6 0.33 0.43
-16 -2 6 0.92 1.58
-16 -2 6 0.37 0.65
-16 -2 6 0.53 0.16
-16 -2 6 0.62 0.15
-16 2 7 1.79 0.73
-16 2 7 2.21 0.28
-16 2 7 3.04 1.38
-16 2 7 3.65 0.38
-16 2 7 3.11 0.36
16 -2 -7 1.14 0.52
16 -2 -7 5.5 0.72
16 -2 -7 1.4 0.18
16 -2 -7 1.69 0.25
16 -2 -7 2.42 1.23
16 -2 -7 3.52 0.38
16 -2 -7 3.26 0.37
16 2 -7 2.53 0.59
16 2 -7 2.12 1.76
16 2 -7 0.75 0.77
-16 -2 7 3.36 0.69
-16 -2 7 2.24 0.36
-16 -2 7 3.66 1.81
-16 -2 7 1.38 1.11
-16 -2 7 1.93 0.24
-16 -2 7 1.21 0.19
-16 2 8 0.23 0.46
-16 2 8 0.57 0.35
-16 2 8 0.23 0.15
-16 2 8 2.24 1.76
-16 2 8 0.34 0.12
-16 2 8 0.14 0.12
16 -2 -8 0.23 0.5
16 -2 -8 0.34 0.38
16 -2 -8 0.34 0.15
16 -2 -8 0.2 1.86
16 -2 -8 4.74 1.33
16 -2 -8 0.34 0.11
16 -2 -8 0.21 0.12
16 2 -8 0.1 0.59
16 2 -8 0.07 0.2
16 2 -8 0.73 1.27
16 2 -8 0.71 0.1
16 2 -8 0.02 0.1
-16 -2 8 0.19 0.48
-16 -2 8 0.07 0.18
-16 -2 8 -0.04 1.49
-16 -2 8 0.37 0.08
-16 -2 8 0.09 0.11
-16 2 9 0.1 0.6
-16 2 9 0.05 0.41
-16 2 9 0.17 0.14
-16 2 9 0.43 2.04
-16 2 9 0.27 1.9
-16 2 9 0.63 0.3
-16 2 9 0.76 0.11
-16 2 9 0.59 0.07
-16 2 9 0.41 0.13
16 -2 -9 -0.12 0.87
16 -2 -9 0.37 0.43
16 -2 -9 0.27 0.14
16 -2 -9 0.82 2
16 -2 -9 0.08 1.35
16 -2 -9 0.5 0.13
16 2 -9 -0.62 1.46
16 2 -9 0.81 0.6
16 2 -9 0.47 0.16
16 2 -9 -0.23 1.03
16 2 -9 0.23 0.1
-16 -2 9 1.04 0.57
-16 -2 9 0.07 0.09
-16 -2 9 0.65 1.29
-16 -2 9 0.03 0.45
-16 -2 9 0.34 0.06
-16 -2 9 0.15 0.1
-16 -2 9 0.19 0.1
-16 2 10 0.03 0.82
-16 2 10 0.87 0.52
-16 2 10 0.22 0.12
-16 2 10 0.51 2.26
-16 2 10 0.23 0.19
-16 2 10 0.04 0.05
-16 2 10 0.65 0.16
16 -2 -10 0.22 1.35
16 -2 -10 0.46 0.64
16 -2 -10 0.33 0.13
16 -2 -10 1 2.09
16 -2 -10 0.23 1.35
16 -2 -10 0.52 0.27
16 -2 -10 0.37 0.05
16 -2 -10 0.22 0.11
16 2 -10 0.15 0.83
16 2 -10 0.26 0.79
16 2 -10 0.04 0.08
16 2 -10 0.17 1
16 2 -10 0.99 0.54
16 2 -10 0.3 0.08
16 2 -10 1 0.15
-16 -2 10 -0.4 1.94
-16 -2 10 0.87 0.76
-16 -2 10 0.26 0.08
-16 -2 10 0.29 1.15
-16 -2 10 0.21 0.36
-16 -2 10 0.11 0.06
-16 -2 10 0.27 0.1
-16 4 1 0.7 0.33
-16 4 1 0.69 0.79
-16 4 1 0.34 0.32
-16 4 1 0.51 0.24
-16 4 1 1.01 0.38
-16 4 1 1.45 0.78
-16 4 1 0.52 0.59
-16 4 1 1.03 0.28
-16 4 1 0.69 0.37
16 -4 -1 0.67 0.34
16 -4 -1 0.88 0.78
16 -4 -1 0.88 0.38
16 -4 -1 0.9 0.19
16 -4 -1 0.79 1.24
16 -4 -1 0.3 0.56
16 -4 -1 0.53 0.27
16 -4 -1 0.88 0.42
16 4 -1 0.48 0.72
16 4 -1 2.87 0.86
16 4 -1 2.23 0.76
16 4 -1 0.37 0.13
-16 -4 1 0.72 0.77
-16 -4 1 1.01 0.17
-16 -4 1 2.65 0.94
-16 -4 1 3.72 0.65
-16 -4 1 0.17 0.12
-16 4 2 2.41 0.57
-16 4 2 2.53 0.89
-16 4 2 1.64 0.33
-16 4 2 1.77 0.35
-16 4 2 1.86 3.25
-16 4 2 5.31 0.82
-16 4 2 1.83 0.81
-16 4 2 2.07 0.44
-16 4 2 2.41 0.44
16 -4 -2 1.71 0.46
16 -4 -2 1.92 0.92
16 -4 -2 2.68 0.42
16 -4 -2 1.36 0.32
16 -4 -2 0.9 0.49
16 -4 -2 1.41 0.75
16 -4 -2 3.19 0.5
16 -4 -2 2.65 0.5
16 4 -2 2.99 0.78
16 4 -2 1.43 0.91
16 4 -2 4.63 0.57
16 4 -2 3.47 0.38
-16 -4 2 1.91 0.73
-16 -4 2 2.38 1.11
-16 -4 2 3.84 0.51
-16 -4 2 2.97 0.34
-16 4 3 2.31 1.22
-16 4 3 7.97 1.95
-16 4 3 3.02 0.44
-16 4 3 3.61 0.53
-16 4 3 10.73 1.34
-16 4 3 2.26 0.25
-16 4 3 4.21 0.57
-16 4 3 2.83 0.47
16 -4 -3 3.61 1.03
16 -4 -3 4.25 0.53
16 -4 -3 3.42 0.51
16 -4 -3 2.54 1.91
16 -4 -3 3.86 1.01
16 -4 -3 3.55 0.36
16 -4 -3 2.5 0.41
16 -4 -3 3.58 0.56
16 4 -3 2.23 0.68
16 4 -3 3.54 1.28
16 4 -3 1.75 0.34
16 4 -3 3.09 0.35
-16 -4 3 3.26 0.75
-16 -4 3 3.28 1.31
-16 -4 3 1.44 0.36
-16 -4 3 2.75 0.32
-16 4 4 1.3 2.99
-16 4 4 1.71 0.3
-16 4 4 0.91 0.4
-16 4 4 1.02 1.21
-16 4 4 0.81 0.48
-16 4 4 1.11 0.26
-16 4 4 2.59 0.43
16 -4 -4 0.96 2.28
16 -4 -4 1.53 0.32
16 -4 -4 0.92 0.37
16 -4 -4 0.83 1.2
16 -4 -4 2.36 0.34
16 -4 -4 1.07 0.25
16 -4 -4 1.58 0.43
16 4 -4 0.71 0.56
16 4 -4 1.42 1.45
16 4 -4 1.53 0.86
16 4 -4 2.16 0.37
16 4 -4 0.98 0.17
-16 -4 4 1.53 0.61
-16 -4 4 4.15 1.69
-16 -4 4 0.95 0.87
-16 -4 4 0.99 0.28
-16 -4 4 1.48 0.21
-16 4 5 0.37 0.53
-16 4 5 0.4 0.75
-16 4 5 -0.12 0.82
-16 4 5 0.35 0.2
-16 4 5 0.56 0.39
-16 4 5 0.86 1.37
-16 4 5 0.15 0.21
-16 4 5 0.38 0.33
16 -4 -5 0.19 0.33
16 -4 -5 0.28 0.88
16 -4 -5 0.88 0.94
16 -4 -5 0.45 0.23
16 -4 -5 1.07 0.38
16 -4 -5 0.3 1.27
16 -4 -5 0.51 0.18
16 -4 -5 1.06 0.41
16 4 -5 1.16 0.52
16 4 -5 0.48 1.45
16 4 -5 2.98 2.43
16 4 -5 0.43 0.33
-16 -4 5 -0 0.48
-16 -4 5 0.89 1.52
-16 -4 5 5.41 3.29
-16 -4 5 0.19 0.33
-16 -4 5 0.26 0.12
-16 4 6 0.92 0.38
-16 4 6 2.39 0.68
-16 4 6 2.34 0.42
-16 4 6 1.13 0.23
-16 4 6 2.26 0.55
-16 4 6 2.13 1.62
-16 4 6 1.24 0.2
-16 4 6 1.21 0.34
16 -4 -6 0.53 0.53
16 -4 -6 2.15 0.62
16 -4 -6 2.09 0.65
16 -4 -6 1.82 0.28
16 -4 -6 2.36 0.56
16 -4 -6 2.63 1.7
16 -4 -6 0.63 0.14
16 -4 -6 4.59 0.59
16 4 -6 2.18 0.68
16 4 -6 0.88 1.47
16 4 -6 0.01 1
16 4 -6 2.19 0.59
-16 -4 6 1.1 0.53
-16 -4 6 1.4 1.68
-16 -4 6 1.72 0.71
-16 -4 6 1.61 0.22
-16 4 7 -0.04 0.6
-16 4 7 0.34 0.46
-16 4 7 0.74 0.14
-16 4 7 0.75 0.2
-16 4 7 0.31 0.5
-16 4 7 5.79 2.78
-16 4 7 0.48 0.14
-16 4 7 0.56 0.16
16 -4 -7 0.57 0.9
16 -4 -7 0.63 0.46
16 -4 -7 1.87 0.27
16 -4 -7 0.47 0.18
16 -4 -7 0.29 0.44
16 -4 -7 3.06 3.51
16 -4 -7 0.95 0.17
16 4 -7 0.39 0.65
16 4 -7 0.55 0.7
16 4 -7 0.16 0.07
16 4 -7 1.24 0.18
-16 -4 7 0.39 0.52
-16 -4 7 1.16 1.31
-16 -4 7 0.83 0.68
-16 -4 7 1.44 0.2
-16 4 8 0.09 0.99
-16 4 8 0.4 0.37
-16 4 8 0.13 0.07
-16 4 8 0.26 0.17
-16 4 8 0.6 0.58
-16 4 8 -0.3 4.82
-16 4 8 0.12 0.13
16 -4 -8 0.19 0.93
16 -4 -8 0.09 0.31
16 -4 -8 0.84 0.12
16 -4 -8 0.24 0.17
16 -4 -8 0.13 0.56
16 -4 -8 0.3 0.11
16 4 -8 -0.05 0.6
16 4 -8 0.16 0.7
16 4 -8 0.13 0.1
-16 -4 8 -0.06 0.54
-16 -4 8 0.81 1.2
-16 -4 8 0.44 1.24
-16 -4 8 0.63 0.1
-16 -4 8 0.15 0.08
-16 4 9 -0.21 1.11
-16 4 9 0.11 0.31
-16 4 9 0.2 0.17
-16 4 9 -0.01 0.62
-16 4 9 -0.1 0.06
-16 4 9 0.22 0.08
-16 4 9 0.14 0.02
-16 4 9 0.11 0.11
16 -4 -9 -0.05 1.12
16 -4 -9 0.12 0.34
16 -4 -9 0.07 0.14
16 -4 -9 -0.35 2.21
16 -4 -9 -0.04 0.52
16 -4 -9 0.69 0.16
16 4 -9 0.38 0.77
16 4 -9 0.34 2.51
16 4 -9 0.07 0.09
-16 -4 9 0.38 0.62
-16 -4 9 0.14 1.03
-16 -4 9 0.06 0.6
-16 -4 9 0.16 0.04
-16 -4 9 0.06 0.1
-16 -4 9 0.06 0.08
-16 4 10 0.38 1.22
-16 4 10 0.11 0.34
-16 4 10 -0 0.17
-16 4 10 1.03 2.48
-16 4 10 -0.08 0.76
-16 4 10 -0.44 2.47
-16 4 10 0.06 0.06
-16 4 10 0.1 0.11
16 -4 -10 -0.11 1.78
16 -4 -10 0.02 0.42
16 -4 -10 0.04 0.13
16 -4 -10 -0.59 2.4
16 -4 -10 0.29 0.7
16 -4 -10 0.11 0.07
16 -4 -10 0.09 0.12
16 4 -10 0.41 0.94
16 4 -10 0.06 0.99
16 4 -10 0.14 0.58
16 4 -10 0.8 0.12
16 4 -10 0.02 0.08
-16 -4 10 -0.07 0.74
-16 -4 10 0.06 0.12
-16 -4 10 0.03 0.95
-16 -4 10 0.14 0.42
-16 -4 10 0.03 0.06
-16 -4 10 0.06 0.07
-16 6 1 1.57 0.44
-16 6 1 1.5 1.04
-16 6 1 0.79 0.28
-16 6 1 1.16 1.36
-16 6 1 3.73 0.84
-16 6 1 0.61 0.51
-16 6 1 1.96 1.42
-16 6 1 0.37 0.65
-16 6 1 0.96 0.45
-16 6 1 1.29 0.27
16 -6 -1 0.89 0.41
16 -6 -1 0.38 1.06
16 -6 -1 0.79 0.27
16 -6 -1 -0.2 1.19
16 -6 -1 1.24 0.67
16 -6 -1 0.74 0.59
16 -6 -1 3.03 1.23
16 -6 -1 0.38 0.63
16 -6 -1 0.78 0.43
16 -6 -1 0.6 0.26
16 6 -1 2.21 0.61
16 6 -1 1.2 0.96
16 6 -1 1.3 0.46
16 6 -1 0.65 0.13
16 6 -1 1.97 1.5
-16 -6 1 1.67 0.77
-16 -6 1 4.2 0.85
-16 -6 1 2.85 0.49
-16 -6 1 2.41 0.28
-16 -6 1 1.73 1.41
-16 6 2 0.28 0.4
-16 6 2 0.51 0.94
-16 6 2 1.59 0.32
-16 6 2 1.35 0.47
-16 6 2 1.81 1.3
-16 6 2 0.82 0.29
-16 6 2 0.17 0.7
-16 6 2 1.48 0.36
-16 6 2 0.52 0.19
16 -6 -2 0.29 0.32
16 -6 -2 0.8 1.06
16 -6 -2 1.23 0.33
16 -6 -2 0.5 0.35
16 -6 -2 1.77 2
16 -6 -2 -0.02 0.2
16 -6 -2 0.52 0.68
16 -6 -2 0.81 0.28
16 -6 -2 0.43 0.24
16 6 -2 0.78 1.16
16 6 -2 0.82 0.14
16 6 -2 0.96 1.42
-16 -6 2 0.83 0.69
-16 -6 2 2.87 0.42
-16 -6 2 2.18 0.26
-16 -6 2 1.14 1.39
-16 6 3 0.44 0.69
-16 6 3 1.51 1.33
-16 6 3 0.01 0.23
-16 6 3 0.43 0.31
-16 6 3 0.34 0.93
-16 6 3 0.35 0.21
16 -6 -3 0.44 0.13
16 -6 -3 -0 0.58
16 -6 -3 0.16 1.32
16 -6 -3 0.07 0.22
16 -6 -3 0.56 0.37
16 -6 -3 0.17 0.78
16 -6 -3 0.17 0.22
16 -6 -3 0.32 0.2
16 6 -3 0.06 0.57
16 6 -3 2.53 1.42
16 6 -3 0.07 1.49
16 6 -3 1.12 0.32
16 6 -3 0.42 0.11
16 6 -3 0.49 1.36
-16 -6 3 0.19 0.58
-16 -6 3 -0.12 1.39
-16 -6 3 1.05 0.32
-16 -6 3 0.31 0.11
-16 -6 3 0.76 1.25
-16 6 4 1.6 0.46
-16 6 4 2.42 1.44
-16 6 4 0.91 0.25
-16 6 4 0.39 1.45
-16 6 4 0.63 0.29
-16 6 4 0.24 0.29
-16 6 4 0.23 0.21
16 -6 -4 0.3 0.59
16 -6 -4 1.21 1.05
16 -6 -4 2.37 0.33
16 -6 -4 1.44 1.38
16 -6 -4 0.02 0.9
16 -6 -4 0.57 0.19
16 -6 -4 0.49 0.16
16 6 -4 1.3 0.57
16 6 -4 0.32 1.43
16 6 -4 1.25 1.19
16 6 -4 1.48 0.34
16 6 -4 0.59 1.34
-16 -6 4 1.38 0.57
-16 -6 4 1.14 1.52
-16 -6 4 0.75 0.29
-16 -6 4 1.57 1.18
-16 6 5 0.76 0.59
-16 6 5 2.9 3.61
-16 6 5 1.03 0.23
-16 6 5 1.75 0.36
-16 6 5 3.09 1.86
-16 6 5 1.38 0.27
-16 6 5 1.33 0.21
16 -6 -5 2.34 2.03
16 -6 -5 0.65 2.68
16 -6 -5 1.03 0.22
16 -6 -5 1.01 1.72
16 -6 -5 0.61 0.15
16 -6 -5 3.85 0.51
16 6 -5 1.43 0.6
16 6 -5 1.47 1.13
16 6 -5 0.95 1.21
16 6 -5 1.23 0.35
16 6 -5 3.07 0.34
16 6 -5 0.68 1.32
-16 -6 5 0.56 0.51
-16 -6 5 2.62 1.53
-16 -6 5 1.21 0.36
-16 -6 5 1.28 0.17
-16 -6 5 1.25 1.07
-16 6 6 0.68 1.04
-16 6 6 0.24 0.21
-16 6 6 0.34 0.38
-16 6 6 1.67 1.88
-16 6 6 0.58 0.14
-16 6 6 -0 0.27
16 -6 -6 0.17 2.48
16 -6 -6 0.49 0.73
16 -6 -6 0.03 4.7
16 -6 -6 2.18 0.31
16 -6 -6 0.3 0.27
16 -6 -6 0.6 1.65
16 -6 -6 0.69 0.24
16 -6 -6 0.41 0.13
16 6 -6 0.22 0.57
16 6 -6 1.47 1.04
16 6 -6 1.3 3.16
16 6 -6 2.14 0.5
16 6 -6 0.36 1.2
-16 -6 6 0.45 0.54
-16 -6 6 0.7 1.25
-16 -6 6 1.35 0.57
-16 -6 6 0.76 0.14
-16 -6 6 -0.04 1.05
-16 6 7 0.28 1.89
-16 6 7 -0.06 0.71
-16 6 7 -0.06 0.76
-16 6 7 0.05 0.16
-16 6 7 -0.06 0.41
-16 6 7 0.41 1.9
-16 6 7 0.05 0.12
-16 6 7 0.19 0.08
16 -6 -7 0.16 0.56
16 -6 -7 0.27 0.17
16 -6 -7 0.04 0.4
16 -6 -7 -0.61 2.18
16 -6 -7 0.26 0.09
16 -6 -7 0.03 0.13
16 6 -7 0.23 0.6
16 6 -7 -0.06 0.89
16 6 -7 -0.05 0.59
16 6 -7 -0.11 1.12
-16 -6 7 -0.15 0.56
-16 -6 7 0.1 1.03
-16 -6 7 0.21 0.63
-16 -6 7 0.13 0.08
-16 -6 7 -0.09 1.07
-16 6 8 0.23 3.09
-16 6 8 0.27 0.47
-16 6 8 0.02 0.2
-16 6 8 0.08 0.15
-16 6 8 0.12 0.4
-16 6 8 0.94 2.94
-16 6 8 0.19 2.64
-16 6 8 0.05 0.12
-16 6 8 0.08 0.01
16 -6 -8 -0.01 0.37
16 -6 -8 0.43 0.61
16 -6 -8 0.02 0.17
16 -6 -8 -0.07 0.43
16 -6 -8 -0.11 4.31
16 -6 -8 0.08 0.11
16 -6 -8 0.14 0.07
16 6 -8 0.06 0.72
16 6 -8 0.38 0.92
16 6 -8 0.06 0.6
16 6 -8 0.1 0.09
16 6 -8 0.15 1.09
-16 -6 8 0.11 0.72
-16 -6 8 0.12 0.94
-16 -6 8 0.14 0.69
-16 -6 8 0.07 0.07
-16 -6 8 0.47 1.06
-16 6 9 -0.02 4.22
-16 6 9 -0 0.31
-16 6 9 0.01 0.05
-16 6 9 -0.04 0.17
-16 6 9 0.12 0.42
-16 6 9 0.43 5.53
-16 6 9 -0.23 2.14
-16 6 9 0.1 0.07
16 -6 -9 0.02 0.25
16 -6 -9 0.04 0.13
16 -6 -9 0.03 0.15
16 -6 -9 -0.01 0.47
16 -6 -9 -0.59 6.08
16 -6 -9 -0.34 2.82
16 6 -9 0.04 0.89
16 6 -9 0.26 1.02
16 6 -9 -0.02 0.69
16 6 -9 0.05 0.08
16 6 -9 -0.1 1.1
-16 -6 9 0.16 0.69
-16 -6 9 -0.21 0.98
-16 -6 9 -0.02 1.29
-16 -6 9 0.14 0.62
-16 -6 9 0.05 0.1
-16 -6 9 0.03 0.08
-16 -6 9 0.55 0.97
-16 8 1 0.06 0.14
-16 8 1 0.34 0.4
-16 8 1 0 1.22
-16 8 1 0.52 0.25
-16 8 1 0.06 1.28
-16 8 1 0.49 0.7
-16 8 1 0.29 0.43
-16 8 1 1.46 1.18
-16 8 1 0.04 0.35
-16 8 1 0.22 0.73
-16 8 1 0.19 0.49
-16 8 1 0.15 0.28
16 -8 -1 0.37 0.35
16 -8 -1 0.37 1.27
16 -8 -1 0.51 0.24
16 -8 -1 0.43 1.15
16 -8 -1 0.35 0.49
16 -8 -1 0.32 0.46
16 -8 -1 1.33 0.93
16 -8 -1 0.49 0.35
16 -8 -1 0.01 0.73
16 -8 -1 1.59 0.31
16 -8 -1 0.44 0.31
16 8 -1 0.59 0.69
16 8 -1 0.83 1.49
16 8 -1 0.59 1.19
16 8 -1 0.4 0.33
16 8 -1 0.22 0.47
16 8 -1 0.32 0.1
16 8 -1 0.27 1.45
-16 -8 1 1 0.73
-16 -8 1 0.12 0.73
-16 -8 1 0.69 1.31
-16 -8 1 0.29 0.46
-16 -8 1 0.1 0.08
-16 -8 1 -0.34 1.41
-16 8 2 0.93 0.41
-16 8 2 0.32 1.35
-16 8 2 0.87 0.23
-16 8 2 0.91 1.42
-16 8 2 0.81 0.47
-16 8 2 0.59 0.48
-16 8 2 0.7 0.34
-16 8 2 0.87 0.34
-16 8 2 0.98 0.81
-16 8 2 0.62 0.22
-16 8 2 0.29 0.38
-16 8 2 0.57 0.28
16 -8 -2 0.68 0.48
16 -8 -2 0.42 1.39
16 -8 -2 0.92 0.24
16 -8 -2 0.83 1.33
16 -8 -2 1.52 0.46
16 -8 -2 0.88 0.68
16 -8 -2 1.89 1.59
16 -8 -2 0.69 0.31
16 -8 -2 0.22 0.8
16 -8 -2 0.69 0.23
16 -8 -2 1.49 0.7
16 -8 -2 0.89 0.31
16 8 -2 1.29 1.41
16 8 -2 1.3 1.25
16 8 -2 0.99 0.25
16 8 -2 0.83 0.47
16 8 -2 0.66 0.12
16 8 -2 -0.16 1.35
-16 -8 2 0.52 0.67
-16 -8 2 0.31 1.48
-16 -8 2 0.63 1.46
-16 -8 2 1.15 0.45
-16 -8 2 1.14 0.16
-16 -8 2 1.46 1.35
-16 8 3 0.21 0.61
-16 8 3 -0.37 1.37
-16 8 3 1.67 0.28
-16 8 3 0.23 0.38
-16 8 3 -0.13 1.85
-16 8 3 0.27 0.07
-16 8 3 0.09 0.27
-16 8 3 -0.06 0.81
-16 8 3 0.26 0.2
-16 8 3 -0.02 0.26
-16 8 3 0.19 0.28
16 -8 -3 0.24 0.5
16 -8 -3 0.19 1.54
16 -8 -3 1.57 0.27
16 -8 -3 0.12 0.46
16 -8 -3 -0.39 3.28
16 -8 -3 0.44 0.12
16 -8 -3 1.11 0.32
16 -8 -3 0.02 0.81
16 -8 -3 0.79 0.22
16 -8 -3 0.49 0.4
16 -8 -3 0.25 0.28
16 8 -3 0.91 1.38
16 8 -3 0.93 1.7
16 8 -3 1.22 0.33
16 8 -3 0.05 0.44
16 8 -3 0.32 0.1
16 8 -3 -0.02 1.33
-16 -8 3 0.31 0.58
-16 -8 3 0.27 1.52
-16 -8 3 0.06 1.61
-16 -8 3 0.32 0.44
-16 -8 3 0.89 0.14
-16 -8 3 0.85 1.4
-16 8 4 1.72 0.91
-16 8 4 0.83 1.8
-16 8 4 0.56 0.24
-16 8 4 1.31 0.55
-16 8 4 0.69 0.26
-16 8 4 0.53 1.02
-16 8 4 0.56 0.17
-16 8 4 0.7 0.22
-16 8 4 0.6 0.29
16 -8 -4 0.73 0.82
16 -8 -4 0.12 2.13
16 -8 -4 0.32 0.22
16 -8 -4 0.1 1.7
16 -8 -4 2.3 0.57
16 -8 -4 0.62 0.26
16 -8 -4 0.84 0.89
16 -8 -4 0.57 0.15
16 -8 -4 1.1 0.31
16 -8 -4 1.15 0.32
16 8 -4 -0.12 0.95
16 8 -4 3 1.51
16 8 -4 0.67 0.29
16 8 -4 0.99 0.45
16 8 -4 0.42 1.39
-16 -8 4 0.4 0.51
-16 -8 4 0.2 1.4
-16 -8 4 0.67 1.21
-16 -8 4 0.79 0.42
-16 -8 4 1.2 0.17
-16 -8 4 3.69 1.41
-16 8 5 1.01 1.86
-16 8 5 0.66 3.03
-16 8 5 0.57 0.2
-16 8 5 1.04 1.91
-16 8 5 0.92 0.4
-16 8 5 0.98 0.22
-16 8 5 1.08 0.18
-16 8 5 0.96 0.18
-16 8 5 0.4 0.25
16 -8 -5 0.38 1.47
16 -8 -5 0.7 0.23
16 -8 -5 0.55 2.05
16 -8 -5 1.61 0.3
16 -8 -5 0.85 0.24
16 -8 -5 0.3 0.95
16 -8 -5 0.9 0.16
16 -8 -5 0.37 0.2
16 -8 -5 1.13 0.31
16 8 -5 0.7 0.58
16 8 -5 0.24 0.85
16 8 -5 2.63 1.35
16 8 -5 0.42 0.25
16 8 -5 1.01 0.43
16 8 -5 0.36 0.1
16 8 -5 0.21 1.37
-16 -8 5 0.49 0.56
-16 -8 5 0.41 1.02
-16 -8 5 1.9 1.61
-16 -8 5 1.03 0.33
-16 -8 5 0.71 0.42
-16 -8 5 0.46 0.1
-16 -8 5 0.89 1.26
-16 8 6 0.28 3.95
-16 8 6 0.19 0.17
-16 8 6 -0.03 2.29
-16 8 6 0.53 0.23
-16 8 6 -0.42 2.31
-16 8 6 0.21 0.19
-16 8 6 0.13 0.12
-16 8 6 0.07 0.08
-16 8 6 0.01 0.23
16 -8 -6 -0.84 3.11
16 -8 -6 0.14 0.2
16 -8 -6 0.38 2.16
16 -8 -6 0.3 0.25
16 -8 -6 0.14 0.17
16 -8 -6 0.02 0.11
16 -8 -6 0.26 0.13
16 -8 -6 0.3 0.25
16 8 -6 0.1 0.62
16 8 -6 0.27 0.86
16 8 -6 0.36 2.64
16 8 -6 0.24 0.33
16 8 -6 0.08 0.39
16 8 -6 0.12 0.07
16 8 -6 0.82 1.38
-16 -8 6 -0.01 0.54
-16 -8 6 0.08 0.78
-16 -8 6 0.29 3.54
-16 -8 6 0.74 0.47
-16 -8 6 0.06 0.4
-16 -8 6 0.19 0.09
-16 -8 6 0.5 1.28
-16 8 7 -0.43 7.45
-16 8 7 0.2 0.19
-16 8 7 1.01 2.3
-16 8 7 0.36 0.23
-16 8 7 -0.38 1.89
-16 8 7 0.37 0.18
-16 8 7 0.27 0.12
-16 8 7 0.2 0.05
-16 8 7 -0.02 0.24
16 -8 -7 0.1 6.34
16 -8 -7 0.1 0.15
16 -8 -7 -0.11 2.16
16 -8 -7 -0.23 2.52
16 -8 -7 0.07 0.15
16 -8 -7 0.04 0.12
16 -8 -7 0.09 0.07
16 -8 -7 0.06 0.24
16 8 -7 0.25 0.67
16 8 -7 0.22 0.96
16 8 -7 0.07 2.18
16 8 -7 0.02 0.53
16 8 -7 0.04 0.37
16 8 -7 0.2 0.08
16 8 -7 0.28 1.31
-16 -8 7 -0.01 0.61
-16 -8 7 0.31 0.9
-16 -8 7 0.15 0.6
-16 -8 7 -0.01 0.39
-16 -8 7 0.03 0.07
-16 -8 7 0.22 1.32
-16 10 1 0.05 0.49
-16 10 1 0.1 0.17
-16 10 1 -0.68 2.74
-16 10 1 -0 0.44
-16 10 1 -0.2 0.61
-16 10 1 0.11 0.44
-16 10 1 0.1 0.3
-16 10 1 -0.07 1.13
-16 10 1 0.64 0.89
-16 10 1 -0.02 0.25
-16 10 1 0.15 0.31
16 -10 -1 -0.01 0.36
16 -10 -1 -0.05 1.71
16 -10 -1 0.12 0.16
16 -10 -1 0.3 1.9
16 -10 -1 0.52 0.41
16 -10 -1 0.14 0.86
16 -10 -1 0.2 0.32
16 -10 -1 -0.07 1.15
16 -10 -1 0.13 0.91
16 -10 -1 0.04 0.15
16 -10 -1 0.21 0.31
16 -10 -1 0.09 0.32
16 10 -1 0.08 0.6
16 10 -1 0.61 1.41
16 10 -1 -0.16 1.49
16 10 -1 0.09 0.27
16 10 -1 0.33 0.48
16 10 -1 0.07 0.07
16 10 -1 0.21 1.73
-16 -10 1 0.18 0.69
-16 -10 1 -0.17 1.66
-16 -10 1 -0.02 1.48
-16 -10 1 -0.02 0.23
-16 -10 1 0.17 0.42
-16 -10 1 0.07 0.07
-16 -10 1 0.11 1.58
-16 10 2 1.33 0.57
-16 10 2 0.5 0.19
-16 10 2 0.25 1.81
-16 10 2 0.35 0.42
-16 10 2 0.82 0.22
-16 10 2 1.29 0.3
-16 10 2 0.94 1.11
-16 10 2 1.74 0.97
-16 10 2 1.07 0.26
-16 10 2 0.54 0.32
16 -10 -2 0.52 0.54
16 -10 -2 0.72 1.95
16 -10 -2 0.59 0.19
16 -10 -2 1.36 1.3
16 -10 -2 1.7 1.23
16 -10 -2 0.61 0.47
16 -10 -2 2.06 1.32
16 -10 -2 0.49 0.2
16 -10 -2 1.39 0.35
16 -10 -2 0.7 0.29
16 -10 -2 0.71 1.12
16 -10 -2 1.17 0.94
16 -10 -2 0.6 0.18
16 -10 -2 1.23 0.31
16 -10 -2 0.95 0.34
16 10 -2 0.68 0.53
16 10 -2 0.18 0.88
16 10 -2 0.89 1.68
16 10 -2 2.49 0.39
16 10 -2 0.74 0.52
16 10 -2 1.53 0.18
16 10 -2 0.36 1.83
-16 -10 2 0.14 0.63
-16 -10 2 0.04 1.49
-16 -10 2 0.48 1.58
-16 -10 2 2.28 0.38
-16 -10 2 1.42 0.46
-16 -10 2 0.89 0.13
-16 -10 2 1.94 1.68
-16 10 3 0.1 0.48
-16 10 3 0.31 0.19
-16 10 3 0.11 1.52
-16 10 3 0.38 1.4
-16 10 3 0.04 0.47
-16 10 3 0.39 0.12
-16 10 3 0.37 0.26
-16 10 3 -0.09 0.96
-16 10 3 0.42 0.97
-16 10 3 0.27 0.14
-16 10 3 0.37 0.16
-16 10 3 0.24 0.29
16 -10 -3 0.23 0.52
16 -10 -3 0.43 2.15
16 -10 -3 0.1 0.16
16 -10 -3 -0.25 1.55
16 -10 -3 -0.2 0.69
16 -10 -3 0.36 1.28
16 -10 -3 0.41 2.02
16 -10 -3 0.85 0.14
16 -10 -3 0.28 0.25
16 -10 -3 0.74 1.18
16 -10 -3 0.3 0.13
16 -10 -3 0.23 0.2
16 -10 -3 0.19 0.3
16 10 -3 0.21 0.49
16 10 -3 0.36 0.83
16 10 -3 0.99 1.73
16 10 -3 0.48 0.28
16 10 -3 0.47 0.46
16 10 -3 0.16 0.07
16 10 -3 0.07 1.72
-16 -10 3 0.23 0.52
-16 -10 3 0.22 0.98
-16 -10 3 -0.45 1.91
-16 -10 3 0.2 0.41
-16 -10 3 0.2 0.08
-16 -10 3 0.83 1.69
-16 10 4 -0.1 0.73
-16 10 4 -0.01 0.17
-16 10 4 0.14 0.77
-16 10 4 -0.25 3.52
-16 10 4 0.14 2.19
-16 10 4 0.33 0.24
-16 10 4 -0.11 0.87
-16 10 4 -0.21 0.95
-16 10 4 0.05 0.1
-16 10 4 0.11 0.11
-16 10 4 0.16 0.31
16 -10 -4 0.12 0.69
16 -10 -4 -0.6 2.84
16 -10 -4 0.07 0.17
16 -10 -4 -0.78 1.37
16 -10 -4 0.32 0.45
16 -10 -4 0.06 0.1
16 -10 -4 0.25 0.22
16 -10 -4 0.23 1.09
16 -10 -4 0.02 0.1
16 -10 -4 0.15 0.16
16 -10 -4 0.1 0.28
16 10 -4 0.22 0.85
16 10 -4 0.26 1.97
16 10 -4 0.12 0.25
16 10 -4 0.18 0.45
16 10 -4 0.15 0.07
16 10 -4 0.38 1.64
-16 -10 4 0.46 0.54
-16 -10 4 -0.13 0.92
-16 -10 4 -0.36 1.47
-16 -10 4 0.01 0.38
-16 -10 4 0.02 0.07
-16 -10 4 -0.07 1.65
-16 10 5 0 1.18
-16 10 5 0.14 0.19
-16 10 5 -0.18 2.34
-16 10 5 0.2 0.42
-16 10 5 0.49 1.77
-16 10 5 0.17 0.24
-16 10 5 0.06 0.81
-16 10 5 0.1 1.17
-16 10 5 0.25 0.1
-16 10 5 0.07 0.08
-16 10 5 -0 0.28
16 -10 -5 -0.1 0.84
16 -10 -5 -0.24 3.39
16 -10 -5 -0.02 0.18
16 -10 -5 0.48 2.46
16 -10 -5 -0.02 0.28
16 -10 -5 0.07 2.59
16 -10 -5 0.02 0.2
16 -10 -5 0.31 1
16 -10 -5 0.02 0.1
16 -10 -5 0.12 0.11
16 -10 -5 0.08 0.29
16 10 -5 0.05 0.83
16 10 -5 0.43 1.46
16 10 -5 0.15 0.22
16 10 -5 0.12 0.43
16 10 -5 0.18 0.08
16 10 -5 -0.38 1.62
-16 -10 5 0.07 0.54
-16 -10 5 0.13 0.81
-16 -10 5 -0.16 1.51
-16 -10 5 0.02 0.38
-16 -10 5 0.09 0.07
-16 -10 5 0.2 1.72
-15 1 1 1.95 0.41
-15 1 1 3.26 0.65
-15 1 1 1.45 1.17
-15 1 1 2.5 0.6
15 -1 -1 2.95 0.44
15 -1 -1 2.74 0.68
15 -1 -1 2.34 1.1
15 -1 -1 4.43 5.8
15 1 -1 -0.49 2.23
15 1 -1 2.1 0.49
15 1 -1 2.15 0.7
-15 -1 1 1.06 0.38
-15 -1 1 3.04 0.7
-15 1 2 0.06 1.51
-15 1 2 0.37 0.71
-15 1 2 0.34 0.44
-15 1 2 5.12 0.92
-15 1 2 0.65 0.26
-15 1 2 0.26 0.32
15 -1 -2 -0.04 1.31
15 -1 -2 -0.01 0.9
15 -1 -2 2.17 4.88
15 -1 -2 3.32 0.74
15 -1 -2 1.52 0.44
15 -1 -2 1.15 0.32
15 1 -2 1.47 0.93
15 1 -2 0.42 0.25
15 1 -2 1.44 0.41
15 1 -2 1.77 0.76
15 1 -2 3.3 0.44
-15 -1 2 0.55 0.86
-15 -1 2 0.32 0.17
-15 -1 2 2.09 0.82
-15 -1 2 1.64 0.29
-15 -1 2 0.47 0.14
-15 1 3 1.75 0.91
-15 1 3 2.01 0.44
-15 1 3 1.88 0.45
-15 1 3 4.06 0.91
-15 1 3 2.21 0.68
-15 1 3 1.47 0.26
-15 1 3 2.33 0.34
15 -1 -3 1.95 0.95
15 -1 -3 1.72 0.5
15 -1 -3 1.8 0.46
15 -1 -3 0.43 3.06
15 -1 -3 1.83 0.79
15 -1 -3 1.59 0.57
15 -1 -3 3.8 0.45
15 1 -3 0.85 0.66
15 1 -3 1.72 0.24
15 1 -3 3.41 0.96
15 1 -3 1.22 0.73
15 1 -3 4.57 0.55
-15 -1 3 2.89 0.72
-15 -1 3 2.44 0.28
-15 -1 3 1.75 0.65
-15 -1 3 2.33 0.71
-15 -1 3 5.82 0.65
-15 -1 3 2.54 0.3
-15 1 4 1.33 0.56
-15 1 4 2.43 0.32
-15 1 4 1.04 0.33
-15 1 4 1.35 0.85
-15 1 4 0.73 0.32
-15 1 4 0.77 0.3
15 -1 -4 0.16 0.59
15 -1 -4 2.08 0.3
15 -1 -4 0.47 0.33
15 -1 -4 0.02 2.93
15 -1 -4 0.66 0.9
15 -1 -4 0.61 0.65
15 -1 -4 0.64 0.23
15 -1 -4 1.55 0.34
15 -1 -4 1.28 0.2
15 1 -4 1.25 0.52
15 1 -4 1.5 0.2
15 1 -4 5.03 1.88
15 1 -4 1.14 0.27
15 1 -4 1.34 0.3
-15 -1 4 0.89 0.52
-15 -1 4 0.92 0.17
-15 -1 4 7.91 2.54
-15 -1 4 0.76 0.28
-15 -1 4 0.38 0.31
-15 -1 4 0.98 0.18
-15 1 5 1.17 0.53
-15 1 5 2.03 0.23
-15 1 5 1.66 0.3
-15 1 5 4.12 2.12
-15 1 5 2.22 0.68
-15 1 5 2.43 0.32
-15 1 5 3.43 0.39
15 -1 -5 5.2 0.77
15 -1 -5 2.64 0.3
15 -1 -5 2.8 0.38
15 -1 -5 0.52 2.68
15 -1 -5 2.13 1.7
15 -1 -5 2.62 0.62
15 -1 -5 2.46 0.32
15 -1 -5 3.29 0.37
15 1 -5 1.39 0.5
15 1 -5 3.43 0.64
15 1 -5 2.56 0.34
15 1 -5 4.47 0.49
-15 -1 5 2.52 0.56
-15 -1 5 2.72 0.54
-15 -1 5 1.56 0.58
-15 -1 5 2.42 0.31
-15 -1 5 3.58 0.4
-15 1 6 0.68 0.46
-15 1 6 0.38 0.2
-15 1 6 0.27 0.15
-15 1 6 0.33 0.13
15 -1 -6 0.47 0.43
15 -1 -6 0.76 0.13
15 -1 -6 0.67 0.2
15 -1 -6 -0.23 3.13
15 -1 -6 0.4 0.13
15 -1 -6 1.78 0.24
15 1 -6 0.85 0.51
15 1 -6 0.98 0.31
15 1 -6 0.83 1.5
15 1 -6 0.27 0.64
15 1 -6 1.08 0.17
15 1 -6 1.96 0.26
-15 -1 6 0.56 0.47
-15 -1 6 0.45 0.26
-15 -1 6 0.37 1.47
-15 -1 6 0.22 0.78
-15 -1 6 0.23 0.16
-15 -1 6 2.21 0.28
-15 1 7 1.62 1.15
-15 1 7 1.12 0.42
-15 1 7 1.05 0.19
-15 1 7 3.37 1.86
-15 1 7 1.62 0.2
-15 1 7 1.96 0.26
15 -1 -7 1.04 0.6
15 -1 -7 1.89 0.48
15 -1 -7 1.86 0.26
15 -1 -7 0.71 1.63
15 -1 -7 1.24 2.58
15 -1 -7 1.31 0.19
15 -1 -7 1.83 0.24
15 1 -7 2.4 0.62
15 1 -7 2.44 0.35
15 1 -7 3.14 1.52
15 1 -7 2.4 0.25
15 1 -7 3.7 0.41
-15 -1 7 1.18 0.47
-15 -1 7 1.45 0.23
-15 -1 7 3.22 1.68
-15 -1 7 1.86 0.21
-15 1 8 0.45 0.57
-15 1 8 1.63 0.47
-15 1 8 0.3 0.13
-15 1 8 1.03 1.78
-15 1 8 0.29 0.11
-15 1 8 0.61 0.15
15 -1 -8 0.38 0.5
15 -1 -8 1.15 0.48
15 -1 -8 0.2 0.14
15 -1 -8 2.34 1.8
15 -1 -8 -0.38 2.71
15 -1 -8 0.74 0.16
15 1 -8 0.07 1.17
15 1 -8 0.8 0.51
15 1 -8 0.28 0.13
15 1 -8 1.08 1.47
15 1 -8 0.3 0.12
-15 -1 8 1.01 0.57
-15 -1 8 0.41 0.13
-15 -1 8 1.52 1.52
-15 -1 8 0.62 0.11
-15 -1 8 0.29 0.12
-15 1 9 0.43 0.52
-15 1 9 0.04 0.47
-15 1 9 0.82 0.17
-15 1 9 0 1.63
-15 1 9 0.31 0.28
-15 1 9 0.68 0.09
-15 1 9 1.19 0.19
15 -1 -9 0.02 0.69
15 -1 -9 0.27 0.55
15 -1 -9 0.63 0.14
15 -1 -9 -0.1 1.47
15 -1 -9 1.28 3.01
15 1 -9 -0.03 0.71
15 1 -9 0.27 0.71
15 1 -9 0.16 0.11
15 1 -9 0.17 0.98
15 1 -9 0.71 0.12
15 1 -9 0.47 0.12
-15 -1 9 -0.06 1
-15 -1 9 1.01 0.64
-15 -1 9 0.48 0.11
-15 -1 9 -0.21 1.46
-15 -1 9 2.21 0.45
-15 -1 9 0.7 0.1
-15 -1 9 0.28 0.11
-15 1 10 -0.03 0.7
-15 1 10 0.81 0.61
-15 1 10 0.04 0.11
-15 1 10 1.47 1.79
-15 1 10 0.03 0.2
-15 1 10 0.12 0.06
-15 1 10 0 0.11
15 -1 -10 0.42 1.01
15 -1 -10 -0.04 0.72
15 -1 -10 0.13 0.12
15 -1 -10 0.14 1.34
15 -1 -10 0.47 2.71
15 -1 -10 0.06 0.25
15 -1 -10 0.14 0.05
15 -1 -10 0.37 0.12
15 1 -10 0.36 0.58
15 1 -10 0.27 0.8
15 1 -10 0.17 0.09
15 1 -10 -0.03 0.86
15 1 -10 0.32 0.34
15 1 -10 0.02 0.08
-15 -1 10 0.08 0.71
-15 -1 10 1.08 0.81
-15 -1 10 0.03 0.09
-15 -1 10 -0.21 1.11
-15 -1 10 0.16 0.28
-15 -1 10 0.02 0.06
-15 -1 10 0.16 0.1
-15 1 11 -0.02 1.05
-15 1 11 0.29 0.74
-15 1 11 0.12 0.15
-15 1 11 0.04 1.46
-15 1 11 0.14 0.21
-15 1 11 0.04 0.09
-15 1 11 0.05 0.09
15 -1 -11 -0.03 1.46
15 -1 -11 0.02 0.85
15 -1 -11 0.28 0.11
15 -1 -11 0.19 1.07
15 -1 -11 -0.5 2.93
15 -1 -11 0.02 0.19
15 -1 -11 0.58 0.08
15 -1 -11 0.01 0.08
15 1 -11 0.33 0.7
15 1 -11 0.19 1.02
15 1 -11 0.04 0.08
15 1 -11 0.04 0.83
15 1 -11 0.16 0.27
15 1 -11 0.16 0.06
15 1 -11 0 0.07
-15 -1 11 -0.01 0.65
-15 -1 11 -0.01 0.86
-15 -1 11 0.02 0.09
-15 -1 11 0.31 1.03
-15 -1 11 -0.02 0.23
-15 -1 11 0.13 0.07
-15 -1 11 0.03 0.08
-15 3 1 4.68 0.58
-15 3 1 4.88 0.88
-15 3 1 5.34 0.74
-15 3 1 5.34 0.63
-15 3 1 4.14 1.31
-15 3 1 2.74 0.66
-15 3 1 5.5 0.65
-15 3 1 4.17 0.62
15 -3 -1 5.89 0.68
15 -3 -1 2.66 0.71
15 -3 -1 4.66 0.67
15 -3 -1 3.23 0.45
15 -3 -1 17.08 2.59
15 -3 -1 3.38 0.65
15 -3 -1 5.29 0.61
15 -3 -1 3.79 0.61
15 3 -1 3.09 0.88
15 3 -1 4.53 0.91
15 3 -1 4.6 1
15 3 -1 2.9 0.33
-15 -3 1 3.46 0.95
-15 -3 1 6.56 1.06
-15 -3 1 4.15 0.71
-15 -3 1 4.79 0.5
-15 3 2 4.37 0.8
-15 3 2 2.49 0.87
-15 3 2 4.54 0.58
-15 3 2 6.24 0.75
-15 3 2 4.06 0.8
-15 3 2 2.52 0.4
-15 3 2 3.37 0.56
15 -3 -2 1.69 0.58
15 -3 -2 1.16 0.95
15 -3 -2 2.35 0.48
15 -3 -2 2.27 0.4
15 -3 -2 1.93 0.58
15 -3 -2 1.56 0.63
15 -3 -2 1.6 0.35
15 -3 -2 4.65 0.68
15 3 -2 1.58 0.64
15 3 -2 2.04 0.25
15 3 -2 0.83 0.88
15 3 -2 2.08 0.36
15 3 -2 1.84 0.24
-15 -3 2 1.68 0.7
-15 -3 2 3.02 0.34
-15 -3 2 2.4 0.99
-15 -3 2 1.42 0.21
-15 3 3 0.74 1.63
-15 3 3 -0.01 1.24
-15 3 3 0.11 0.22
-15 3 3 0.73 0.41
-15 3 3 3.33 0.91
-15 3 3 5.22 1.25
-15 3 3 0.46 0.14
-15 3 3 1.93 0.42
-15 3 3 0.27 0.4
15 -3 -3 0.55 1.46
15 -3 -3 0.18 0.23
15 -3 -3 0.21 0.35
15 -3 -3 0.96 0.92
15 -3 -3 3.96 1.23
15 -3 -3 0.37 0.14
15 -3 -3 0.66 0.31
15 -3 -3 2.74 0.62
15 3 -3 0.5 0.56
15 3 -3 0.2 1.02
15 3 -3 2.4 0.41
15 3 -3 0.49 0.12
-15 -3 3 0.1 0.56
-15 -3 3 1.79 0.96
-15 -3 3 1.45 0.36
-15 -3 3 0.33 0.14
-15 3 4 0.49 0.89
-15 3 4 0.79 0.26
-15 3 4 0.43 0.47
-15 3 4 1.49 1.11
-15 3 4 0.46 0.38
-15 3 4 0.57 0.24
-15 3 4 1.11 0.49
15 -3 -4 -0.04 0.86
15 -3 -4 0.32 0.93
15 -3 -4 0.64 0.25
15 -3 -4 0.06 0.4
15 -3 -4 2.06 1.12
15 -3 -4 3.56 0.51
15 -3 -4 1.06 0.24
15 -3 -4 0.56 0.66
15 3 -4 0.01 0.5
15 3 -4 2.33 1.44
15 3 -4 0.58 0.91
15 3 -4 0.33 0.24
-15 -3 4 0.13 0.51
-15 -3 4 1.87 1.41
-15 -3 4 1.22 0.32
-15 -3 4 0.72 0.16
-15 3 5 0.3 0.66
-15 3 5 0.3 0.6
-15 3 5 0.26 0.3
-15 3 5 0.52 0.22
-15 3 5 0.39 0.56
-15 3 5 0.35 1.17
-15 3 5 0.49 0.2
15 -3 -5 0.19 0.5
15 -3 -5 0.12 0.5
15 -3 -5 0.17 0.46
15 -3 -5 0.77 0.24
15 -3 -5 0 0.47
15 -3 -5 1.83 1.21
15 -3 -5 0.76 0.2
15 3 -5 0.27 0.45
15 3 -5 0.38 1.88
15 3 -5 0.65 0.36
-15 -3 5 0.18 0.53
-15 -3 5 0.38 1.41
-15 -3 5 -0.04 0.79
-15 -3 5 0.36 0.44
-15 -3 5 0.23 0.12
-15 3 6 1.97 0.49
-15 3 6 4.88 0.74
-15 3 6 5.69 0.58
-15 3 6 4.85 0.53
-15 3 6 6.18 1.03
-15 3 6 5.99 2.2
-15 3 6 5.34 0.55
15 -3 -6 3.45 0.54
15 -3 -6 3.34 0.6
15 -3 -6 4.66 0.5
15 -3 -6 4.82 0.53
15 -3 -6 6.74 1
15 -3 -6 3.76 2.57
15 -3 -6 6.19 0.63
15 3 -6 6.71 0.96
15 3 -6 4.02 0.84
15 3 -6 5.14 0.53
-15 -3 6 6.39 0.88
-15 -3 6 5.05 1.55
-15 -3 6 5.13 0.86
-15 -3 6 4.74 0.5
-15 3 7 0.85 0.47
-15 3 7 1.27 0.43
-15 3 7 1.54 0.18
-15 3 7 0.3 0.79
-15 3 7 1.28 3.03
-15 3 7 1.5 0.21
15 -3 -7 4.12 0.84
15 -3 -7 1.03 0.4
15 -3 -7 1.87 0.21
15 -3 -7 1.17 0.22
15 -3 -7 0.4 0.57
15 -3 -7 1.1 0.18
15 3 -7 0.57 0.62
15 3 -7 2.24 0.77
15 3 -7 2.82 0.32
-15 -3 7 1.2 0.61
-15 -3 7 0.37 1.23
-15 -3 7 0.51 1
-15 -3 7 1.15 0.2
-15 -3 7 2.13 0.25
-15 3 8 0.03 0.77
-15 3 8 0.57 0.34
-15 3 8 0.09 0.17
-15 3 8 0.18 0.76
-15 3 8 0.51 0.13
-15 3 8 0.96 0.11
-15 3 8 0.93 0.17
15 -3 -8 0.44 1.05
15 -3 -8 0.82 0.38
15 -3 -8 0.44 0.17
15 -3 -8 0.01 1.86
15 -3 -8 0.23 0.72
15 -3 -8 0.04 0.11
15 3 -8 0.2 0.62
15 3 -8 0.3 1.03
15 3 -8 0.33 2.54
15 3 -8 0.27 0.11
-15 -3 8 0.14 0.57
-15 -3 8 0.33 0.25
-15 -3 8 0.6 1.07
-15 -3 8 0.09 0.1
-15 3 9 0.05 1.16
-15 3 9 0.29 0.37
-15 3 9 -0.03 0.14
-15 3 9 -0.56 1.98
-15 3 9 0.14 0.88
-15 3 9 0.47 0.17
-15 3 9 0.04 0.05
-15 3 9 0.1 0.11
15 -3 -9 0.62 1.18
15 -3 -9 -0.1 0.44
15 -3 -9 0.16 0.14
15 -3 -9 0.37 1.94
15 -3 -9 -0.02 0.72
15 -3 -9 0.17 0.04
15 -3 -9 0.06 0.11
15 3 -9 0.31 0.78
15 3 -9 0.12 0.17
15 3 -9 0.11 0.94
15 3 -9 0.12 0.09
15 3 -9 0.29 0.1
-15 -3 9 0.37 0.72
-15 -3 9 0.05 0.11
-15 -3 9 0.15 0.99
-15 -3 9 0.08 0.47
-15 -3 9 0.07 0.07
-15 -3 9 0.92 0.15
-15 3 10 0.04 1.33
-15 3 10 0.47 0.49
-15 3 10 0.08 0.15
-15 3 10 0.83 2.17
-15 3 10 0.05 0.09
-15 3 10 0.15 0.1
-15 3 10 0.35 0.12
15 -3 -10 0.28 1.26
15 -3 -10 0.01 0.65
15 -3 -10 0.46 0.16
15 -3 -10 -0.69 2.11
15 -3 -10 0.44 0.82
15 -3 -10 0.54 0.16
15 -3 -10 0.11 0.05
15 -3 -10 0.34 0.12
15 3 -10 0.18 1.09
15 3 -10 2.26 1.13
15 3 -10 0.42 0.06
15 3 -10 -0.19 0.97
15 3 -10 0.18 0.39
15 3 -10 0.68 0.1
15 3 -10 0.16 0.08
-15 -3 10 0.03 2.31
-15 -3 10 0.01 0.78
-15 -3 10 0.22 0.07
-15 -3 10 -0.07 0.83
-15 -3 10 0.55 0.36
-15 -3 10 0.13 0.07
-15 -3 10 0.15 0.08
-15 5 1 5.97 0.76
-15 5 1 5.85 1.14
-15 5 1 3.12 0.44
-15 5 1 1.8 1.18
-15 5 1 4.12 0.65
-15 5 1 5.89 0.87
-15 5 1 3.21 0.69
-15 5 1 6.32 0.79
-15 5 1 2.86 0.41
15 -5 -1 3.82 0.56
15 -5 -1 4.52 1.05
15 -5 -1 3.94 0.54
15 -5 -1 3.67 0.57
15 -5 -1 6.1 0.96
15 -5 -1 16.41 2.13
15 -5 -1 3.85 0.71
15 -5 -1 4.64 0.64
15 -5 -1 3.04 0.46
15 5 -1 7.04 0.73
15 5 -1 4.57 0.68
15 5 -1 6.05 1.17
15 5 -1 5.14 0.53
15 5 -1 4.57 2.14
-15 -5 1 5.63 0.98
-15 -5 1 3.54 0.65
-15 -5 1 4.35 0.62
-15 -5 1 4.68 0.49
-15 -5 1 6.27 1.51
-15 5 2 1.57 0.49
-15 5 2 1.18 0.79
-15 5 2 1.35 0.3
-15 5 2 1.48 0.42
-15 5 2 2.59 1.91
-15 5 2 1.52 0.7
-15 5 2 2.59 0.45
-15 5 2 1.22 0.28
15 -5 -2 2.12 0.46
15 -5 -2 1.3 0.86
15 -5 -2 1.13 0.29
15 -5 -2 1.78 0.47
15 -5 -2 1.29 3.07
15 -5 -2 3.19 0.55
15 -5 -2 0.9 0.64
15 -5 -2 2.51 0.41
15 -5 -2 3.19 0.45
15 5 -2 2.86 0.71
15 5 -2 3.78 1.19
15 5 -2 1.7 0.33
15 5 -2 1.76 0.22
15 5 -2 1.82 0.94
-15 -5 2 1.97 0.72
-15 -5 2 1.44 0.31
-15 -5 2 1.56 0.21
-15 -5 2 2.28 1.21
-15 5 3 1.27 0.89
-15 5 3 2.21 1.2
-15 5 3 0.63 0.25
-15 5 3 2.76 0.27
-15 5 3 0 0.67
-15 5 3 0.46 0.25
-15 5 3 0.99 0.23
15 -5 -3 0.29 0.28
15 -5 -3 0.49 0.66
15 -5 -3 -0.09 1.7
15 -5 -3 0.62 0.26
15 -5 -3 1.74 0.18
15 -5 -3 0.23 0.77
15 -5 -3 0.27 0.23
15 -5 -3 2.09 0.34
15 5 -3 0.19 0.55
15 5 -3 0.72 1.23
15 5 -3 0.47 1.17
15 5 -3 3.36 0.49
15 5 -3 2.77 0.32
15 5 -3 1.92 1.04
-15 -5 3 0.47 0.57
-15 -5 3 1.68 1.22
-15 -5 3 2.05 0.4
-15 -5 3 1.25 0.18
-15 -5 3 4.85 1.3
-15 5 4 2.28 0.35
-15 5 4 0.05 2.12
-15 5 4 1.01 0.23
-15 5 4 0.57 0.29
-15 5 4 0.38 1.29
-15 5 4 1.11 0.26
15 -5 -4 0.59 0.43
15 -5 -4 1.19 1.62
15 -5 -4 1.42 0.29
15 -5 -4 1.08 0.26
15 -5 -4 0.41 1.32
15 -5 -4 0.93 0.24
15 -5 -4 0.78 0.24
15 5 -4 0.86 0.54
15 5 -4 0.75 1.17
15 5 -4 1.32 0.86
15 5 -4 1.28 0.32
15 5 -4 0.58 0.12
15 5 -4 4.16 1.31
-15 -5 4 0.54 0.53
-15 -5 4 1.09 1.35
-15 -5 4 0.71 0.28
-15 -5 4 1.21 0.17
-15 -5 4 3.94 1.24
-15 5 5 2.03 0.65
-15 5 5 0.24 0.21
-15 5 5 0.07 0.34
-15 5 5 1.62 1.49
-15 5 5 0.13 0.16
-15 5 5 0.28 0.11
15 -5 -5 0.09 0.56
15 -5 -5 1.52 3.71
15 -5 -5 1.05 0.39
15 -5 -5 0.17 1.37
15 -5 -5 0.09 0.14
15 -5 -5 0.5 0.2
15 5 -5 0.15 0.54
15 5 -5 2.87 1.39
15 5 -5 3.62 2.56
15 5 -5 0.98 0.34
15 5 -5 0.92 1.2
-15 -5 5 0.28 0.49
-15 -5 5 -0.3 1.23
-15 -5 5 0.25 0.37
-15 -5 5 0.19 0.11
-15 -5 5 1.09 1.1
-15 5 6 0.27 0.67
-15 5 6 0.22 0.73
-15 5 6 -0.04 0.76
-15 5 6 0.29 0.19
-15 5 6 0.47 0.4
-15 5 6 -0.24 1.44
-15 5 6 0.66 0.13
-15 5 6 0.3 0.13
15 -5 -6 0.53 1.06
15 -5 -6 -0.04 0.54
15 -5 -6 1.04 0.97
15 -5 -6 0.67 0.22
15 -5 -6 0.29 0.33
15 -5 -6 0.08 1.54
15 -5 -6 0.14 0.14
15 -5 -6 1.1 0.2
15 5 -6 -0.13 0.57
15 5 -6 1.48 1.06
15 5 -6 0.62 1.01
15 5 -6 1.26 0.57
15 5 -6 1.67 1.26
-15 -5 6 0.45 0.53
-15 -5 6 0.72 1.07
-15 -5 6 0.22 0.6
-15 -5 6 0.75 0.14
-15 -5 6 0.81 0.99
-15 5 7 0.24 0.88
-15 5 7 0.48 0.45
-15 5 7 0.71 0.21
-15 5 7 0.44 0.39
-15 5 7 0.4 2.19
-15 5 7 0.91 0.1
-15 5 7 0.95 0.17
15 -5 -7 0.42 2.06
15 -5 -7 0.86 0.4
15 -5 -7 0.9 0.57
15 -5 -7 1.39 0.26
15 -5 -7 0.88 0.45
15 -5 -7 0.57 2.88
15 -5 -7 0.53 0.16
15 -5 -7 0.46 0.12
15 5 -7 0.72 0.64
15 5 -7 0.58 0.92
15 5 -7 0.78 0.63
15 5 -7 1.11 0.16
15 5 -7 0.08 1.25
-15 -5 7 0.5 0.57
-15 -5 7 0.47 0.88
-15 -5 7 1.32 0.73
-15 -5 7 0.72 0.14
-15 -5 7 0.65 0.88
-15 5 8 0.24 1.44
-15 5 8 0.61 0.36
-15 5 8 0.64 0.09
-15 5 8 0.1 0.18
-15 5 8 0.1 0.49
-15 5 8 0.66 4.28
-15 5 8 -0.22 2.64
-15 5 8 0.57 0.14
15 -5 -8 0.19 3.35
15 -5 -8 0.2 0.28
15 -5 -8 0.45 0.13
15 -5 -8 0.25 0.18
15 -5 -8 1.11 0.49
15 -5 -8 0.09 4.56
15 -5 -8 0.41 0.06
15 5 -8 -0.03 0.84
15 5 -8 0.83 0.75
15 5 -8 0.69 0.13
15 5 -8 0.07 1.15
-15 -5 8 1.94 0.73
-15 -5 8 -0.06 0.93
-15 -5 8 0.3 1.18
-15 -5 8 0.47 0.12
-15 -5 8 0.3 0.87
-15 5 9 0.52 2.41
-15 5 9 0.18 0.27
-15 5 9 0.06 0.18
-15 5 9 0.41 0.47
-15 5 9 1.03 4.25
-15 5 9 0.25 1.78
15 -5 -9 -0.14 4.1
15 -5 -9 0.61 0.32
15 -5 -9 0.07 0.05
15 -5 -9 0.7 0.19
15 -5 -9 0.04 0.4
15 -5 -9 0.21 0.07
15 5 -9 0.1 1.04
15 5 -9 0.26 1.81
15 5 -9 0.36 0.1
15 5 -9 0.16 0.97
-15 -5 9 0.75 0.76
-15 -5 9 0.06 0.95
-15 -5 9 0.18 0.53
-15 -5 9 0.04 0.08
-15 -5 9 0.45 0.1
-15 -5 9 0.12 0.82
-15 5 10 0.19 3.67
-15 5 10 0.1 0.33
-15 5 10 0 0.22
-15 5 10 0.1 1.54
15 -5 -10 -0.5 4.54
15 -5 -10 0.35 0.52
15 -5 -10 0.02 0.17
15 -5 -10 0.43 2.3
15 -5 -10 0.19 0.45
15 -5 -10 -0.05 2.27
15 -5 -10 0.01 0.12
15 5 -10 0.31 1.06
15 5 -10 -0.02 0.47
15 5 -10 0.07 0.07
15 5 -10 0.07 0.08
15 5 -10 -1.29 0.55
-15 -5 10 0.02 0.87
-15 -5 10 -0.07 1.01
-15 -5 10 0.07 0.42
-15 -5 10 0.03 0.05
-15 -5 10 0 0.08
-15 -5 10 0.25 0.5
-15 7 1 0.59 0.15
-15 7 1 1.88 0.49
-15 7 1 0.71 1.08
-15 7 1 1.26 0.29
-15 7 1 2.86 1.07
-15 7 1 0.86 0.56
-15 7 1 1.1 0.47
-15 7 1 1.3 1.18
-15 7 1 0.9 0.38
-15 7 1 1.68 0.69
-15 7 1 1.48 0.35
15 -7 -1 0.72 0.13
15 -7 -1 1.26 0.4
15 -7 -1 0.86 1.05
15 -7 -1 0.81 0.27
15 -7 -1 1.75 1.29
15 -7 -1 2.44 0.51
15 -7 -1 1.9 0.54
15 -7 -1 0.74 0.96
15 -7 -1 2.43 0.49
15 -7 -1 1.09 0.65
15 -7 -1 1.5 0.37
15 -7 -1 2.09 0.38
15 7 -1 7.67 1.12
15 7 -1 1.86 1.45
15 7 -1 2.45 1.1
15 7 -1 1.35 0.39
15 7 -1 1.75 0.57
15 7 -1 1.31 0.18
15 7 -1 0.42 1.24
-15 -7 1 3.46 0.85
-15 -7 1 1.3 0.63
-15 -7 1 1.65 1.06
-15 -7 1 2.22 0.55
-15 -7 1 1.62 0.2
-15 -7 1 1.86 1.25
-15 7 2 1.19 0.4
-15 7 2 0.49 1.19
-15 7 2 1.38 0.27
-15 7 2 1.12 1.31
-15 7 2 2.32 0.49
-15 7 2 0.25 0.56
-15 7 2 0.76 0.34
-15 7 2 4.11 0.85
-15 7 2 0.57 0.23
-15 7 2 0.58 0.52
-15 7 2 0.96 0.33
15 -7 -2 0.65 0.41
15 -7 -2 0.87 1.09
15 -7 -2 2.73 0.4
15 -7 -2 1.22 0.5
15 -7 -2 1.42 1
15 -7 -2 0.63 0.33
15 -7 -2 2.71 0.8
15 -7 -2 1.94 0.31
15 -7 -2 1.57 0.32
15 7 -2 1.25 1.25
15 7 -2 2.61 1.21
15 7 -2 1.74 0.34
15 7 -2 1.17 0.53
15 7 -2 0.99 0.15
15 7 -2 0.38 1.2
-15 -7 2 1.69 0.68
-15 -7 2 3.27 1.53
-15 -7 2 0.29 1.18
-15 -7 2 1.23 0.49
-15 -7 2 0.98 0.15
-15 -7 2 1.2 1.1
-15 7 3 0.23 0.63
-15 7 3 0.89 1.32
-15 7 3 0.87 0.24
-15 7 3 1.97 0.66
-15 7 3 0.31 2.87
-15 7 3 1.32 0.15
-15 7 3 0.87 0.29
-15 7 3 0.75 0.79
-15 7 3 2.1 0.33
-15 7 3 1.11 0.34
-15 7 3 0.68 0.3
15 -7 -3 0.63 0.5
15 -7 -3 1.38 1.37
15 -7 -3 1.58 0.28
15 -7 -3 1.92 0.59
15 -7 -3 0.88 0.1
15 -7 -3 0.87 0.3
15 -7 -3 0.55 0.75
15 -7 -3 0.85 0.23
15 -7 -3 1.88 0.34
15 7 -3 0.86 1.38
15 7 -3 3.06 1.66
15 7 -3 2.45 0.42
15 7 -3 1.06 0.52
15 7 -3 0.9 0.14
15 7 -3 0.04 1.12
-15 -7 3 0.72 0.57
-15 -7 3 1.43 1.39
-15 -7 3 1.39 1.57
-15 -7 3 1.69 0.48
-15 -7 3 1.12 0.17
-15 -7 3 0.73 1.12
-15 7 4 6.07 1.5
-15 7 4 1.65 1.89
-15 7 4 0.99 0.27
-15 7 4 1.34 1.47
-15 7 4 2.55 0.49
-15 7 4 1.81 0.31
-15 7 4 1.67 1.05
-15 7 4 1.45 0.24
-15 7 4 1.58 0.29
-15 7 4 1.43 0.32
15 -7 -4 1.67 0.95
15 -7 -4 0.94 2.4
15 -7 -4 1.54 0.27
15 -7 -4 2.13 1.52
15 -7 -4 1.45 0.32
15 -7 -4 1.71 0.31
15 -7 -4 0.93 0.99
15 -7 -4 1.64 0.24
15 -7 -4 2.19 0.43
15 -7 -4 2.47 0.38
15 7 -4 1.46 0.6
15 7 -4 1.94 1.07
15 7 -4 3.05 1.17
15 7 -4 2.61 0.42
15 7 -4 2.33 0.54
15 7 -4 3.4 0.37
15 7 -4 1.99 1.17
-15 -7 4 1.43 0.55
-15 -7 4 0.21 1.2
-15 -7 4 2.63 1.13
-15 -7 4 2.54 0.41
-15 -7 4 2.19 0.48
-15 -7 4 1.18 0.17
-15 -7 4 1.22 1.13
-15 7 5 0.79 2.71
-15 7 5 0.58 0.24
-15 7 5 1.49 1.83
-15 7 5 0.08 0.26
-15 7 5 0.18 0.19
-15 7 5 0.22 0.13
-15 7 5 0.66 0.18
-15 7 5 0.11 0.25
15 -7 -5 0.86 2.01
15 -7 -5 0.64 0.24
15 -7 -5 0.42 1.86
15 -7 -5 0.54 0.29
15 -7 -5 0.29 0.22
15 -7 -5 1.26 0.19
15 -7 -5 0.36 0.2
15 -7 -5 0.27 0.24
15 7 -5 0.11 0.57
15 7 -5 0.24 0.86
15 7 -5 0.19 1.18
15 7 -5 0.11 0.27
15 7 -5 -0.02 0.44
15 7 -5 0.21 0.1
15 7 -5 0.32 1.16
-15 -7 5 0.27 0.54
-15 -7 5 0.08 0.98
-15 -7 5 0.17 0.32
-15 -7 5 0.22 0.38
-15 -7 5 1.07 0.15
-15 -7 5 -0.05 1.07
-15 7 6 -0.3 4.76
-15 7 6 0.21 0.21
-15 7 6 0.22 1.9
-15 7 6 -0.36 2.33
-15 7 6 0.18 0.18
-15 7 6 0.57 0.15
-15 7 6 0.51 0.1
-15 7 6 0.05 0.26
15 -7 -6 -0.22 4.11
15 -7 -6 0.14 0.18
15 -7 -6 0.21 1.79
15 -7 -6 0.25 0.17
15 -7 -6 0.13 0.14
15 -7 -6 0.15 0.14
15 -7 -6 0.27 0.23
15 7 -6 0.23 0.62
15 7 -6 -0.06 0.84
15 7 -6 1.41 3.28
15 7 -6 0.32 0.44
15 7 -6 0.1 0.4
15 7 -6 0.09 0.09
15 7 -6 0.48 1.13
-15 -7 6 0.11 0.58
-15 -7 6 0.13 0.77
-15 -7 6 0.22 0.55
-15 -7 6 0.19 0.37
-15 -7 6 0.28 0.09
-15 -7 6 0.56 1.05
-15 7 7 0.06 0.2
-15 7 7 -0.21 1.95
-15 7 7 -0.23 1.97
-15 7 7 0.13 0.13
-15 7 7 0.29 0.05
-15 7 7 -0.01 0.24
15 -7 -7 0.18 0.59
15 -7 -7 0.05 0.18
15 -7 -7 -0.14 2.31
15 -7 -7 0.07 2.83
15 -7 -7 0.06 0.14
15 -7 -7 0.1 0.13
15 -7 -7 0.07 0.06
15 -7 -7 0.22 0.25
15 7 -7 0.25 0.7
15 7 -7 0.13 0.93
15 7 -7 -0.05 0.63
15 7 -7 0.09 0.4
15 7 -7 -0.08 1.11
-15 -7 7 0.14 0.62
-15 -7 7 -0.03 0.76
-15 -7 7 0.07 0.63
-15 -7 7 0.05 0.37
-15 -7 7 0.13 0.09
-15 -7 7 0.91 1.11
-15 7 8 0.67 0.48
-15 7 8 -0.02 0.67
-15 7 8 0.7 0.23
-15 7 8 0.09 0.37
-15 7 8 0 2.57
-15 7 8 -0.24 1.68
-15 7 8 0.1 0.1
-15 7 8 0.3 0.24
15 -7 -8 0.26 0.33
15 -7 -8 1.16 0.23
15 -7 -8 -0.68 3.75
15 -7 -8 0.18 2.01
15 -7 -8 0.55 0.1
15 -7 -8 0.38 0.04
15 -7 -8 0.28 0.22
15 7 -8 0.65 0.88
15 7 -8 -0.13 0.87
15 7 -8 0.33 0.62
15 7 -8 0.36 0.05
15 7 -8 0.1 0.39
15 7 -8 0.75 1.11
-15 -7 8 0.51 0.69
-15 -7 8 -0 0.99
-15 -7 8 0.1 0.7
-15 -7 8 0.19 0.36
-15 -7 8 0.31 0.08
-15 -7 8 0.57 1.29
-15 9 1 1.01 0.51
-15 9 1 0.89 0.22
-15 9 1 1.2 1.88
-15 9 1 0.72 0.42
-15 9 1 1.17 0.69
-15 9 1 1.11 0.36
-15 9 1 0.71 1
-15 9 1 0.69 0.76
-15 9 1 0.59 0.3
-15 9 1 0.63 0.33
15 -9 -1 1.86 0.49
15 -9 -1 0.28 1.43
15 -9 -1 0.65 0.22
15 -9 -1 0.65 1.55
15 -9 -1 0.75 0.41
15 -9 -1 0.3 0.82
15 -9 -1 1.12 0.35
15 -9 -1 0.14 1.25
15 -9 -1 0.91 0.8
15 -9 -1 0.4 0.21
15 -9 -1 0.55 0.34
15 -9 -1 1.79 0.39
15 9 -1 0.62 0.61
15 9 -1 2.6 1.47
15 9 -1 1.41 1.44
15 9 -1 0.93 0.32
15 9 -1 1.42 0.53
15 9 -1 0.55 0.1
15 9 -1 -0.04 1.56
-15 -9 1 0.97 0.7
-15 -9 1 1.01 1.49
-15 -9 1 1.15 1.45
-15 -9 1 0.67 0.27
-15 -9 1 0.84 0.47
-15 -9 1 1.76 0.21
-15 -9 1 0.23 1.4
-15 9 2 0.32 0.48
-15 9 2 0.97 0.26
-15 9 2 0.24 1.21
-15 9 2 0.06 0.43
-15 9 2 0.16 0.19
-15 9 2 0.7 0.3
-15 9 2 0.37 0.93
-15 9 2 0.42 0.83
-15 9 2 0.58 0.27
-15 9 2 0.23 0.31
15 -9 -2 1.42 0.54
15 -9 -2 0.56 1.52
15 -9 -2 1.03 0.25
15 -9 -2 0.56 1.26
15 -9 -2 0.1 0.9
15 -9 -2 1.14 0.48
15 -9 -2 0.99 1.33
15 -9 -2 0.47 0.3
15 -9 -2 0.68 0.3
15 -9 -2 1.12 1.05
15 -9 -2 0.38 0.8
15 -9 -2 0.35 0.17
15 -9 -2 0.71 0.32
15 -9 -2 0.61 0.32
15 9 -2 0.09 0.5
15 9 -2 0.06 1.05
15 9 -2 -0.09 1.28
15 9 -2 0.29 0.25
15 9 -2 0.55 0.46
15 9 -2 0.21 0.08
15 9 -2 0.69 1.66
-15 -9 2 0.39 0.6
-15 -9 2 0.01 1.39
-15 -9 2 1.54 1.42
-15 -9 2 0.23 0.42
-15 -9 2 0.42 0.09
-15 -9 2 1.3 1.4
-15 9 3 0.03 0.49
-15 9 3 0.2 0.2
-15 9 3 -0.27 1.35
-15 9 3 0.69 0.91
-15 9 3 0.82 0.76
-15 9 3 0.11 0.09
-15 9 3 0.14 0.26
-15 9 3 0.02 0.95
-15 9 3 0.16 0.85
-15 9 3 0.35 0.19
-15 9 3 0.34 0.17
-15 9 3 0.59 0.34
15 -9 -3 0.15 0.49
15 -9 -3 0.21 1.73
15 -9 -3 0.09 0.18
15 -9 -3 -0.07 0.52
15 -9 -3 2.48 2.24
15 -9 -3 0.12 0.1
15 -9 -3 0.54 0.26
15 -9 -3 0.31 1.09
15 -9 -3 1.16 0.2
15 -9 -3 0.3 0.24
15 -9 -3 0.42 0.31
15 9 -3 0.19 0.51
15 9 -3 0.25 0.76
15 9 -3 -0.16 1.58
15 9 -3 0.2 0.28
15 9 -3 0.22 0.43
15 9 -3 0.13 0.08
15 9 -3 0.1 1.36
-15 -9 3 -0.14 0.51
-15 -9 3 0.28 1.11
-15 -9 3 -0.11 1.64
-15 -9 3 -0.01 0.4
-15 -9 3 0.18 0.08
-15 -9 3 0.24 1.28
-15 9 4 0.53 0.76
-15 9 4 0.1 0.19
-15 9 4 0.7 0.52
-15 9 4 1.29 2.18
-15 9 4 0.34 0.24
-15 9 4 0.09 0.84
-15 9 4 0.57 0.9
-15 9 4 0.54 0.15
-15 9 4 0.57 0.13
-15 9 4 0.48 0.32
15 -9 -4 0.31 0.76
15 -9 -4 -0.04 2.35
15 -9 -4 0.32 0.23
15 -9 -4 -0.09 1.78
15 -9 -4 0.28 0.38
15 -9 -4 1.31 0.68
15 -9 -4 0.47 0.25
15 -9 -4 0.54 1
15 -9 -4 0.17 0.12
15 -9 -4 0.38 0.18
15 -9 -4 0.16 0.31
15 9 -4 0.3 0.74
15 9 -4 0.58 1.41
15 9 -4 0.48 0.27
15 9 -4 0.3 0.43
15 9 -4 0.26 0.09
15 9 -4 0.47 1.39
-15 -9 4 0.33 0.54
-15 -9 4 0.26 0.94
-15 -9 4 0.16 1.18
-15 -9 4 0.42 0.38
-15 -9 4 0.14 0.08
-15 -9 4 0.05 1.34
-15 9 5 0.02 1.67
-15 9 5 0.06 0.18
-15 9 5 -0.47 2.15
-15 9 5 0.2 0.33
-15 9 5 0.88 1.71
-15 9 5 0.26 0.24
-15 9 5 0.11 0.75
-15 9 5 0.41 1.15
-15 9 5 0.11 0.1
-15 9 5 0.08 0.08
-15 9 5 0.16 0.26
15 -9 -5 -0.14 0.97
15 -9 -5 0.07 0.17
15 -9 -5 -0.08 2.2
15 -9 -5 -0.02 0.45
15 -9 -5 0 2.13
15 -9 -5 0.09 0.2
15 -9 -5 0.09 0.92
15 -9 -5 0.54 0.15
15 -9 -5 0.39 0.12
15 -9 -5 0.06 0.29
15 9 -5 -0.07 0.84
15 9 -5 0.76 1.24
15 9 -5 0.77 0.27
15 9 -5 0.39 0.43
15 9 -5 0.13 0.07
15 9 -5 0.08 1.37
-15 -9 5 0 0.54
-15 -9 5 0.18 0.82
-15 -9 5 1.02 1.59
-15 -9 5 0.29 0.37
-15 -9 5 0.18 0.08
-15 -9 5 0.83 1.44
-15 9 6 0.56 3.61
-15 9 6 0.09 0.2
-15 9 6 0.11 2.31
-15 9 6 0.17 0.41
-15 9 6 0.27 1.45
-15 9 6 0.02 0.2
-15 9 6 -0.2 0.75
-15 9 6 0.01 0.12
-15 9 6 0.11 0.05
-15 9 6 0.15 0.26
15 -9 -6 0.04 2.38
15 -9 -6 0.1 0.16
15 -9 -6 0.39 2.46
15 -9 -6 0.2 0.32
15 -9 -6 0.13 0.21
15 -9 -6 -0.16 0.95
15 -9 -6 0.36 0.14
15 -9 -6 0.26 0.08
15 -9 -6 0.11 0.28
15 9 -6 0.21 0.64
15 9 -6 0.26 0.91
15 9 -6 -0.2 2.72
15 9 -6 0.25 0.33
15 9 -6 0.24 0.41
15 9 -6 0.05 0.07
15 9 -6 -0.13 1.41
-15 -9 6 0.03 0.59
-15 -9 6 -0.1 0.87
-15 -9 6 0.69 3.58
-15 -9 6 -0.05 0.37
-15 -9 6 0.07 0.08
-15 -9 6 -0.1 1.69
-15 9 7 -0.35 7.08
-15 9 7 0.13 0.19
-15 9 7 -0.4 2.63
-15 9 7 0.19 0.32
-15 9 7 0.02 1.25
-15 9 7 0.29 0.21
-15 9 7 0.06 0.7
-15 9 7 0.21 0.13
-15 9 7 0.42 0.06
-15 9 7 0.26 0.26
-15 9 7 11.73 71.77
15 -9 -7 -1.19 5.42
15 -9 -7 0.18 0.16
15 -9 -7 0.21 2.48
15 -9 -7 0.46 0.19
15 -9 -7 0.43 0.18
15 -9 -7 0.19 0.87
15 -9 -7 0.21 0.12
15 -9 -7 0.19 0.05
15 -9 -7 0.15 0.29
15 9 -7 0.36 0.81
15 9 -7 0.23 0.86
15 9 -7 -0.38 2.43
15 9 -7 0.11 0.54
15 9 -7 0.21 0.39
15 9 -7 0.12 0.06
15 9 -7 0.57 1.63
-15 -9 7 0.28 0.67
-15 -9 7 -0.11 0.94
-15 -9 7 0.07 0.35
-15 -9 7 0.19 0.08
-15 -9 7 0.8 2.49
-15 11 1 0.25 0.45
-15 11 1 0.2 0.17
-15 11 1 0.06 0.34
-15 11 1 0.32 0.27
-15 11 1 0.18 0.85
-15 11 1 0.47 0.99
-15 11 1 0.09 0.14
-15 11 1 0.39 0.18
-15 11 1 0.4 0.35
15 -11 -1 0.21 0.28
15 -11 -1 -0.15 1.69
15 -11 -1 0 3.66
15 -11 -1 0.18 0.37
15 -11 -1 0.26 0.93
15 -11 -1 0.85 1.86
15 -11 -1 0.36 0.39
15 -11 -1 0.42 0.29
15 -11 -1 0.43 0.95
15 -11 -1 0.23 0.16
15 -11 -1 0.18 0.23
15 -11 -1 0.39 0.35
15 11 -1 0.23 0.5
15 11 -1 0.38 0.57
15 11 -1 0.23 0.72
15 11 -1 0.26 1.79
15 11 -1 0.27 0.24
15 11 -1 0.39 0.42
15 11 -1 0.39 0.08
15 11 -1 0.15 1.89
-15 -11 1 -0.08 0.6
-15 -11 1 0.13 1.12
-15 -11 1 0.07 1.61
-15 -11 1 0.17 0.23
-15 -11 1 0.28 0.44
-15 -11 1 0.48 0.09
-15 -11 1 0 1.7
-15 11 2 0.23 0.55
-15 11 2 0.11 0.17
-15 11 2 -0.57 3.04
-15 11 2 0.19 0.38
-15 11 2 0.81 2.1
-15 11 2 0.04 0.12
-15 11 2 0.03 0.27
-15 11 2 0.06 0.88
-15 11 2 0.31 0.99
-15 11 2 -0.01 0.13
-15 11 2 0.09 0.33
15 -11 -2 0.13 0.47
15 -11 -2 -0.09 2.24
15 -11 -2 0.1 0.16
15 -11 -2 -0.18 1.88
15 -11 -2 0.08 0.39
15 -11 -2 -0.31 1.12
15 -11 -2 -0.67 0.4
15 -11 -2 0.01 0.27
15 -11 -2 0.22 0.26
15 -11 -2 0.14 0.89
15 -11 -2 0.26 0.14
15 -11 -2 0.31 0.18
15 -11 -2 0.11 0.37
15 11 -2 0.12 0.46
15 11 -2 0.16 0.69
15 11 -2 0.15 1.78
15 11 -2 0.16 0.23
15 11 -2 0.14 0.4
15 11 -2 0.43 0.08
15 11 -2 0.28 1.89
-15 -11 2 -0.07 0.6
-15 -11 2 -0.1 0.85
-15 -11 2 0.79 1.64
-15 -11 2 0.23 0.21
-15 -11 2 0.36 0.41
-15 -11 2 0.1 0.07
-15 -11 2 0.1 1.78
-15 11 3 0.07 0.56
-15 11 3 0.1 0.19
-15 11 3 0.09 1.72
-15 11 3 0.1 0.37
-15 11 3 0.05 1.69
-15 11 3 0.01 0.11
-15 11 3 0.18 0.29
-15 11 3 0.04 0.81
-15 11 3 -0.07 1.06
-15 11 3 0.18 0.11
-15 11 3 0.11 0.36
15 -11 -3 0.06 0.54
15 -11 -3 0.43 2.31
15 -11 -3 0.17 0.17
15 -11 -3 -0.07 1.43
15 -11 -3 0.14 0.53
15 -11 -3 0 2.59
15 -11 -3 0.8 1.82
15 -11 -3 0.07 0.12
15 -11 -3 0.17 0.25
15 -11 -3 0.11 0.83
15 -11 -3 0.18 0.1
15 -11 -3 0.11 0.13
15 -11 -3 0.14 0.36
15 11 -3 0.07 0.51
15 11 -3 -0.09 0.69
15 11 -3 1.01 2.11
15 11 -3 0.16 0.26
15 11 -3 0.11 0.41
15 11 -3 0.4 0.08
15 11 -3 1.15 1.79
-15 -11 3 0.06 0.53
-15 -11 3 0.06 0.78
-15 -11 3 0.29 1.9
-15 -11 3 0.17 0.26
-15 -11 3 0.31 0.42
-15 -11 3 0.22 0.07
-15 -11 3 0.81 1.98
-14 0 1 4.46 0.95
-14 0 1 0.41 0.82
-14 0 1 1.27 0.55
14 0 -1 1.57 0.58
14 0 -1 0.37 0.9
14 0 -1 0.72 0.48
-14 0 2 48.11 4.95
-14 0 2 31.66 3.11
-14 0 2 58.4 5.79
-14 0 2 37.75 3.63
14 0 -2 41.87 4.3
14 0 -2 46.1 4.5
14 0 -2 44.86 4.49
14 0 -2 40.58 3.9
-14 0 3 0.26 0.62
-14 0 3 0.85 0.17
-14 0 3 1.23 0.68
-14 0 3 0.81 0.71
-14 0 3 1.24 0.27
-14 0 3 0.47 0.26
-14 0 3 0.25 0.14
14 0 -3 0.35 0.51
14 0 -3 2.22 0.31
14 0 -3 1.63 0.63
14 0 -3 0.82 0.58
14 0 -3 3.3 0.42
14 0 -3 2.33 0.34
-14 0 4 2.26 0.55
-14 0 4 2.84 0.31
-14 0 4 3.37 0.48
-14 0 4 2.62 1.38
-14 0 4 2.47 0.46
-14 0 4 3.67 0.43
-14 0 4 4.39 0.47
14 0 -4 4.53 0.69
14 0 -4 2.19 0.25
14 0 -4 3.3 0.53
14 0 -4 2.09 0.75
14 0 -4 2.75 0.37
14 0 -4 3.15 0.36
-14 0 5 0.02 0.41
-14 0 5 0.69 0.27
-14 0 5 0.69 0.62
-14 0 5 0.58 0.2
-14 0 5 0.54 0.15
14 0 -5 0.26 0.39
14 0 -5 0.19 0.29
14 0 -5 1.1 0.57
14 0 -5 0.33 0.17
14 0 -5 1.25 0.2
-14 0 6 1.96 0.44
-14 0 6 4.3 0.47
-14 0 6 3.95 1.44
-14 0 6 2.31 0.28
-14 0 6 2.28 0.29
14 0 -6 1.75 0.45
14 0 -6 2.53 0.33
14 0 -6 1.42 1.39
14 0 -6 3.57 0.37
14 0 -6 2.04 0.26
-14 0 7 0.1 1.65
-14 0 7 0.16 0.38
-14 0 7 0.17 0.15
-14 0 7 1.98 1.34
-14 0 7 0.67 0.13
-14 0 7 0.02 0.12
14 0 -7 0.07 0.8
14 0 -7 -0.01 0.47
14 0 -7 0.08 0.16
14 0 -7 0.14 1.24
14 0 -7 0.14 0.1
14 0 -7 0.16 0.13
-14 0 8 3.01 0.81
-14 0 8 5.99 0.85
-14 0 8 4.9 1.83
-14 0 8 7.66 0.9
-14 0 8 5.66 0.56
-14 0 8 9.28 0.93
14 0 -8 3.14 0.67
14 0 -8 2.77 0.66
14 0 -8 4.65 0.48
14 0 -8 1.42 1.29
14 0 -8 7.34 0.75
-14 0 9 0.04 0.55
-14 0 9 0.22 0.61
-14 0 9 0.09 1.45
-14 0 9 -0.03 0.28
-14 0 9 0.15 0.07
-14 0 9 0.07 0.11
14 0 -9 -0.15 0.57
14 0 -9 0.51 0.65
14 0 -9 0.24 0.12
14 0 -9 0.02 1.16
14 0 -9 0.88 0.34
14 0 -9 0.1 0.06
-14 0 10 0.36 0.61
-14 0 10 4.79 0.98
-14 0 10 0.62 0.14
-14 0 10 0.12 1
-14 0 10 0.69 0.25
-14 0 10 0.43 0.1
-14 0 10 0.63 0.13
14 0 -10 0.46 0.85
14 0 -10 0.36 0.75
14 0 -10 0.59 0.13
14 0 -10 0.33 0.98
14 0 -10 0.41 0.26
14 0 -10 0.52 0.09
14 0 -10 0.49 0.11
-14 0 11 0.4 0.84
-14 0 11 0.32 0.7
-14 0 11 0.36 0.16
-14 0 11 0.2 0.86
-14 0 11 0.08 0.23
-14 0 11 0.06 0.1
-14 0 11 0.02 0.08
14 0 -11 0.12 1.3
14 0 -11 -0.01 1.02
14 0 -11 0.08 0.11
14 0 -11 0.26 0.93
14 0 -11 0.06 0.22
14 0 -11 0.06 0.07
14 0 -11 0.48 0.1
-14 2 1 9.38 1.01
-14 2 1 9.84 1.14
-14 2 1 11.12 1.25
-14 2 1 12.81 1.4
-14 2 1 13.79 2.77
-14 2 1 9.16 1.06
-14 2 1 15.88 1.69
-14 2 1 8.83 0.97
-14 2 1 8.05 1.03
14 -2 -1 11.7 1.19
14 -2 -1 9.54 1.13
14 -2 -1 6.03 0.83
14 -2 -1 10.09 1.11
14 -2 -1 9.54 3.24
14 -2 -1 9.19 1.1
14 -2 -1 10.06 1.06
14 -2 -1 11.13 1.35
14 2 -1 7.98 1.29
14 2 -1 10.68 1.3
14 2 -1 13.17 1.29
-14 -2 1 8.68 1.41
-14 -2 1 8.27 0.86
-14 -2 1 13.01 1.5
-14 -2 1 7.19 1.09
-14 -2 1 13.45 1.31
-14 2 2 2.4 0.96
-14 2 2 0.77 1.08
-14 2 2 2.94 0.63
-14 2 2 2.08 0.35
-14 2 2 0.83 0.25
-14 2 2 3.92 0.81
14 -2 -2 1.59 0.8
14 -2 -2 1.51 0.41
14 -2 -2 1.06 0.46
14 -2 -2 1.22 0.61
14 -2 -2 0.96 0.26
14 -2 -2 3.22 0.89
14 2 -2 0.95 0.69
14 2 -2 1.53 0.21
14 2 -2 2.78 0.33
14 2 -2 0.29 0.79
14 2 -2 1.02 0.27
14 2 -2 0.65 0.15
-14 -2 2 1.59 0.65
-14 -2 2 2.14 0.25
-14 -2 2 4.96 1.08
-14 -2 2 1.06 0.24
-14 -2 2 0.96 0.17
-14 2 3 0.45 0.76
-14 2 3 1.05 0.28
-14 2 3 0.63 0.6
-14 2 3 1.32 0.82
-14 2 3 4.4 1.4
-14 2 3 0.61 0.16
-14 2 3 0.95 0.34
-14 2 3 1.4 1.42
14 -2 -3 0.5 0.8
14 -2 -3 2.23 0.38
14 -2 -3 3.9 0.69
14 -2 -3 0.98 0.8
14 -2 -3 7.74 1.51
14 -2 -3 1.67 0.24
14 -2 -3 1.93 0.39
14 2 -3 1.42 0.56
14 2 -3 2.3 0.28
14 2 -3 1.23 0.72
14 2 -3 3.63 0.47
-14 -2 3 2.16 0.66
-14 -2 3 1.71 0.69
-14 -2 3 0.94 0.17
-14 2 4 0.47 0.64
-14 2 4 0.69 0.31
-14 2 4 0.49 0.24
-14 2 4 0.57 0.7
-14 2 4 0.82 0.89
-14 2 4 0.76 0.4
-14 2 4 1.03 0.26
14 -2 -4 0.28 0.62
14 -2 -4 0.74 0.37
14 -2 -4 0.29 0.23
14 -2 -4 0.72 0.65
14 -2 -4 0.49 0.84
14 -2 -4 1.54 0.39
14 -2 -4 1.11 0.25
14 2 -4 0.36 0.46
14 2 -4 4.89 2.02
14 2 -4 0.28 0.23
-14 -2 4 0.42 0.48
-14 -2 4 9.03 2.72
-14 -2 4 0.45 0.26
-14 -2 4 0.82 0.17
-14 2 5 6.5 0.85
-14 2 5 2.22 0.33
-14 2 5 2.52 0.83
-14 2 5 5.21 1.6
-14 2 5 3.59 0.42
14 -2 -5 -0.21 0.72
14 -2 -5 6.32 0.82
14 -2 -5 3.34 0.37
14 -2 -5 1.89 0.31
14 -2 -5 2.64 0.75
14 -2 -5 7.52 2.05
14 -2 -5 5.85 0.61
14 2 -5 5.23 0.74
14 2 -5 6.4 0.91
14 2 -5 4.66 0.5
-14 -2 5 4.47 0.69
-14 -2 5 3.37 1.4
-14 -2 5 3.2 0.66
-14 -2 5 2.35 0.34
-14 -2 5 3.18 0.37
-14 2 6 1.51 0.58
-14 2 6 0.95 0.42
-14 2 6 1.06 0.15
-14 2 6 1.24 0.23
-14 2 6 0.91 0.89
-14 2 6 2.5 4.84
-14 2 6 1.12 0.17
-14 2 6 0.62 0.16
14 -2 -6 0.83 0.41
14 -2 -6 1.54 0.46
14 -2 -6 0.8 0.11
14 -2 -6 0.99 0.21
14 -2 -6 0.17 0.8
14 -2 -6 1.97 0.24
14 -2 -6 0.45 0.14
14 2 -6 1.23 0.51
14 2 -6 0.13 1.08
14 2 -6 1.16 0.65
14 2 -6 0.91 0.15
14 2 -6 0.71 0.15
-14 -2 6 1 0.55
-14 -2 6 0.72 1.39
-14 -2 6 0.24 0.86
-14 -2 6 2.41 0.31
-14 -2 6 0.55 0.14
-14 2 7 0.01 0.41
-14 2 7 0.55 0.34
-14 2 7 0.35 0.16
-14 2 7 0.64 1.2
-14 2 7 0.99 0.16
-14 2 7 0.89 0.17
14 -2 -7 0.33 0.49
14 -2 -7 1.2 0.43
14 -2 -7 1.6 0.24
14 -2 -7 -0.31 1.57
14 -2 -7 2.54 0.9
14 -2 -7 0.16 0.12
14 -2 -7 0.1 0.12
14 2 -7 0.21 0.52
14 2 -7 1.33 0.31
14 2 -7 1.49 1.1
14 2 -7 1.51 2.42
14 2 -7 0.27 0.08
14 2 -7 1.24 0.18
-14 -2 7 0.29 0.49
-14 -2 7 0.19 0.2
-14 -2 7 2.27 1.29
-14 -2 7 0.86 0.11
-14 -2 7 0.54 0.14
-14 2 8 0.55 0.61
-14 2 8 0.33 0.41
-14 2 8 1.41 0.23
-14 2 8 1.92 1.67
-14 2 8 -0.2 1.33
-14 2 8 0.66 0.28
-14 2 8 0.8 0.1
-14 2 8 0.44 0.13
14 -2 -8 0.66 0.82
14 -2 -8 0.92 0.49
14 -2 -8 0.43 0.17
14 -2 -8 -0.29 1.6
14 -2 -8 0.1 0.89
14 -2 -8 0.43 0.14
14 -2 -8 0.63 0.16
14 2 -8 -0.56 1.53
14 2 -8 0.38 0.72
14 2 -8 0.36 0.18
14 2 -8 0.27 0.89
14 2 -8 0.52 0.11
-14 -2 8 2.19 0.63
-14 -2 8 0.73 0.14
-14 -2 8 1.9 1.24
-14 -2 8 2.71 0.64
-14 -2 8 1.38 0.19
-14 -2 8 0.25 0.11
-14 2 9 0.9 1.02
-14 2 9 2.88 0.58
-14 2 9 0.91 0.2
-14 2 9 1.7 1.85
-14 2 9 1.47 0.23
-14 2 9 0.97 0.12
-14 2 9 1.19 0.19
14 -2 -9 0.97 1.13
14 -2 -9 0.72 0.64
14 -2 -9 1.05 0.19
14 -2 -9 0.76 1.76
14 -2 -9 0.24 1.14
14 -2 -9 2.04 0.31
14 -2 -9 1.23 0.13
14 -2 -9 2.25 0.28
14 2 -9 0.65 0.89
14 2 -9 0.58 0.78
14 2 -9 0.36 0.82
14 2 -9 0.86 0.47
14 2 -9 1.66 0.19
-14 -2 9 6.4 2
-14 -2 9 1.83 0.71
-14 -2 9 1.63 0.19
-14 -2 9 1.35 0.93
-14 -2 9 0.38 0.37
-14 -2 9 2 0.22
-14 -2 9 1.06 0.15
-14 2 10 0.28 1.27
-14 2 10 0.14 0.6
-14 2 10 0.44 0.18
-14 2 10 -0.02 1.55
-14 2 10 0.17 0.17
-14 2 10 0.12 0.1
-14 2 10 0.07 0.11
14 -2 -10 0.36 1.27
14 -2 -10 0.37 0.79
14 -2 -10 0.02 0.15
14 -2 -10 0.35 1.39
14 -2 -10 -0.13 1.12
14 -2 -10 0.15 0.18
14 -2 -10 0.19 0.08
14 2 -10 -0.06 0.59
14 2 -10 0.02 0.88
14 2 -10 0.44 0.08
14 2 -10 0.09 0.83
14 2 -10 0.19 0.32
14 2 -10 0.21 0.07
14 2 -10 0.49 0.11
-14 -2 10 0.22 0.79
-14 -2 10 1.45 0.94
-14 -2 10 0.05 0.08
-14 -2 10 -0.26 0.82
-14 -2 10 0.07 0.3
-14 -2 10 0.13 0.07
-14 -2 10 0.56 0.12
-14 2 11 -0.04 1.48
-14 2 11 0.04 0.78
-14 2 11 0.02 0.32
-14 2 11 -0.06 1.53
-14 2 11 -0.24 1.9
-14 2 11 0.1 0.18
-14 2 11 0.09 0.16
-14 2 11 0.44 0.13
14 -2 -11 0.65 1.41
14 -2 -11 0.06 0.88
14 -2 -11 0.03 0.17
14 -2 -11 0 1.05
14 -2 -11 -0.05 1.46
14 -2 -11 0.04 0.17
14 -2 -11 0.11 0.1
14 -2 -11 0.12 0.09
14 2 -11 0.04 0.65
14 2 -11 0.17 1.2
14 2 -11 0.03 0.07
14 2 -11 -0.02 1.03
14 2 -11 0 0.26
14 2 -11 0.04 0.07
14 2 -11 0.04 0.07
-14 -2 11 0.15 0.64
-14 -2 11 0.23 1
-14 -2 11 0.07 0.08
-14 -2 11 -0.04 0.93
-14 -2 11 0.2 0.27
-14 -2 11 0.03 0.07
-14 -2 11 0.04 0.06
-14 4 1 1.44 0.37
-14 4 1 1.89 0.76
-14 4 1 3.41 0.47
-14 4 1 2.66 0.52
-14 4 1 0.55 0.62
-14 4 1 1.43 0.55
-14 4 1 2 0.4
-14 4 1 1.48 0.36
14 -4 -1 1.09 0.33
14 -4 -1 2.21 0.75
14 -4 -1 1.48 0.34
14 -4 -1 2.78 0.53
14 -4 -1 5.89 1.17
14 -4 -1 1.85 0.56
14 -4 -1 1.54 0.4
14 -4 -1 1.07 0.35
14 4 -1 1.43 0.35
14 4 -1 1.28 0.69
14 4 -1 2.22 0.52
14 4 -1 1.73 0.22
-14 -4 1 1.33 0.72
-14 -4 1 2.52 0.3
-14 -4 1 1.89 0.33
-14 -4 1 1.17 0.39
-14 -4 1 1.73 0.23
-14 4 2 6.38 0.86
-14 4 2 4.24 0.92
-14 4 2 3.26 0.47
-14 4 2 2.86 0.41
-14 4 2 4.74 0.61
-14 4 2 4.04 0.84
-14 4 2 4.94 0.66
-14 4 2 5.02 0.6
14 -4 -2 4.13 0.64
14 -4 -2 3.42 0.96
14 -4 -2 4.15 0.52
14 -4 -2 2.84 0.6
14 -4 -2 2.4 0.72
14 -4 -2 4.74 0.6
14 -4 -2 4.89 0.59
14 4 -2 5.56 0.91
14 4 -2 8.75 1.35
14 4 -2 5.77 0.66
14 4 -2 5.67 0.58
-14 -4 2 6.18 0.96
-14 -4 2 4.79 0.57
-14 -4 2 5.14 0.53
-14 4 3 3.76 1.29
-14 4 3 1.82 0.35
-14 4 3 2.04 0.38
-14 4 3 9.05 1.3
-14 4 3 3.61 0.4
-14 4 3 4.65 0.55
-14 4 3 5.75 0.64
14 -4 -3 2.06 0.99
14 -4 -3 2.33 0.37
14 -4 -3 4.47 0.57
14 -4 -3 6.18 1.29
14 -4 -3 6.97 0.67
14 -4 -3 4.14 0.5
14 -4 -3 4.69 0.57
14 4 -3 2.6 0.64
14 4 -3 6.76 1.5
14 4 -3 7.04 1.31
14 4 -3 3.01 0.46
14 4 -3 2.87 0.33
-14 -4 3 3.98 0.73
-14 -4 3 5.71 0.7
-14 -4 3 3.54 0.39
-14 4 4 1.61 0.43
-14 4 4 0.66 3.32
-14 4 4 0.21 0.18
-14 4 4 0.91 0.35
-14 4 4 0.82 1.2
-14 4 4 0.77 0.25
-14 4 4 0.61 0.25
14 -4 -4 0.49 0.26
14 -4 -4 0.25 2.72
14 -4 -4 1.34 0.29
14 -4 -4 0.53 0.33
14 -4 -4 0.31 1.1
14 -4 -4 0.55 0.23
14 -4 -4 1.13 0.29
14 4 -4 0.65 0.51
14 4 -4 1.67 1.23
14 4 -4 1.04 0.87
14 4 -4 0.98 0.29
-14 -4 4 1.95 0.56
-14 -4 4 1.28 1.24
-14 -4 4 1.67 1.41
-14 -4 4 0.84 0.3
-14 -4 4 0.69 0.15
-14 4 5 4.47 0.59
-14 4 5 6.55 1.08
-14 4 5 5.78 1.01
-14 4 5 3.23 0.41
-14 4 5 5.58 0.74
-14 4 5 3.35 1.26
-14 4 5 5.11 0.55
-14 4 5 6.2 0.65
14 -4 -5 6.75 0.92
14 -4 -5 6.58 1
14 -4 -5 6.25 1.19
14 -4 -5 3.3 0.4
14 -4 -5 4.47 0.64
14 -4 -5 3.68 1.28
14 -4 -5 3.71 0.41
14 -4 -5 5.14 0.58
14 4 -5 4.67 0.78
14 4 -5 4.46 1.4
14 4 -5 10.25 2.45
14 4 -5 3.87 0.61
-14 -4 5 6.8 0.92
-14 -4 5 5.49 1.58
-14 -4 5 3.03 0.98
-14 -4 5 7.24 0.95
-14 -4 5 6.82 0.69
-14 -4 5 6.71 1.99
-14 4 6 1.4 0.76
-14 4 6 0.58 0.44
-14 4 6 0.48 0.21
-14 4 6 1.14 0.26
-14 4 6 0.61 0.39
-14 4 6 0.56 1.71
-14 4 6 0.91 0.17
-14 4 6 0.92 0.13
14 -4 -6 0.5 0.65
14 -4 -6 0.15 0.42
14 -4 -6 1.37 0.41
14 -4 -6 0.41 0.21
14 -4 -6 0.74 0.36
14 -4 -6 1.56 2.16
14 -4 -6 0.4 0.14
14 -4 -6 1.14 0.18
14 4 -6 0.79 0.57
14 4 -6 1.55 0.64
-14 -4 6 0.29 0.52
-14 -4 6 2.81 1.31
-14 -4 6 2.17 0.72
-14 -4 6 1.47 0.2
-14 -4 6 1 0.72
-14 4 7 0.29 0.78
-14 4 7 0.24 0.36
-14 4 7 0.39 0.08
-14 4 7 0.54 0.21
-14 4 7 0.26 0.45
-14 4 7 0.29 3.32
-14 4 7 0.55 0.14
-14 4 7 0.46 0.07
14 -4 -7 1.35 0.85
14 -4 -7 1.58 0.37
14 -4 -7 0.28 0.11
14 -4 -7 0.49 0.2
14 -4 -7 1.17 0.49
14 -4 -7 -0.46 3.38
14 -4 -7 0.4 0.13
14 -4 -7 0.37 0.09
14 4 -7 0.28 0.61
14 4 -7 2.19 0.81
14 4 -7 1.09 0.17
-14 -4 7 1.47 0.63
-14 -4 7 0.61 1.03
-14 -4 7 0.3 0.99
-14 -4 7 2.74 0.97
-14 4 8 0.54 0.89
-14 4 8 0.58 0.32
-14 4 8 1.3 0.24
-14 4 8 1.79 0.65
-14 4 8 2.12 0.24
-14 4 8 0.83 0.09
14 -4 -8 1.12 1.57
14 -4 -8 0.65 0.35
14 -4 -8 1.63 0.18
14 -4 -8 1.13 0.22
14 -4 -8 1.3 0.49
14 -4 -8 2.78 0.27
14 -4 -8 1.7 0.24
14 4 -8 0.4 0.88
14 4 -8 1.38 2.09
14 4 -8 1.39 0.18
-14 -4 8 0.52 0.66
-14 -4 8 0.65 0.83
-14 -4 8 0.92 0.65
-14 -4 8 1.17 0.17
-14 -4 8 1.29 0.92
-14 4 9 -0.46 1.29
-14 4 9 0.8 0.38
-14 4 9 1.66 0.27
-14 4 9 0.34 1.96
-14 4 9 0.17 1.97
-14 4 9 1.31 0.13
-14 4 9 -0.16 0.21
-14 4 9 0.42 0.15
14 -4 -9 -0.14 2.61
14 -4 -9 1.02 0.45
14 -4 -9 0.21 0.19
14 -4 -9 1.46 1.89
14 -4 -9 0.54 0.49
14 -4 -9 0.58 0.08
14 -4 -9 0.77 0.15
14 4 -9 0.61 0.92
14 4 -9 0.69 0.6
14 4 -9 0.38 0.1
14 4 -9 0.69 0.13
-14 -4 9 1.08 0.79
-14 -4 9 0.51 0.94
-14 -4 9 0.45 0.42
-14 -4 9 0.84 0.12
-14 -4 9 0.4 0.11
-14 -4 9 -1.32 0.44
-14 4 10 -0 1.98
-14 4 10 0.32 0.48
-14 4 10 0.05 0.22
-14 4 10 -0.59 2.31
-14 4 10 0.28 1.43
-14 4 10 0.68 0.14
14 -4 -10 0.04 4.09
14 -4 -10 0.27 0.63
14 -4 -10 0.44 0.18
14 -4 -10 -0.46 2.02
14 -4 -10 -0.03 0.53
14 -4 -10 0.12 2.12
14 -4 -10 -0.06 0.1
14 -4 -10 0.6 0.16
14 -4 -10 0.16 0.1
14 4 -10 -0.06 1.24
14 4 -10 0.13 1.2
14 4 -10 -0.04 1.08
14 4 -10 0.16 0.38
14 4 -10 0.05 0.06
14 4 -10 0.06 0.09
-14 -4 10 0.16 0.94
-14 -4 10 0.2 0.04
-14 -4 10 -0.01 0.87
-14 -4 10 0.02 0.32
-14 -4 10 0.05 0.06
-14 -4 10 0.04 0.09
-14 -4 10 0.41 0.24
-14 6 1 4.99 0.68
-14 6 1 2.1 0.97
-14 6 1 1.91 0.39
-14 6 1 0.93 1.08
-14 6 1 1.09 0.41
-14 6 1 0.62 0.45
-14 6 1 2.07 1.28
-14 6 1 0.75 0.44
-14 6 1 2.04 0.64
-14 6 1 1.51 0.44
-14 6 1 0.82 0.29
14 -6 -1 0.56 0.11
14 -6 -1 2.87 0.52
14 -6 -1 0.89 0.88
14 -6 -1 3.11 0.45
14 -6 -1 1.97 1.14
14 -6 -1 1.75 0.48
14 -6 -1 1.78 0.53
14 -6 -1 0.98 1.02
14 -6 -1 1.12 0.58
14 -6 -1 1.95 0.42
14 -6 -1 2.29 0.42
14 6 -1 1.35 0.95
14 6 -1 0.81 0.38
14 6 -1 1.79 0.66
14 6 -1 2.18 0.25
14 6 -1 1.78 1.13
-14 -6 1 3.48 0.8
-14 -6 1 0.82 0.57
-14 -6 1 0.54 0.77
-14 -6 1 1.49 0.57
-14 -6 1 2.13 0.25
-14 -6 1 1.67 1.09
-14 6 2 7.33 0.9
-14 6 2 6.6 1.18
-14 6 2 14.55 1.46
-14 6 2 5.07 0.9
-14 6 2 13.7 1.79
-14 6 2 5.49 0.66
-14 6 2 7.98 1.04
-14 6 2 10.28 1.07
14 -6 -2 6.81 0.84
14 -6 -2 5.85 1.15
14 -6 -2 12.22 1.25
14 -6 -2 5.05 0.88
14 -6 -2 10.91 2.11
14 -6 -2 6.86 0.7
14 -6 -2 9.65 1.04
14 -6 -2 8.13 1.06
14 -6 -2 5.69 0.64
14 -6 -2 8.03 0.87
14 6 -2 14.72 2.03
14 6 -2 4.95 1.23
14 6 -2 8.95 0.96
14 6 -2 9.93 1.23
14 6 -2 5.34 0.55
14 6 -2 4.27 1.17
-14 -6 2 7.86 1.08
-14 -6 2 3.05 1.25
-14 -6 2 9.42 1.1
-14 -6 2 7.25 0.73
-14 -6 2 8.13 1.37
-14 6 3 1.58 0.61
-14 6 3 0.48 0.69
-14 6 3 -0.25 1.06
-14 6 3 0.86 0.24
-14 6 3 1.56 0.43
-14 6 3 0.15 0.28
-14 6 3 1.6 0.87
-14 6 3 0.93 0.27
-14 6 3 -0.14 0.54
-14 6 3 0.45 0.26
14 -6 -3 0.49 0.54
14 -6 -3 0.7 1.24
14 -6 -3 0.61 0.22
14 -6 -3 2.27 0.41
14 -6 -3 0.44 0.31
14 -6 -3 2.58 0.8
14 -6 -3 1.1 0.27
14 -6 -3 0.27 0.29
14 6 -3 2.02 1.29
14 6 -3 -0.05 1.19
14 6 -3 0.31 0.3
14 6 -3 0.17 0.55
14 6 -3 0.09 0.1
14 6 -3 0.5 0.97
-14 -6 3 0.95 0.55
-14 -6 3 -0.03 1.23
-14 -6 3 0.51 0.31
-14 -6 3 0.3 0.47
-14 -6 3 0.27 0.11
-14 -6 3 0.85 0.94
-14 6 4 0.89 1.57
-14 6 4 2.02 0.34
-14 6 4 0.2 1.3
-14 6 4 0.87 0.32
-14 6 4 0.54 0.25
-14 6 4 0.35 0.27
-14 6 4 0.61 0.27
14 -6 -4 0.59 1.2
14 -6 -4 0.76 0.22
14 -6 -4 0.57 1.38
14 -6 -4 1.25 0.36
14 -6 -4 0.36 0.25
14 -6 -4 -0.05 0.74
14 -6 -4 1.97 0.28
14 -6 -4 0.81 0.3
14 6 -4 0.51 0.56
14 6 -4 0.57 1.03
14 6 -4 0.45 0.94
14 6 -4 0.63 0.28
14 6 -4 1.15 0.59
14 6 -4 0.27 0.11
14 6 -4 0.47 0.92
-14 -6 4 0.53 0.5
-14 -6 4 1.22 1.23
-14 -6 4 0.78 0.29
-14 -6 4 1.04 0.47
-14 -6 4 0.86 0.14
-14 -6 4 0.61 0.91
-14 6 5 0.23 2.96
-14 6 5 0.65 0.25
-14 6 5 0.5 1.73
-14 6 5 1.01 0.22
-14 6 5 0.17 0.14
-14 6 5 0.33 0.17
-14 6 5 0.04 0.23
14 -6 -5 -0.02 2.72
14 -6 -5 0.48 0.24
14 -6 -5 0.85 1.52
14 -6 -5 0.16 0.2
14 -6 -5 0.59 0.15
14 -6 -5 0.83 0.32
14 -6 -5 0.52 0.25
14 6 -5 0.3 0.59
14 6 -5 1.18 0.9
14 6 -5 3.4 2.4
14 6 -5 1.36 0.39
14 6 -5 0.07 0.54
14 6 -5 0.4 0.1
14 6 -5 0.58 0.96
-14 -6 5 0.36 0.54
-14 -6 5 0.64 1.02
-14 -6 5 0.33 0.41
-14 -6 5 0.19 0.41
-14 -6 5 0.21 0.11
-14 -6 5 0.19 0.91
-14 6 6 0.45 0.2
-14 6 6 0.29 0.27
-14 6 6 -0.07 1.74
-14 6 6 0.42 0.16
-14 6 6 0.75 0.1
-14 6 6 0.24 0.26
14 -6 -6 1.11 0.74
14 -6 -6 0.18 4.04
14 -6 -6 0.4 0.2
14 -6 -6 0.44 1.64
14 -6 -6 0.73 0.16
14 -6 -6 0.42 0.15
14 -6 -6 0.61 0.27
14 6 -6 0.41 0.62
14 6 -6 0.18 0.86
14 6 -6 0.05 1.1
14 6 -6 1.97 0.63
14 6 -6 0.43 0.54
14 6 -6 1.31 0.96
-14 -6 6 0.49 0.6
-14 -6 6 0.63 0.9
-14 -6 6 0.37 0.62
-14 -6 6 0.48 0.41
-14 -6 6 0.98 0.15
-14 -6 6 1.32 0.9
-14 6 7 0.34 0.44
-14 6 7 0.27 0.62
-14 6 7 0.3 0.22
-14 6 7 0.31 0.34
-14 6 7 0.27 1.94
-14 6 7 -0.13 1.67
-14 6 7 0.08 0.13
-14 6 7 0.04 0.19
14 -6 -7 0.08 0.37
14 -6 -7 0.27 0.2
14 -6 -7 0.79 2.46
14 -6 -7 0.43 2.31
14 -6 -7 0.27 0.13
14 -6 -7 0.39 0.06
14 -6 -7 0.13 0.22
14 6 -7 0.64 0.73
14 6 -7 -0.14 0.81
14 6 -7 0.2 0.64
14 6 -7 0.29 0.54
14 6 -7 0.32 0.97
-14 -6 7 0.65 0.65
-14 -6 7 0.61 0.79
-14 -6 7 0.14 0.69
-14 -6 7 0.1 0.38
-14 -6 7 0.15 0.1
-14 -6 7 1.25 0.88
-14 6 8 0.57 0.32
-14 6 8 0.51 0.14
-14 6 8 0.47 0.23
-14 6 8 0.48 0.38
-14 6 8 0.98 4.08
-14 6 8 0.72 1.46
-14 6 8 0.42 0.21
14 -6 -8 0.56 0.25
14 -6 -8 1.03 0.49
14 -6 -8 0.41 0.21
14 -6 -8 0.48 0.39
14 -6 -8 0.26 4.6
14 -6 -8 0.87 1.87
14 -6 -8 0.49 0.22
14 6 -8 0.31 0.9
14 6 -8 0.33 0.98
14 6 -8 0.77 0.74
14 6 -8 1.06 0.13
14 6 -8 0.86 0.55
14 6 -8 0.69 0.13
14 6 -8 0.46 0.89
-14 -6 8 0.4 0.76
-14 -6 8 0.39 1.01
-14 -6 8 0.12 1.08
-14 -6 8 0.42 0.72
-14 -6 8 0.53 0.07
-14 -6 8 0.37 0.36
-14 -6 8 0.39 0.14
-14 -6 8 0.62 0.12
-14 -6 8 0.92 1
-14 6 9 0.2 0.25
-14 6 9 0.06 0.04
-14 6 9 0.14 0.24
-14 6 9 0.23 0.46
-14 6 9 0.03 5.83
-14 6 9 0.02 1.2
-14 6 9 -0.01 0.47
14 -6 -9 0.03 0.31
14 -6 -9 0.15 0.07
14 -6 -9 0.17 0.2
14 -6 -9 0.09 0.38
14 -6 -9 -0.16 1.64
14 -6 -9 0.05 0.2
14 6 -9 0.28 1.03
14 6 -9 -0 0.8
14 6 -9 -0.21 1.38
14 6 -9 -0.02 0.68
14 6 -9 0.16 0.49
14 6 -9 0.67 0.14
14 6 -9 0.07 0.08
14 6 -9 0.2 0.93
-14 -6 9 0.76 0.91
-14 -6 9 0.07 1.06
-14 -6 9 0.02 0.47
-14 -6 9 0.38 0.05
-14 -6 9 0.12 0.33
-14 -6 9 0.03 0.06
-14 -6 9 0.04 0.07
-14 -6 9 0.28 2.06
-14 8 1 0.25 0.45
-14 8 1 0.25 1.17
-14 8 1 0.52 0.21
-14 8 1 0.26 1.37
-14 8 1 0.35 0.38
-14 8 1 0.41 0.96
-14 8 1 3.08 0.48
-14 8 1 0.05 0.94
-14 8 1 0.3 0.65
-14 8 1 1.01 0.35
-14 8 1 0.53 0.3
14 -8 -1 1 0.38
14 -8 -1 0.03 1.09
14 -8 -1 0.5 0.22
14 -8 -1 0.61 1.17
14 -8 -1 1.31 1.05
14 -8 -1 0.3 0.39
14 -8 -1 0.43 0.75
14 -8 -1 0.36 0.33
14 -8 -1 0.34 1.09
14 -8 -1 0.24 0.67
14 -8 -1 0.4 0.21
14 -8 -1 0.71 0.41
14 -8 -1 0.38 0.33
14 8 -1 0.39 0.58
14 8 -1 0.44 1.23
14 8 -1 0.53 1.16
14 8 -1 0.46 0.25
14 8 -1 0.41 0.47
14 8 -1 2.59 1.4
-14 -8 1 0.22 0.62
-14 -8 1 0.15 1.3
-14 -8 1 0.62 1.1
-14 -8 1 0.81 0.47
-14 -8 1 1.08 1.29
-14 8 2 0.04 0.35
-14 8 2 0.35 0.22
-14 8 2 -0.02 1.03
-14 8 2 1.54 0.97
-14 8 2 0.08 0.42
-14 8 2 0.25 0.16
-14 8 2 0.36 0.29
-14 8 2 0.03 0.9
-14 8 2 0.27 0.74
-14 8 2 0.43 0.28
-14 8 2 0.29 0.3
14 -8 -2 0.21 0.43
14 -8 -2 1.41 1.2
14 -8 -2 0.82 0.26
14 -8 -2 0.35 1.18
14 -8 -2 2.83 0.68
14 -8 -2 0.44 0.49
14 -8 -2 2.53 1.4
14 -8 -2 0.9 0.3
14 -8 -2 0.09 1.09
14 -8 -2 0.65 0.73
14 -8 -2 0.59 0.23
14 -8 -2 0.54 0.33
14 -8 -2 0.49 0.31
14 8 -2 0.24 0.51
14 8 -2 0.28 1
14 8 -2 1.01 1.18
14 8 -2 0.33 0.26
14 8 -2 0.26 0.43
14 8 -2 0.25 0.09
14 8 -2 0.01 1.24
-14 -8 2 0.15 0.57
-14 -8 2 1.95 1.42
-14 -8 2 -0.19 1.41
-14 -8 2 0.44 0.43
-14 -8 2 0.35 0.1
-14 -8 2 0.71 1.25
-14 8 3 0.37 0.59
-14 8 3 0.26 0.22
-14 8 3 1.01 0.51
-14 8 3 0.62 1.71
-14 8 3 0.44 0.11
-14 8 3 0.28 0.25
-14 8 3 0.71 0.91
-14 8 3 0.34 0.76
-14 8 3 0.25 0.18
-14 8 3 0.28 0.2
-14 8 3 1.04 0.34
14 -8 -3 0.42 0.45
14 -8 -3 0.11 1.34
14 -8 -3 0.12 0.2
14 -8 -3 0.71 0.4
14 -8 -3 0.37 0.11
14 -8 -3 0.68 0.27
14 -8 -3 0.38 1.02
14 -8 -3 0.22 0.18
14 -8 -3 1.05 0.28
14 -8 -3 0.51 0.29
14 8 -3 0.29 0.87
14 8 -3 0.33 1.47
14 8 -3 0.12 0.29
14 8 -3 0.81 0.44
14 8 -3 0.7 1.21
-14 -8 3 0.28 0.52
-14 -8 3 0.22 0.97
-14 -8 3 -0.35 1.58
-14 -8 3 0.55 0.43
-14 -8 3 0.24 0.09
-14 -8 3 1.56 1.13
-14 8 4 0.71 0.97
-14 8 4 0.05 0.24
-14 8 4 0.29 1.44
-14 8 4 0.2 0.34
-14 8 4 -0.44 2.03
-14 8 4 0.11 0.24
-14 8 4 -0.14 0.81
-14 8 4 0.22 0.94
-14 8 4 0.17 0.13
-14 8 4 0.25 0.13
-14 8 4 0.09 0.29
14 -8 -4 0.27 0.68
14 -8 -4 0.39 1.94
14 -8 -4 0.35 0.22
14 -8 -4 -0.06 1.68
14 -8 -4 0.18 0.43
14 -8 -4 0.26 0.22
14 -8 -4 0.07 0.92
14 -8 -4 0.41 0.15
14 -8 -4 0.44 0.19
14 -8 -4 0.43 0.29
14 8 -4 0.35 0.76
14 8 -4 0.03 1.19
14 8 -4 0.19 0.25
14 8 -4 0.12 0.42
14 8 -4 0.71 0.12
14 8 -4 1.57 1.26
-14 -8 4 0.14 0.52
-14 -8 4 -0.1 0.82
-14 -8 4 -0.05 1.02
-14 -8 4 0.68 0.4
-14 -8 4 0.05 0.08
-14 -8 4 1.94 1.14
-14 8 5 0.22 1.81
-14 8 5 1.3 0.26
-14 8 5 0.51 1.81
-14 8 5 1.16 0.5
-14 8 5 0.91 1.82
-14 8 5 0.48 0.25
-14 8 5 0.47 0.8
-14 8 5 0.3 2.61
-14 8 5 0.65 0.15
-14 8 5 1.29 0.16
-14 8 5 1.61 0.34
14 -8 -5 0.62 1.34
14 -8 -5 0.69 0.22
14 -8 -5 0.4 1.88
14 -8 -5 1.38 0.43
14 -8 -5 0.89 0.23
14 -8 -5 0.64 0.89
14 -8 -5 1.15 0.19
14 -8 -5 0.87 0.15
14 -8 -5 0.58 0.29
14 8 -5 0.83 0.86
14 8 -5 1.09 1.28
14 8 -5 0.56 0.25
14 8 -5 1.25 0.45
14 8 -5 0.76 0.13
14 8 -5 0.53 1.18
-14 -8 5 0.99 0.58
-14 -8 5 0.49 0.82
-14 -8 5 0.74 2.41
-14 -8 5 0.49 0.39
-14 -8 5 0.96 0.14
-14 -8 5 2.34 1.2
-14 8 6 0 4.62
-14 8 6 0.67 0.24
-14 8 6 0.94 2.03
-14 8 6 1.21 0.38
-14 8 6 0.45 1.4
-14 8 6 0.71 0.22
-14 8 6 0.24 0.68
-14 8 6 0.58 0.17
-14 8 6 0.78 0.1
-14 8 6 0.45 0.27
14 -8 -6 0.59 2.85
14 -8 -6 0.56 0.2
14 -8 -6 0.62 2.06
14 -8 -6 1.11 0.27
14 -8 -6 1.02 0.24
14 -8 -6 0.37 0.86
14 -8 -6 1.17 0.21
14 -8 -6 0.83 0.11
14 -8 -6 0.83 0.3
14 8 -6 0.78 0.69
14 8 -6 0.25 0.93
14 8 -6 0.32 3.8
14 8 -6 0.51 0.46
14 8 -6 1.22 0.44
14 8 -6 0.96 0.14
14 8 -6 0.02 1.18
-14 -8 6 0.81 0.63
-14 -8 6 0.56 0.9
-14 -8 6 0.21 1.86
-14 -8 6 0.79 0.38
-14 -8 6 1.35 0.18
-14 -8 6 2.07 1.42
-14 8 7 0.01 0.22
-14 8 7 0.11 2.05
-14 8 7 0.09 0.2
-14 8 7 0.09 1.35
-14 8 7 0.17 0.23
-14 8 7 0.18 0.73
-14 8 7 -0 0.11
-14 8 7 0.15 0.05
-14 8 7 0.14 0.24
-14 8 7 -2.56 38.58
14 -8 -7 -0.57 6.25
14 -8 -7 0.13 0.18
14 -8 -7 0.23 2.26
14 -8 -7 -0.05 1.73
14 -8 -7 0.03 0.17
14 -8 -7 0.21 0.85
14 -8 -7 0.07 0.1
14 -8 -7 0.36 0.05
14 -8 -7 0.09 0.26
14 8 -7 0.3 0.85
14 8 -7 0.15 0.82
14 8 -7 0.22 0.62
14 8 -7 0.14 0.39
14 8 -7 0.35 1.37
-14 -8 7 0.42 0.7
-14 -8 7 -0.13 0.97
-14 -8 7 0.06 0.63
-14 -8 7 0.11 0.35
-14 -8 7 0.03 0.08
-14 -8 7 0.23 2.15
-14 8 8 0.12 0.59
-14 8 8 0.16 0.25
-14 8 8 0.83 2.52
-14 8 8 -0.17 1.06
-14 8 8 -0.19 0.58
-14 8 8 0.15 0.15
-14 8 8 0.12 0.23
-14 8 8 -0.67 10.44
14 -8 -8 0.07 0.31
14 -8 -8 0.1 0.18
14 -8 -8 1.11 3.48
14 -8 -8 0.36 1.37
14 -8 -8 0.32 0.2
14 -8 -8 0.3 0.79
14 -8 -8 0.13 0.26
14 8 -8 0.28 1.03
14 8 -8 0.07 0.85
14 8 -8 0.1 0.61
14 8 -8 0.13 0.04
14 8 -8 0.21 0.38
14 8 -8 0.52 1.85
-14 -8 8 0.12 0.8
-14 -8 8 0.1 1.01
-14 -8 8 0.22 0.67
-14 -8 8 0.06 0.77
-14 -8 8 0.05 0.32
-14 -8 8 0.06 0.11
-14 -8 8 0.33 0.09
-14 10 1 0.05 0.41
-14 10 1 0.84 0.22
-14 10 1 -0.38 0.27
-14 10 1 -0.04 0.34
-14 10 1 0.29 0.29
-14 10 1 0.25 0.79
-14 10 1 0.27 0.83
-14 10 1 0.46 0.18
-14 10 1 0.06 0.18
-14 10 1 0.22 0.34
14 -10 -1 0.6 0.38
14 -10 -1 0.1 1.42
14 -10 -1 1.37 2.67
14 -10 -1 0.3 0.42
14 -10 -1 -0.01 0.81
14 -10 -1 0.64 1.55
14 -10 -1 0.09 0.38
14 -10 -1 0.11 0.3
14 -10 -1 0.26 0.9
14 -10 -1 0.85 0.2
14 -10 -1 0.38 0.26
14 -10 -1 0.54 0.37
14 10 -1 0.02 0.5
14 10 -1 0.11 0.8
14 10 -1 0.08 0.75
14 10 -1 0.13 1.32
14 10 -1 0.07 0.25
14 10 -1 0.19 0.4
14 10 -1 0.09 0.07
14 10 -1 0.27 1.68
-14 -10 1 0.02 0.69
-14 -10 1 0.37 1.11
-14 -10 1 -0.06 1.51
-14 -10 1 0.07 0.23
-14 -10 1 0.33 0.41
-14 -10 1 0.07 0.08
-14 -10 1 0.56 1.54
-14 10 2 1.4 0.57
-14 10 2 0.11 0.19
-14 10 2 0.69 1.86
-14 10 2 0.47 0.36
-14 10 2 0.35 2.1
-14 10 2 1.15 0.18
-14 10 2 0.4 0.28
-14 10 2 0.3 0.82
-14 10 2 0.86 0.86
-14 10 2 0.31 0.15
-14 10 2 0.22 0.33
14 -10 -2 0.27 0.44
14 -10 -2 -0.15 1.71
14 -10 -2 0.08 0.19
14 -10 -2 0.04 1.49
14 -10 -2 0.06 0.39
14 -10 -2 0.15 1.15
14 -10 -2 0.24 0.21
14 -10 -2 0.66 0.3
14 -10 -2 0.31 0.82
14 -10 -2 0.24 0.16
14 -10 -2 0.38 0.19
14 -10 -2 0.48 0.36
14 10 -2 0.11 0.47
14 10 -2 0.63 0.72
14 10 -2 0.6 1.61
14 10 -2 0.23 0.25
14 10 -2 0.3 0.42
14 10 -2 0.47 0.09
14 10 -2 0.77 1.5
-14 -10 2 0.16 0.52
-14 -10 2 0.23 0.84
-14 -10 2 1.06 1.64
-14 -10 2 0.17 0.22
-14 -10 2 0.23 0.43
-14 -10 2 0.14 0.07
-14 -10 2 0.7 1.57
-14 10 3 0.22 0.48
-14 10 3 0.61 0.24
-14 10 3 -0.15 1.1
-14 10 3 0.05 0.39
-14 10 3 0.33 1.71
-14 10 3 0.06 0.1
-14 10 3 0.56 0.31
-14 10 3 0.16 0.75
-14 10 3 0.21 0.93
-14 10 3 0.07 0.12
-14 10 3 0.17 0.32
14 -10 -3 0.06 0.45
14 -10 -3 -0.21 1.75
14 -10 -3 0.83 0.23
14 -10 -3 -0.16 1.43
14 -10 -3 0.28 1
14 -10 -3 0.02 2.29
14 -10 -3 -0.07 1.94
14 -10 -3 0.22 0.13
14 -10 -3 0.26 0.26
14 -10 -3 0.7 0.88
14 -10 -3 0.08 0.12
14 -10 -3 0.24 0.14
14 -10 -3 0.2 0.36
14 10 -3 0.46 0.53
14 10 -3 0.33 0.8
14 10 -3 0.52 1.68
14 10 -3 0.39 0.28
14 10 -3 0.18 0.38
14 10 -3 0.24 1.49
-14 -10 3 0.39 0.55
-14 -10 3 0.32 0.78
-14 -10 3 0.47 1.65
-14 -10 3 0.18 0.27
-14 -10 3 0.52 0.41
-14 -10 3 0.25 0.08
-14 -10 3 1.48 1.69
-14 10 4 0.04 0.83
-14 10 4 0.18 0.19
-14 10 4 0.31 1.29
-14 10 4 -0.09 2.64
-14 10 4 -0.07 1.52
-14 10 4 0.12 0.26
-14 10 4 0.14 0.7
-14 10 4 -0.1 0.9
-14 10 4 0.16 0.11
-14 10 4 0.13 0.08
-14 10 4 0.02 0.34
14 -10 -4 0.14 0.61
14 -10 -4 -0.22 2.26
14 -10 -4 0.17 0.18
14 -10 -4 0.26 1.81
14 -10 -4 0.22 0.85
14 -10 -4 0.11 1.84
14 -10 -4 0.17 0.23
14 -10 -4 -0.03 0.27
14 -10 -4 -0.01 0.79
14 -10 -4 0.47 0.13
14 -10 -4 0.02 0.1
14 -10 -4 0.07 0.36
14 10 -4 0.31 0.57
14 10 -4 0.45 0.81
14 10 -4 0.55 1.49
14 10 -4 0.09 0.24
14 10 -4 0.25 0.4
14 10 -4 0.01 0.07
14 10 -4 0.08 1.68
-14 -10 4 0.14 0.55
-14 -10 4 0.11 0.87
-14 -10 4 0.32 1.37
-14 -10 4 -0.03 0.23
-14 -10 4 0.27 0.38
-14 -10 4 0.06 0.07
-14 -10 4 0.43 1.92
-14 10 5 0.42 1.33
-14 10 5 0.09 0.19
-14 10 5 0.98 2.11
-14 10 5 0.32 0.92
-14 10 5 0.34 1.19
-14 10 5 0.13 0.23
-14 10 5 0.18 0.63
-14 10 5 0.35 1.07
-14 10 5 0.21 0.12
-14 10 5 0.13 0.06
-14 10 5 0.25 0.32
-14 10 5 0.95 30.29
14 -10 -5 0.16 0.86
14 -10 -5 0.52 3.08
14 -10 -5 0.23 0.18
14 -10 -5 0.71 2.43
14 -10 -5 0.35 0.45
14 -10 -5 0.06 1.53
14 -10 -5 0.19 0.24
14 -10 -5 -0.01 0.72
14 -10 -5 0.14 0.14
14 -10 -5 0.29 0.08
14 -10 -5 0.32 0.37
14 10 -5 0.07 0.86
14 10 -5 0.36 1.33
14 10 -5 0.03 0.24
14 10 -5 0.2 0.37
14 10 -5 0.13 0.07
14 10 -5 -0.04 1.77
-14 -10 5 0.2 0.59
-14 -10 5 0.02 0.97
-14 -10 5 0.53 1.63
-14 -10 5 0.03 0.25
-14 -10 5 0.08 0.4
-14 -10 5 0.08 0.07
-14 -10 5 0.52 2.6
-14 10 6 -0.27 2.52
-14 10 6 0.14 0.2
-14 10 6 -0.04 2.46
-14 10 6 0.06 0.45
-14 10 6 0.28 1.05
-14 10 6 0.01 0.24
-14 10 6 -0.07 0.58
-14 10 6 -0.47 1.2
-14 10 6 0.08 0.12
-14 10 6 0.27 0.05
-14 10 6 0.12 0.3
-14 10 6 0.59 9.1
14 -10 -6 0.03 1.59
14 -10 -6 0.07 0.17
14 -10 -6 -0.28 2.63
14 -10 -6 0.08 0.28
14 -10 -6 0.2 0.21
14 -10 -6 -0.12 0.69
14 -10 -6 0.12 1.23
14 -10 -6 0.05 0.13
14 -10 -6 0.05 0.04
14 -10 -6 0.08 0.36
14 10 -6 -0.12 0.88
14 10 -6 0.84 2.93
14 10 -6 0.39 0.37
14 10 -6 0.03 0.36
14 10 -6 0.18 0.08
14 10 -6 -0.49 2.29
-14 -10 6 0.17 0.64
-14 -10 6 -0.12 0.95
-14 -10 6 0.04 3.7
-14 -10 6 -0.01 0.37
-14 -10 6 0.04 0.06
-14 -10 6 -0.12 4.15
-13 1 1 8.33 0.95
-13 1 1 10.01 1.14
-13 1 1 14.76 1.99
-13 1 1 20.57 4.99
-13 1 1 10.44 1.16
13 -1 -1 10.29 1.08
13 -1 -1 10.59 1.23
13 -1 -1 17.87 2.31
13 -1 -1 11.34 1.81
13 -1 -1 6.48 0.83
13 1 -1 9.19 1.46
13 1 -1 13.59 1.43
13 1 -1 8.37 1.05
13 1 -1 10.61 1.05
-13 -1 1 11.77 1.71
-13 -1 1 9.8 1.05
-13 -1 1 12.26 1.39
-13 1 2 0.43 0.73
-13 1 2 0.79 0.41
-13 1 2 0.61 4.69
-13 1 2 1.06 0.66
-13 1 2 0.94 0.19
-13 1 2 2.5 0.37
13 -1 -2 0.07 1.36
13 -1 -2 0.82 0.81
13 -1 -2 1.29 0.46
13 -1 -2 0.33 1.3
13 -1 -2 1.57 0.65
13 -1 -2 0.81 0.22
13 -1 -2 1.56 0.31
13 1 -2 0.01 0.54
13 1 -2 1.73 0.27
13 1 -2 1.32 0.48
13 1 -2 4.78 0.97
13 1 -2 0.71 0.2
-13 -1 2 0.79 0.62
-13 -1 2 0.51 0.14
-13 -1 2 1.97 0.49
-13 -1 2 1.27 0.81
-13 -1 2 0.86 0.22
-13 -1 2 1.46 0.21
-13 1 3 2.2 0.79
-13 1 3 1.66 0.33
-13 1 3 5.25 0.66
-13 1 3 1.04 4.21
-13 1 3 6.11 1.01
-13 1 3 2.51 0.32
-13 1 3 3.12 0.4
13 -1 -3 3.74 0.8
13 -1 -3 2.1 0.4
13 -1 -3 4.5 1.5
13 -1 -3 1.59 0.73
13 -1 -3 15.86 2.25
13 -1 -3 4.29 0.47
13 -1 -3 2.83 0.4
13 1 -3 7.99 1.02
13 1 -3 3 0.33
13 1 -3 4.37 0.79
13 1 -3 4.28 0.51
-13 -1 3 1.88 0.53
-13 -1 3 2.52 0.28
-13 -1 3 3.6 2.18
-13 -1 3 4.07 0.86
-13 -1 3 5 0.57
-13 -1 3 2.11 0.26
-13 1 4 0.43 0.46
-13 1 4 0.35 0.12
-13 1 4 0.57 0.25
-13 1 4 0.87 2.91
-13 1 4 0.41 1.09
-13 1 4 0.8 0.48
-13 1 4 2.13 0.32
-13 1 4 0.41 0.13
13 -1 -4 1.35 0.44
13 -1 -4 0.33 0.15
13 -1 -4 0.2 0.26
13 -1 -4 -0.05 1.39
13 -1 -4 2.35 1.35
13 -1 -4 3.56 0.58
13 -1 -4 0.69 0.22
13 -1 -4 0.58 0.15
13 1 -4 0.54 0.49
13 1 -4 0.85 0.76
13 1 -4 0.3 0.33
13 1 -4 1.19 0.21
13 1 -4 1.02 0.18
-13 -1 4 0.73 0.45
-13 -1 4 1.85 0.46
-13 -1 4 0.49 0.2
-13 -1 4 0.56 0.15
-13 1 5 1.42 0.46
-13 1 5 4.89 0.5
-13 1 5 2.42 0.32
-13 1 5 3.09 4.26
-13 1 5 1.38 0.24
-13 1 5 2.07 0.26
13 -1 -5 0.84 0.41
13 -1 -5 1.89 0.22
13 -1 -5 2.35 0.33
13 -1 -5 0.02 1.69
13 -1 -5 2.43 0.3
13 1 -5 1.25 0.43
13 1 -5 1.62 0.39
13 1 -5 3.9 1.18
13 1 -5 4.24 0.79
13 1 -5 2.06 0.26
13 1 -5 5.01 0.53
-13 -1 5 0.54 0.39
-13 -1 5 2.48 0.4
-13 -1 5 1.26 1.25
-13 -1 5 1.28 0.71
-13 -1 5 3.67 0.43
-13 -1 5 4.59 0.49
-13 1 6 0.12 0.77
-13 1 6 0.27 0.35
-13 1 6 0.71 0.18
-13 1 6 0.65 4.7
-13 1 6 0.54 0.14
13 -1 -6 0.7 0.52
13 -1 -6 0.12 0.43
13 -1 -6 0.76 0.2
13 -1 -6 0.66 1.34
13 -1 -6 0.83 1.96
13 -1 -6 0.29 0.12
13 1 -6 0.48 0.43
13 1 -6 0.27 0.22
13 1 -6 1.49 1.17
13 1 -6 1.46 2.1
13 1 -6 0.66 0.11
13 1 -6 0.34 0.11
-13 -1 6 0.16 0.4
-13 -1 6 0.73 0.21
-13 -1 6 1.74 1.31
-13 -1 6 0.45 0.12
-13 1 7 0.3 0.44
-13 1 7 0.99 0.43
-13 1 7 0.8 0.18
-13 1 7 -0.21 1.39
-13 1 7 2.34 4.76
-13 1 7 0.73 0.19
-13 1 7 0.35 0.13
13 -1 -7 0.11 0.43
13 -1 -7 0.67 0.43
13 -1 -7 1 0.19
13 -1 -7 -0.23 1.38
13 -1 -7 0.93 2.19
13 -1 -7 0.3 0.13
13 1 -7 0.04 1.14
13 1 -7 0.13 0.5
13 1 -7 0.79 0.16
13 1 -7 1.03 1.26
13 1 -7 0.44 0.11
-13 -1 7 0.35 0.45
-13 -1 7 0.66 0.16
-13 -1 7 1.76 1.4
-13 -1 7 0.41 0.1
-13 -1 7 1.43 0.21
-13 1 8 0.97 0.52
-13 1 8 4.36 0.71
-13 1 8 0.16 0.14
-13 1 8 1.67 1.39
-13 1 8 0.8 0.27
-13 1 8 1.65 0.18
-13 1 8 0.98 0.17
13 -1 -8 0.62 0.61
13 -1 -8 0.67 0.61
13 -1 -8 0.41 0.17
13 -1 -8 1.75 1.45
13 -1 -8 -0.37 1.86
13 -1 -8 0.77 0.33
13 -1 -8 0.42 0.08
13 -1 -8 0.76 0.15
13 1 -8 0.57 0.62
13 1 -8 0.76 0.74
13 1 -8 0.89 0.15
13 1 -8 2.19 0.96
13 1 -8 1.22 0.49
13 1 -8 1.21 0.18
-13 -1 8 0.22 0.84
-13 -1 8 0.48 0.52
-13 -1 8 1.07 0.16
-13 -1 8 2.3 1.31
-13 -1 8 0.54 0.1
-13 -1 8 2 0.25
-13 1 9 0.59 0.76
-13 1 9 3.22 0.81
-13 1 9 0.43 0.17
-13 1 9 0.47 1.41
-13 1 9 0.41 0.24
-13 1 9 0.42 0.11
-13 1 9 0.88 0.16
13 -1 -9 1.73 1.06
13 -1 -9 0.43 0.7
13 -1 -9 0.47 0.15
13 -1 -9 0.52 1.1
13 -1 -9 0.49 2.05
13 -1 -9 0.38 0.24
13 -1 -9 0.3 0.07
13 -1 -9 0.35 0.12
13 1 -9 0.51 0.54
13 1 -9 1.36 0.9
13 1 -9 0.65 0.12
13 1 -9 0.08 0.93
13 1 -9 0.26 0.32
13 1 -9 1.1 0.14
13 1 -9 0.63 0.13
-13 -1 9 1.57 0.69
-13 -1 9 1.23 0.79
-13 -1 9 0.56 0.13
-13 -1 9 0.09 0.98
-13 -1 9 0.43 0.3
-13 -1 9 0.19 0.09
-13 -1 9 0.26 0.11
-13 1 10 1.23 1.13
-13 1 10 1.1 0.71
-13 1 10 0.37 0.2
-13 1 10 0.63 1.15
-13 1 10 0.09 0.2
-13 1 10 0.28 0.13
-13 1 10 0.23 0.11
13 -1 -10 0.09 1.29
13 -1 -10 0.39 0.93
13 -1 -10 0.06 0.15
13 -1 -10 -0.19 0.94
13 -1 -10 0.09 2.55
13 -1 -10 0.35 0.23
13 -1 -10 0.34 0.1
13 -1 -10 0.09 0.09
13 1 -10 0.61 0.73
13 1 -10 0.12 0.99
13 1 -10 0.15 0.09
13 1 -10 0.03 0.93
13 1 -10 1.1 0.32
13 1 -10 0.17 0.08
13 1 -10 0.12 0.07
-13 -1 10 0.03 0.63
-13 -1 10 0.07 0.72
-13 -1 10 0.47 0.12
-13 -1 10 -0.09 0.91
-13 -1 10 0.3 0.27
-13 -1 10 0.02 0.09
-13 -1 10 0.09 0.09
-13 1 11 0.24 1.52
-13 1 11 0.98 0.86
-13 1 11 0.44 0.95
-13 1 11 -1.28 12.23
-13 1 11 -0.08 1.83
-13 1 11 0.1 0.19
-13 1 11 0.04 0.16
-13 1 11 0.13 0.09
13 -1 -11 0.91 1.36
13 -1 -11 0.38 1.05
13 -1 -11 0.06 0.18
13 -1 -11 0.09 0.9
13 -1 -11 0.04 2.63
13 -1 -11 0.12 0.2
13 -1 -11 0.11 0.11
13 -1 -11 0.1 0.08
13 1 -11 -0.13 0.98
13 1 -11 0.44 1.05
13 1 -11 0.25 0.11
13 1 -11 -0.26 0.99
13 1 -11 0.18 0.24
13 1 -11 0.11 0.09
13 1 -11 0.16 0.08
-13 -1 11 0.5 0.74
-13 -1 11 0.08 0.97
-13 -1 11 1.07 0.45
-13 -1 11 -0.34 0.95
-13 -1 11 0.06 0.26
-13 -1 11 0.1 0.11
-13 -1 11 0.25 0.09
-13 3 1 2.89 0.43
-13 3 1 2.77 0.63
-13 3 1 3.33 0.5
-13 3 1 3.19 0.41
-13 3 1 5.19 1.2
-13 3 1 3.42 0.62
-13 3 1 4 0.48
-13 3 1 5.92 0.7
13 -3 -1 4.5 0.55
13 -3 -1 2.64 0.59
13 -3 -1 7.19 0.85
13 -3 -1 3.33 0.43
13 -3 -1 5.45 1.63
13 -3 -1 3.11 0.59
13 -3 -1 5.17 0.6
13 -3 -1 7.35 0.84
13 3 -1 2.35 0.68
13 3 -1 4.23 0.76
13 3 -1 3.82 0.68
13 3 -1 3.8 0.41
-13 -3 1 2.9 0.75
-13 -3 1 3.65 0.39
-13 -3 1 5 0.89
-13 -3 1 1.57 0.46
-13 -3 1 4.45 0.47
-13 3 2 2.67 0.74
-13 3 2 3.08 0.9
-13 3 2 5.25 0.61
-13 3 2 5 0.61
-13 3 2 4.36 0.59
-13 3 2 1.38 0.32
-13 3 2 4.69 0.61
-13 3 2 3.75 0.51
13 -3 -2 5.16 0.8
13 -3 -2 2.53 1.03
13 -3 -2 2.54 0.4
13 -3 -2 4.53 0.55
13 -3 -2 2.96 0.59
13 -3 -2 3.98 0.73
13 -3 -2 3.63 0.53
13 -3 -2 5.23 0.64
13 3 -2 4.7 0.77
13 3 -2 9 1.37
13 3 -2 5.39 0.61
13 3 -2 7.41 0.75
-13 -3 2 6.31 0.91
-13 -3 2 5.54 1.21
-13 -3 2 3.58 0.45
-13 3 3 1.56 1.78
-13 3 3 3.36 0.46
-13 3 3 2.23 0.43
-13 3 3 3.13 0.97
-13 3 3 5.19 0.57
-13 3 3 3.35 0.44
-13 3 3 3.54 0.48
13 -3 -3 0.9 1.44
13 -3 -3 4.08 0.5
13 -3 -3 2.31 0.39
13 -3 -3 2.17 0.93
13 -3 -3 3.97 0.42
13 -3 -3 3.62 0.46
13 -3 -3 1.83 0.39
13 3 -3 3.07 0.64
13 3 -3 3.84 0.9
13 3 -3 1.56 0.33
-13 -3 3 3.24 0.65
-13 -3 3 3.52 0.78
-13 -3 3 7.2 0.79
-13 -3 3 3.31 0.37
-13 3 4 -0.02 0.43
-13 3 4 2.88 0.93
-13 3 4 1.8 0.7
-13 3 4 2.45 0.36
-13 3 4 3.53 0.58
-13 3 4 1.48 1.03
-13 3 4 2.14 0.34
13 -3 -4 2.55 0.56
13 -3 -4 1.16 0.74
13 -3 -4 3.27 0.8
13 -3 -4 2.63 0.38
13 -3 -4 3.11 0.49
13 -3 -4 1.75 1
13 -3 -4 1.22 0.26
13 3 -4 2.32 0.56
13 3 -4 0.52 1.08
13 3 -4 5.71 1.99
13 3 -4 4.67 0.58
-13 -3 4 2.14 0.54
-13 -3 4 1.74 1.18
-13 -3 4 11.22 3.04
-13 -3 4 5.28 0.68
-13 -3 4 1.53 0.22
-13 3 5 0.95 0.33
-13 3 5 1.77 0.52
-13 3 5 0.93 0.23
-13 3 5 3.4 0.41
-13 3 5 2.35 0.52
-13 3 5 1.17 1.14
-13 3 5 2.07 0.28
-13 3 5 3.7 0.45
13 -3 -5 0.53 0.34
13 -3 -5 0.87 0.43
13 -3 -5 1.09 0.33
13 -3 -5 3.19 0.39
13 -3 -5 1 0.45
13 -3 -5 0.37 1.37
13 -3 -5 2.03 0.92
13 3 -5 1.16 0.6
13 3 -5 1.08 0.53
-13 -3 5 2.21 0.57
-13 -3 5 3.05 1.21
-13 -3 5 1.74 0.61
-13 3 6 0.4 0.49
-13 3 6 0.6 0.41
-13 3 6 0.43 0.09
-13 3 6 0.57 0.21
-13 3 6 0.26 0.53
-13 3 6 1.7 2.62
-13 3 6 0.7 0.16
13 -3 -6 0.34 0.74
13 -3 -6 0.67 0.35
13 -3 -6 0.82 0.21
13 -3 -6 0.23 0.41
13 -3 -6 0.68 2.36
13 -3 -6 0.93 0.17
13 3 -6 0.89 0.63
13 3 -6 0.56 0.65
13 3 -6 1.25 0.19
-13 -3 6 0.76 0.51
-13 -3 6 1.52 1.23
-13 -3 6 1.09 0.92
-13 -3 6 1.33 0.19
-13 3 7 2 0.93
-13 3 7 0.85 0.33
-13 3 7 0.92 0.21
-13 3 7 0.58 0.56
-13 3 7 0.71 0.15
-13 3 7 1.07 0.11
-13 3 7 0.87 0.18
13 -3 -7 0.68 0.8
13 -3 -7 0.39 0.33
13 -3 -7 0.55 0.1
13 -3 -7 1.01 0.22
13 -3 -7 0.41 0.48
13 -3 -7 1.07 0.18
13 3 -7 1.14 0.64
13 3 -7 0.44 1.67
13 3 -7 0.44 0.11
-13 -3 7 1.84 0.64
-13 -3 7 0.82 0.87
-13 -3 7 0.62 0.07
-13 -3 7 0.34 0.12
-13 3 8 0.09 0.9
-13 3 8 0.74 0.37
-13 3 8 0.12 0.19
-13 3 8 0.27 1.55
-13 3 8 0 0.61
-13 3 8 0.17 0.12
13 -3 -8 0.86 0.85
13 -3 -8 0.28 0.42
13 -3 -8 0.1 0.18
13 -3 -8 0.54 1.58
13 -3 -8 0.41 0.53
13 -3 -8 0.93 0.13
13 -3 -8 0.56 0.06
13 -3 -8 0.21 0.12
13 3 -8 0.25 0.76
13 3 -8 -0.12 0.91
13 3 -8 1.26 0.57
13 3 -8 1.54 0.21
13 3 -8 0.51 0.12
-13 -3 8 0.11 0.15
-13 -3 8 -0.03 0.78
-13 -3 8 0.95 0.5
-13 -3 8 0.3 0.1
-13 -3 8 0.69 0.12
-13 3 9 0.27 1.06
-13 3 9 2.5 0.58
-13 3 9 0.29 0.19
-13 3 9 2.03 1.79
-13 3 9 0.63 1.9
-13 3 9 0.23 0.14
-13 3 9 0.28 0.13
13 -3 -9 0.39 1.31
13 -3 -9 0.42 0.61
13 -3 -9 1.05 0.23
13 -3 -9 -0.15 1.88
13 -3 -9 0.31 0.71
13 -3 -9 0.55 0.16
13 -3 -9 0.69 0.11
13 3 -9 0.36 0.97
13 3 -9 1.99 0.96
13 3 -9 0.34 0.12
13 3 -9 0.81 0.99
13 3 -9 0.46 0.42
13 3 -9 0.37 0.09
13 3 -9 0.46 0.12
-13 -3 9 0.08 2.08
-13 -3 9 1.45 0.85
-13 -3 9 0.61 0.08
-13 -3 9 0.05 0.8
-13 -3 9 0.19 0.36
-13 -3 9 0.6 0.11
-13 -3 9 0.67 0.13
-13 3 10 0.29 1.27
-13 3 10 0.31 0.64
-13 3 10 0.19 0.39
-13 3 10 0.63 1.87
-13 3 10 0.02 1.47
-13 3 10 0.16 0.24
-13 3 10 -0.04 0.33
-13 3 10 0.18 0.11
13 -3 -10 0.5 2.11
13 -3 -10 -0.07 0.77
13 -3 -10 0.15 0.2
13 -3 -10 0.43 1.38
13 -3 -10 0.23 0.81
13 -3 -10 -0.03 1.76
13 -3 -10 0.15 0.16
13 -3 -10 0.15 0.14
13 -3 -10 0.13 0.1
13 3 -10 0.25 0.67
13 3 -10 0.31 0.99
13 3 -10 0.14 0.06
13 3 -10 0.19 1.02
13 3 -10 0.2 0.34
13 3 -10 0.23 0.08
13 3 -10 0.26 0.1
-13 -3 10 0.17 1.06
-13 -3 10 0.02 0.92
-13 -3 10 0.03 0.04
-13 -3 10 -0 0.87
-13 -3 10 0.06 0.29
-13 -3 10 0.28 0.09
-13 -3 10 0.17 0.09
-13 3 11 0.49 1.83
-13 3 11 0.24 0.77
-13 3 11 -0.18 1.46
-13 3 11 0.55 1.26
-13 3 11 0.17 0.1
-13 3 11 0.08 0.1
13 -3 -11 0.28 3.4
13 -3 -11 0.21 0.92
13 -3 -11 0.19 0.33
13 -3 -11 0.15 1
13 -3 -11 -0.11 0.92
13 -3 -11 -0.19 1.49
13 -3 -11 0.02 0.16
13 -3 -11 0.05 0.19
13 -3 -11 0.14 0.11
13 3 -11 0.07 0.62
13 3 -11 0.52 1.19
13 3 -11 0.49 0.06
13 3 -11 -0.01 1.05
13 3 -11 0.18 0.27
13 3 -11 0.23 0.08
13 3 -11 0.28 0.09
-13 -3 11 0.08 0.71
-13 -3 11 0.37 1.14
-13 -3 11 0.12 0.1
-13 -3 11 0.24 0.89
-13 -3 11 0.26 0.28
-13 -3 11 0.06 0.09
-13 -3 11 0.22 0.09
-13 5 1 0.85 0.35
-13 5 1 1.46 0.8
-13 5 1 0.65 0.31
-13 5 1 0.29 0.94
-13 5 1 0.22 0.49
-13 5 1 1.83 1.32
-13 5 1 1.41 0.56
-13 5 1 2.49 0.5
-13 5 1 3.68 0.43
13 -5 -1 0.4 0.32
13 -5 -1 5.14 0.95
13 -5 -1 2.23 0.38
13 -5 -1 0.16 0.91
13 -5 -1 1.59 0.77
13 -5 -1 1.01 0.56
13 -5 -1 2.35 1.13
13 -5 -1 1.06 0.54
13 -5 -1 1.63 0.42
13 -5 -1 1.11 0.25
13 5 -1 1.08 0.8
13 5 -1 0.45 0.35
13 5 -1 3.26 0.35
13 5 -1 3.26 1.07
-13 -5 1 2.17 0.67
-13 -5 1 1.59 0.49
-13 -5 1 1.08 0.16
-13 -5 1 3.12 1.05
-13 5 2 4.24 0.66
-13 5 2 3.39 0.82
-13 5 2 3.7 0.48
-13 5 2 2.42 0.48
-13 5 2 4.08 1.83
-13 5 2 2.67 0.68
-13 5 2 4.92 0.58
13 -5 -2 3.9 0.6
13 -5 -2 3.68 0.96
13 -5 -2 4.92 0.61
13 -5 -2 4.44 0.61
13 -5 -2 4.48 2.97
13 -5 -2 2.3 0.28
13 -5 -2 3.14 0.68
13 -5 -2 3.85 0.49
13 -5 -2 3.66 0.42
13 5 -2 4.76 1.2
13 5 -2 4.84 1.14
13 5 -2 4.12 0.52
13 5 -2 2.59 1.01
-13 -5 2 4.77 0.8
-13 -5 2 4.46 1.3
-13 -5 2 3.98 0.52
-13 -5 2 4.02 0.43
-13 -5 2 2.17 0.93
-13 5 3 13.24 1.28
-13 5 3 8.51 1.36
-13 5 3 6.29 1.39
-13 5 3 8.23 0.87
-13 5 3 12.16 1.55
-13 5 3 7.53 0.89
-13 5 3 6.44 0.72
-13 5 3 5.59 1.04
-13 5 3 9.96 1.03
13 -5 -3 10.5 1.13
13 -5 -3 5.07 0.99
13 -5 -3 5.89 1.92
13 -5 -3 5.84 0.65
13 -5 -3 10.23 1.6
13 -5 -3 8.01 0.91
13 -5 -3 6.42 1.09
13 -5 -3 9.19 0.95
13 -5 -3 9.74 0.96
13 5 -3 10.14 1.21
13 5 -3 8.65 1.54
13 5 -3 12.33 1.75
13 5 -3 8.59 0.95
13 5 -3 6.81 0.69
13 5 -3 3.82 1.03
-13 -5 3 8.69 1.08
-13 -5 3 6.08 1.37
-13 -5 3 9.9 1.06
-13 -5 3 9.19 0.91
-13 -5 3 8.03 1.22
-13 5 4 4.68 0.71
-13 5 4 4.97 2.31
-13 5 4 6.22 0.68
-13 5 4 1.92 1.25
-13 5 4 3.54 0.43
-13 5 4 1.96 0.3
13 -5 -4 1.74 1.44
13 -5 -4 5.46 1.88
13 -5 -4 4.6 0.53
13 -5 -4 2.84 1.39
13 -5 -4 4.32 0.52
13 -5 -4 3.66 0.42
13 5 -4 2.15 0.62
13 5 -4 7.02 1.4
13 5 -4 6.09 1.22
13 5 -4 4.84 0.6
13 5 -4 3.39 0.37
13 5 -4 1.86 0.89
-13 -5 4 2.26 0.58
-13 -5 4 4.26 1.32
-13 -5 4 3.03 0.47
-13 -5 4 3.31 0.37
-13 -5 4 4.79 0.97
-13 5 5 2.5 1.33
-13 5 5 0.82 0.24
-13 5 5 0.36 0.29
-13 5 5 1.56 1.37
-13 5 5 1.04 0.14
-13 5 5 1.14 0.2
-13 5 5 0.57 0.21
13 -5 -5 0.25 0.58
13 -5 -5 -0.13 3.65
13 -5 -5 0.25 0.23
13 -5 -5 1.31 1.28
13 -5 -5 1.49 0.23
13 5 -5 0.27 0.58
13 5 -5 0.68 0.79
13 5 -5 0.86 2.37
13 5 -5 0.34 0.44
13 5 -5 1.58 0.84
-13 -5 5 1.04 0.55
-13 -5 5 1.04 1.03
-13 -5 5 0.91 0.54
-13 -5 5 0.88 0.16
-13 -5 5 0.83 0.75
-13 5 6 0.25 2.09
-13 5 6 0.42 0.45
-13 5 6 0.51 0.61
-13 5 6 2.09 0.33
-13 5 6 0.26 0.31
-13 5 6 0.12 1.49
-13 5 6 0.36 0.15
-13 5 6 0.78 0.09
13 -5 -6 0.49 0.39
13 -5 -6 0.71 0.88
13 -5 -6 0.23 0.22
13 -5 -6 0.3 0.36
13 -5 -6 1.4 1.67
13 -5 -6 0.57 0.16
13 -5 -6 0.57 0.16
13 5 -6 0.39 0.63
13 5 -6 -0.1 0.83
13 5 -6 0.17 0.6
13 5 -6 0.83 0.77
-13 -5 6 -0.02 0.57
-13 -5 6 0.19 0.88
-13 -5 6 0.88 0.68
-13 -5 6 0.26 0.11
-13 -5 6 0.69 0.76
-13 5 7 0.42 2.63
-13 5 7 1.05 0.35
-13 5 7 0.66 0.15
-13 5 7 0.59 0.23
-13 5 7 1.55 0.42
-13 5 7 3.71 2.88
-13 5 7 0.74 1.66
-13 5 7 0.32 0.05
13 -5 -7 0.35 0.28
13 -5 -7 0.55 0.32
13 -5 -7 0.33 0.21
13 -5 -7 0.31 0.39
13 -5 -7 -0.17 3.66
13 -5 -7 0.24 0.04
13 5 -7 0.94 0.77
13 5 -7 0.16 0.91
13 5 -7 0.29 0.7
13 5 -7 0.42 0.12
13 5 -7 -0 0.75
-13 -5 7 0.07 0.63
-13 -5 7 0.49 0.91
-13 -5 7 0.79 0.96
-13 -5 7 0.38 0.55
-13 -5 7 0.32 0.11
-13 -5 7 0.95 0.71
-13 5 8 0.16 3.07
-13 5 8 0.33 0.27
-13 5 8 0.79 0.1
-13 5 8 0.72 0.25
-13 5 8 0.18 0.43
-13 5 8 0.23 4.47
-13 5 8 0.3 1.32
13 -5 -8 0.76 0.3
13 -5 -8 0.17 0.06
13 -5 -8 1.06 0.25
13 -5 -8 0.58 0.38
13 -5 -8 -0.01 1.76
13 -5 -8 0.28 0.18
13 5 -8 -0.27 0.9
13 5 -8 -0.01 1.37
13 5 -8 0.4 0.64
13 5 -8 0.15 0.12
13 5 -8 0.27 0.1
13 5 -8 0.68 0.76
-13 -5 8 1.6 0.81
-13 -5 8 0.83 0.86
-13 -5 8 0.08 0.56
-13 -5 8 0.32 0.45
-13 -5 8 0.39 0.1
-13 -5 8 0.29 0.11
-13 -5 8 2.05 0.81
-13 5 9 -0.61 3.74
-13 5 9 1.27 0.37
-13 5 9 0.63 0.28
-13 5 9 0.81 1.14
13 -5 -9 0.6 0.53
13 -5 -9 0.55 0.23
13 -5 -9 0.16 2
13 -5 -9 0.43 0.47
13 -5 -9 -0.28 1.45
13 -5 -9 0.82 0.22
13 -5 -9 0.97 0.17
13 5 -9 0.87 1
13 5 -9 0.27 0.48
13 5 -9 0.32 0.1
13 5 -9 0.45 0.11
-13 -5 9 4.17 1.13
-13 -5 9 0.32 0.89
-13 -5 9 0.07 0.42
-13 -5 9 0.52 0.43
-13 -5 9 0.52 0.1
-13 -5 9 0.58 0.12
-13 -5 9 1.05 2.03
-13 5 10 -0.53 4.31
-13 5 10 0.73 0.51
-13 5 10 0.4 1.01
-13 5 10 1.75 2.38
-13 5 10 0.21 0.99
-13 5 10 -0.39 9.74
-13 5 10 0.52 0.15
13 -5 -10 0.22 0.66
13 -5 -10 0.41 0.25
13 -5 -10 0.8 1.97
13 -5 -10 -0.04 0.43
13 -5 -10 -0.01 1.42
13 -5 -10 -0.59 0.15
13 -5 -10 0.02 0.16
13 -5 -10 0.38 0.11
13 5 -10 -0.13 1.76
13 5 -10 0.18 1.14
13 5 -10 0.13 0.39
13 5 -10 0.06 0.07
13 5 -10 0.44 0.1
13 5 -10 -0.49 0.58
-13 -5 10 0.15 1
-13 -5 10 0.02 1.06
-13 -5 10 0.09 0.33
-13 -5 10 0.08 0.35
-13 -5 10 0.05 0.07
-13 -5 10 0.12 0.09
-13 7 1 0.65 0.41
-13 7 1 -0.02 0.97
-13 7 1 0.26 0.24
-13 7 1 0.53 1.07
-13 7 1 1.63 1.01
-13 7 1 0.49 0.37
-13 7 1 0.73 1
-13 7 1 0.18 0.33
-13 7 1 -0.05 1
-13 7 1 0.3 0.58
-13 7 1 0.39 0.33
-13 7 1 0.43 0.28
13 -7 -1 0.77 0.41
13 -7 -1 0.08 0.98
13 -7 -1 0.39 0.27
13 -7 -1 2.34 0.89
13 -7 -1 0.79 0.63
13 -7 -1 0.28 0.43
13 -7 -1 0.95 0.82
13 -7 -1 1.03 0.37
13 -7 -1 0.25 0.58
13 -7 -1 0.77 0.28
13 -7 -1 0.49 0.42
13 -7 -1 0.08 0.29
13 7 -1 1.38 0.61
13 7 -1 0.82 1.09
13 7 -1 1.09 1.03
13 7 -1 0.57 0.31
13 7 -1 0.07 0.41
13 7 -1 0.57 0.12
13 7 -1 0.55 1.06
-13 -7 1 1.81 0.65
-13 -7 1 0.98 1.15
-13 -7 1 0.79 1.05
-13 -7 1 0.24 0.41
-13 -7 1 0.96 1.14
-13 7 2 1.31 0.45
-13 7 2 1.3 0.98
-13 7 2 2.07 0.33
-13 7 2 1.49 1.09
-13 7 2 2.61 0.63
-13 7 2 0.62 0.51
-13 7 2 1.06 0.17
-13 7 2 1.41 0.33
-13 7 2 1 0.86
-13 7 2 2.28 0.72
-13 7 2 1.97 0.32
-13 7 2 1.74 0.37
-13 7 2 1.08 0.3
13 -7 -2 1 0.38
13 -7 -2 1.06 0.93
13 -7 -2 3.47 0.44
13 -7 -2 0.69 1
13 -7 -2 1.63 0.49
13 -7 -2 1.8 0.79
13 -7 -2 1.31 1.58
13 -7 -2 3.26 0.42
13 -7 -2 1.55 0.35
13 -7 -2 1.95 0.71
13 -7 -2 2.02 0.34
13 -7 -2 1.72 0.37
13 7 -2 2.66 1.1
13 7 -2 2.43 1.26
13 7 -2 1.64 0.34
13 7 -2 1.91 0.47
13 7 -2 1.92 0.23
13 7 -2 4.47 1.21
-13 -7 2 0.65 0.57
-13 -7 2 2.32 1.35
-13 -7 2 2.66 1.39
-13 -7 2 1.98 0.47
-13 -7 2 2.88 0.32
-13 -7 2 3.68 1.17
-13 7 3 0.38 0.63
-13 7 3 0.05 1.02
-13 7 3 1.32 0.4
-13 7 3 0.61 0.25
-13 7 3 0.38 0.87
-13 7 3 0.97 0.73
-13 7 3 1.53 0.27
-13 7 3 0.84 0.25
-13 7 3 0.37 0.28
13 -7 -3 0.2 0.49
13 -7 -3 0.13 1.19
13 -7 -3 0.7 0.42
13 -7 -3 0.7 0.12
13 -7 -3 1.78 0.33
13 -7 -3 2.17 0.3
13 -7 -3 1.02 0.27
13 -7 -3 0.87 0.32
13 7 -3 1.48 0.86
13 7 -3 6.99 1.72
13 7 -3 0.68 0.32
13 7 -3 1.01 0.42
13 7 -3 0.4 0.1
13 7 -3 0.98 1.05
-13 -7 3 0.43 0.51
-13 -7 3 1.49 1.01
-13 -7 3 3.32 1.21
-13 -7 3 1.22 0.43
-13 -7 3 0.75 0.13
-13 -7 3 1.63 0.98
-13 7 4 1.68 1.26
-13 7 4 0.5 0.27
-13 7 4 0.17 1.45
-13 7 4 3.22 0.71
-13 7 4 0.37 2.03
-13 7 4 0.7 0.23
-13 7 4 0.62 0.88
-13 7 4 0.81 0.9
-13 7 4 0.66 0.18
-13 7 4 0.8 0.16
-13 7 4 1.42 0.32
13 -7 -4 0.19 0.83
13 -7 -4 0.5 0.23
13 -7 -4 0.75 1.5
13 -7 -4 0.4 0.47
13 -7 -4 1.55 0.27
13 -7 -4 0.55 0.15
13 -7 -4 1.18 0.24
13 -7 -4 0.84 0.3
13 7 -4 0.34 0.78
13 7 -4 2.47 0.98
13 7 -4 0.41 0.27
13 7 -4 0.58 0.39
13 7 -4 1.04 0.98
-13 -7 4 0.52 0.54
-13 -7 4 0.41 0.84
-13 -7 4 0.92 1.01
-13 -7 4 0.77 0.4
-13 -7 4 1.93 0.23
-13 -7 4 3.36 1.03
-13 7 5 0.21 2.67
-13 7 5 0.35 0.22
-13 7 5 0.79 1.64
-13 7 5 1.15 0.37
-13 7 5 0.36 1.51
-13 7 5 0.76 0.25
-13 7 5 0.08 0.76
-13 7 5 0.44 0.15
-13 7 5 0.84 0.13
-13 7 5 0.46 0.27
13 -7 -5 -0.33 1.78
13 -7 -5 0.49 0.22
13 -7 -5 0.05 1.77
13 -7 -5 0.98 0.28
13 -7 -5 0.59 0.21
13 -7 -5 0.51 0.17
13 -7 -5 0.98 0.15
13 -7 -5 0.56 0.29
13 7 -5 0.74 0.63
13 7 -5 0.53 0.83
13 7 -5 2.06 2.29
13 7 -5 0.43 0.35
13 7 -5 0.87 0.4
13 7 -5 0.67 0.13
13 7 -5 1.45 0.99
-13 -7 5 0.48 0.58
-13 -7 5 0.39 0.73
-13 -7 5 1.93 3.4
-13 -7 5 0.75 0.38
-13 -7 5 0.47 0.11
-13 -7 5 1.55 1
-13 7 6 0.71 5.61
-13 7 6 1.1 0.25
-13 7 6 1.89 1.88
-13 7 6 0.77 0.27
-13 7 6 0.34 1.41
-13 7 6 1.17 0.24
-13 7 6 1.29 0.76
-13 7 6 1.37 0.22
-13 7 6 0.97 0.11
-13 7 6 1.08 0.28
13 -7 -6 -0.69 4.27
13 -7 -6 0.9 0.25
13 -7 -6 0.32 1.79
13 -7 -6 0.77 1.61
13 -7 -6 2.31 0.32
13 -7 -6 0.67 0.17
13 -7 -6 1.35 0.15
13 -7 -6 0.79 0.28
13 7 -6 0.34 0.72
13 7 -6 0.49 0.89
13 7 -6 0.51 1.34
13 7 -6 1.06 0.51
13 7 -6 1.44 0.41
13 7 -6 0.27 0.96
-13 -7 6 0.5 0.66
-13 -7 6 0.65 0.92
-13 -7 6 1.47 0.68
-13 -7 6 0.94 0.39
-13 -7 6 0.53 0.12
-13 -7 6 1.57 1.18
-13 7 7 0.36 0.6
-13 7 7 0.45 0.26
-13 7 7 1.27 1.9
-13 7 7 0.72 1.26
-13 7 7 0.67 0.24
-13 7 7 0.29 0.64
-13 7 7 0.26 0.12
-13 7 7 0.17 0.23
-13 7 7 -2.65 52.77
13 -7 -7 0.17 0.37
13 -7 -7 0.78 0.23
13 -7 -7 0.49 2.46
13 -7 -7 -0.01 1.36
13 -7 -7 0.09 0.11
13 -7 -7 0.49 0.06
13 -7 -7 0.17 0.25
13 7 -7 0.24 0.88
13 7 -7 0.18 0.94
13 7 -7 -0.01 0.63
13 7 -7 0.33 0.06
13 7 -7 0.23 0.35
13 7 -7 0.22 1.11
-13 -7 7 0.31 0.72
-13 -7 7 0.54 0.83
-13 -7 7 -0.04 0.69
-13 -7 7 0.16 0.35
-13 -7 7 0.2 0.09
-13 -7 7 0.58 1.89
-13 7 8 0.23 0.29
-13 7 8 0.1 0.56
-13 7 8 0.42 0.25
-13 7 8 0.32 3.07
-13 7 8 0.09 1.08
-13 7 8 -0.05 0.58
-13 7 8 0.15 0.22
-13 7 8 -0.64 9.63
13 -7 -8 0.03 0.18
13 -7 -8 0.46 0.21
13 -7 -8 0.52 4.22
13 -7 -8 0.16 1.38
13 -7 -8 0.1 0.23
13 7 -8 0.69 1.05
13 7 -8 -0.15 0.95
13 7 -8 0.1 0.7
13 7 -8 -0.1 0.59
13 7 -8 0.02 0.34
13 7 -8 0.01 0.09
13 7 -8 -0.39 1.78
-13 -7 8 1.98 0.95
-13 -7 8 0.09 0.87
-13 -7 8 0.07 1
-13 -7 8 0.15 0.55
-13 -7 8 0.05 0.03
-13 -7 8 0.02 0.33
-13 -7 8 0.08 0.1
-13 -7 8 0.07 0.08
-13 7 9 0 0.2
-13 7 9 0.1 0.05
-13 7 9 0.56 0.44
-13 7 9 -0.05 0.38
-13 7 9 -0.7 5.98
-13 7 9 -0.05 0.91
-13 7 9 -0 0.52
-13 7 9 -0 0.2
-13 7 9 0 5.58
13 -7 -9 -0 0.34
13 -7 -9 0.03 0.45
13 -7 -9 0.1 0.25
13 -7 -9 0.64 6.68
13 -7 -9 -0.14 1.28
13 -7 -9 0.05 0.23
13 -7 -9 1.16 24.45
13 7 -9 -0.01 1.12
13 7 -9 -0.01 0.84
13 7 -9 0.06 1.25
13 7 -9 0.05 0.57
13 7 -9 0.55 0.08
13 7 -9 0.26 0.35
13 7 -9 0.17 0.08
13 7 -9 0.09 0.06
-13 -7 9 -0.13 1.06
-13 -7 9 0.02 1.06
-13 -7 9 0.03 0.42
-13 -7 9 0.05 0.05
-13 -7 9 0.03 0.31
-13 -7 9 0.15 0.07
-13 -7 9 0.09 0.08
-13 9 1 0.29 0.41
-13 9 1 0.66 0.25
-13 9 1 -0.88 3.08
-13 9 1 -0.19 0.73
-13 9 1 1.2 0.28
-13 9 1 0.11 0.32
-13 9 1 0.28 0.29
-13 9 1 0.27 0.75
-13 9 1 1.61 0.74
-13 9 1 0.16 0.21
-13 9 1 0.78 0.35
13 -9 -1 0.26 0.42
13 -9 -1 -0 1.2
13 -9 -1 1.34 1.75
13 -9 -1 0.71 0.36
13 -9 -1 0.46 0.74
13 -9 -1 2.26 0.53
13 -9 -1 0.02 0.43
13 -9 -1 0.13 0.31
13 -9 -1 0.93 0.87
13 -9 -1 0.46 0.2
13 -9 -1 0.17 0.27
13 -9 -1 0.16 0.34
13 9 -1 0.46 0.51
13 9 -1 0.1 1.16
13 9 -1 1.78 0.86
13 9 -1 0.29 1.13
13 9 -1 1.52 0.33
13 9 -1 0.56 0.4
13 9 -1 0.2 0.08
13 9 -1 1 1.29
-13 -9 1 0.17 0.59
-13 -9 1 1.16 1.11
-13 -9 1 0.36 1.17
-13 -9 1 1.61 0.33
-13 -9 1 0.05 0.38
-13 -9 1 0.48 0.1
-13 -9 1 1.7 1.34
-13 9 2 0.06 0.46
-13 9 2 0.39 0.22
-13 9 2 0.36 1.38
-13 9 2 0.02 0.35
-13 9 2 -0.1 1.95
-13 9 2 0.15 0.12
-13 9 2 0.21 0.3
-13 9 2 0.45 0.78
-13 9 2 0.34 0.76
-13 9 2 0.16 0.16
-13 9 2 0.13 0.32
13 -9 -2 0.29 0.49
13 -9 -2 0.21 1.35
13 -9 -2 0.27 0.24
13 -9 -2 0.06 0.99
13 -9 -2 0.17 0.39
13 -9 -2 0.24 1.26
13 -9 -2 0.22 0.3
13 -9 -2 0.83 0.21
13 -9 -2 0.31 0.29
13 -9 -2 0.09 0.85
13 -9 -2 0.3 0.17
13 -9 -2 0.09 0.19
13 -9 -2 0.19 0.33
13 9 -2 0.01 0.46
13 9 -2 0.68 0.74
13 9 -2 1.73 1.45
13 9 -2 0.15 0.26
13 9 -2 0.05 0.39
13 9 -2 0.54 0.1
13 9 -2 0.08 1.24
-13 -9 2 0.18 0.53
-13 -9 2 0.06 0.74
-13 -9 2 1.03 1.4
-13 -9 2 0.27 0.28
-13 -9 2 0.32 0.4
-13 -9 2 0.09 0.08
-13 -9 2 0.97 1.29
-13 9 3 2.61 0.7
-13 9 3 1.77 0.34
-13 9 3 2.47 1.26
-13 9 3 1.68 0.65
-13 9 3 2.24 1.54
-13 9 3 1.97 0.25
-13 9 3 2.06 0.37
-13 9 3 3 0.83
-13 9 3 2.84 0.89
-13 9 3 2 0.25
-13 9 3 2.99 0.46
13 -9 -3 2.29 0.6
13 -9 -3 2.95 1.51
13 -9 -3 2.13 0.34
13 -9 -3 2.41 1.22
13 -9 -3 2.55 1.15
13 -9 -3 4.48 2.12
13 -9 -3 1.65 2.14
13 -9 -3 2.38 0.27
13 -9 -3 3.76 0.47
13 -9 -3 3.27 0.92
13 -9 -3 2.26 0.28
13 -9 -3 3.04 0.36
13 -9 -3 2.77 0.47
13 9 -3 4.18 0.76
13 9 -3 1.97 0.78
13 9 -3 2.7 1.66
13 9 -3 3.12 0.48
13 9 -3 3.02 0.51
13 9 -3 4.02 0.42
13 9 -3 1.13 1.36
-13 -9 3 2.52 0.65
-13 -9 3 1.51 0.86
-13 -9 3 2.95 1.73
-13 -9 3 2.98 0.46
-13 -9 3 2.44 0.49
-13 -9 3 3.1 0.33
-13 -9 3 1.45 1.41
-13 9 4 0.24 0.87
-13 9 4 0.25 0.21
-13 9 4 0.21 1.57
-13 9 4 0.36 1.01
-13 9 4 0.48 1.28
-13 9 4 0.28 0.29
-13 9 4 0.55 0.64
-13 9 4 0.11 0.85
-13 9 4 0.13 0.12
-13 9 4 0.12 0.08
-13 9 4 0.33 0.3
13 -9 -4 0.12 0.76
13 -9 -4 0.09 1.98
13 -9 -4 0.13 0.2
13 -9 -4 1 1.85
13 -9 -4 1.05 0.58
13 -9 -4 0.1 1.82
13 -9 -4 0.26 0.28
13 -9 -4 0.18 0.72
13 -9 -4 0.27 0.15
13 -9 -4 0.92 0.15
13 -9 -4 0.62 0.34
13 9 -4 -0.03 0.77
13 9 -4 0.19 1.12
13 9 -4 0.21 0.25
13 9 -4 0.29 0.36
13 9 -4 0.17 0.08
13 9 -4 0.55 1.34
-13 -9 4 0.01 0.56
-13 -9 4 0.46 0.78
-13 -9 4 -0.04 1.21
-13 -9 4 1.15 0.4
-13 -9 4 0.2 0.09
-13 -9 4 0.23 1.61
-13 9 5 0.42 1.78
-13 9 5 0.28 0.22
-13 9 5 0.47 1.94
-13 9 5 0.32 0.49
-13 9 5 0.01 1.1
-13 9 5 0.11 0.24
-13 9 5 -0.13 0.64
-13 9 5 0.27 1.07
-13 9 5 0.15 0.15
-13 9 5 0.31 0.07
-13 9 5 -0.06 0.3
-13 9 5 3.36 32.95
13 -9 -5 0.33 1.23
13 -9 -5 0.15 0.22
13 -9 -5 -0.3 2.01
13 -9 -5 0.26 0.34
13 -9 -5 0.32 1.55
13 -9 -5 0.2 0.24
13 -9 -5 0.18 0.64
13 -9 -5 0.08 0.15
13 -9 -5 0.43 0.09
13 -9 -5 0.24 0.33
13 9 -5 0.05 0.86
13 9 -5 0.19 1.3
13 9 -5 0.21 0.29
13 9 -5 0.14 0.35
13 9 -5 0.24 0.09
13 9 -5 -0.19 1.55
-13 -9 5 0.13 0.6
-13 -9 5 0.16 0.87
-13 -9 5 0.95 2.35
-13 -9 5 0.18 0.36
-13 -9 5 0.15 0.08
-13 -9 5 0.21 2.31
-13 9 6 0.79 3.71
-13 9 6 0.22 0.25
-13 9 6 0.31 2.2
-13 9 6 0.33 0.34
-13 9 6 0.3 0.97
-13 9 6 0.47 0.27
-13 9 6 0.23 0.58
-13 9 6 0.1 0.13
-13 9 6 0.32 0.06
-13 9 6 0.42 0.32
-13 9 6 0.49 7.99
13 -9 -6 0.66 2.23
13 -9 -6 0.4 0.2
13 -9 -6 -0.03 2.24
13 -9 -6 -0.05 0.38
13 -9 -6 0.34 0.22
13 -9 -6 0.24 0.64
13 -9 -6 0.13 1.12
13 -9 -6 0.28 0.14
13 -9 -6 0.43 0.07
13 -9 -6 0.43 0.33
13 9 -6 0.36 0.87
13 9 -6 2.01 3.66
13 9 -6 0.59 0.47
13 9 -6 0.45 0.35
13 9 -6 0.45 0.1
13 9 -6 1.49 2.09
-13 -9 6 0.23 0.66
-13 -9 6 0.38 0.93
-13 -9 6 0.37 1.9
-13 -9 6 0.19 0.36
-13 -9 6 0.3 0.09
-13 -9 6 0.8 3.5
-13 9 7 -0.52 6.88
-13 9 7 0.18 0.24
-13 9 7 -0.63 2.24
-13 9 7 0.27 0.38
-13 9 7 0.34 0.92
-13 9 7 1.72 0.36
-13 9 7 0.06 0.54
-13 9 7 0.35 0.12
-13 9 7 0.09 0.29
-13 9 7 -0.04 4.81
13 -9 -7 0.3 4.69
13 -9 -7 0.09 0.2
13 -9 -7 0.42 2.34
13 -9 -7 0.17 0.25
13 -9 -7 0.53 0.24
13 -9 -7 0.02 0.55
13 -9 -7 0.64 0.08
13 -9 -7 0.35 0.32
13 -9 -7 -0.09 15.9
13 9 -7 1.19 1.01
13 9 -7 0.01 0.91
13 9 -7 0.3 0.63
13 9 -7 0.43 0.08
13 9 -7 0.11 0.34
13 9 -7 0.19 0.08
13 9 -7 0.38 3.1
-13 -9 7 0.5 0.79
-13 -9 7 -0.19 0.97
-13 -9 7 -0.1 0.35
-13 -9 7 0.25 0.08
-13 11 1 0.04 0.43
-13 11 1 0.39 1.33
-13 11 1 0.04 0.18
-13 11 1 0.81 4.11
-13 11 1 1.91 11.58
-13 11 1 0.16 1.43
-13 11 1 0 0.83
-13 11 1 0.21 0.83
-13 11 1 0.13 0.24
-13 11 1 0.47 0.35
-13 11 1 -0.02 0.83
-13 11 1 1.02 0.94
-13 11 1 0.2 0.15
-13 11 1 0.21 0.14
-13 11 1 0.17 0.36
13 -11 -1 0.08 0.27
13 -11 -1 0.15 1.72
13 -11 -1 -0.03 2.24
13 -11 -1 0.51 0.9
13 -11 -1 -0.13 0.56
13 -11 -1 0.64 0.4
13 -11 -1 0.28 0.31
13 -11 -1 -0.06 0.79
13 -11 -1 0.1 0.13
13 -11 -1 0.47 0.19
13 -11 -1 0.03 0.4
13 11 -1 -0.05 0.44
13 11 -1 0.33 0.3
13 11 -1 0.06 0.62
13 11 -1 0.45 1.62
13 11 -1 0.21 0.23
13 11 -1 0.04 0.42
13 11 -1 0.14 0.06
13 11 -1 0.38 1.69
-13 -11 1 0.13 0.52
-13 -11 1 0.03 0.64
-13 -11 1 0.01 0.69
-13 -11 1 0.17 1.45
-13 -11 1 0.23 0.23
-13 -11 1 0.02 0.4
-13 -11 1 0.11 0.06
-13 -11 1 0.24 1.89
-13 11 2 0.28 0.55
-13 11 2 0.51 1.75
-13 11 2 0.24 0.18
-13 11 2 1.3 4.23
-13 11 2 0.1 0.25
-13 11 2 -0.11 1.38
-13 11 2 0.42 1.25
-13 11 2 0.13 0.14
-13 11 2 0.4 0.32
-13 11 2 1.12 0.83
-13 11 2 0.45 0.93
-13 11 2 0.14 0.14
-13 11 2 0.19 0.11
-13 11 2 0.28 0.4
13 -11 -2 1.26 0.52
13 -11 -2 -0.34 2.01
13 -11 -2 0.12 0.18
13 -11 -2 -0.25 2.55
13 -11 -2 0.08 0.33
13 -11 -2 -0.24 1.9
13 -11 -2 0.53 1.01
13 -11 -2 1.55 0.23
13 -11 -2 0.33 0.31
13 -11 -2 0.25 0.73
13 -11 -2 0.12 0.12
13 -11 -2 0.33 0.15
13 -11 -2 0.58 0.43
13 11 -2 0.19 0.5
13 11 -2 0.43 1
13 11 -2 0.35 0.74
13 11 -2 0.07 1.67
13 11 -2 0.23 0.25
13 11 -2 0.19 0.42
13 11 -2 0.18 0.07
13 11 -2 0.72 1.84
-13 -11 2 0.08 0.5
-13 -11 2 -0.17 0.7
-13 -11 2 0.18 1.6
-13 -11 2 0.16 0.26
-13 -11 2 0.2 0.38
-13 -11 2 0.23 0.07
-13 -11 2 -0.19 2.18
-13 11 3 0.14 0.56
-13 11 3 0.28 2.03
-13 11 3 0.67 0.23
-13 11 3 0.54 3.72
-13 11 3 -0.08 1.94
-13 11 3 0.06 0.34
-13 11 3 0.22 1.1
-13 11 3 0.09 1.95
-13 11 3 0.17 0.12
-13 11 3 0.07 0.28
-13 11 3 0.69 0.75
-13 11 3 0.5 1.02
-13 11 3 0.29 0.09
-13 11 3 0.7 0.4
-13 11 3 0.19 16.79
13 -11 -3 0.16 0.53
13 -11 -3 0.26 2.24
13 -11 -3 0.76 0.21
13 -11 -3 -0.03 1.26
13 -11 -3 0.17 0.41
13 -11 -3 0.84 1.56
13 -11 -3 0.55 1.69
13 -11 -3 0.07 0.13
13 -11 -3 0.82 0.31
13 -11 -3 0.18 0.77
13 -11 -3 0 0.85
13 -11 -3 0.17 0.11
13 -11 -3 0.13 0.11
13 -11 -3 0.28 0.38
13 11 -3 0.36 0.54
13 11 -3 0.6 0.84
13 11 -3 0.57 2.06
13 11 -3 0.17 0.26
13 11 -3 0.26 0.42
13 11 -3 0.45 0.09
13 11 -3 0.12 2.03
-13 -11 3 0.03 0.52
-13 -11 3 0.05 0.82
-13 -11 3 0.07 1.81
-13 -11 3 0.13 0.25
-13 -11 3 0.22 0.36
-13 -11 3 0.41 0.09
-13 -11 3 0.4 2.9
-13 11 4 -0.02 0.79
-13 11 4 -0.48 2.19
-13 11 4 0.27 0.2
-13 11 4 0.14 3.2
-13 11 4 -0.22 1.13
-13 11 4 0.07 1.15
-13 11 4 -0.04 1.08
-13 11 4 0.14 0.26
-13 11 4 0.05 0.66
-13 11 4 0.24 1.01
-13 11 4 0.15 0.06
-13 11 4 0.55 0.38
-13 11 4 0.66 7.26
13 -11 -4 0.08 0.55
13 -11 -4 1.16 2.72
13 -11 -4 0.17 0.17
13 -11 -4 0.01 1.29
13 -11 -4 0.14 1.24
13 -11 -4 0.09 0.18
13 -11 -4 0.27 0.27
13 -11 -4 0.36 0.72
13 -11 -4 0.34 1.01
13 -11 -4 0.05 0.12
13 -11 -4 0.31 0.08
13 -11 -4 0.21 0.36
13 11 -4 -0.14 0.6
13 11 -4 0.75 0.88
13 11 -4 0.28 1.66
13 11 -4 0.22 0.23
13 11 -4 0.56 0.41
13 11 -4 0.1 0.05
13 11 -4 0.26 2.56
-13 -11 4 -0.04 0.58
-13 -11 4 0.4 0.83
-13 -11 4 0.07 1.29
-13 -11 4 0.06 0.22
-13 -11 4 -0.02 0.26
-13 -11 4 0.1 0.06
-13 -11 4 0.77 4.09
-12 0 1 0.13 0.92
-12 0 1 0.64 0.68
-12 0 1 0.43 0.38
12 0 -1 0.54 0.66
12 0 -1 1.55 0.69
12 0 -1 2.56 0.49
-12 0 2 4.58 0.93
-12 0 2 1.2 0.26
-12 0 2 2.46 0.56
-12 0 2 2.46 0.71
-12 0 2 1.2 0.21
12 0 -2 5.48 1.01
12 0 -2 3.02 0.42
12 0 -2 0.96 0.5
12 0 -2 2.31 0.75
12 0 -2 3.98 0.44
-12 0 3 0.34 0.5
-12 0 3 0.43 0.12
-12 0 3 0.2 0.69
-12 0 3 6.41 1.83
-12 0 3 0.68 0.21
-12 0 3 0.65 0.19
-12 0 3 0.18 0.1
12 0 -3 0.07 0.4
12 0 -3 0.44 0.14
12 0 -3 0.23 0.39
12 0 -3 1.29 0.88
12 0 -3 12.67 2.11
12 0 -3 0.49 0.19
12 0 -3 0.44 0.17
12 0 -3 0.28 0.12
-12 0 4 13.52 1.45
-12 0 4 7.1 0.79
-12 0 4 11.49 1.3
-12 0 4 9.16 0.94
-12 0 4 14.42 1.41
12 0 -4 12.91 1.38
12 0 -4 8.71 0.86
12 0 -4 15.37 1.55
12 0 -4 10.7 1.2
12 0 -4 13.01 1.28
12 0 -4 11.54 1.14
-12 0 5 0.36 0.34
-12 0 5 0.92 0.19
-12 0 5 0.3 0.13
12 0 -5 0.19 0.39
12 0 -5 0.09 0.17
12 0 -5 1.64 1.2
12 0 -5 0.76 1.82
12 0 -5 1.55 0.21
12 0 -5 0.08 0.12
-12 0 6 4.23 1.62
-12 0 6 0.88 0.45
-12 0 6 1 0.2
-12 0 6 1.16 1.19
-12 0 6 2.67 0.29
-12 0 6 1.38 0.21
12 0 -6 4.63 1.01
12 0 -6 1.14 0.49
12 0 -6 1.26 0.22
12 0 -6 0.83 1.18
12 0 -6 2.18 0.25
12 0 -6 1.22 0.19
-12 0 7 1.12 0.59
-12 0 7 0.74 0.52
-12 0 7 0.59 0.14
-12 0 7 1.36 1.17
-12 0 7 1.18 0.42
-12 0 7 1.04 0.14
-12 0 7 0.32 0.13
12 0 -7 0.79 0.49
12 0 -7 1.39 0.52
12 0 -7 1.48 0.2
12 0 -7 1.11 1.04
12 0 -7 1.05 0.15
12 0 -7 0.07 0.12
-12 0 8 0.38 0.5
-12 0 8 0.77 0.64
-12 0 8 0.76 0.16
-12 0 8 0.79 1.19
-12 0 8 1.19 0.31
-12 0 8 1.22 0.16
-12 0 8 0.7 0.15
12 0 -8 0.74 0.54
12 0 -8 0.72 0.7
12 0 -8 0.46 0.15
12 0 -8 0.45 0.87
12 0 -8 2.52 0.41
12 0 -8 0.35 0.08
12 0 -8 0.81 0.15
-12 0 9 0.77 0.61
-12 0 9 0.64 0.65
-12 0 9 0.22 0.15
-12 0 9 0.18 0.85
-12 0 9 0.11 0.26
-12 0 9 0.06 0.1
-12 0 9 0.08 0.1
12 0 -9 0.26 0.81
12 0 -9 -0.13 0.82
12 0 -9 0.07 0.12
12 0 -9 0.69 0.91
12 0 -9 0.35 0.27
12 0 -9 0.28 0.09
12 0 -9 0.12 0.1
-12 0 10 0.66 0.92
-12 0 10 1.4 0.76
-12 0 10 3.43 0.6
-12 0 10 0.69 0.94
-12 0 10 1.04 0.26
-12 0 10 1.59 0.23
-12 0 10 1.08 0.16
12 0 -10 0.26 1.23
12 0 -10 2.78 0.99
12 0 -10 0.8 0.18
12 0 -10 0.88 0.91
12 0 -10 1.03 0.28
12 0 -10 0.87 0.15
12 0 -10 1.05 0.15
-12 0 11 0.04 1.24
-12 0 11 0 0.93
-12 0 11 0.24 0.78
-12 0 11 0.33 1.93
-12 0 11 0.11 0.2
-12 0 11 0.17 0.17
-12 0 11 0.15 0.08
12 0 -11 0.03 1.4
12 0 -11 0.06 1.3
12 0 -11 0.02 0.53
12 0 -11 0.08 0.96
12 0 -11 0.05 0.22
12 0 -11 0.15 0.13
12 0 -11 0.26 0.1
-12 2 1 7.38 0.81
-12 2 1 6.24 0.79
-12 2 1 7.68 0.89
-12 2 1 6.43 0.73
-12 2 1 4.27 2.15
-12 2 1 7.53 0.84
-12 2 1 8.44 1.01
-12 2 1 7.42 0.8
-12 2 1 4.75 0.65
12 -2 -1 5.98 0.67
12 -2 -1 4.6 0.66
12 -2 -1 7.78 0.91
12 -2 -1 5.53 0.64
12 -2 -1 5.62 2.49
12 -2 -1 4.49 0.61
12 -2 -1 6.44 0.84
12 -2 -1 7.22 0.77
12 -2 -1 5.52 0.74
12 2 -1 5.48 0.99
12 2 -1 8.91 1.09
12 2 -1 5.11 0.74
12 2 -1 4.97 0.51
-12 -2 1 7.06 1.06
-12 -2 1 7.95 0.81
-12 -2 1 9.69 1.18
-12 -2 1 8.62 1
-12 -2 1 6.9 0.69
-12 2 2 4.25 1.14
-12 2 2 6.76 1.35
-12 2 2 1.55 0.36
-12 2 2 1.61 0.39
-12 2 2 2.55 0.46
-12 2 2 2.6 0.29
-12 2 2 2.49 0.37
-12 2 2 2.02 0.51
12 -2 -2 1.04 0.75
12 -2 -2 1.55 0.39
12 -2 -2 1.25 0.33
12 -2 -2 1.66 0.45
12 -2 -2 1.67 0.24
12 -2 -2 3.84 0.49
12 -2 -2 1.55 0.55
12 2 -2 0.8 0.48
12 2 -2 1.18 0.18
12 2 -2 2.05 0.32
-12 -2 2 2.05 0.55
-12 -2 2 2.24 0.26
-12 -2 2 2.3 0.36
-12 -2 2 2.35 0.28
-12 2 3 13.12 1.62
-12 2 3 9.2 1.21
-12 2 3 8.09 0.85
-12 2 3 11.17 1.44
-12 2 3 14.2 1.42
-12 2 3 9.43 0.97
-12 2 3 20.09 2.15
12 -2 -3 13.12 1.6
12 -2 -3 13.23 1.59
12 -2 -3 10.23 1.05
12 -2 -3 8.99 1.06
12 -2 -3 7.57 1.16
12 -2 -3 10.85 1.08
12 -2 -3 7.77 0.82
12 2 -3 8.99 1.06
12 2 -3 14.86 1.7
12 2 -3 17.11 1.71
-12 -2 3 11.49 1.29
-12 -2 3 19.22 2.17
-12 -2 3 13.55 1.36
-12 -2 3 14.46 1.42
-12 2 4 9.52 1.09
-12 2 4 11.39 1.14
-12 2 4 4.66 0.55
-12 2 4 3.6 0.7
-12 2 4 10.38 1.4
-12 2 4 15.29 1.51
12 -2 -4 10.32 1.16
12 -2 -4 12.74 1.29
12 -2 -4 4.66 0.54
12 -2 -4 3.49 0.69
12 -2 -4 9.17 1.36
12 -2 -4 9.14 0.93
12 2 -4 8.8 1.03
12 2 -4 8.07 1.44
12 2 -4 9.45 1.06
-12 -2 4 11.13 1.26
-12 -2 4 9.54 1.57
-12 -2 4 11.8 1.29
-12 -2 4 9.47 0.95
-12 2 5 8.26 0.94
-12 2 5 13.05 1.37
-12 2 5 12.7 1.22
-12 2 5 13.45 1.33
-12 2 5 13.94 1.64
-12 2 5 22.58 3.21
-12 2 5 9.08 0.9
12 -2 -5 7.56 0.84
12 -2 -5 12.43 1.3
12 -2 -5 12.61 1.22
12 -2 -5 11.5 1.15
12 -2 -5 6.24 0.99
12 -2 -5 8.72 2.02
12 -2 -5 12.4 1.21
12 -2 -5 10.57 1.06
12 2 -5 18.89 1.97
12 2 -5 18.74 2.03
12 2 -5 14.1 1.37
12 2 -5 14.05 1.38
-12 -2 5 17.6 1.85
-12 -2 5 10.68 1.75
-12 -2 5 11.14 1.4
-12 -2 5 15.87 1.52
-12 -2 5 14.61 1.43
-12 2 6 1.01 0.42
-12 2 6 1.39 0.38
-12 2 6 1.35 0.82
-12 2 6 2.3 0.28
12 -2 -6 1.1 0.52
12 -2 -6 1.21 0.36
12 -2 -6 1.59 0.26
12 -2 -6 0.38 0.62
12 -2 -6 0.97 0.16
12 2 -6 2.6 0.62
12 2 -6 0.58 1.03
12 2 -6 0.95 1.49
12 2 -6 0.52 0.13
-12 -2 6 0.8 0.5
-12 -2 6 1.28 0.27
-12 -2 6 0.19 1
-12 -2 6 1.54 0.18
-12 -2 6 0.96 0.17
-12 2 7 2.79 0.78
-12 2 7 1.62 0.41
-12 2 7 1.72 0.27
-12 2 7 3.42 1.43
-12 2 7 2.32 0.88
-12 2 7 3.36 0.41
-12 2 7 1.72 0.18
-12 2 7 2.48 0.3
12 -2 -7 2.82 0.93
12 -2 -7 1.25 0.47
12 -2 -7 2.35 0.32
12 -2 -7 1.36 1.31
12 -2 -7 1.86 0.85
12 -2 -7 3.63 0.36
12 2 -7 2.21 0.69
12 2 -7 1.82 0.26
12 2 -7 1.12 0.94
12 2 -7 1.24 0.19
-12 -2 7 2.76 0.75
-12 -2 7 2.32 0.27
-12 -2 7 2.11 1.04
-12 -2 7 6.18 0.89
-12 -2 7 5.07 0.52
-12 2 8 2.47 1
-12 2 8 2.28 0.59
-12 2 8 3.08 0.38
-12 2 8 3.9 1.59
-12 2 8 2.92 0.34
-12 2 8 2.33 0.25
-12 2 8 3.58 0.39
12 -2 -8 2.26 0.95
12 -2 -8 2.34 0.67
12 -2 -8 2.12 0.29
12 -2 -8 2.71 1.51
12 -2 -8 2.77 0.99
12 -2 -8 2.35 0.24
12 2 -8 1.41 0.85
12 2 -8 3.1 1
12 2 -8 1.49 0.18
12 2 -8 2.09 0.88
12 2 -8 1.11 0.42
12 2 -8 1.2 0.16
12 2 -8 2.04 0.25
-12 -2 8 4.11 1.61
-12 -2 8 1.71 0.81
-12 -2 8 1.43 0.17
-12 -2 8 2.62 0.98
-12 -2 8 2.36 0.46
-12 -2 8 1.3 0.19
-12 2 9 0.43 1.02
-12 2 9 0.25 0.63
-12 2 9 0.23 0.22
-12 2 9 0.44 1.38
-12 2 9 -0.09 1.59
-12 2 9 0.48 0.16
-12 2 9 0.26 0.16
-12 2 9 0.19 0.12
12 -2 -9 0.26 0.97
12 -2 -9 -0.14 0.64
12 -2 -9 0.2 0.18
12 -2 -9 -0.03 1.19
12 -2 -9 -0.03 0.82
12 -2 -9 0.16 0.18
12 -2 -9 0.18 0.11
12 -2 -9 0.13 0.11
12 2 -9 0.58 0.62
12 2 -9 0.27 0.85
12 2 -9 0.31 0.08
12 2 -9 0.05 0.93
12 2 -9 0.07 0.33
12 2 -9 0.65 0.12
12 2 -9 0.06 0.09
-12 -2 9 0.37 0.73
-12 -2 9 0.71 0.81
-12 -2 9 0.22 0.09
-12 -2 9 0.29 0.92
-12 -2 9 0.27 0.31
-12 -2 9 1.18 0.16
-12 -2 9 0.14 0.09
-12 2 10 -0 1.13
-12 2 10 -0.05 0.74
-12 2 10 0.35 1.13
-12 2 10 -0.04 1.41
-12 2 10 0.19 0.2
-12 2 10 0.08 0.21
-12 2 10 0.07 0.1
12 -2 -10 -0.11 1.26
12 -2 -10 0.33 0.83
12 -2 -10 0.13 0.25
12 -2 -10 0.31 0.96
12 -2 -10 0.42 0.95
12 -2 -10 0.23 1.9
12 -2 -10 0.56 0.19
12 -2 -10 0.2 0.18
12 -2 -10 0.36 0.11
12 2 -10 0.18 0.61
12 2 -10 0.47 1.02
12 2 -10 0.1 0.08
12 2 -10 0.5 1.01
12 2 -10 0.24 0.29
12 2 -10 0.29 0.1
12 2 -10 0.27 0.1
-12 -2 10 0.12 0.63
-12 -2 10 -0.01 0.85
-12 -2 10 0.3 0.12
-12 -2 10 0.97 0.99
-12 -2 10 0.37 0.31
-12 -2 10 0.1 0.11
-12 2 11 0.4 1.33
-12 2 11 1.22 0.98
-12 2 11 0.21 0.96
-12 2 11 0.05 1.6
-12 2 11 0.19 1.11
-12 2 11 0.16 0.22
-12 2 11 0.09 0.34
-12 2 11 0.3 0.1
12 -2 -11 -0.12 1.96
12 -2 -11 -0.01 1.45
12 -2 -11 0.54 0.88
12 -2 -11 0.18 1.22
12 -2 -11 0.36 1.63
12 -2 -11 1.34 0.25
12 -2 -11 0.78 0.22
12 -2 -11 0.29 0.09
12 2 -11 0.35 0.88
12 2 -11 0.99 1.43
12 2 -11 0.31 0.12
12 2 -11 -0.04 1.08
12 2 -11 0.17 0.28
12 2 -11 0.41 0.11
12 2 -11 0.84 0.13
-12 -2 11 0.33 0.69
-12 -2 11 1.03 1.17
-12 -2 11 0.15 1.01
-12 -2 11 0.13 0.3
-12 -2 11 0.2 0.13
-12 -2 11 0.53 0.11
-12 4 1 13.74 1.4
-12 4 1 11.5 1.36
-12 4 1 16.73 1.68
-12 4 1 9.26 1.04
-12 4 1 11.08 1.3
-12 4 1 11.9 1.27
-12 4 1 12.48 1.31
-12 4 1 13.86 1.38
12 -4 -1 12.91 1.33
12 -4 -1 9.82 1.22
12 -4 -1 15.67 1.58
12 -4 -1 10.33 1.13
12 -4 -1 11.7 1.42
12 -4 -1 9.91 1.1
12 -4 -1 9.34 1.03
12 -4 -1 8.84 0.92
12 4 -1 17.24 1.94
12 4 -1 15.38 1.59
12 4 -1 9.15 0.91
12 4 -1 11.01 1.4
-12 -4 1 14.89 1.65
-12 -4 1 10.98 1.13
-12 -4 1 13.52 1.39
-12 -4 1 14.87 1.45
-12 -4 1 14.91 1.86
-12 4 2 1.01 0.47
-12 4 2 1.39 0.71
-12 4 2 3.07 0.43
-12 4 2 3.1 0.56
-12 4 2 3.17 0.48
-12 4 2 1.27 0.68
-12 4 2 1.73 0.34
-12 4 2 1.8 0.28
12 -4 -2 1.08 0.46
12 -4 -2 1.37 0.81
12 -4 -2 6.09 0.86
12 -4 -2 1.45 0.63
12 -4 -2 1.87 0.34
12 -4 -2 2.69 0.37
12 4 -2 6.34 0.88
12 4 -2 1.69 1.01
12 4 -2 2.55 0.98
12 4 -2 0.95 0.27
12 4 -2 1.34 0.19
12 4 -2 2.65 0.8
-12 -4 2 3.16 0.65
-12 -4 2 1.48 0.2
-12 -4 2 3.18 0.95
-12 4 3 2.51 0.35
-12 4 3 2.64 1.29
-12 4 3 2.27 0.35
-12 4 3 2.03 0.34
-12 4 3 2.06 0.99
-12 4 3 2.37 0.36
12 -4 -3 1.77 0.29
12 -4 -3 1.4 1.04
12 -4 -3 3.57 0.45
12 -4 -3 1.92 0.94
12 -4 -3 4.19 0.51
12 -4 -3 4.5 0.49
12 4 -3 2.23 0.57
12 4 -3 3.38 1.1
12 4 -3 1.93 0.82
12 4 -3 2.56 0.4
12 4 -3 3.01 0.34
-12 -4 3 1.79 0.53
-12 -4 3 2.3 1.04
-12 -4 3 1.78 0.37
-12 -4 3 2.51 0.29
-12 -4 3 8.32 1.22
-12 4 4 8.41 0.99
-12 4 4 3.47 0.43
-12 4 4 7.1 0.8
-12 4 4 4.8 1.32
-12 4 4 7.06 0.73
-12 4 4 5.12 0.52
12 -4 -4 6.3 0.78
12 -4 -4 4.36 2.67
12 -4 -4 5.03 0.57
12 -4 -4 6.33 0.74
12 -4 -4 4.55 1.19
12 -4 -4 6.21 0.65
12 -4 -4 6.31 0.64
12 4 -4 6.36 0.9
12 4 -4 7.2 1.3
12 4 -4 4.92 2.09
12 4 -4 6.71 0.78
12 4 -4 4.26 0.93
-12 -4 4 5.79 0.82
-12 -4 4 4.46 1.28
-12 -4 4 6.88 0.83
-12 -4 4 5.32 0.55
-12 -4 4 5.32 0.95
-12 4 5 0.57 0.53
-12 4 5 1.79 0.54
-12 4 5 2.4 0.72
-12 4 5 1.74 0.32
-12 4 5 2.72 0.45
-12 4 5 0.92 1.15
-12 4 5 2.58 0.27
-12 4 5 1.01 0.19
12 -4 -5 1.1 0.77
12 -4 -5 1.71 0.46
12 -4 -5 3.55 0.87
12 -4 -5 0.82 0.25
12 -4 -5 1.19 0.37
12 -4 -5 1.81 1.18
12 -4 -5 1.99 0.26
12 -4 -5 1.15 0.18
12 4 -5 1.44 0.59
12 4 -5 4.89 1.11
12 4 -5 1.96 0.62
12 4 -5 1.04 0.8
-12 -4 5 1.54 0.58
-12 -4 5 2.77 0.96
-12 -4 5 1.4 0.62
-12 -4 5 1.31 0.7
-12 4 6 0.32 0.82
-12 4 6 0.27 0.35
-12 4 6 0.3 0.12
-12 4 6 0.52 0.23
-12 4 6 0.37 0.38
-12 4 6 2.98 2.13
-12 4 6 0.49 0.15
12 -4 -6 0.13 1.6
12 -4 -6 0.54 0.3
12 -4 -6 0.35 0.21
12 -4 -6 0.81 0.24
12 -4 -6 0.02 0.34
12 -4 -6 0.41 2.45
12 -4 -6 1.02 0.17
12 -4 -6 0.44 0.08
12 4 -6 0.26 0.6
12 4 -6 1.17 0.81
12 4 -6 0.28 0.1
12 4 -6 0.75 0.74
-12 -4 6 0.18 0.57
-12 -4 6 0.55 0.87
-12 -4 6 0.21 0.8
-12 -4 6 0.31 0.12
-12 -4 6 0.51 0.6
-12 4 7 0.62 1.47
-12 4 7 1.22 0.31
-12 4 7 1.5 0.17
-12 4 7 0.86 0.25
-12 4 7 1.03 0.42
-12 4 7 0.88 2.91
-12 4 7 0.28 1.79
12 -4 -7 1.08 2.41
12 -4 -7 0.61 0.3
12 -4 -7 1.57 0.17
12 -4 -7 1.23 0.25
12 -4 -7 1.93 0.44
12 4 -7 0.7 0.78
12 4 -7 2.17 1.47
12 4 -7 0.64 0.14
12 4 -7 0.84 0.63
-12 -4 7 1.35 0.7
-12 -4 7 0.12 0.88
-12 -4 7 1.36 0.71
-12 -4 7 0.58 0.16
-12 -4 7 0.61 0.12
-12 -4 7 0.99 0.46
-12 4 8 0.2 2.22
-12 4 8 0.43 0.34
-12 4 8 0.11 0.22
-12 4 8 0.17 1.61
-12 4 8 0.15 1.35
12 -4 -8 1.56 2.96
12 -4 -8 0.31 0.43
12 -4 -8 0.13 0.23
12 -4 -8 1.38 1.51
12 -4 -8 0.24 0.45
12 -4 -8 0.01 1.58
12 -4 -8 0.46 0.2
12 -4 -8 0.21 0.12
12 4 -8 0.28 0.87
12 4 -8 0.41 0.55
12 4 -8 0.13 0.1
12 4 -8 0.15 0.1
12 4 -8 0.56 0.58
-12 -4 8 1.27 0.83
-12 -4 8 0.72 0.98
-12 -4 8 0.1 0.47
-12 -4 8 0.32 0.1
-12 -4 8 0.22 0.11
-12 -4 8 2.67 0.42
-12 4 9 -0.29 3.13
-12 4 9 0.78 0.53
-12 4 9 0.07 0.36
-12 4 9 1.04 1.65
-12 4 9 -0.21 1.15
-12 4 9 0.07 0.1
12 -4 -9 -0.02 0.61
12 -4 -9 0.01 0.22
12 -4 -9 0.67 1.58
12 -4 -9 0.21 0.43
12 -4 -9 -0.07 1.43
12 -4 -9 1.04 0.13
12 -4 -9 0.07 0.11
12 4 -9 -0.1 1.49
12 4 -9 -0.02 0.96
12 4 -9 0.34 0.98
12 4 -9 0.33 0.43
12 4 -9 0.2 0.09
12 4 -9 0.79 0.14
12 4 -9 1.18 0.27
-12 -4 9 0.28 0.88
-12 -4 9 0.04 0.04
-12 -4 9 -0.16 1
-12 -4 9 0.22 0.37
-12 -4 9 0.7 0.12
-12 -4 9 0.66 0.13
-12 -4 9 0.36 2.67
-12 4 10 -0.71 4.39
-12 4 10 0.4 0.66
-12 4 10 0.43 1.96
-12 4 10 -0.04 0.98
-12 4 10 0.39 0.21
-12 4 10 -0.82 8.3
-12 4 10 0.09 0.11
12 -4 -10 0.41 0.89
12 -4 -10 0.84 0.45
12 -4 -10 0.22 1.34
12 -4 -10 -0.04 0.49
12 -4 -10 -0.08 1.11
12 -4 -10 0.08 0.11
12 -4 -10 0.13 0.1
12 4 -10 0.03 0.82
12 4 -10 0.39 1.32
12 4 -10 0.2 1.02
12 4 -10 0.12 0.35
12 4 -10 0.67 0.11
12 4 -10 0.16 0.09
-12 -4 10 0.53 1.35
-12 -4 10 0.17 0.95
-12 -4 10 -0.06 1
-12 -4 10 0.16 0.33
-12 -4 10 0.26 0.1
-12 -4 10 0.26 0.1
-12 4 11 -1.08 5.4
-12 4 11 0.48 0.87
-12 4 11 -0.07 1.41
-12 4 11 -0.04 0.71
-12 4 11 -0.14 0.97
-12 4 11 0.89 0.25
-12 4 11 -0.1 4.89
-12 4 11 0.47 0.12
12 -4 -11 0.3 1.03
12 -4 -11 0.2 0.55
12 -4 -11 0.32 1.12
12 -4 -11 0.12 0.24
12 -4 -11 0.09 21.93
12 -4 -11 0.97 0.16
12 4 -11 0.38 0.68
12 4 -11 0.51 1.35
12 4 -11 0.28 0.03
12 4 -11 0.27 0.89
12 4 -11 0.5 0.32
12 4 -11 0.31 0.09
12 4 -11 0.37 0.09
-12 -4 11 0.23 0.86
-12 -4 11 0.53 1.19
-12 -4 11 0.21 1.07
-12 -4 11 0.23 0.3
-12 -4 11 0.12 0.1
-12 -4 11 0.31 0.09
-12 6 1 1.81 0.21
-12 6 1 2.22 0.46
-12 6 1 1.36 0.84
-12 6 1 0.58 0.24
-12 6 1 0.66 0.73
-12 6 1 1.64 0.62
-12 6 1 1.4 0.47
-12 6 1 2.03 1.07
-12 6 1 0.95 0.36
-12 6 1 0.39 0.52
-12 6 1 0.65 0.41
-12 6 1 0.85 0.27
12 -6 -1 2.08 0.41
12 -6 -1 0.88 0.76
12 -6 -1 0.67 0.27
12 -6 -1 2.23 0.91
12 -6 -1 0.73 0.48
12 -6 -1 0.95 0.47
12 -6 -1 3.73 0.96
12 -6 -1 0.68 0.35
12 -6 -1 0.37 0.51
12 -6 -1 1.61 0.32
12 -6 -1 0.81 0.28
12 6 -1 0.64 0.5
12 6 -1 4.09 1.13
12 6 -1 0.95 0.79
12 6 -1 1.19 0.33
12 6 -1 0.64 0.44
12 6 -1 1.19 0.17
12 6 -1 0.97 0.89
-12 -6 1 1.48 0.6
-12 -6 1 1.8 1.11
-12 -6 1 0.4 0.81
-12 -6 1 1.02 0.41
-12 -6 1 0.7 0.13
-12 -6 1 0.58 0.95
-12 6 2 2.53 0.52
-12 6 2 2.26 0.88
-12 6 2 2.3 0.35
-12 6 2 3.57 0.58
-12 6 2 2.72 0.86
-12 6 2 2.97 0.3
-12 6 2 2.83 0.43
-12 6 2 3 0.67
-12 6 2 4.12 0.52
-12 6 2 2.24 0.4
-12 6 2 4.97 0.57
12 -6 -2 1.53 0.42
12 -6 -2 1.77 0.8
12 -6 -2 1.8 0.33
12 -6 -2 4.01 0.62
12 -6 -2 6.89 1.64
12 -6 -2 4.04 0.46
12 -6 -2 3.32 0.49
12 -6 -2 2.53 0.66
12 -6 -2 3.25 0.43
12 -6 -2 5.97 0.76
12 -6 -2 5 0.58
12 6 -2 5.18 1.19
12 6 -2 6.3 1.32
12 6 -2 2.65 0.42
12 6 -2 5.49 0.74
12 6 -2 2.4 0.27
12 6 -2 10.42 1.45
-12 -6 2 6.85 0.94
-12 -6 2 3.82 1.15
-12 -6 2 3.72 1.25
-12 -6 2 5.68 0.71
-12 -6 2 2.68 0.3
-12 -6 2 3.29 1
-12 6 3 0.46 0.7
-12 6 3 0.24 1.09
-12 6 3 0.56 0.25
-12 6 3 4.57 0.87
-12 6 3 0.76 0.26
-12 6 3 0.09 0.77
-12 6 3 0.35 0.23
-12 6 3 0.51 0.23
-12 6 3 0.36 0.25
12 -6 -3 0.39 0.61
12 -6 -3 0.35 1.29
12 -6 -3 0.28 0.22
12 -6 -3 1.48 1.12
12 -6 -3 0.83 0.6
12 -6 -3 0.51 0.26
12 -6 -3 0.56 0.68
12 -6 -3 0.37 0.21
12 -6 -3 0.42 0.25
12 -6 -3 0.41 0.25
12 6 -3 3.04 1.04
12 6 -3 0.46 0.95
12 6 -3 0.13 0.29
12 6 -3 0.11 0.37
12 6 -3 0.18 0.1
12 6 -3 4.65 1.09
-12 -6 3 0.1 0.48
-12 -6 3 0.22 0.98
-12 -6 3 0.32 0.92
-12 -6 3 0.88 0.39
-12 -6 3 0.56 0.13
-12 -6 3 2.5 0.87
-12 6 4 3.47 1.68
-12 6 4 6.29 0.71
-12 6 4 1.97 1.33
-12 6 4 2.64 0.46
-12 6 4 2.16 0.3
-12 6 4 4.15 0.46
-12 6 4 2.98 0.34
-12 6 4 4.47 0.53
12 -6 -4 4.38 1.45
12 -6 -4 4.22 0.51
12 -6 -4 1.57 1.38
12 -6 -4 3.62 0.49
12 -6 -4 3.18 0.38
12 -6 -4 3.06 0.36
12 -6 -4 3.78 0.43
12 -6 -4 3.75 0.48
12 6 -4 2.62 0.66
12 6 -4 3.52 0.92
12 6 -4 3.49 1.1
12 6 -4 3.42 0.49
12 6 -4 4.73 0.63
12 6 -4 2.92 0.32
12 6 -4 2.64 0.9
-12 -6 4 3.65 0.71
-12 -6 4 3.15 0.96
-12 -6 4 3.72 1.56
-12 -6 4 4.43 0.6
-12 -6 4 3.92 0.42
-12 -6 4 3.01 0.86
-12 6 5 0.02 3.42
-12 6 5 0.9 0.28
-12 6 5 1.24 1.52
-12 6 5 0.7 0.35
-12 6 5 0.3 1.51
-12 6 5 0.39 0.21
-12 6 5 1.16 0.2
-12 6 5 0.94 0.13
-12 6 5 0.28 0.22
12 -6 -5 0.42 2.86
12 -6 -5 2.42 0.35
12 -6 -5 0.24 1.4
12 -6 -5 0.73 0.19
12 -6 -5 0.88 0.2
12 -6 -5 0.85 0.14
12 -6 -5 0.23 0.23
12 6 -5 0.88 0.63
12 6 -5 0.85 0.81
12 6 -5 0.47 2.47
12 6 -5 1.05 0.48
12 6 -5 0.81 0.37
12 6 -5 2.32 0.87
-12 -6 5 0.44 0.58
-12 -6 5 0.33 0.68
-12 -6 5 0.81 0.56
-12 -6 5 0.32 0.35
-12 -6 5 1.46 0.81
-12 6 6 0.11 0.52
-12 6 6 0.04 0.24
-12 6 6 0.83 1.56
-12 6 6 0.81 1.17
-12 6 6 0.23 0.13
-12 6 6 0.53 0.07
-12 6 6 0.53 0.22
12 -6 -6 0.24 0.39
12 -6 -6 0.24 0.23
12 -6 -6 0.31 1.56
12 -6 -6 0.32 1.45
12 -6 -6 1.09 0.21
12 -6 -6 1.33 0.21
12 -6 -6 0.17 0.04
12 -6 -6 0.5 0.24
12 6 -6 1.5 0.77
12 6 -6 0.92 0.9
12 6 -6 1.29 0.68
12 6 -6 0.37 0.35
12 6 -6 0.37 0.8
-12 -6 6 1.22 0.7
-12 -6 6 0.66 0.91
-12 -6 6 0.13 0.65
-12 -6 6 0.52 0.36
-12 -6 6 0.69 0.12
-12 -6 6 0.98 0.92
-12 6 7 0.91 0.31
-12 6 7 1.11 0.57
-12 6 7 0.57 0.24
-12 6 7 1.25 2.25
-12 6 7 1.43 1.17
-12 6 7 0.83 0.23
-12 6 7 -1.74 39.79
12 -6 -7 0.82 0.24
12 -6 -7 1.45 0.3
12 -6 -7 0.88 3
12 -6 -7 0.79 1.27
12 -6 -7 0.2 0.1
12 -6 -7 1.12 0.26
12 6 -7 1.92 0.95
12 6 -7 0.43 0.9
12 6 -7 0.5 0.73
12 6 -7 0.4 0.33
12 6 -7 0.4 0.94
-12 -6 7 0.62 0.76
-12 -6 7 0.31 0.97
-12 -6 7 0.77 0.94
-12 -6 7 0.91 0.8
-12 -6 7 0.79 0.09
-12 -6 7 0.83 0.36
-12 -6 7 0.55 0.15
-12 -6 7 0.32 0.1
-12 -6 7 1.47 1.62
-12 6 8 0.57 0.24
-12 6 8 0.66 0.09
-12 6 8 0.64 0.28
-12 6 8 0.75 0.43
-12 6 8 1.34 4.44
-12 6 8 0.9 0.89
-12 6 8 0.32 0.6
-12 6 8 0.63 0.22
-12 6 8 -0.58 6.4
12 -6 -8 0.23 0.29
12 -6 -8 1.62 0.32
12 -6 -8 0.71 0.23
12 -6 -8 -0.66 4.74
12 -6 -8 0.15 1.1
12 -6 -8 0.46 0.23
12 6 -8 0.58 1
12 6 -8 1.51 0.97
12 6 -8 0.02 1.26
12 6 -8 0.21 0.55
12 6 -8 1.06 0.12
12 6 -8 0.48 0.32
12 6 -8 1.08 0.17
12 6 -8 0.3 0.1
12 6 -8 0.25 1.62
-12 -6 8 0.5 0.91
-12 -6 8 1.55 1.08
-12 -6 8 0.78 0.51
-12 -6 8 0.53 0.34
-12 -6 8 1.1 0.15
-12 -6 8 0.33 0.1
-12 6 9 1.29 0.38
-12 6 9 1.16 1.16
-12 6 9 -0.87 4.61
-12 6 9 -0.11 0.94
-12 6 9 -0.23 0.53
-12 6 9 0.06 0.18
-12 6 9 -0.24 4.42
12 -6 -9 0.13 0.48
12 -6 -9 0.14 0.04
12 -6 -9 0.55 0.32
12 -6 -9 -0.6 1.81
12 -6 -9 0.02 0.43
12 -6 -9 0.03 1.09
12 -6 -9 0.16 0.2
12 -6 -9 1.08 14.01
12 6 -9 -0.01 1.1
12 6 -9 0.26 0.45
12 6 -9 0.15 0.31
12 6 -9 0.1 0.07
12 6 -9 0.05 0.08
-12 -6 9 0.49 1.01
-12 -6 9 0.14 0.88
-12 -6 9 -0.06 0.41
-12 -6 9 0.74 0.1
-12 -6 9 0.14 0.31
-12 -6 9 0.31 0.09
-12 -6 9 0.09 0.08
-12 6 10 0.06 0.54
-12 6 10 -0.24 1.99
-12 6 10 0.02 0.85
-12 6 10 0 0.17
-12 6 10 0.2 3.16
12 -6 -10 0.42 0.95
12 -6 -10 2.18 0.9
12 -6 -10 -0.31 2.16
12 -6 -10 0.02 0.45
12 -6 -10 0.17 1.06
12 -6 -10 0.14 0.19
12 -6 -10 0.22 6.37
12 -6 -10 0.73 0.13
12 6 -10 1.12 5.74
12 6 -10 0.34 1.23
12 6 -10 0.5 0.38
12 6 -10 0.31 0.3
12 6 -10 0.09 0.06
12 6 -10 0.11 0.06
-12 -6 10 0.56 1.11
-12 -6 10 0.55 0.91
-12 -6 10 0.02 0.35
-12 -6 10 0.04 0.28
-12 -6 10 0.32 0.08
-12 -6 10 0.2 0.08
-12 8 1 0.88 0.47
-12 8 1 1.42 0.28
-12 8 1 0.7 1.81
-12 8 1 0.62 0.34
-12 8 1 0.62 0.35
-12 8 1 1.24 0.33
-12 8 1 0.84 0.72
-12 8 1 1.78 0.64
-12 8 1 1.32 0.3
-12 8 1 1.92 0.4
12 -8 -1 0.32 0.39
12 -8 -1 0.45 1.12
12 -8 -1 1.73 0.29
12 -8 -1 0.46 1.22
12 -8 -1 1.37 0.38
12 -8 -1 0.33 0.68
12 -8 -1 2.6 0.55
12 -8 -1 1.39 0.5
12 -8 -1 3.74 0.51
12 -8 -1 1.01 0.82
12 -8 -1 1 0.26
12 -8 -1 2.08 0.38
12 -8 -1 1.04 0.36
12 8 -1 0.69 0.52
12 8 -1 1.04 0.89
12 8 -1 0.88 1.12
12 8 -1 0.71 0.28
12 8 -1 1.16 0.42
12 8 -1 0.63 0.11
12 8 -1 3.01 1.16
-12 -8 1 1.39 0.61
-12 -8 1 1.01 1.06
-12 -8 1 1.39 1.17
-12 -8 1 1.17 0.27
-12 -8 1 0.95 0.41
-12 -8 1 1.07 0.15
-12 -8 1 2.33 1.14
-12 8 2 0.71 0.39
-12 8 2 3.56 0.48
-12 8 2 0.92 0.96
-12 8 2 0.68 0.39
-12 8 2 0.25 0.13
-12 8 2 0.39 0.28
-12 8 2 0.72 0.75
-12 8 2 0.57 0.68
-12 8 2 0.6 0.21
-12 8 2 0.58 0.33
12 -8 -2 0.38 0.38
12 -8 -2 0.46 1.03
12 -8 -2 0.94 0.87
12 -8 -2 5.47 1.31
12 -8 -2 0.86 0.41
12 -8 -2 0.71 1.29
12 -8 -2 0.78 0.16
12 -8 -2 1.82 0.34
12 -8 -2 0.63 0.74
12 -8 -2 1.5 0.26
12 -8 -2 1.26 0.28
12 -8 -2 0.52 0.32
12 8 -2 1.37 0.52
12 8 -2 0.73 0.71
12 8 -2 0.67 1.28
12 8 -2 1.01 0.32
12 8 -2 0.93 0.39
12 8 -2 0.5 0.11
12 8 -2 1.56 1.11
-12 -8 2 0.97 0.53
-12 -8 2 0.65 0.84
-12 -8 2 1.18 1.32
-12 -8 2 0.97 0.33
-12 -8 2 1.02 0.39
-12 -8 2 1.03 0.15
-12 -8 2 0.89 1.02
-12 8 3 2.21 0.68
-12 8 3 1.19 0.31
-12 8 3 1.01 1
-12 8 3 1.54 1
-12 8 3 0.84 1.59
-12 8 3 1.36 1.38
-12 8 3 1.32 0.37
-12 8 3 1.37 0.33
-12 8 3 2.39 0.74
-12 8 3 1.87 0.76
-12 8 3 1.41 0.23
-12 8 3 1.45 0.21
-12 8 3 1.42 0.35
12 -8 -3 1.22 0.5
12 -8 -3 1.33 1.26
12 -8 -3 1.72 0.32
12 -8 -3 1.82 0.69
12 -8 -3 0.64 2.18
12 -8 -3 1.8 0.22
12 -8 -3 1.03 0.28
12 -8 -3 1.94 0.77
12 -8 -3 0.77 0.19
12 -8 -3 1.44 0.23
12 -8 -3 2.3 0.41
12 8 -3 1.1 0.51
12 8 -3 0.69 0.71
12 8 -3 1.76 1.48
12 8 -3 0.87 0.33
12 8 -3 2.11 0.44
12 8 -3 2.29 0.26
12 8 -3 0.81 1.06
-12 -8 3 0.86 0.55
-12 -8 3 1.26 0.82
-12 -8 3 1.34 1.28
-12 -8 3 2.34 0.46
-12 -8 3 1.22 0.17
-12 -8 3 3.22 1.19
-12 8 4 0.2 0.99
-12 8 4 0.68 0.27
-12 8 4 0.45 1.48
-12 8 4 0.65 0.58
-12 8 4 0.26 1.18
-12 8 4 0.25 0.27
-12 8 4 0.1 0.57
-12 8 4 0.45 0.88
-12 8 4 0.24 0.14
-12 8 4 0.19 0.09
-12 8 4 0.39 0.29
12 -8 -4 0.61 0.71
12 -8 -4 -0.14 1.88
12 -8 -4 0.6 0.24
12 -8 -4 0.18 1.57
12 -8 -4 0.36 0.39
12 -8 -4 0.9 1.64
12 -8 -4 0.41 0.27
12 -8 -4 0.27 0.65
12 -8 -4 0.22 0.17
12 -8 -4 1.1 0.17
12 -8 -4 0.82 0.34
12 8 -4 0.79 0.8
12 8 -4 0.92 0.92
12 8 -4 0.77 0.3
12 8 -4 0.44 0.35
12 8 -4 0.51 0.11
12 8 -4 -0.01 1.11
-12 -8 4 0.28 0.58
-12 -8 4 -0.09 0.74
-12 -8 4 0.33 1.17
-12 -8 4 0.37 0.36
-12 -8 4 0.25 0.08
-12 -8 4 0.98 1.31
-12 8 5 0.95 1.88
-12 8 5 0.92 0.26
-12 8 5 0.78 1.85
-12 8 5 1.17 0.41
-12 8 5 0.46 1
-12 8 5 1.21 0.29
-12 8 5 0.9 0.53
-12 8 5 0.89 2.31
-12 8 5 0.73 0.19
-12 8 5 1.09 0.13
-12 8 5 0.9 0.31
-12 8 5 -0.9 25.45
12 -8 -5 -0.16 1.63
12 -8 -5 0.68 0.23
12 -8 -5 0.4 1.9
12 -8 -5 1.18 0.43
12 -8 -5 1.46 0.3
12 -8 -5 0.74 0.65
12 -8 -5 0.41 0.17
12 -8 -5 0.78 0.11
12 -8 -5 1.35 0.35
12 8 -5 0.31 0.85
12 8 -5 2.3 2.33
12 8 -5 1.36 0.42
12 8 -5 0.75 0.36
12 8 -5 0.96 0.15
12 8 -5 0.41 1.31
-12 -8 5 0.37 0.61
-12 -8 5 0.48 0.84
-12 -8 5 3.8 3.7
-12 -8 5 1.29 0.38
-12 -8 5 1.42 0.18
-12 -8 5 1.41 1.84
-12 8 6 0.45 4.47
-12 8 6 0.34 0.27
-12 8 6 1.24 2.04
-12 8 6 1.27 0.48
-12 8 6 0.29 0.89
-12 8 6 0.88 0.3
-12 8 6 1.08 0.55
-12 8 6 0.55 0.16
-12 8 6 0.32 0.06
-12 8 6 0.58 0.3
-12 8 6 0.76 6.91
12 -8 -6 0.87 3.56
12 -8 -6 0.44 0.23
12 -8 -6 0.25 1.92
12 -8 -6 1.19 0.37
12 -8 -6 0.55 0.24
12 -8 -6 0.85 0.59
12 -8 -6 0.65 0.15
12 -8 -6 0.64 0.08
12 -8 -6 0.73 0.32
12 -8 -6 8.02 42.86
12 8 -6 0.49 0.84
12 8 -6 0.33 0.84
12 8 -6 0.53 1.51
12 8 -6 0.78 0.6
12 8 -6 1.12 0.37
12 8 -6 1.68 0.21
12 8 -6 -0.08 1.83
-12 -8 6 0.54 0.7
-12 -8 6 0.54 0.94
-12 -8 6 0.31 0.34
-12 -8 6 1.06 0.15
-12 -8 6 0.84 3.67
-12 8 7 0.41 0.31
-12 8 7 1.24 2.15
-12 8 7 0.85 0.29
-12 8 7 0.76 0.87
-12 8 7 0 0.46
-12 8 7 0.09 0.28
-12 8 7 0.53 4.52
12 -8 -7 0.27 0.49
12 -8 -7 0.28 5.52
12 -8 -7 0.56 0.24
12 -8 -7 -0.13 2.12
12 -8 -7 0.52 0.22
12 -8 -7 0.17 0.98
12 -8 -7 0.29 0.27
12 -8 -7 0.25 0.57
12 -8 -7 0.04 0.3
12 -8 -7 1.08 9.24
12 8 -7 0.83 1.02
12 8 -7 0.25 0.85
12 8 -7 0.3 0.65
12 8 -7 0.31 0.07
12 8 -7 0.12 0.33
12 8 -7 0.25 3.48
-12 -8 7 0.6 0.85
-12 -8 7 0.06 0.95
-12 -8 7 0.15 0.81
-12 -8 7 0.05 0.33
-12 -8 7 0.31 0.15
-12 -8 7 0.18 0.09
-12 8 8 0.97 0.19
-12 8 8 0.45 0.5
-12 8 8 -0.02 2.72
-12 8 8 0.37 0.19
-12 8 8 0.13 0.89
-12 8 8 0.15 0.45
-12 8 8 0.13 0.27
-12 8 8 0.4 2.99
12 -8 -8 0.09 0.1
12 -8 -8 0.18 0.29
12 -8 -8 -0.71 3.79
12 -8 -8 0.08 0.91
12 -8 -8 0.05 0.48
12 -8 -8 0.39 0.31
12 -8 -8 0.24 5.81
12 8 -8 0.34 1.11
12 8 -8 0.18 0.91
12 8 -8 0.03 0.68
12 8 -8 0.12 0.75
12 8 -8 0.44 0.32
12 8 -8 0.3 0.11
-12 -8 8 0.21 1
-12 -8 8 0.28 0.82
-12 -8 8 0.15 0.54
-12 -8 8 0.16 0.32
-12 -8 8 0.09 0.08
-12 -8 8 0.19 0.08
-12 8 9 0.26 0.13
-12 8 9 0.01 0.57
-12 8 9 2.19 5.3
-12 8 9 0.15 0.92
-12 8 9 0.18 0.4
-12 8 9 0.08 0.25
-12 8 9 -0.05 2.73
12 -8 -9 0.08 0.4
12 -8 -9 0.41 0.4
12 -8 -9 0.13 6.39
12 -8 -9 -0.04 0.91
12 -8 -9 -0.03 0.44
12 -8 -9 0.05 0.29
12 -8 -9 -0.06 4.85
12 8 -9 0 1.25
12 8 -9 0.74 1.03
12 8 -9 0.09 1.06
12 8 -9 0.08 0.46
12 8 -9 0.12 0.17
12 8 -9 0.17 0.31
12 8 -9 0.28 0.08
12 8 -9 0.77 0.12
-12 -8 9 -0.05 1.1
-12 -8 9 -0.03 0.99
-12 -8 9 0.06 0.4
-12 -8 9 0.07 0.07
-12 -8 9 0.01 0.26
-12 -8 9 0.21 0.07
-12 -8 9 0.76 0.12
-12 10 1 1.26 0.53
-12 10 1 0.51 0.23
-12 10 1 1.78 4.02
-12 10 1 0.42 1.46
-12 10 1 0.53 0.7
-12 10 1 0.79 0.24
-12 10 1 0.8 0.34
-12 10 1 1.11 0.74
-12 10 1 1.63 0.82
-12 10 1 0.65 0.21
-12 10 1 0.68 0.18
-12 10 1 1.71 0.45
12 -10 -1 0.85 0.39
12 -10 -1 0.51 1.48
12 -10 -1 0.94 1.94
12 -10 -1 0.52 0.77
12 -10 -1 0.45 0.5
12 -10 -1 1.35 0.41
12 -10 -1 0.93 0.34
12 -10 -1 0.42 0.76
12 -10 -1 0.48 0.17
12 -10 -1 0.74 0.21
12 -10 -1 0.94 0.41
12 10 -1 1.21 0.5
12 10 -1 1.3 0.44
12 10 -1 1.01 0.63
12 10 -1 0.37 1.39
12 10 -1 0.53 0.26
12 10 -1 1.32 0.44
12 10 -1 0.6 0.1
12 10 -1 0.7 1.39
-12 -10 1 0.39 0.52
-12 -10 1 0.59 0.79
-12 -10 1 0.18 0.65
-12 -10 1 0.16 1.4
-12 -10 1 0.5 0.25
-12 -10 1 0.36 0.4
-12 -10 1 0.77 0.12
-12 -10 1 0.65 1.67
-12 10 2 0.59 0.52
-12 10 2 0.84 1.5
-12 10 2 0.14 0.21
-12 10 2 1.97 3.72
-12 10 2 0.32 0.32
-12 10 2 0.26 1.17
-12 10 2 0.95 1.28
-12 10 2 0.29 0.15
-12 10 2 0.63 0.35
-12 10 2 0.62 0.75
-12 10 2 0.11 0.79
-12 10 2 0.28 0.12
-12 10 2 0.44 0.39
12 -10 -2 0.43 0.52
12 -10 -2 0.85 1.58
12 -10 -2 0.13 0.24
12 -10 -2 0.94 1.7
12 -10 -2 0.26 0.33
12 -10 -2 -0.01 1.71
12 -10 -2 0.89 1
12 -10 -2 0.39 0.31
12 -10 -2 0.16 0.76
12 -10 -2 0.46 0.15
12 -10 -2 0.22 0.15
12 -10 -2 0.21 0.37
12 10 -2 0.73 0.54
12 10 -2 -0.14 1.27
12 10 -2 0.32 0.73
12 10 -2 0.98 1.52
12 10 -2 0.34 0.28
12 10 -2 0.45 0.4
12 10 -2 0.18 0.08
12 10 -2 0.04 1.62
-12 -10 2 1.89 0.6
-12 -10 2 -0.02 0.71
-12 -10 2 0.99 1.67
-12 -10 2 0.14 0.27
-12 -10 2 0.11 0.39
-12 -10 2 0.27 0.08
-12 -10 2 0.04 1.86
-12 10 3 0.37 0.54
-12 10 3 -0.19 1.56
-12 10 3 0.31 0.21
-12 10 3 0.66 3.55
-12 10 3 0.69 1.35
-12 10 3 0.17 0.35
-12 10 3 0.44 0.99
-12 10 3 1.05 0.21
-12 10 3 0.44 0.3
-12 10 3 0.3 0.61
-12 10 3 0.84 0.89
-12 10 3 0.53 0.11
-12 10 3 1.09 0.43
-12 10 3 -0.47 14.37
12 -10 -3 0.3 0.52
12 -10 -3 0.01 1.57
12 -10 -3 0.25 0.21
12 -10 -3 0.73 0.96
12 -10 -3 0.41 0.67
12 -10 -3 0.6 1.26
12 -10 -3 1.66 1.77
12 -10 -3 0.2 0.13
12 -10 -3 0.36 0.32
12 -10 -3 0.64 0.71
12 -10 -3 0.46 0.14
12 -10 -3 0.39 0.12
12 -10 -3 0.58 0.37
12 10 -3 0.57 0.57
12 10 -3 0.11 0.71
12 10 -3 0.19 1.83
12 10 -3 0.55 0.3
12 10 -3 0.76 0.4
12 10 -3 0.25 0.08
12 10 -3 -0.02 1.78
-12 -10 3 -0.08 0.55
-12 -10 3 -0.18 0.75
-12 -10 3 -0.21 1.6
-12 -10 3 0.42 0.26
-12 -10 3 0.2 0.35
-12 -10 3 0.37 0.09
-12 -10 3 1.07 2.34
-12 10 4 -0.13 0.73
-12 10 4 0.54 1.87
-12 10 4 0.06 0.21
-12 10 4 0.08 2.97
-12 10 4 -0.5 1.23
-12 10 4 0.26 1.41
-12 10 4 0.65 2.11
-12 10 4 0.29 0.85
-12 10 4 0.08 0.27
-12 10 4 0.1 0.62
-12 10 4 0.23 0.87
-12 10 4 0.3 0.08
-12 10 4 0.4 0.36
-12 10 4 0.28 6.3
12 -10 -4 0.18 0.61
12 -10 -4 1.08 2.06
12 -10 -4 0.16 0.2
12 -10 -4 0.5 1.08
12 -10 -4 0.12 0.26
12 -10 -4 0.04 0.64
12 -10 -4 0.57 0.88
12 -10 -4 0.29 0.14
12 -10 -4 0.14 0.08
12 -10 -4 0.11 0.34
12 10 -4 0 0.63
12 10 -4 0.23 0.74
12 10 -4 -0.24 1.2
12 10 -4 0.05 0.24
12 10 -4 0.13 0.37
12 10 -4 0.03 0.07
12 10 -4 0.39 2.2
-12 -10 4 0.05 0.6
-12 -10 4 0.58 0.82
-12 -10 4 -0.05 1.23
-12 -10 4 0.05 0.25
-12 -10 4 -0 0.28
-12 -10 4 0.13 0.08
-12 -10 4 -0.34 3.72
-12 10 5 0.11 1.42
-12 10 5 -0.25 2.53
-12 10 5 0.07 0.26
-12 10 5 0.32 2.66
-12 10 5 -0.3 2.25
-12 10 5 -0.08 0.93
-12 10 5 0.1 0.3
-12 10 5 -0 0.6
-12 10 5 0.29 1.02
-12 10 5 0.09 0.13
-12 10 5 0.69 0.09
-12 10 5 0.09 0.36
-12 10 5 -0.08 4.21
12 -10 -5 0.19 0.87
12 -10 -5 0.58 3.01
12 -10 -5 0.42 0.22
12 -10 -5 0.16 2.11
12 -10 -5 0.3 1.1
12 -10 -5 0.08 0.95
12 -10 -5 0.35 0.25
12 -10 -5 0.07 0.6
12 -10 -5 0.19 0.9
12 -10 -5 0.01 0.14
12 -10 -5 0.22 0.06
12 -10 -5 0.14 0.36
12 -10 -5 0.21 7.8
12 10 -5 -0.07 0.74
12 10 -5 -0.09 1.4
12 10 -5 0.09 0.29
12 10 -5 0.24 0.37
12 10 -5 0.08 0.07
12 10 -5 -0.06 3.1
-12 -10 5 0.33 0.67
-12 -10 5 0.28 0.95
-12 -10 5 0.72 2.49
-12 -10 5 0.17 0.37
-12 -10 5 0.07 0.07
-12 10 6 0.96 2.71
-12 10 6 0.62 0.28
-12 10 6 -0.1 2.39
-12 10 6 0.27 2.38
-12 10 6 0.17 1.03
-12 10 6 0.02 0.95
-12 10 6 0.24 0.39
-12 10 6 0.11 0.53
-12 10 6 -0.14 1.04
-12 10 6 0.04 0.11
-12 10 6 0.3 0.35
-12 10 6 0.35 3.71
12 -10 -6 0.04 2.04
12 -10 -6 -0.02 0.2
12 -10 -6 0.95 2.43
12 -10 -6 -0.05 0.46
12 -10 -6 0.53 0.28
12 -10 -6 -0.08 0.59
12 -10 -6 0.15 1.23
12 -10 -6 0.61 0.12
12 -10 -6 0.11 0.05
12 -10 -6 0.25 0.35
12 -10 -6 -0.59 5.18
12 10 -6 0.14 0.93
12 10 -6 -0.33 3.73
12 10 -6 0.06 0.49
12 10 -6 0.32 0.33
12 10 -6 0.04 0.07
12 10 -6 -0.18 6.22
-12 -10 6 -0.03 0.75
-12 -10 6 -0.25 0.89
-12 -10 6 -0.25 1.83
-12 -10 6 -0.01 0.58
-12 -10 6 0.06 0.07
-12 12 1 -0.01 0.44
-12 12 1 0.15 1.53
-12 12 1 -0.02 0.17
-12 12 1 0.28 2.4
-12 12 1 0.58 5.78
-12 12 1 0.12 1.04
-12 12 1 0.45 0.93
-12 12 1 0.15 0.88
-12 12 1 0.04 0.15
-12 12 1 0.13 0.31
-12 12 1 0.4 0.84
-12 12 1 0.39 1.01
-12 12 1 0.03 0.13
-12 12 1 0.09 0.09
-12 12 1 0.15 0.39
-12 12 1 -1.3 11.29
-12 12 1 0.28 1.62
12 -12 -1 0.21 1.83
12 -12 -1 1.77 3.78
12 -12 -1 -0.16 1.49
12 -12 -1 0.27 1.01
12 -12 -1 -0.18 0.85
12 -12 -1 0.1 0.29
12 -12 -1 0.11 0.31
12 -12 -1 0.16 0.77
12 -12 -1 0.16 0.91
12 -12 -1 0.12 0.1
12 -12 -1 0.26 0.14
12 -12 -1 0.09 0.44
12 -12 -1 0.05 0.32
12 12 -1 0.02 0.47
12 12 -1 0.34 0.2
12 12 -1 0.34 0.75
12 12 -1 -0.16 1.77
12 12 -1 0.2 0.22
12 12 -1 1.35 1.78
12 12 -1 0.04 0.33
12 12 -1 0.03 0.07
12 12 -1 0.23 2.26
-12 -12 1 0.07 0.53
-12 -12 1 0.08 0.29
-12 -12 1 0.01 0.73
-12 -12 1 0.29 1.77
-12 -12 1 0.02 0.22
-12 -12 1 0.07 0.06
-12 -12 1 0.17 3.45
-12 12 2 0.39 0.51
-12 12 2 0.02 1.97
-12 12 2 0.1 0.17
-12 12 2 0.38 2.22
-12 12 2 -0.09 0.88
-12 12 2 -0.08 1.16
-12 12 2 0.12 0.15
-12 12 2 0.03 0.29
-12 12 2 -0.02 0.71
-12 12 2 0.41 1.03
-12 12 2 0.06 0.1
-12 12 2 0.19 0.08
-12 12 2 0.11 0.42
-12 12 2 0.47 6.52
12 -12 -2 0.16 0.58
12 -12 -2 0.35 2.45
12 -12 -2 0.7 3.36
12 -12 -2 0.42 1.13
12 -12 -2 0.15 0.97
12 -12 -2 0.15 0.88
12 -12 -2 0.11 0.14
12 -12 -2 0.34 0.32
12 -12 -2 0.13 0.73
12 -12 -2 0.61 1.02
12 -12 -2 0.15 0.1
12 -12 -2 0.16 0.1
12 -12 -2 -0.04 0.41
12 -12 -2 2.61 34.18
12 -12 -2 0.43 1
12 12 -2 -0.05 0.5
12 12 -2 0.03 0.34
12 12 -2 0.31 0.71
12 12 -2 -0.02 1.59
12 12 -2 0.26 0.25
12 12 -2 0.27 0.3
12 12 -2 0.03 0.07
12 12 -2 0.81 3.07
-12 -12 2 -0.02 0.5
-12 -12 2 -0.17 0.83
-12 -12 2 0.09 0.77
-12 -12 2 0.28 1.76
-12 -12 2 0.03 0.24
-12 -12 2 0.24 0.06
-12 -12 2 0.78 3.87
-11 1 1 3.48 0.55
-11 1 1 4.07 0.64
-11 1 1 4.48 0.98
-11 1 1 5.59 0.83
-11 1 1 1.84 0.88
-11 1 1 4.38 0.58
-11 1 1 5.36 1.84
11 -1 -1 4.2 0.57
11 -1 -1 3.01 0.63
11 -1 -1 2.8 1.1
11 -1 -1 2.56 0.73
11 -1 -1 3.52 0.51
11 -1 -1 6.36 0.73
11 1 -1 3.29 0.87
11 1 -1 5.49 0.64
11 1 -1 3.47 0.58
11 1 -1 4.98 0.8
11 1 -1 3.3 0.35
-11 -1 1 3.24 1
-11 -1 1 3.76 0.47
-11 -1 1 5.96 0.79
-11 -1 1 6.46 0.83
-11 -1 1 2.59 0.3
-11 1 2 1.17 0.59
-11 1 2 1.62 0.39
-11 1 2 0.62 1.01
-11 1 2 0.92 0.51
-11 1 2 1.49 0.41
-11 1 2 0.96 0.22
11 -1 -2 0.29 0.59
11 -1 -2 0.31 0.62
11 -1 -2 1.61 0.4
11 -1 -2 0.16 0.8
11 -1 -2 1.58 0.56
11 -1 -2 0.74 0.41
11 -1 -2 0.58 0.14
11 -1 -2 0.32 0.18
11 1 -2 1.08 0.48
11 1 -2 1.19 0.18
11 1 -2 0.79 0.51
11 1 -2 0.26 0.64
11 1 -2 0.74 0.2
-11 -1 2 0.66 0.54
-11 -1 2 1.52 0.2
-11 -1 2 1.27 0.4
-11 -1 2 0.22 0.58
-11 -1 2 1.16 0.25
-11 -1 2 1.28 0.18
-11 1 3 0.7 0.46
-11 1 3 0.97 0.2
-11 1 3 1.35 0.28
-11 1 3 0.51 1.31
-11 1 3 1.41 0.63
-11 1 3 2.6 0.42
11 -1 -3 1.06 0.46
11 -1 -3 1.36 0.26
11 -1 -3 3.71 0.48
11 -1 -3 0.32 0.93
11 -1 -3 1.54 0.65
11 -1 -3 2.51 0.37
11 -1 -3 2.42 0.35
11 1 -3 1.17 0.42
11 1 -3 11.43 2.09
11 1 -3 2.09 0.31
-11 -1 3 1.99 0.47
-11 -1 3 12.31 2.4
-11 -1 3 1.21 0.28
-11 -1 3 2.75 0.32
-11 1 4 2.34 0.46
-11 1 4 4.33 0.44
-11 1 4 8.07 0.83
-11 1 4 3.89 1.6
-11 1 4 1.79 1.34
-11 1 4 3.57 0.42
-11 1 4 4.42 0.47
11 -1 -4 2.26 0.46
11 -1 -4 4.03 0.41
11 -1 -4 4.23 0.48
11 -1 -4 2.11 1.01
11 -1 -4 5 1.57
11 -1 -4 6.28 0.66
11 -1 -4 4.05 0.43
11 1 -4 6.43 0.79
11 1 -4 8.16 1.02
11 1 -4 3.07 0.37
11 1 -4 3.86 0.42
-11 -1 4 4.02 0.63
-11 -1 4 2.91 0.51
-11 -1 4 4.55 1.23
-11 -1 4 1.95 0.53
-11 -1 4 2.31 0.28
-11 -1 4 4.36 0.47
-11 1 5 0.89 0.62
-11 1 5 0.61 0.37
-11 1 5 0.82 0.19
-11 1 5 0.18 1.5
-11 1 5 1.68 0.22
-11 1 5 0.75 0.15
11 -1 -5 2.11 0.55
11 -1 -5 0.55 0.34
11 -1 -5 1.75 0.27
11 -1 -5 1.69 1.14
11 -1 -5 0.48 1.06
11 -1 -5 0.85 0.15
11 -1 -5 0.9 0.16
11 1 -5 1.84 0.48
11 1 -5 1.28 0.29
11 1 -5 2.39 1
11 1 -5 2.12 1.4
11 1 -5 1.83 0.21
11 1 -5 0.69 0.15
-11 -1 5 2.76 0.53
-11 -1 5 1.93 0.32
-11 -1 5 0.93 0.92
-11 -1 5 1.19 0.18
-11 -1 5 1.48 0.21
-11 1 6 1.59 0.42
-11 1 6 4.1 0.61
-11 1 6 3.62 0.42
-11 1 6 3.32 1.23
-11 1 6 1.42 2.14
-11 1 6 5.28 0.53
-11 1 6 7.71 0.75
-11 1 6 2.38 0.29
11 -1 -6 6.41 0.77
11 -1 -6 2.53 0.54
11 -1 -6 2.39 0.3
11 -1 -6 2.48 1.17
11 -1 -6 1.92 1.31
11 -1 -6 4.97 0.52
11 1 -6 -0.62 1.03
11 1 -6 2.47 0.58
11 1 -6 3.61 0.39
11 1 -6 2.58 1
11 1 -6 3.4 0.38
-11 -1 6 6.82 0.92
-11 -1 6 5.62 0.57
-11 -1 6 5.22 1.32
-11 -1 6 4.53 0.45
-11 -1 6 3.84 0.42
-11 1 7 1.41 0.55
-11 1 7 3.3 0.62
-11 1 7 1.37 0.23
-11 1 7 1.38 1.3
-11 1 7 3.7 0.45
-11 1 7 2.28 0.24
-11 1 7 2.75 0.32
11 -1 -7 3.62 0.84
11 -1 -7 2.71 0.62
11 -1 -7 1.03 0.2
11 -1 -7 0.96 1.21
11 -1 -7 1.49 1.42
11 -1 -7 1.73 0.33
11 -1 -7 2.27 0.24
11 1 -7 5.66 0.87
11 1 -7 1.96 0.68
11 1 -7 2.64 0.29
11 1 -7 2.36 0.98
11 1 -7 3.62 0.58
11 1 -7 2.44 0.27
11 1 -7 2.1 0.26
-11 -1 7 2.24 0.81
-11 -1 7 3.12 0.66
-11 -1 7 1.39 0.18
-11 -1 7 2.67 1.07
-11 -1 7 1.49 0.39
-11 -1 7 3.24 0.34
-11 -1 7 2.04 0.25
-11 1 8 0.54 0.82
-11 1 8 1.06 0.62
-11 1 8 0.77 0.2
-11 1 8 1.08 1.22
-11 1 8 0.39 0.23
-11 1 8 0.49 0.12
-11 1 8 0.89 0.17
11 -1 -8 0.19 0.96
11 -1 -8 -0.05 0.63
11 -1 -8 0.29 0.16
11 -1 -8 0.43 0.98
11 -1 -8 1.31 1.57
11 -1 -8 0.31 0.24
11 -1 -8 0.31 0.1
11 -1 -8 0.62 0.14
11 1 -8 0.11 0.46
11 1 -8 -0.04 0.7
11 1 -8 0.47 0.13
11 1 -8 0.41 0.86
11 1 -8 0.98 0.34
11 1 -8 0.61 0.12
11 1 -8 0.87 0.14
-11 -1 8 0.19 0.55
-11 -1 8 1.2 0.7
-11 -1 8 1.18 0.17
-11 -1 8 0.07 0.84
-11 -1 8 0.24 0.3
-11 -1 8 1.05 0.16
-11 -1 8 0.2 0.11
-11 1 9 2.04 1.16
-11 1 9 0.66 0.69
-11 1 9 1.4 0.61
-11 1 9 0.2 0.93
-11 1 9 0.42 1.65
-11 1 9 0.16 0.19
-11 1 9 0.08 0.17
11 -1 -9 1.56 1.01
11 -1 -9 0.77 0.81
11 -1 -9 0.11 0.18
11 -1 -9 0.28 0.85
11 -1 -9 -0.06 1.6
11 -1 -9 0.12 0.21
11 -1 -9 0.31 0.13
11 -1 -9 0.74 0.14
11 1 -9 0.19 0.71
11 1 -9 0.05 0.82
11 1 -9 1.03 0.16
11 1 -9 -0.09 0.9
11 1 -9 0.24 0.31
11 1 -9 0.54 0.12
-11 -1 9 0.09 0.53
-11 -1 9 0.64 0.74
-11 -1 9 0.3 0.15
-11 -1 9 0.06 0.85
-11 -1 9 0.54 0.31
-11 -1 9 0.23 0.13
-11 -1 9 0.98 0.16
-11 1 10 0.21 1.23
-11 1 10 -0 0.8
-11 1 10 0.08 0.72
-11 1 10 -0.4 3.76
-11 1 10 0.44 1.2
-11 1 10 0.11 0.22
-11 1 10 0.24 0.22
-11 1 10 0.2 0.1
11 -1 -10 0.27 1.17
11 -1 -10 0.11 1.09
11 -1 -10 0.92 1.08
11 -1 -10 0.15 0.87
11 -1 -10 0.32 1.79
11 -1 -10 0.4 1.72
11 -1 -10 0.23 0.2
11 -1 -10 0.24 0.17
11 -1 -10 0.09 0.09
11 1 -10 0.25 1
11 1 -10 0.67 1.21
11 1 -10 0.12 0.19
11 1 -10 0.69 0.99
11 1 -10 0.16 0.3
11 1 -10 0.17 0.12
11 1 -10 0.1 0.08
-11 -1 10 0.08 0.73
-11 -1 10 0.56 0.86
-11 -1 10 0.09 0.96
-11 -1 10 0.22 0.26
-11 -1 10 0.21 0.14
-11 -1 10 0.16 0.09
-11 -1 10 0.54 0.59
-11 1 11 0.34 1.3
-11 1 11 0.22 1.18
-11 1 11 0.11 0.85
-11 1 11 -0.27 3.45
-11 1 11 0.02 0.99
-11 1 11 0.11 0.22
-11 1 11 0.16 0.28
-11 1 11 0.1 0.08
-11 1 11 0.37 3.39
11 -1 -11 0.08 1.39
11 -1 -11 -0.11 0.93
11 -1 -11 0.36 2.11
11 -1 -11 0.41 1.61
11 -1 -11 0.15 0.22
11 -1 -11 0.35 0.21
11 -1 -11 0.15 0.08
11 1 -11 -0.04 1.42
11 1 -11 2.39 1.98
11 1 -11 0.15 0.88
11 1 -11 0.24 0.26
11 1 -11 0.28 0.15
11 1 -11 0.45 0.1
11 1 -11 0.02 1.53
-11 -1 11 -0.3 1.16
-11 -1 11 1.39 1.04
-11 -1 11 0.11 1
-11 -1 11 -0.3 1.83
-11 -1 11 0.13 0.23
-11 -1 11 0.14 0.17
-11 -1 11 0.34 0.09
-11 1 12 0.68 1.5
-11 1 12 0.38 1.48
-11 1 12 0.28 0.92
-11 1 12 -0.71 5.95
-11 1 12 0.22 0.91
-11 1 12 0.09 0.22
-11 1 12 0.11 0.37
-11 1 12 0.04 7.14
-11 1 12 0.04 0.07
-11 1 12 0.04 1.59
11 -1 -12 0.9 2.06
11 -1 -12 -0.01 1.01
11 -1 -12 -0.29 2.3
11 -1 -12 -0.07 1.38
11 -1 -12 0.1 0.21
11 -1 -12 0.23 0.22
11 -1 -12 0.06 0.07
11 1 -12 0.35 1.76
11 1 -12 -0.2 1.04
11 1 -12 -0.14 2.29
11 1 -12 0.13 0.22
11 1 -12 0.15 0.16
11 1 -12 0.23 0.08
11 1 -12 0.44 0.97
-11 -1 12 -0.16 1.44
-11 -1 12 -0.5 1.38
-11 -1 12 -0.12 0.9
-11 -1 12 0.1 1.4
-11 -1 12 0.06 0.23
-11 -1 12 0.08 0.21
-11 -1 12 0.29 0.08
-11 3 1 5.57 0.63
-11 3 1 4.08 0.66
-11 3 1 3.47 0.47
-11 3 1 3.62 0.42
-11 3 1 5.03 0.65
-11 3 1 3.62 0.94
-11 3 1 4.25 0.51
-11 3 1 3.2 0.56
-11 3 1 7.56 0.82
-11 3 1 3.77 0.48
11 -3 -1 5.5 0.63
11 -3 -1 4.56 0.66
11 -3 -1 4.71 0.57
11 -3 -1 3.74 1.28
11 -3 -1 5.12 0.68
11 -3 -1 6.63 0.74
11 -3 -1 4.39 0.54
11 3 -1 4.87 0.51
11 3 -1 4.75 0.77
11 3 -1 5.32 0.66
11 3 -1 5.67 0.58
-11 -3 1 9.21 1.12
-11 -3 1 5.8 0.6
-11 -3 1 4.36 0.46
-11 -3 1 5.02 0.61
-11 -3 1 4.63 0.48
-11 3 2 1.39 0.66
-11 3 2 1.28 0.31
-11 3 2 4.52 0.53
-11 3 2 1.68 0.18
-11 3 2 3.05 0.43
-11 3 2 2.38 0.34
11 -3 -2 2.65 0.63
11 -3 -2 4.45 1.19
11 -3 -2 1.5 0.3
11 -3 -2 3.11 0.33
11 -3 -2 2.6 0.61
11 -3 -2 3.75 0.48
11 -3 -2 1.47 0.28
11 3 -2 1.39 0.49
11 3 -2 1.22 0.91
11 3 -2 1.78 0.32
11 3 -2 1.99 0.25
-11 -3 2 1.66 0.51
-11 -3 2 1.85 0.36
-11 -3 2 2.05 0.25
-11 3 3 -0.16 0.38
-11 3 3 0.58 1.93
-11 3 3 0.53 0.22
-11 3 3 0.59 0.28
-11 3 3 0.97 0.82
-11 3 3 1.42 0.29
-11 3 3 0.69 0.22
11 -3 -3 1.55 0.36
11 -3 -3 0.89 1.53
11 -3 -3 1.12 0.29
11 -3 -3 0.88 0.28
11 -3 -3 0.92 0.83
11 -3 -3 2.31 0.36
11 3 -3 0.29 0.45
11 3 -3 0.78 0.76
11 3 -3 1.13 0.63
11 3 -3 0.59 0.25
-11 -3 3 1.12 0.46
-11 -3 3 4.33 1
-11 -3 3 1.4 0.76
-11 -3 3 0.31 0.23
-11 -3 3 0.54 0.13
-11 3 4 1.54 0.31
-11 3 4 1.13 0.54
-11 3 4 1.75 0.62
-11 3 4 3.64 0.44
-11 3 4 1.34 0.38
-11 3 4 0.78 0.91
-11 3 4 3.26 0.39
-11 3 4 2 0.28
11 -3 -4 5.32 0.68
11 -3 -4 1.42 0.46
11 -3 -4 1.03 0.62
11 -3 -4 4.61 0.51
11 -3 -4 1.72 0.38
11 -3 -4 2.7 0.94
11 -3 -4 4.37 0.47
11 -3 -4 4.37 0.49
11 3 -4 6.7 0.89
11 3 -4 1.34 1.03
11 3 -4 1.93 0.46
-11 -3 4 3.28 1.15
-11 -3 4 3.79 0.68
-11 -3 4 6.3 0.65
-11 3 5 5.88 0.87
-11 3 5 5.06 0.64
-11 3 5 7.3 0.73
-11 3 5 4.83 0.55
-11 3 5 11.41 1.24
-11 3 5 5.85 1.8
-11 3 5 6.42 0.65
-11 3 5 4.37 0.43
11 -3 -5 5.12 0.78
11 -3 -5 5.54 0.66
11 -3 -5 6.71 0.7
11 -3 -5 5.72 0.63
11 -3 -5 12.08 1.31
11 -3 -5 10.53 2.19
11 -3 -5 3.95 0.43
11 -3 -5 8.12 0.79
11 3 -5 8.52 1.08
11 3 -5 7.95 1.12
11 3 -5 5.52 0.57
-11 -3 5 6.19 0.87
-11 -3 5 5.57 1.14
-11 -3 5 3.93 0.87
-11 -3 5 5.18 0.54
-11 3 6 4.98 0.85
-11 3 6 4.94 0.61
-11 3 6 4.34 0.51
-11 3 6 2.76 0.59
-11 3 6 2.47 5.14
-11 3 6 4.07 0.43
-11 3 6 4.97 0.47
11 -3 -6 1.46 0.66
11 -3 -6 3.47 0.5
11 -3 -6 5.31 0.52
11 -3 -6 4.54 0.53
11 -3 -6 2.17 0.48
11 -3 -6 7.56 0.77
11 3 -6 3.26 0.75
11 3 -6 7.67 1.71
11 3 -6 3.77 0.4
-11 -3 6 8.29 1.1
-11 -3 6 3.61 1
-11 -3 6 9.11 0.87
-11 -3 6 5.82 0.6
-11 -3 6 6.3 0.81
-11 3 7 0.05 0.75
-11 3 7 1.12 0.36
-11 3 7 0.35 0.23
-11 3 7 0.66 1.28
-11 3 7 0.2 1.64
-11 3 7 0.3 0.13
-11 3 7 0.49 0.14
11 -3 -7 0.63 1.2
11 -3 -7 1.11 0.4
11 -3 -7 0.35 0.2
11 -3 -7 0.96 1.25
11 -3 -7 0.73 0.49
11 -3 -7 0.79 0.11
11 -3 -7 0.35 0.06
11 -3 -7 0.04 0.1
11 3 -7 0.13 0.85
11 3 -7 0.48 0.52
11 3 -7 1.01 0.17
11 3 -7 0.42 0.12
-11 -3 7 0.89 0.68
-11 -3 7 0.27 0.85
-11 -3 7 2.74 0.57
-11 -3 7 1.17 0.17
-11 -3 7 1.82 0.23
-11 -3 7 1.69 0.49
-11 3 8 0.81 1.14
-11 3 8 0.64 0.47
-11 3 8 0.66 0.25
-11 3 8 1.45 1.52
-11 3 8 0.17 1.27
-11 3 8 1.55 0.18
-11 3 8 2.3 0.27
11 -3 -8 1.86 2.02
11 -3 -8 0.84 0.56
11 -3 -8 0.17 0.22
11 -3 -8 1.03 1.41
11 -3 -8 1.58 0.61
11 -3 -8 2.84 1.7
11 -3 -8 0.53 0.13
11 -3 -8 0.96 0.19
11 -3 -8 1.45 0.21
11 3 -8 0.35 1.05
11 3 -8 0.95 0.85
11 3 -8 0.36 0.09
11 3 -8 0.64 0.96
11 3 -8 1.18 0.44
11 3 -8 1.79 0.22
11 3 -8 0.75 0.14
-11 -3 8 0.78 1.93
-11 -3 8 0.87 0.83
-11 -3 8 2.22 0.22
-11 -3 8 0.17 0.92
-11 -3 8 0.75 0.38
-11 -3 8 1.19 0.17
-11 -3 8 0.85 0.15
-11 3 9 1.1 1.91
-11 3 9 1.15 0.59
-11 3 9 0.23 1.38
-11 3 9 0.14 1.01
-11 3 9 1.42 0.2
11 -3 -9 -0.63 2.96
11 -3 -9 0.23 0.72
11 -3 -9 0.1 0.32
11 -3 -9 0.63 1.16
11 -3 -9 -0.18 0.6
11 -3 -9 0 1.31
11 -3 -9 0.6 0.32
11 -3 -9 0.06 0.11
11 3 -9 0.34 0.66
11 3 -9 0.24 0.95
11 3 -9 0.86 0.1
11 3 -9 0.3 0.97
11 3 -9 0.21 0.36
11 3 -9 0.16 0.1
11 3 -9 0.87 0.14
-11 -3 9 0.1 0.93
-11 -3 9 1.28 0.88
-11 -3 9 0.4 0.06
-11 -3 9 0.33 0.82
-11 -3 9 0.7 0.36
-11 -3 9 0.88 0.15
-11 -3 9 0.16 0.1
-11 3 10 -0.75 2.7
-11 3 10 0.11 0.76
-11 3 10 0.67 1.15
-11 3 10 0.21 0.75
-11 3 10 0.01 0.81
-11 3 10 -1.41 7
-11 3 10 0.04 0.09
11 -3 -10 0.98 3.94
11 -3 -10 2.19 1.21
11 -3 -10 0.14 0.87
11 -3 -10 0.29 0.6
11 -3 -10 0.37 1.11
11 -3 -10 0.06 0.1
11 -3 -10 0.1 0.1
11 3 -10 0.89 0.64
11 3 -10 -0.38 1.16
11 3 -10 -0.04 0.97
11 3 -10 0.19 0.32
11 3 -10 0.1 0.09
11 3 -10 0.11 0.09
-11 -3 10 0.82 0.69
-11 -3 10 0.19 1.03
-11 -3 10 0.78 1.02
-11 -3 10 0.07 0.32
-11 -3 10 0.06 0.12
-11 -3 10 0.63 0.11
-11 3 11 -0.02 3.52
-11 3 11 -0.19 1.18
-11 3 11 -0.06 0.87
-11 3 11 -0.25 1
-11 3 11 0.02 0.85
-11 3 11 0.03 0.24
-11 3 11 -0.68 4.16
-11 3 11 0.01 0.09
11 -3 -11 0.85 5.09
11 -3 -11 -0.04 0.8
11 -3 -11 0.11 0.7
11 -3 -11 0.25 1.01
11 -3 -11 0.17 0.14
11 -3 -11 -0.52 20.37
11 -3 -11 0.07 0.08
11 3 -11 0.09 0.78
11 3 -11 -0.12 1.78
11 3 -11 0.15 0.98
11 3 -11 0.17 0.29
11 3 -11 0.14 0.11
11 3 -11 0.07 0.08
-11 -3 11 0.01 0.68
-11 -3 11 -0.07 1.11
-11 -3 11 -0.06 0.89
-11 -3 11 0.1 0.3
-11 -3 11 0.19 0.13
-11 -3 11 0.05 0.08
-11 5 1 1.44 0.38
-11 5 1 4.02 0.83
-11 5 1 2.6 0.39
-11 5 1 1.8 0.87
-11 5 1 1.5 0.45
-11 5 1 1.78 0.46
-11 5 1 8.21 1.41
-11 5 1 1.46 0.39
-11 5 1 1.33 0.49
-11 5 1 2.13 0.35
11 -5 -1 3.07 0.3
11 -5 -1 1.04 0.35
11 -5 -1 2.87 0.75
11 -5 -1 2.83 0.42
11 -5 -1 1.76 0.86
11 -5 -1 1.34 0.44
11 -5 -1 0.86 0.44
11 -5 -1 8.87 1.34
11 -5 -1 1.75 0.41
11 -5 -1 1.38 0.48
11 -5 -1 3.58 0.49
11 -5 -1 1.58 0.31
11 5 -1 2.61 0.99
11 5 -1 1.97 0.73
11 5 -1 0.8 0.29
11 5 -1 1.65 0.49
11 5 -1 0.94 0.15
11 5 -1 1.41 0.79
-11 -5 1 0.69 0.52
-11 -5 1 1.66 0.75
-11 -5 1 1.85 0.47
-11 -5 1 1.81 0.22
-11 -5 1 1.52 0.78
-11 5 2 3.39 0.6
-11 5 2 0.33 0.67
-11 5 2 6.43 0.99
-11 5 2 2.65 1.76
-11 5 2 1.14 0.12
-11 5 2 1.15 0.32
-11 5 2 1.37 0.57
-11 5 2 0.44 0.38
-11 5 2 1.05 0.29
11 -5 -2 0.62 0.39
11 -5 -2 1.13 0.75
11 -5 -2 2.03 0.35
11 -5 -2 2.49 0.7
11 -5 -2 1.39 0.17
11 -5 -2 0.87 0.31
11 -5 -2 1.27 0.55
11 -5 -2 0.36 0.25
11 -5 -2 0.82 0.25
11 5 -2 0.52 0.88
11 5 -2 1.76 0.34
11 5 -2 1.24 0.46
11 5 -2 1.25 0.18
11 5 -2 1.82 0.75
-11 -5 2 0.65 0.5
-11 -5 2 0.24 0.85
-11 -5 2 1 0.42
-11 -5 2 0.46 0.12
-11 -5 2 0.71 0.76
-11 5 3 1.86 0.85
-11 5 3 0.75 1.13
-11 5 3 3.71 0.48
-11 5 3 0.92 0.97
-11 5 3 4.09 0.55
-11 5 3 1.56 0.29
-11 5 3 1.41 0.71
-11 5 3 1.2 0.25
-11 5 3 1.77 0.3
-11 5 3 1.72 0.32
11 -5 -3 1.78 0.83
11 -5 -3 2.16 0.33
11 -5 -3 1.76 1.01
11 -5 -3 2.82 0.45
11 -5 -3 1.32 0.29
11 -5 -3 1.41 0.75
11 -5 -3 1.4 0.26
11 -5 -3 1.82 0.4
11 -5 -3 1.92 0.32
11 5 -3 2 0.88
11 5 -3 1.62 0.74
11 5 -3 2.42 0.4
11 5 -3 1.51 0.45
11 5 -3 4.04 0.43
11 5 -3 3.01 0.79
-11 -5 3 0.48 0.48
-11 -5 3 1.62 0.97
-11 -5 3 3.61 0.54
-11 -5 3 4.5 0.47
-11 -5 3 1.98 0.73
-11 5 4 3.63 2.24
-11 5 4 3.16 0.45
-11 5 4 3.01 1.28
-11 5 4 3.39 0.49
-11 5 4 4.17 0.45
-11 5 4 5.86 0.61
-11 5 4 3.69 0.4
-11 5 4 4.4 0.52
11 -5 -4 6.79 1.92
11 -5 -4 5.9 0.68
11 -5 -4 5.6 1.39
11 -5 -4 4.17 0.46
11 -5 -4 4.36 0.48
11 -5 -4 4.07 0.45
11 -5 -4 4.39 0.51
11 5 -4 1.2 0.58
11 5 -4 2.65 0.85
11 5 -4 5.84 2.32
11 5 -4 2.07 0.42
11 5 -4 4.59 0.64
11 5 -4 6.91 0.7
11 5 -4 7.08 1.05
-11 -5 4 3.46 0.68
-11 -5 4 2.62 0.9
-11 -5 4 1.96 0.47
-11 -5 4 4.05 0.56
-11 -5 4 5.34 0.55
-11 -5 4 6.91 1.01
-11 5 5 2.2 0.36
-11 5 5 1.57 1.2
-11 5 5 1.02 1.53
-11 5 5 4.59 0.5
-11 5 5 1.78 0.18
-11 5 5 1.41 0.28
11 -5 -5 0.73 0.51
11 -5 -5 1.51 0.31
11 -5 -5 0.89 1.19
11 -5 -5 3.06 0.36
11 -5 -5 2.02 0.22
11 -5 -5 2.69 0.35
11 5 -5 2.13 0.69
11 5 -5 1.23 0.73
11 5 -5 1.68 0.62
11 5 -5 1.46 0.42
11 5 -5 2.16 0.72
-11 -5 5 2.17 0.67
-11 -5 5 1.26 0.74
-11 -5 5 1.61 0.67
-11 -5 5 1.87 0.39
-11 -5 5 1.86 0.23
-11 -5 5 5.24 0.86
-11 5 6 1.29 0.33
-11 5 6 1.29 0.55
-11 5 6 1.11 0.29
-11 5 6 1.4 0.4
-11 5 6 0.74 1.91
-11 5 6 0.54 1.1
-11 5 6 2.38 0.25
-11 5 6 1.07 0.17
-11 5 6 0.96 0.24
11 -5 -6 1.79 0.33
11 -5 -6 1.21 0.28
11 -5 -6 1.05 2.18
11 -5 -6 0.86 1.35
11 -5 -6 1.31 0.13
11 -5 -6 0.92 0.23
11 5 -6 1.47 0.77
11 5 -6 1.4 0.89
11 5 -6 1.54 0.75
11 5 -6 0.83 0.09
11 5 -6 1.07 0.39
11 5 -6 2 0.69
-11 -5 6 0.69 0.66
-11 -5 6 1.04 0.9
-11 -5 6 1.35 0.84
-11 -5 6 1.27 0.36
-11 -5 6 1.34 0.19
-11 -5 6 3.82 0.83
-11 5 7 1.08 0.27
-11 5 7 0.51 0.08
-11 5 7 2.26 0.36
-11 5 7 0.93 0.4
-11 5 7 -0.01 3.37
-11 5 7 1.04 0.95
-11 5 7 1.02 0.24
-11 5 7 51.94 68.09
11 -5 -7 1.46 0.31
11 -5 -7 1.53 0.22
11 -5 -7 1.64 0.31
11 -5 -7 0.85 0.35
11 -5 -7 0.63 3.36
11 -5 -7 0.81 1.27
11 -5 -7 1.36 0.24
11 5 -7 3.26 0.99
11 5 -7 0.69 0.9
11 5 -7 0.47 1.26
11 5 -7 1.45 0.74
11 5 -7 0.31 0.04
11 5 -7 0.75 0.36
11 5 -7 1.27 0.2
11 5 -7 0.44 0.11
11 5 -7 0.9 0.77
-11 -5 7 2.29 0.88
-11 -5 7 0.94 0.94
-11 -5 7 4.05 3.2
-11 -5 7 1.59 0.54
-11 -5 7 0.47 0.06
-11 -5 7 1 0.33
-11 -5 7 0.73 0.14
-11 -5 7 0.65 0.13
-11 -5 7 0.49 1.53
-11 5 8 0.94 0.35
-11 5 8 0.5 0.47
-11 5 8 0.21 0.79
-11 5 8 0.23 0.21
-11 5 8 -0.16 5.61
11 -5 -8 0.23 0.44
11 -5 -8 0.3 0.06
11 -5 -8 0.77 0.29
11 -5 -8 0.52 1.6
11 -5 -8 0.12 0.33
11 -5 -8 0.11 1.12
11 -5 -8 0.35 0.19
11 5 -8 1.16 0.97
11 5 -8 0.16 0.46
11 5 -8 0.15 0.33
11 5 -8 0.48 0.12
11 5 -8 0.23 0.1
11 5 -8 0.37 2.03
-11 -5 8 0.28 0.9
-11 -5 8 0.79 0.99
-11 -5 8 1.14 0.46
-11 -5 8 0.35 0.3
-11 -5 8 0.24 0.1
-11 -5 8 0.39 0.11
-11 5 9 0.96 0.51
-11 5 9 1.7 1.84
-11 5 9 0.4 0.78
-11 5 9 0.42 0.2
-11 5 9 0.61 4.17
11 -5 -9 0.39 0.68
11 -5 -9 0.42 0.53
11 -5 -9 0.45 1.55
11 -5 -9 0.26 0.37
11 -5 -9 0.1 0.91
11 -5 -9 0.64 0.2
11 -5 -9 -0.07 8.13
11 -5 -9 0.65 0.14
11 5 -9 -0.19 1.8
11 5 -9 1.87 1.14
11 5 -9 0.31 0.4
11 5 -9 0.28 0.32
11 5 -9 0.23 0.1
11 5 -9 0.52 0.11
-11 -5 9 0.83 1.02
-11 -5 9 0.44 0.88
-11 -5 9 0.52 0.38
-11 -5 9 0.46 0.3
-11 -5 9 0.43 0.12
-11 -5 9 0.76 0.13
-11 5 10 0.3 0.66
-11 5 10 1.54 1.95
-11 5 10 0.05 0.79
-11 5 10 0.39 0.18
-11 5 10 0.33 2.58
-11 5 10 0.25 0.11
11 -5 -10 0.01 1.54
11 -5 -10 0 0.38
11 -5 -10 -0.04 0.93
11 -5 -10 0.32 0.79
11 -5 -10 0.18 0.18
11 -5 -10 -0.12 4.87
11 -5 -10 0.37 0.12
11 5 -10 0.91 0.96
11 5 -10 0.81 1.25
11 5 -10 0.13 0.35
11 5 -10 0.09 0.29
11 5 -10 0.11 0.08
11 5 -10 0.19 0.08
-11 -5 10 1.92 2.31
-11 -5 10 0.71 1.16
-11 -5 10 0.18 0.84
-11 -5 10 0.18 0.33
-11 -5 10 0.41 0.29
-11 -5 10 0.17 0.1
-11 -5 10 0.12 0.08
-11 5 11 0.54 2.39
-11 5 11 -0.57 1.46
-11 5 11 0.05 0.46
-11 5 11 -0.17 0.86
-11 5 11 1.2 2.37
-11 5 11 0.1 0.16
-11 5 11 -0.42 2.21
-11 5 11 0.36 0.11
11 -5 -11 0.36 1
11 -5 -11 -0.03 0.42
11 -5 -11 0.05 0.93
11 -5 -11 0.11 0.16
11 -5 -11 -0.32 3.61
11 -5 -11 0.08 0.1
11 5 -11 0 0.73
11 5 -11 0.19 1.65
11 5 -11 -0.1 1.06
11 5 -11 0.08 0.29
11 5 -11 0.12 0.27
11 5 -11 0.01 0.08
11 5 -11 0.02 0.07
-11 -5 11 0.4 1.06
-11 -5 11 0.55 1.28
-11 -5 11 0.39 1.01
-11 -5 11 0.05 0.3
-11 -5 11 0.09 0.25
-11 -5 11 -0.01 0.1
-11 -5 11 0.03 0.07
-11 7 1 1.67 0.46
-11 7 1 1.08 0.3
-11 7 1 0.5 1.09
-11 7 1 0.97 0.33
-11 7 1 1.27 0.26
-11 7 1 0.88 0.33
-11 7 1 1.16 0.33
-11 7 1 1.41 0.71
-11 7 1 0.87 0.53
-11 7 1 1.07 0.32
-11 7 1 1.59 0.35
11 -7 -1 1 0.42
11 -7 -1 0.51 0.85
11 -7 -1 0.97 0.26
11 -7 -1 0.96 1
11 -7 -1 0.94 0.35
11 -7 -1 2.09 0.73
11 -7 -1 3.27 0.49
11 -7 -1 2.15 0.53
11 -7 -1 1.62 0.37
11 -7 -1 1.81 0.81
11 -7 -1 3.29 0.44
11 -7 -1 1.11 0.33
11 -7 -1 1.56 0.37
11 7 -1 2.18 0.56
11 7 -1 1.89 0.92
11 7 -1 0.84 0.95
11 7 -1 0.55 0.27
11 7 -1 1 0.4
11 7 -1 0.94 0.14
11 7 -1 1.43 0.99
-11 -7 1 1.99 0.61
-11 -7 1 2.91 1.06
-11 -7 1 1.15 1
-11 -7 1 0.59 0.27
-11 -7 1 1.44 0.42
-11 -7 1 1.74 0.21
-11 -7 1 2.27 0.95
-11 7 2 6.91 0.87
-11 7 2 6.06 0.69
-11 7 2 5.11 1
-11 7 2 5.87 1.26
-11 7 2 5.1 0.69
-11 7 2 3.89 0.48
-11 7 2 4.97 0.87
-11 7 2 3.55 0.74
-11 7 2 4.17 0.47
-11 7 2 4.66 0.58
11 -7 -2 8.69 1.02
11 -7 -2 6.98 1.26
11 -7 -2 6.8 0.75
11 -7 -2 6.1 1.17
11 -7 -2 4.86 1.02
11 -7 -2 7.5 0.97
11 -7 -2 10.94 1.83
11 -7 -2 6.19 0.62
11 -7 -2 5.86 0.65
11 -7 -2 8.64 1.21
11 -7 -2 6.25 0.67
11 -7 -2 4.79 0.56
11 -7 -2 7.87 0.86
11 7 -2 7.41 1
11 7 -2 5.83 1.03
11 7 -2 6.54 1.51
11 7 -2 5.35 0.66
11 7 -2 6.53 0.78
11 7 -2 7.04 0.7
11 7 -2 3.44 1
-11 -7 2 5.81 0.83
-11 -7 2 2.26 0.91
-11 -7 2 7.36 1.68
-11 -7 2 7.75 0.87
-11 -7 2 5.95 0.6
-11 -7 2 3.72 1
-11 7 3 4.04 0.85
-11 7 3 2.88 0.42
-11 7 3 2.09 0.62
-11 7 3 2.1 1.39
-11 7 3 2.51 0.38
-11 7 3 1.49 0.65
-11 7 3 1.98 0.71
-11 7 3 2.58 0.32
-11 7 3 1.66 0.23
-11 7 3 1.96 0.36
11 -7 -3 2.39 0.69
11 -7 -3 2.84 1.2
11 -7 -3 2.22 0.36
11 -7 -3 1.76 1.21
11 -7 -3 1.29 0.44
11 -7 -3 1.13 2.03
11 -7 -3 2.27 0.34
11 -7 -3 2 0.74
11 -7 -3 2.67 0.33
11 -7 -3 2.01 0.27
11 -7 -3 2.82 0.43
11 7 -3 2.16 0.83
11 7 -3 5.08 1.31
11 7 -3 1.68 0.37
11 7 -3 1.65 0.4
11 7 -3 1.49 0.19
11 7 -3 1.7 0.92
-11 -7 3 2.29 0.63
-11 -7 3 2.94 0.88
-11 -7 3 0.83 0.99
-11 -7 3 2.04 0.41
-11 -7 3 2.04 0.24
-11 -7 3 5.06 1.17
-11 7 4 2.08 1.31
-11 7 4 1.5 0.3
-11 7 4 0.52 1.41
-11 7 4 2.47 0.48
-11 7 4 5.69 1.44
-11 7 4 1.68 0.33
-11 7 4 1.22 0.56
-11 7 4 2.46 0.93
-11 7 4 1 0.19
-11 7 4 1.48 0.18
-11 7 4 1.6 0.34
11 -7 -4 1.94 1.09
11 -7 -4 1.9 0.33
11 -7 -4 0.57 1.39
11 -7 -4 1.87 0.44
11 -7 -4 2.01 0.34
11 -7 -4 1.11 0.62
11 -7 -4 1.19 0.21
11 -7 -4 1.65 0.21
11 -7 -4 1.15 0.33
11 7 -4 0.78 0.79
11 7 -4 0.87 1.01
11 7 -4 1.91 0.39
11 7 -4 1.68 0.39
11 7 -4 0.82 0.14
11 7 -4 0.89 0.93
-11 -7 4 0.93 0.59
-11 -7 4 3.15 0.91
-11 -7 4 2.09 1.83
-11 -7 4 1.55 0.38
-11 -7 4 1.88 0.22
-11 -7 4 2.39 1.11
-11 7 5 0.63 2.46
-11 7 5 0.42 0.28
-11 7 5 1.33 1.67
-11 7 5 2.78 0.62
-11 7 5 0.74 0.92
-11 7 5 1.1 0.29
-11 7 5 0.66 0.49
-11 7 5 1.43 0.24
-11 7 5 1.43 0.16
-11 7 5 0.69 0.28
-11 7 5 -1.29 24.18
11 -7 -5 0.26 2.15
11 -7 -5 1.47 0.29
11 -7 -5 0.91 1.63
11 -7 -5 3.92 0.59
11 -7 -5 1.06 0.27
11 -7 -5 0.39 0.56
11 -7 -5 1.05 0.2
11 -7 -5 0.64 0.1
11 -7 -5 0.71 0.28
11 7 -5 3.63 0.82
11 7 -5 0.71 0.8
11 7 -5 3.05 2.71
11 7 -5 0.81 0.51
11 7 -5 0.82 0.34
11 7 -5 0.63 0.12
11 7 -5 0.39 1.11
-11 -7 5 2.84 0.76
-11 -7 5 0.36 0.84
-11 -7 5 0.52 1.32
-11 -7 5 0.51 0.32
-11 -7 5 0.86 0.13
-11 -7 5 1.77 1.53
-11 7 6 1.08 4.14
-11 7 6 4.81 0.6
-11 7 6 0.99 1.72
-11 7 6 2.56 0.39
-11 7 6 2.04 0.96
-11 7 6 4.75 0.6
-11 7 6 2.08 0.54
-11 7 6 1.54 0.22
-11 7 6 2.3 0.37
-11 7 6 0.84 5.02
11 -7 -6 2.22 4.4
11 -7 -6 2.18 0.35
11 -7 -6 1.36 1.73
11 -7 -6 1.5 0.31
11 -7 -6 1.26 1.01
11 -7 -6 3.52 0.43
11 -7 -6 1.53 0.59
11 -7 -6 3.22 0.32
11 -7 -6 2.62 0.4
11 -7 -6 -2.49 24.54
11 7 -6 1.04 0.88
11 7 -6 0.97 0.82
11 7 -6 1.67 0.71
11 7 -6 2.57 0.26
11 7 -6 2.04 0.4
11 7 -6 1.04 1.77
-11 -7 6 1.64 0.8
-11 -7 6 2.65 0.99
-11 -7 6 2.01 0.4
-11 -7 6 1.88 0.23
-11 7 7 0.09 0.2
-11 7 7 1.01 0.38
-11 7 7 0.23 2.11
-11 7 7 0.49 0.23
-11 7 7 0.02 0.86
-11 7 7 0.18 0.43
-11 7 7 0.3 0.26
-11 7 7 0.49 3.83
11 -7 -7 0.97 0.13
11 -7 -7 -0 0.23
11 -7 -7 -0.16 2.6
11 -7 -7 0.13 0.85
11 -7 -7 0.07 0.48
11 -7 -7 0.43 0.28
11 -7 -7 -0.16 6.58
11 7 -7 0.8 1.02
11 7 -7 0.14 0.81
11 7 -7 0.1 0.71
11 7 -7 0.44 0.78
11 7 -7 1.24 0.15
11 7 -7 0.23 0.3
11 7 -7 0.26 0.14
-11 -7 7 0.63 0.89
-11 -7 7 0.37 0.91
-11 -7 7 0.07 0.54
-11 -7 7 0.68 0.09
-11 -7 7 0.24 0.31
-11 -7 7 0.35 0.12
-11 -7 7 1.13 0.16
-11 7 8 0.57 0.19
-11 7 8 0.05 0.45
-11 7 8 0.82 1.6
-11 7 8 0.69 3.63
-11 7 8 0.09 0.78
-11 7 8 0.07 0.37
-11 7 8 0.14 0.24
-11 7 8 0.32 2.47
11 -7 -8 0.57 0.32
11 -7 -8 0.17 0.31
11 -7 -8 -0.13 4.99
11 -7 -8 0.02 0.83
11 -7 -8 0.11 0.43
11 -7 -8 0.2 0.28
11 -7 -8 -0.22 4.61
11 7 -8 0.32 1.06
11 7 -8 0.36 0.85
11 7 -8 0.85 1.12
11 7 -8 0.6 0.5
11 7 -8 0.64 0.18
11 7 -8 0.11 0.29
11 7 -8 0.12 0.09
11 7 -8 0.09 0.08
-11 -7 8 0.2 0.99
-11 -7 8 0.16 0.78
-11 -7 8 1.75 3.32
-11 -7 8 0.12 0.49
-11 -7 8 0.08 0.07
-11 -7 8 0.05 0.3
-11 -7 8 0.09 0.09
-11 -7 8 0.1 0.09
-11 7 9 0.18 0.35
-11 7 9 0.04 0.02
-11 7 9 -1.38 5.82
-11 7 9 0.12 0.86
-11 7 9 0.14 0.34
-11 7 9 0.15 0.23
-11 7 9 0.14 2.21
11 -7 -9 0.25 0.49
11 -7 -9 0.4 0.2
11 -7 -9 0.26 1.5
11 -7 -9 0.41 2.01
11 -7 -9 0.24 0.86
11 -7 -9 0.06 0.38
11 -7 -9 0.13 0.27
11 -7 -9 -0.09 3.87
11 7 -9 0.31 1.23
11 7 -9 0.11 0.95
11 7 -9 0.16 0.45
11 7 -9 0.16 0.11
11 7 -9 0.11 0.29
11 7 -9 0.14 0.07
11 7 -9 0.71 0.12
-11 -7 9 0.71 1.12
-11 -7 9 -0.08 0.82
-11 -7 9 0.02 0.41
-11 -7 9 0.04 0.13
-11 -7 9 0 0.27
-11 -7 9 0.05 0.07
-11 -7 9 0.3 0.09
-11 9 1 1.45 0.46
-11 9 1 0.91 0.26
-11 9 1 0.74 5.75
-11 9 1 0.68 1.49
-11 9 1 1.1 0.58
-11 9 1 0.63 0.24
-11 9 1 1.31 0.36
-11 9 1 0.75 0.67
-11 9 1 2.5 0.75
-11 9 1 1.1 0.25
-11 9 1 1.28 0.23
-11 9 1 0.5 0.37
11 -9 -1 0.7 0.42
11 -9 -1 1.11 1.25
11 -9 -1 0.38 2.06
11 -9 -1 1.88 0.73
11 -9 -1 0.54 0.46
11 -9 -1 3.72 0.55
11 -9 -1 0.56 0.32
11 -9 -1 0.45 0.68
11 -9 -1 1.14 0.23
11 -9 -1 0.93 0.21
11 -9 -1 0.8 0.39
11 9 -1 1.46 0.51
11 9 -1 0.97 0.52
11 9 -1 1.24 0.64
11 9 -1 0.15 1.06
11 9 -1 1.03 0.29
11 9 -1 0.65 0.39
11 9 -1 0.71 0.11
11 9 -1 0.66 1.26
-11 -9 1 1.32 0.55
-11 -9 1 1.18 1.06
-11 -9 1 0.85 0.65
-11 -9 1 1.42 1.22
-11 -9 1 1 0.29
-11 -9 1 0.51 0.4
-11 -9 1 0.7 0.11
-11 -9 1 1.43 1.49
-11 9 2 0.59 0.47
-11 9 2 0.38 0.26
-11 9 2 0.86 4.36
-11 9 2 -0.24 1.97
-11 9 2 0.3 0.3
-11 9 2 -0.24 1.19
-11 9 2 0.31 1.24
-11 9 2 1.27 0.22
-11 9 2 0.9 0.36
-11 9 2 0.22 0.66
-11 9 2 0.81 0.72
-11 9 2 0.41 0.15
-11 9 2 0.58 0.37
11 -9 -2 2.6 0.55
11 -9 -2 0.18 1.26
11 -9 -2 0.46 0.24
11 -9 -2 0.72 1.2
11 -9 -2 0.36 0.35
11 -9 -2 0.36 1.36
11 -9 -2 0.66 1.06
11 -9 -2 0.84 0.18
11 -9 -2 0.82 0.32
11 -9 -2 0.55 0.65
11 -9 -2 0.32 0.15
11 -9 -2 0.99 0.21
11 -9 -2 0.7 0.36
11 9 -2 0.01 0.5
11 9 -2 1.14 0.75
11 9 -2 1.31 1.43
11 9 -2 2.11 0.39
11 9 -2 0.95 0.42
11 9 -2 0.25 0.09
11 9 -2 0.03 1.27
-11 -9 2 0.76 0.63
-11 -9 2 -0.02 0.69
-11 -9 2 1.13 1.53
-11 -9 2 0.9 0.32
-11 -9 2 0.18 0.39
-11 -9 2 0.21 0.08
-11 -9 2 0.41 1.54
-11 9 3 0.12 0.49
-11 9 3 -0.26 1.14
-11 9 3 0.37 0.23
-11 9 3 0.66 4.3
-11 9 3 0.3 0.82
-11 9 3 0.41 0.46
-11 9 3 0.02 0.87
-11 9 3 0.8 0.31
-11 9 3 0.44 0.33
-11 9 3 0.83 0.63
-11 9 3 1.04 0.79
-11 9 3 0.62 0.12
-11 9 3 0.29 0.34
-11 9 3 0.61 11.7
11 -9 -3 0.21 0.42
11 -9 -3 -0.11 1.4
11 -9 -3 0.2 0.25
11 -9 -3 0.45 1.03
11 -9 -3 2.15 1.64
11 -9 -3 0.13 1.22
11 -9 -3 0.26 0.14
11 -9 -3 0.68 0.34
11 -9 -3 0.3 0.57
11 -9 -3 0.25 0.15
11 -9 -3 0.3 0.11
11 -9 -3 0.41 0.38
11 9 -3 0.11 0.57
11 9 -3 0.3 0.7
11 9 -3 0.4 1.35
11 9 -3 0.47 0.29
11 9 -3 0.31 0.37
11 9 -3 0.79 0.13
11 9 -3 0.38 1.62
-11 -9 3 0.27 0.57
-11 -9 3 0.26 0.74
-11 -9 3 1.19 1.27
-11 -9 3 0.14 0.22
-11 -9 3 0.42 0.35
-11 -9 3 0.55 0.11
-11 -9 3 1.06 2.06
-11 9 4 0.04 0.87
-11 9 4 0.54 1.75
-11 9 4 0.39 0.24
-11 9 4 0.14 3.26
-11 9 4 0.13 1.59
-11 9 4 0.99 0.9
-11 9 4 0.09 0.31
-11 9 4 0.14 0.56
-11 9 4 0.26 0.81
-11 9 4 0.31 0.16
-11 9 4 0.52 0.09
-11 9 4 0.99 0.38
-11 9 4 0.84 4.63
11 -9 -4 0 0.77
11 -9 -4 0.21 1.78
11 -9 -4 0.3 0.26
11 -9 -4 0.33 0.94
11 -9 -4 0.26 0.3
11 -9 -4 0.1 0.57
11 -9 -4 -0.01 0.77
11 -9 -4 0.08 0.15
11 -9 -4 0.02 0.07
11 -9 -4 0.64 0.36
11 -9 -4 -0.57 19.7
11 9 -4 0.31 0.63
11 9 -4 1.49 0.74
11 9 -4 -0.07 1.07
11 9 -4 1.68 0.34
11 9 -4 0.47 0.37
11 9 -4 0.09 0.08
11 9 -4 0.05 2.01
-11 -9 4 0.24 0.6
-11 -9 4 0.65 0.88
-11 -9 4 0.22 1.11
-11 -9 4 0.68 0.31
-11 -9 4 0.27 0.31
-11 -9 4 0.11 0.08
-11 -9 4 0.49 3.16
-11 9 5 3.3 1.9
-11 9 5 0.28 2.69
-11 9 5 2.1 0.36
-11 9 5 2.42 2.55
-11 9 5 1.06 2.03
-11 9 5 0.91 0.79
-11 9 5 1.7 0.37
-11 9 5 1.59 0.6
-11 9 5 1.4 1.08
-11 9 5 1.39 0.23
-11 9 5 1.7 0.19
-11 9 5 2.23 0.44
-11 9 5 0.59 4.14
11 -9 -5 0.49 1.28
11 -9 -5 1.24 0.29
11 -9 -5 0.94 2.05
11 -9 -5 2.07 0.77
11 -9 -5 0.55 0.95
11 -9 -5 0.75 0.28
11 -9 -5 1.95 0.65
11 -9 -5 1.59 0.95
11 -9 -5 0.86 0.18
11 -9 -5 0.99 0.12
11 -9 -5 2.8 0.47
11 -9 -5 0.03 5.61
11 9 -5 0.29 0.81
11 9 -5 1.72 2.43
11 9 -5 0.91 0.42
11 9 -5 0.95 0.38
11 9 -5 1.72 0.21
11 9 -5 0.62 3.04
-11 -9 5 1.15 0.75
-11 -9 5 0.64 0.82
-11 -9 5 3.57 3.76
-11 -9 5 1.33 0.54
-11 -9 5 0.79 0.66
-11 -9 5 1.63 0.2
-11 9 6 0.94 3.88
-11 9 6 0.68 0.31
-11 9 6 0.8 2.36
-11 9 6 -0.17 2.19
-11 9 6 0.78 0.63
-11 9 6 0.2 0.88
-11 9 6 0.43 0.51
-11 9 6 0.28 0.13
-11 9 6 0.27 0.34
-11 9 6 0.06 2.71
11 -9 -6 -0.16 2.58
11 -9 -6 -0.01 0.23
11 -9 -6 0.06 1.94
11 -9 -6 0.13 0.33
11 -9 -6 0.49 0.3
11 -9 -6 0.01 0.56
11 -9 -6 0.48 1.07
11 -9 -6 0.24 0.34
11 -9 -6 -0.1 4.13
11 9 -6 0.31 0.8
11 9 -6 -0.09 1.73
11 9 -6 0.06 0.58
11 9 -6 0.32 0.08
11 9 -6 0.2 0.32
11 9 -6 0.14 0.08
-11 -9 6 -0.04 0.82
-11 -9 6 0.3 0.91
-11 -9 6 0.74 1.45
-11 -9 6 0.1 0.08
-11 9 7 0.05 6.24
-11 9 7 0.13 0.52
-11 9 7 0.27 1.72
-11 9 7 0.44 2.11
-11 9 7 0.29 0.33
-11 9 7 0.29 0.96
-11 9 7 -0.09 0.53
-11 9 7 0.11 0.31
-11 9 7 0.39 2.36
11 -9 -7 -0.87 5.25
11 -9 -7 0.43 0.27
11 -9 -7 0.45 2.34
11 -9 -7 0.05 0.35
11 -9 -7 -0.01 0.49
11 -9 -7 -0.03 0.35
11 -9 -7 0.38 3.41
11 9 -7 0.47 1.06
11 9 -7 -0.06 0.89
11 9 -7 0.57 0.68
11 9 -7 0.24 0.76
11 9 -7 0.08 0.06
11 9 -7 0.15 0.28
11 9 -7 0 0.1
-11 -9 7 0.33 0.99
-11 -9 7 0.08 0.88
-11 -9 7 0.07 0.62
-11 -9 7 0.18 0.08
-11 -9 7 0.04 0.09
-11 -9 7 0.13 0.08
-11 9 8 0.29 1.43
-11 9 8 0.09 2.84
-11 9 8 0.11 0.3
-11 9 8 0.05 1.06
-11 9 8 -0.04 0.54
-11 9 8 0.28 0.31
-11 9 8 0.02 1.79
11 -9 -8 -1.75 7.79
11 -9 -8 0.15 0.39
11 -9 -8 0.05 3.4
11 -9 -8 0.21 0.19
11 -9 -8 -0.06 0.86
11 -9 -8 -0.04 0.46
11 -9 -8 0.19 0.34
11 -9 -8 0.05 3.2
11 9 -8 0.46 1.22
11 9 -8 -0.2 1.06
11 9 -8 0.07 0.68
11 9 -8 0.09 0.56
11 9 -8 0.13 0.07
11 9 -8 0.04 0.24
11 9 -8 0.17 0.09
-11 -9 8 -0.02 1.09
-11 -9 8 0.08 0.98
-11 -9 8 0.05 0.45
-11 -9 8 0.09 0.05
-11 -9 8 0.21 0.08
-11 -9 8 0.07 0.07
-11 11 1 1.28 0.54
-11 11 1 0.53 1.29
-11 11 1 0.54 0.21
-11 11 1 1.14 2.21
-11 11 1 0.34 5.47
-11 11 1 0.74 0.97
-11 11 1 1.7 0.86
-11 11 1 0.22 0.75
-11 11 1 0.25 0.16
-11 11 1 1.06 0.37
-11 11 1 0.83 0.8
-11 11 1 0.96 0.88
-11 11 1 0.75 0.18
-11 11 1 1.08 0.18
-11 11 1 0.43 0.41
-11 11 1 0.49 9.51
-11 11 1 3.4 1.69
11 -11 -1 0.3 0.28
11 -11 -1 -0.06 1.39
11 -11 -1 2.24 2.88
11 -11 -1 1.27 1.31
11 -11 -1 2.38 0.94
11 -11 -1 0.01 0.84
11 -11 -1 0.73 0.27
11 -11 -1 0.63 0.35
11 -11 -1 2.71 0.94
11 -11 -1 0.58 0.81
11 -11 -1 0.61 0.16
11 -11 -1 1.6 0.23
11 -11 -1 2.24 0.51
11 -11 -1 0.8 0.36
11 11 -1 0.31 0.48
11 11 -1 1.08 0.28
11 11 -1 1.4 0.68
11 11 -1 0.88 1.37
11 11 -1 0.71 0.26
11 11 -1 0.47 1.44
11 11 -1 0.2 0.3
11 11 -1 0.46 0.09
11 11 -1 0.46 1.97
-11 -11 1 0.14 0.54
-11 -11 1 2 0.43
-11 -11 1 0.36 0.65
-11 -11 1 0.89 1.52
-11 -11 1 1.27 0.3
-11 -11 1 0.28 0.07
-11 -11 1 0.91 2.85
-11 11 2 -0 0.53
-11 11 2 0.3 1.65
-11 11 2 0.25 0.2
-11 11 2 0.68 1.74
-11 11 2 0.25 0.89
-11 11 2 0.16 1.08
-11 11 2 0.02 0.15
-11 11 2 0.1 0.32
-11 11 2 0.14 0.66
-11 11 2 0.44 0.88
-11 11 2 0.08 0.11
-11 11 2 0.18 0.09
-11 11 2 0.06 0.4
-11 11 2 0.07 4.58
11 -11 -2 0.13 0.53
11 -11 -2 0.39 1.79
11 -11 -2 2.65 2.95
11 -11 -2 -0.02 0.27
11 -11 -2 0.05 1.12
11 -11 -2 0.75 0.94
11 -11 -2 0.35 0.78
11 -11 -2 0.01 0.15
11 -11 -2 0.14 0.31
11 -11 -2 0.06 0.75
11 -11 -2 0.78 0.88
11 -11 -2 0.15 0.11
11 -11 -2 0.09 0.11
11 -11 -2 -0.01 0.38
11 -11 -2 -1.63 22.25
11 11 -2 0.64 0.53
11 11 -2 0.19 0.48
11 11 -2 0.17 0.72
11 11 -2 0.14 1.6
11 11 -2 0.35 0.27
11 11 -2 0.44 0.72
11 11 -2 0.38 0.09
11 11 -2 -0.45 2.65
-11 -11 2 0.32 0.6
-11 -11 2 0.1 1.11
-11 -11 2 0.12 0.81
-11 -11 2 -0.01 1.79
-11 -11 2 0.42 0.28
-11 -11 2 0.74 3.59
-11 11 3 0.23 0.49
-11 11 3 0.48 2.09
-11 11 3 0.59 0.24
-11 11 3 0.73 1.75
-11 11 3 0.38 0.27
-11 11 3 0.39 0.81
-11 11 3 0.01 1.87
-11 11 3 0.26 0.16
-11 11 3 0.45 0.34
-11 11 3 0.13 0.73
-11 11 3 1.12 0.96
-11 11 3 0.27 0.08
-11 11 3 0.24 0.38
-11 11 3 -0.25 3.85
11 -11 -3 0.45 0.53
11 -11 -3 0.6 1.86
11 -11 -3 0.56 0.21
11 -11 -3 1.08 2.54
11 -11 -3 0.33 1.48
11 -11 -3 0.3 0.32
11 -11 -3 0.27 0.98
11 -11 -3 0.62 1.57
11 -11 -3 0.47 0.15
11 -11 -3 0.64 0.31
11 -11 -3 0.46 0.64
11 -11 -3 0.75 0.9
11 -11 -3 0.77 0.18
11 -11 -3 0.31 0.09
11 -11 -3 0.91 0.42
11 11 -3 0.18 0.7
11 11 -3 0.24 1.4
11 11 -3 0.63 0.74
11 11 -3 0.21 1.68
11 11 -3 0.58 0.28
11 11 -3 0.76 0.11
11 11 -3 0.02 3.28
-11 -11 3 0.48 0.57
-11 -11 3 0.83 0.81
-11 -11 3 0.62 1.63
-11 -11 3 0.16 0.23
-11 -11 3 0.86 0.12
-11 -11 3 0.44 5.82
-11 11 4 0.2 0.68
-11 11 4 -0.26 2.26
-11 11 4 0.41 0.24
-11 11 4 0.41 1.48
-11 11 4 0.1 1.34
-11 11 4 0.04 1.39
-11 11 4 0.18 0.99
-11 11 4 0.6 0.84
-11 11 4 0.41 0.34
-11 11 4 0.01 0.68
-11 11 4 0.74 0.97
-11 11 4 0.29 0.06
-11 11 4 0.35 0.42
-11 11 4 0.05 3.23
11 -11 -4 0.24 0.63
11 -11 -4 0.39 2.27
11 -11 -4 0.44 0.22
11 -11 -4 1.72 2.35
11 -11 -4 1.06 1.19
11 -11 -4 0.26 0.85
11 -11 -4 0.16 0.42
11 -11 -4 0.36 0.28
11 -11 -4 0.3 0.67
11 -11 -4 0.79 0.99
11 -11 -4 0.08 0.13
11 -11 -4 0.55 0.09
11 -11 -4 0.24 0.39
11 11 -4 -0.07 0.68
11 11 -4 0.39 0.85
11 11 -4 0.24 1.33
11 11 -4 0.34 0.24
11 11 -4 0.31 0.08
11 11 -4 0.23 4.72
-11 -11 4 0.11 0.66
-11 -11 4 0.25 0.82
-11 -11 4 0.65 1.18
-11 -11 4 0.15 0.25
-11 -11 4 0.45 0.09
-11 11 5 0.04 1.02
-11 11 5 0.04 2.68
-11 11 5 0.64 0.32
-11 11 5 -0.01 1.36
-11 11 5 0.09 0.87
-11 11 5 0.27 2.43
-11 11 5 0.02 0.88
-11 11 5 0.47 0.39
-11 11 5 0.04 0.69
-11 11 5 0.24 0.96
-11 11 5 0.48 0.1
-11 11 5 0.11 0.37
-11 11 5 0.15 2.53
11 -11 -5 0.24 0.86
11 -11 -5 0.26 3.23
11 -11 -5 0.38 0.23
11 -11 -5 0.21 2.23
11 -11 -5 0.18 0.99
11 -11 -5 0.13 0.29
11 -11 -5 0.2 0.69
11 -11 -5 0.68 0.96
11 -11 -5 0.09 0.11
11 -11 -5 0.22 0.05
11 -11 -5 0.06 0.39
11 -11 -5 1.02 3.58
11 11 -5 0.08 0.86
11 11 -5 0.13 0.97
11 11 -5 0.15 1.51
11 11 -5 0.36 0.31
11 11 -5 0.05 0.07
-11 -11 5 0.07 0.74
-11 -11 5 -0.06 0.91
-11 -11 5 0.98 3.13
-11 -11 5 -0 0.39
-11 -11 5 0.09 0.06
-10 0 1 0.12 0.4
-10 0 1 1.47 0.39
10 0 -1 1 0.48
10 0 -1 1.07 0.39
-10 0 2 -0.01 0.52
-10 0 2 0.58 0.17
-10 0 2 0.16 0.38
-10 0 2 0.1 0.23
-10 0 2 1.52 0.2
10 0 -2 0.03 0.41
10 0 -2 0.43 0.19
10 0 -2 3.19 0.58
10 0 -2 0.74 0.42
10 0 -2 0.33 0.21
-10 0 3 0.75 0.34
-10 0 3 0.12 0.08
-10 0 3 0.73 0.3
-10 0 3 0.5 0.33
10 0 -3 3.01 0.49
10 0 -3 0.22 0.09
10 0 -3 0.23 0.28
10 0 -3 1.15 0.31
-10 0 4 0.25 0.3
-10 0 4 0.82 0.2
-10 0 4 1.99 0.27
-10 0 4 0.85 0.15
10 0 -4 3.66 0.55
10 0 -4 0.85 0.21
10 0 -4 0.5 0.83
10 0 -4 0.75 0.92
10 0 -4 0.91 0.16
-10 0 5 3.38 1.28
-10 0 5 0.18 0.41
-10 0 5 0.11 0.16
-10 0 5 4.13 1.12
-10 0 5 0.07 0.11
10 0 -5 0.38 0.71
10 0 -5 0.88 0.45
10 0 -5 1.14 0.21
10 0 -5 1.32 0.99
10 0 -5 0.27 0.11
10 0 -5 0.07 0.11
-10 0 6 25.18 2.52
-10 0 6 22.21 2.28
-10 0 6 20.34 1.96
-10 0 6 24.51 2.79
-10 0 6 20.51 2.02
-10 0 6 18.19 1.74
-10 0 6 21.76 2.1
10 0 -6 22.19 2.22
10 0 -6 16.8 1.78
10 0 -6 10.78 1.66
10 0 -6 37.27 3.62
10 0 -6 17.59 1.69
10 0 -6 27.47 2.64
-10 0 7 0.43 0.46
-10 0 7 4.5 0.81
-10 0 7 0.24 0.15
-10 0 7 4.85 1.19
-10 0 7 0.44 0.28
-10 0 7 0.28 0.11
10 0 -7 0.18 0.5
10 0 -7 6.09 0.97
10 0 -7 0.4 0.14
10 0 -7 2.17 0.96
10 0 -7 0.66 0.3
10 0 -7 0.24 0.1
10 0 -7 0.21 0.11
-10 0 8 0.97 0.61
-10 0 8 1.6 0.76
-10 0 8 0.82 0.21
-10 0 8 0.58 0.84
-10 0 8 0.59 0.28
-10 0 8 0.71 0.15
-10 0 8 1.3 0.18
10 0 -8 0.72 0.85
10 0 -8 0.73 0.78
10 0 -8 1.3 0.21
10 0 -8 0.52 0.74
10 0 -8 0.24 0.27
10 0 -8 1.8 0.23
10 0 -8 0.38 0.11
-10 0 9 1.19 1.03
-10 0 9 0.06 0.82
-10 0 9 -0.22 0.85
-10 0 9 -0.01 1.55
-10 0 9 0.12 0.21
-10 0 9 0.39 0.17
-10 0 9 0.18 0.1
10 0 -9 0.27 1.06
10 0 -9 0.49 1
10 0 -9 0.91 0.36
10 0 -9 0.55 0.88
10 0 -9 0.24 0.25
10 0 -9 0.26 0.14
10 0 -9 0.52 0.12
-10 0 10 0.48 1.22
-10 0 10 0.31 1.03
-10 0 10 0.2 0.95
-10 0 10 0.07 1.2
-10 0 10 0.5 0.25
-10 0 10 0.99 0.26
-10 0 10 0.81 0.13
-10 0 10 0.62 1.04
10 0 -10 0.66 1.24
10 0 -10 0.42 1.24
10 0 -10 0.65 0.93
10 0 -10 0.37 1.68
10 0 -10 1.32 0.27
10 0 -10 0.77 0.21
10 0 -10 1.05 0.15
-10 0 11 -0.02 1.35
-10 0 11 0.12 1.37
-10 0 11 0.05 0.95
-10 0 11 -0.06 0.97
-10 0 11 0.1 0.25
-10 0 11 -0 0.26
-10 0 11 0.71 0.12
-10 0 11 0.65 0.87
10 0 -11 -0.6 1.29
10 0 -11 0.36 0.98
10 0 -11 0.14 1.4
10 0 -11 0.14 0.23
10 0 -11 0.21 0.21
10 0 -11 0.03 0.07
10 0 -11 -0.12 1.45
-10 0 12 0.61 1.52
-10 0 12 -0.11 1.49
-10 0 12 -0.04 0.98
-10 0 12 0.05 0.88
-10 0 12 -0.01 0.23
-10 0 12 -0.14 1.06
-10 0 12 0.1 0.31
-10 0 12 0.07 6.02
-10 0 12 0.48 0.09
-10 0 12 0.37 1.03
10 0 -12 -0 1.56
10 0 -12 0.15 0.98
10 0 -12 0.08 1.12
10 0 -12 0.04 0.23
10 0 -12 0.15 0.23
10 0 -12 0.04 0.07
10 0 -12 0.4 1.15
-10 2 1 1.78 0.32
-10 2 1 1.56 0.35
-10 2 1 2.45 0.34
-10 2 1 2.89 2.02
-10 2 1 2.15 0.35
-10 2 1 3.75 0.63
-10 2 1 2.4 0.32
-10 2 1 1.2 0.3
10 -2 -1 1.7 0.32
10 -2 -1 6.39 0.8
10 -2 -1 1.88 0.39
10 -2 -1 1.75 0.28
10 -2 -1 1.91 0.33
10 -2 -1 2.4 0.55
10 -2 -1 1.6 0.27
10 -2 -1 3.34 0.46
10 2 -1 3.69 0.63
10 2 -1 2.27 0.52
10 2 -1 2.11 0.37
-10 -2 1 1.93 0.54
-10 -2 1 3.16 0.34
-10 -2 1 3.02 0.63
-10 -2 1 2.07 0.35
-10 -2 1 1.21 0.17
-10 2 2 18.65 2.28
-10 2 2 9.87 1.54
-10 2 2 16.87 1.67
-10 2 2 21.91 2.17
-10 2 2 15.89 1.7
-10 2 2 23.81 2.28
-10 2 2 14.44 1.45
-10 2 2 19.52 1.92
10 -2 -2 17.87 2.1
10 -2 -2 14.58 1.45
10 -2 -2 16.81 1.68
10 -2 -2 14.69 1.61
10 -2 -2 15.83 1.91
10 -2 -2 17.99 1.72
10 -2 -2 21.56 2.11
10 -2 -2 13.17 1.35
10 2 -2 16.44 1.71
10 2 -2 22.63 2.41
10 2 -2 16.12 1.6
-10 -2 2 15.25 1.61
-10 -2 2 21.92 2.32
-10 -2 2 15.44 1.54
-10 -2 2 18.7 1.81
-10 2 3 11.85 1.38
-10 2 3 12.21 1.23
-10 2 3 10.88 1.18
-10 2 3 7.54 1.12
-10 2 3 7.61 0.8
-10 2 3 18.12 1.82
10 -2 -3 12.05 1.34
10 -2 -3 11.48 1.37
10 -2 -3 12.23 1.23
10 -2 -3 8.89 0.99
10 -2 -3 15.82 1.76
10 -2 -3 10.61 1.39
10 -2 -3 15.31 1.51
10 -2 -3 9.86 1.13
10 2 -3 10.84 1.19
10 2 -3 12.17 2.24
10 2 -3 9.89 1.02
-10 -2 3 14.35 1.53
-10 -2 3 11.79 2.39
-10 -2 3 6.83 0.77
-10 -2 3 7.3 0.74
-10 2 4 1.99 0.36
-10 2 4 4.79 0.61
-10 2 4 2.46 0.28
-10 2 4 2.3 0.31
-10 2 4 2.44 0.52
-10 2 4 2.42 1.19
-10 2 4 2.97 0.34
10 -2 -4 1.47 0.31
10 -2 -4 1.51 0.35
10 -2 -4 3.99 0.43
10 -2 -4 2.58 0.33
10 -2 -4 2.45 0.47
10 -2 -4 5.89 1.49
10 -2 -4 3.4 0.38
10 2 -4 2.02 0.51
10 2 -4 2.95 0.63
10 2 -4 2.79 0.31
10 2 -4 4.15 0.44
-10 -2 4 2.21 0.52
-10 -2 4 3.12 1.05
-10 -2 4 2.34 0.62
-10 -2 4 3.9 0.42
-10 2 5 0.65 0.43
-10 2 5 1.12 0.33
-10 2 5 0.49 0.21
-10 2 5 0.8 0.58
-10 2 5 0.68 0.15
-10 2 5 0.51 0.14
10 -2 -5 0.58 0.53
10 -2 -5 1.99 0.39
10 -2 -5 1.27 0.26
10 -2 -5 0.42 0.49
10 -2 -5 0.37 0.13
10 -2 -5 0.86 0.15
10 2 -5 0.17 0.49
10 2 -5 1.83 1.09
10 2 -5 1.94 0.2
10 2 -5 0.77 0.15
-10 -2 5 1.31 0.5
-10 -2 5 1.8 0.88
-10 -2 5 0.61 1.78
-10 -2 5 1.76 0.2
-10 -2 5 1.05 0.17
-10 2 6 4.94 0.9
-10 2 6 0.77 0.35
-10 2 6 1.72 0.28
-10 2 6 2.5 1.11
-10 2 6 0.32 0.11
10 -2 -6 0.48 0.4
10 -2 -6 0.51 0.21
10 -2 -6 0.78 1.04
10 -2 -6 4.3 0.81
10 -2 -6 0.58 0.18
10 -2 -6 0.5 0.06
10 -2 -6 0.29 0.11
10 2 -6 1.17 0.63
10 2 -6 0.18 0.15
10 2 -6 0.44 0.83
10 2 -6 1.52 0.52
10 2 -6 0.61 0.14
-10 -2 6 0.35 0.6
-10 -2 6 0.29 0.15
-10 -2 6 0.79 0.85
-10 -2 6 1.74 0.53
-10 -2 6 0.74 0.15
-10 -2 6 0.33 0.12
-10 2 7 3.56 0.86
-10 2 7 4.76 0.74
-10 2 7 4.84 1.35
-10 2 7 3.39 1.7
-10 2 7 5.65 0.57
-10 2 7 4.41 0.46
-10 2 7 4.48 0.47
10 -2 -7 2.18 0.77
10 -2 -7 3.91 0.73
10 -2 -7 5.89 0.63
10 -2 -7 3.37 1.27
10 -2 -7 7.56 1.14
10 -2 -7 4.9 0.49
10 -2 -7 4.35 0.44
10 -2 -7 3.47 0.38
10 2 -7 2.28 0.87
10 2 -7 7.57 1.12
10 2 -7 4.03 0.41
10 2 -7 2.64 0.95
10 2 -7 4.99 0.65
10 2 -7 4.23 0.44
10 2 -7 4.31 0.46
-10 -2 7 4.76 1.44
-10 -2 7 10.79 1.44
-10 -2 7 3.01 0.3
-10 -2 7 3.62 0.87
-10 -2 7 3.7 0.55
-10 -2 7 2.63 0.29
-10 -2 7 4.94 0.52
-10 2 8 0.33 0.81
-10 2 8 1.62 0.64
-10 2 8 1.26 0.69
-10 2 8 0.18 1.13
-10 2 8 0.21 1.01
-10 2 8 0.57 0.22
-10 2 8 0.31 0.22
-10 2 8 0.99 0.17
10 -2 -8 -0 1.08
10 -2 -8 -0.12 0.69
10 -2 -8 0.27 0.23
10 -2 -8 -0.26 0.97
10 -2 -8 -0.02 0.78
10 -2 -8 0.66 1.48
10 -2 -8 0.29 0.19
10 -2 -8 0.52 0.18
10 2 -8 0.89 0.54
10 2 -8 1.19 0.94
10 2 -8 0.27 0.09
10 2 -8 0.81 0.94
10 2 -8 0.54 0.37
10 2 -8 0.61 0.14
10 2 -8 0.31 0.11
-10 -2 8 1.03 0.64
-10 -2 8 1.12 0.76
-10 -2 8 0.42 0.09
-10 -2 8 0.32 0.88
-10 -2 8 0.3 0.33
-10 -2 8 0.23 0.11
-10 -2 8 0.31 0.1
-10 2 9 -0.01 1.15
-10 2 9 0.23 0.66
-10 2 9 0.3 0.92
-10 2 9 0.56 0.89
-10 2 9 0.17 0.97
-10 2 9 0.18 0.28
-10 2 9 0.28 0.11
10 -2 -9 1.21 1.63
10 -2 -9 2.95 1
10 -2 -9 -0 0.81
10 -2 -9 0.16 0.83
10 -2 -9 0.88 1.2
10 -2 -9 0.08 0.21
10 -2 -9 0.2 0.24
10 -2 -9 1.04 0.16
10 2 -9 -0.08 0.62
10 2 -9 0.34 1.12
10 2 -9 0.73 0.09
10 2 -9 -0.19 0.81
10 2 -9 0.74 0.32
10 2 -9 0.88 0.15
10 2 -9 0.09 0.09
-10 -2 9 -0.11 0.56
-10 -2 9 0.18 0.87
-10 -2 9 0.36 0.93
-10 -2 9 0.21 0.32
-10 -2 9 0.19 0.13
-10 -2 9 0.83 0.14
-10 -2 9 0.7 0.2
-10 2 10 -0.06 1.61
-10 2 10 1.23 1.06
-10 2 10 0.22 0.81
-10 2 10 -0.06 1.19
-10 2 10 0.35 0.8
-10 2 10 0.23 0.11
-10 2 10 -1.13 4.99
-10 2 10 0.57 0.13
10 -2 -10 -0.58 2.77
10 -2 -10 0.07 0.83
10 -2 -10 -0.1 0.94
10 -2 -10 -0.09 0.96
10 -2 -10 0.54 0.25
10 -2 -10 0.65 0.37
10 -2 -10 0.09 0.09
10 2 -10 0.28 0.9
10 2 -10 0.83 1.39
10 2 -10 0.12 0.92
10 2 -10 0.33 0.3
10 2 -10 0.36 0.14
10 2 -10 0.22 0.09
10 2 -10 1.61 0.27
-10 -2 10 0.18 0.67
-10 -2 10 0.66 1.04
-10 -2 10 0.15 0.97
-10 -2 10 0.2 0.28
-10 -2 10 0.11 0.15
-10 -2 10 0.13 0.09
-10 -2 10 0.54 0.5
-10 2 11 -0.27 2.21
-10 2 11 -0 0.82
-10 2 11 -0.39 1.41
-10 2 11 -0.12 0.74
-10 2 11 0.19 0.17
-10 2 11 -0.27 3.18
-10 2 11 0.12 0.08
-10 2 11 0.33 2.66
10 -2 -11 -0.37 4.12
10 -2 -11 0.09 0.88
10 -2 -11 -0.07 0.89
10 -2 -11 0.35 0.93
10 -2 -11 0.11 0.28
10 -2 -11 1.55 9.4
10 -2 -11 0.1 0.09
10 2 -11 0.15 1.31
10 2 -11 0.11 0.81
10 2 -11 0.21 0.29
10 2 -11 0.26 0.14
10 2 -11 0.01 0.08
10 2 -11 0.53 0.47
-10 -2 11 -0.31 0.86
-10 -2 11 -0.26 1.56
-10 -2 11 0.06 1.92
-10 -2 11 0.64 1
-10 -2 11 0.38 1.95
-10 -2 11 0.07 0.26
-10 -2 11 0.11 0.16
-10 -2 11 0.14 0.08
-10 -2 11 0.2 0.72
-10 2 12 -0.06 3.1
-10 2 12 -0.35 1.1
-10 2 12 -0.04 0.87
-10 2 12 0.15 1.62
-10 2 12 0.32 0.82
-10 2 12 -0.03 0.88
-10 2 12 0.17 0.19
-10 2 12 0.59 2.16
-10 2 12 0.02 0.07
-10 2 12 0.89 1.67
10 -2 -12 0.45 5.57
10 -2 -12 -0.24 0.97
10 -2 -12 -0.03 1.14
10 -2 -12 -0.07 0.89
10 -2 -12 -0.53 4.39
10 -2 -12 0.21 0.08
10 -2 -12 -0.86 3.77
10 2 -12 -0.75 1.65
10 2 -12 0.22 1.02
10 2 -12 0.03 0.23
10 2 -12 0.12 0.15
10 2 -12 0.14 0.08
10 2 -12 -0.23 0.43
-10 -2 12 -0.19 1.23
-10 -2 12 -0.09 1.57
-10 -2 12 0.28 1.02
-10 -2 12 -0.18 1.35
-10 -2 12 0.06 0.24
-10 -2 12 0.14 0.2
-10 -2 12 0.19 0.08
-10 4 1 0.47 0.27
-10 4 1 0.83 0.55
-10 4 1 4.47 0.55
-10 4 1 0.08 0.65
-10 4 1 6 0.97
-10 4 1 2.21 0.54
-10 4 1 1.81 0.2
-10 4 1 5.78 0.72
-10 4 1 2.75 0.42
10 -4 -1 3.33 0.47
10 -4 -1 0.66 0.53
10 -4 -1 4.27 0.54
10 -4 -1 1.97 0.74
10 -4 -1 1.33 0.56
10 -4 -1 3.29 1.09
10 -4 -1 3.63 0.57
10 -4 -1 3.07 0.45
10 -4 -1 0.84 0.17
10 4 -1 4.87 0.83
10 4 -1 0.62 0.26
10 4 -1 2.05 0.24
10 4 -1 0.65 0.65
-10 -4 1 1.77 0.71
-10 4 2 10.8 1.03
-10 4 2 5.24 0.76
-10 4 2 4.98 0.83
-10 4 2 8.24 0.86
-10 4 2 6.94 0.8
-10 4 2 5 0.59
-10 4 2 5.66 0.83
-10 4 2 7.23 0.78
10 -4 -2 10.34 1
10 -4 -2 6.25 0.79
10 -4 -2 4.86 0.88
10 -4 -2 6.02 0.66
10 -4 -2 6.18 0.75
10 -4 -2 4.73 0.58
10 -4 -2 4.7 0.74
10 4 -2 8.3 1.3
10 4 -2 7.57 1.27
10 4 -2 6.83 0.77
10 4 -2 7.41 0.74
10 4 -2 3.74 0.75
-10 -4 2 4.11 0.66
-10 -4 2 5.72 1.05
-10 -4 2 4.26 0.54
-10 -4 2 4.18 0.44
-10 -4 2 4.97 0.84
-10 4 3 10 1.25
-10 4 3 13.08 1.99
-10 4 3 7.87 0.83
-10 4 3 7.28 1.2
-10 4 3 13.14 1.29
-10 4 3 10.95 1.1
10 -4 -3 7.4 1.33
10 -4 -3 7.75 0.81
10 -4 -3 13.88 1.78
10 -4 -3 10.88 1.09
10 -4 -3 9.03 0.92
10 4 -3 12.91 1.43
10 4 -3 8.35 1.32
10 4 -3 17.73 2.03
10 4 -3 16.21 1.63
10 4 -3 13.97 1.36
10 4 -3 10.04 1.2
-10 -4 3 10.33 1.19
-10 -4 3 8.18 1.33
-10 -4 3 13.88 1.41
-10 -4 3 13.38 1.43
-10 -4 3 11.97 1.17
-10 -4 3 15.2 1.64
-10 4 4 1.34 1.33
-10 4 4 3.18 0.44
-10 4 4 0.91 0.3
-10 4 4 8.92 1.41
-10 4 4 0.94 0.19
-10 4 4 2.8 0.33
-10 4 4 2.22 0.26
10 -4 -4 0.99 0.52
10 -4 -4 0.22 2.09
10 -4 -4 4.23 0.52
10 -4 -4 6.91 1.25
10 -4 -4 1.57 0.23
10 -4 -4 1.12 0.29
10 -4 -4 0.82 0.22
10 4 -4 1.14 0.59
10 4 -4 1.41 0.77
10 4 -4 1.15 1.31
10 4 -4 0.91 0.45
10 4 -4 1.82 0.61
-10 -4 4 0.64 0.52
-10 -4 4 0.81 0.71
-10 -4 4 1.84 0.54
-10 -4 4 1.68 0.49
-10 -4 4 0.67 0.14
-10 -4 4 1.8 0.59
-10 4 5 1.77 0.38
-10 4 5 4.54 0.71
-10 4 5 1.52 0.3
-10 4 5 1.08 0.34
-10 4 5 1.74 1.4
-10 4 5 1.97 1.47
-10 4 5 4.15 0.45
-10 4 5 2.59 0.25
10 -4 -5 2.75 0.42
10 -4 -5 5.2 0.85
10 -4 -5 5.87 0.64
10 -4 -5 2.11 0.38
10 -4 -5 2.3 1.5
10 -4 -5 3.78 0.41
10 -4 -5 2.65 0.34
10 4 -5 4.17 0.81
10 4 -5 2.41 0.87
10 4 -5 4.45 0.86
10 4 -5 3.46 0.68
-10 -4 5 2.5 0.68
-10 -4 5 0.93 0.71
-10 -4 5 4.23 0.91
-10 -4 5 2.65 0.51
-10 -4 5 3.13 0.35
-10 -4 5 1.29 0.52
-10 4 6 1.54 0.29
-10 4 6 2.04 0.21
-10 4 6 0.77 0.26
-10 4 6 3.26 0.53
-10 4 6 1.88 2.82
-10 4 6 1.75 1.18
10 -4 -6 1.48 0.31
10 -4 -6 2.15 0.34
10 -4 -6 1.88 0.42
10 -4 -6 0.97 2.73
10 -4 -6 0.37 1.21
10 -4 -6 1.38 0.25
10 4 -6 1.89 0.79
10 4 -6 0.84 1.13
10 4 -6 -0.04 0.48
10 4 -6 4.37 0.46
10 4 -6 3.1 0.61
-10 -4 6 7.73 1.12
-10 -4 6 2.32 0.94
-10 -4 6 1.84 2.15
-10 -4 6 5.73 0.88
-10 -4 6 1.5 0.41
-10 -4 6 3 0.34
-10 4 7 3.99 0.55
-10 4 7 2.13 0.42
-10 4 7 1.56 0.9
-10 4 7 34.07 34.18
10 -4 -7 2.03 0.49
10 -4 -7 1.38 0.3
10 -4 -7 1.42 1.36
10 -4 -7 1.5 0.43
10 -4 -7 1.68 1.08
10 -4 -7 2.04 0.29
10 4 -7 0.83 0.84
10 4 -7 1.3 0.53
10 4 -7 1.55 0.2
10 4 -7 0.54 0.12
10 4 -7 1.05 0.57
-10 -4 7 1.87 0.85
-10 -4 7 0.83 0.89
-10 -4 7 0.55 0.45
-10 -4 7 1.82 0.4
-10 -4 7 0.74 0.14
-10 -4 7 1.76 1.57
-10 4 8 1.74 0.53
-10 4 8 0.71 1.28
-10 4 8 0.99 0.82
-10 4 8 1.31 5.25
-10 4 8 1.35 0.19
10 -4 -8 3.24 0.69
10 -4 -8 4.2 0.62
10 -4 -8 0.84 1.44
10 -4 -8 1.17 0.41
10 -4 -8 1.03 1.02
10 -4 -8 1.35 0.28
10 -4 -8 1.77 0.26
10 -4 -8 -4.99 29.84
10 -4 -8 2.15 0.26
10 4 -8 0.03 1.38
10 4 -8 1.52 1.1
10 4 -8 0.86 0.42
10 4 -8 1.3 0.18
10 4 -8 1.02 0.15
-10 -4 8 2.45 0.95
-10 -4 8 1.35 0.97
-10 -4 8 1.21 0.46
-10 -4 8 1.96 0.38
-10 -4 8 1.39 0.2
-10 -4 8 1.51 0.2
-10 4 9 1.29 0.66
-10 4 9 1.39 1.42
-10 4 9 1.46 0.74
-10 4 9 0.39 0.34
-10 4 9 0.31 3.38
-10 4 9 1.1 0.16
10 -4 -9 2.82 1.23
10 -4 -9 0.89 0.48
10 -4 -9 0.82 0.81
10 -4 -9 1.07 0.26
10 -4 -9 1.53 0.24
10 -4 -9 -0.14 5.3
10 -4 -9 1.5 0.2
10 4 -9 0.29 0.79
10 4 -9 2.9 1.17
10 4 -9 0.52 0.88
10 4 -9 1.67 0.42
10 4 -9 1.32 0.18
10 4 -9 1.18 0.16
-10 -4 9 0.81 1.18
-10 -4 9 1.23 1.03
-10 -4 9 0.81 0.82
-10 -4 9 0.94 0.4
-10 -4 9 1.19 0.3
-10 -4 9 1.29 0.19
-10 -4 9 1 0.15
-10 4 10 -0.14 0.83
-10 4 10 -0.04 1.27
-10 4 10 0.07 0.48
-10 4 10 0.39 0.73
-10 4 10 0.02 0.24
-10 4 10 0.23 2.04
-10 4 10 0.19 0.11
10 -4 -10 0.28 0.85
10 -4 -10 0.17 0.44
10 -4 -10 0.14 0.84
10 -4 -10 0.15 0.39
10 -4 -10 0.13 0.15
10 -4 -10 0.04 3.55
10 -4 -10 0.92 0.15
10 4 -10 0.09 0.61
10 4 -10 0.06 1.38
10 4 -10 -0.03 0.78
10 4 -10 0.05 0.32
10 4 -10 0.69 0.14
10 4 -10 0.23 0.09
-10 -4 10 0.3 0.78
-10 -4 10 0.51 1.09
-10 -4 10 0.65 0.81
-10 -4 10 0.02 0.33
-10 -4 10 0.11 0.24
-10 -4 10 0.02 0.08
-10 4 11 -0.03 0.83
-10 4 11 0.13 0.62
-10 4 11 0.04 0.91
-10 4 11 0.02 0.48
-10 4 11 0.04 1.62
-10 4 11 0.07 0.09
10 -4 -11 0.06 0.76
10 -4 -11 0.09 0.47
10 -4 -11 -0.07 0.84
10 -4 -11 0.01 0.4
10 -4 -11 -0 0.13
10 -4 -11 0.32 3.09
10 -4 -11 0.05 0.1
10 4 -11 -0.1 0.71
10 4 -11 0.14 1.72
10 4 -11 0.15 0.89
10 4 -11 0.31 0.33
10 4 -11 0.13 0.1
10 4 -11 0.04 0.07
-10 -4 11 0.25 0.66
-10 -4 11 0.25 1.47
-10 -4 11 0.95 3.42
-10 -4 11 0.17 0.96
-10 -4 11 0.34 0.31
-10 -4 11 0.04 0.14
-10 -4 11 0.07 0.08
-10 6 1 2.85 0.51
-10 6 1 4.43 0.55
-10 6 1 4.51 1.03
-10 6 1 4.24 0.57
-10 6 1 9.23 0.9
-10 6 1 3.66 0.52
-10 6 1 8.9 0.94
-10 6 1 13.31 1.59
-10 6 1 3.78 0.61
-10 6 1 6.94 0.77
-10 6 1 12.36 1.26
10 -6 -1 3.99 0.59
10 -6 -1 3.49 0.9
10 -6 -1 5.23 0.6
10 -6 -1 4.11 0.86
10 -6 -1 6.15 1.16
10 -6 -1 3.84 0.55
10 -6 -1 2.88 0.79
10 -6 -1 13.65 1.57
10 -6 -1 5.15 0.79
10 -6 -1 5.87 0.68
10 -6 -1 6.98 0.77
10 -6 -1 5.27 0.63
10 -6 -1 9.4 0.99
10 6 -1 3.67 0.65
10 6 -1 4.79 1.04
10 6 -1 4.84 1.03
10 6 -1 3.67 0.49
10 6 -1 11.5 1.22
10 6 -1 5.96 0.6
10 6 -1 2.57 0.92
-10 -6 1 7.09 0.94
-10 -6 1 5.68 1.06
-10 -6 1 3.79 1.01
-10 -6 1 9.25 1.01
-10 -6 1 2.64 0.84
-10 6 2 1.77 0.42
-10 6 2 1.12 0.29
-10 6 2 1.06 0.79
-10 6 2 1.31 0.67
-10 6 2 0.65 0.59
-10 6 2 1.12 0.15
-10 6 2 1.09 0.27
-10 6 2 0.9 0.64
-10 6 2 3.33 0.65
-10 6 2 1.37 0.25
-10 6 2 2.03 0.38
10 -6 -2 1.22 0.39
10 -6 -2 1.01 0.72
10 -6 -2 1.02 0.31
10 -6 -2 1.68 0.56
10 -6 -2 1.79 1.14
10 -6 -2 0.94 0.15
10 -6 -2 1.14 0.27
10 -6 -2 1.87 0.75
10 -6 -2 1.78 0.31
10 -6 -2 1.19 0.28
10 -6 -2 1.54 0.33
10 6 -2 1.76 0.71
10 6 -2 4.05 1.18
10 6 -2 3.85 0.54
10 6 -2 1.99 0.43
10 6 -2 1.12 0.16
10 6 -2 3.6 0.89
-10 -6 2 0.79 0.49
-10 -6 2 4.11 0.92
-10 -6 2 1.64 1.19
-10 -6 2 1.54 0.37
-10 -6 2 2.27 0.26
-10 -6 2 7.3 1.11
-10 6 3 0.43 0.71
-10 6 3 1.08 0.29
-10 6 3 1.11 1.05
-10 6 3 3.96 0.57
-10 6 3 1.25 1.29
-10 6 3 3.19 0.41
-10 6 3 0.84 0.57
-10 6 3 0.9 0.71
-10 6 3 1.84 0.26
-10 6 3 2.03 0.25
-10 6 3 2.67 0.41
10 -6 -3 1.68 0.6
10 -6 -3 0.42 1.11
10 -6 -3 1.55 0.32
10 -6 -3 3.01 1.13
10 -6 -3 0.93 0.37
10 -6 -3 1.27 0.26
10 -6 -3 3.27 0.77
10 -6 -3 2.16 0.29
10 -6 -3 1.35 0.21
10 -6 -3 0.68 0.27
10 6 -3 4.25 0.87
10 6 -3 0.89 0.83
10 6 -3 1.32 0.33
10 6 -3 1.78 0.4
10 6 -3 0.94 0.15
10 6 -3 3.6 0.85
-10 -6 3 0.55 0.53
-10 -6 3 0.79 0.79
-10 -6 3 0.6 0.73
-10 -6 3 1.04 0.34
-10 -6 3 1.09 0.15
-10 -6 3 5.09 0.98
-10 6 4 1.4 1.71
-10 6 4 0.42 0.27
-10 6 4 1.36 1.27
-10 6 4 4 0.74
-10 6 4 2.62 1.1
-10 6 4 0.34 0.25
-10 6 4 0.62 0.52
-10 6 4 0.99 0.21
-10 6 4 2.05 0.23
-10 6 4 0.83 0.3
10 -6 -4 2.74 1.45
10 -6 -4 0.68 0.25
10 -6 -4 0.63 1.32
10 -6 -4 0.44 0.25
10 -6 -4 0.25 0.59
10 -6 -4 0.41 0.17
10 -6 -4 2.04 0.23
10 -6 -4 0.93 0.31
10 6 -4 2.92 0.85
10 6 -4 6.62 2.46
10 6 -4 0.95 0.38
10 6 -4 0.86 0.34
10 6 -4 1.06 0.16
10 6 -4 0.88 0.77
-10 -6 4 0.31 0.56
-10 -6 4 3.14 0.88
-10 -6 4 7.02 2.89
-10 -6 4 1.32 0.34
-10 -6 4 1.37 0.18
-10 -6 4 2 0.88
-10 6 5 0.55 3.67
-10 6 5 0.08 0.24
-10 6 5 3.1 1.41
-10 6 5 2.65 0.4
-10 6 5 0.25 0.91
-10 6 5 0.42 0.25
-10 6 5 0.46 0.46
-10 6 5 2.33 0.29
-10 6 5 0.62 0.09
-10 6 5 3.21 0.42
-10 6 5 -1.32 18.23
10 -6 -5 0.89 2.88
10 -6 -5 0.05 0.26
10 -6 -5 2.01 1.32
10 -6 -5 0.32 0.29
10 -6 -5 1.95 0.31
10 -6 -5 0.18 0.54
10 -6 -5 2.21 0.28
10 -6 -5 1.08 0.13
10 -6 -5 0.53 0.26
10 6 -5 0.57 0.71
10 6 -5 0.14 0.67
10 6 -5 1.55 0.63
10 6 -5 0.96 0.33
10 6 -5 -0.06 0.92
-10 -6 5 0.71 0.63
-10 -6 5 0.39 0.79
-10 -6 5 0.4 0.29
-10 -6 5 0.54 1.36
-10 6 6 3.14 0.45
-10 6 6 1 0.33
-10 6 6 2.06 1.52
-10 6 6 2.05 0.8
-10 6 6 2.15 0.52
-10 6 6 3.25 0.42
-10 6 6 0.64 4.69
10 -6 -6 1.84 0.29
10 -6 -6 2.56 0.38
10 -6 -6 2.02 1.93
10 -6 -6 2.36 0.93
10 -6 -6 2.44 0.58
10 -6 -6 2.71 0.38
10 -6 -6 -0.01 18.28
10 6 -6 5.62 1.14
10 6 -6 1.96 0.74
10 6 -6 1.71 0.77
10 6 -6 1.9 0.19
10 6 -6 2.88 0.44
10 6 -6 1.72 1.86
-10 -6 6 1.68 0.82
-10 -6 6 3.23 0.99
-10 -6 6 2.33 0.81
-10 -6 6 1.52 0.17
-10 -6 6 1.94 0.37
-10 -6 6 1.54 0.23
-10 -6 6 2.24 0.26
-10 6 7 1.03 0.21
-10 6 7 1.42 0.26
-10 6 7 1.99 0.55
-10 6 7 1.72 3.02
-10 6 7 0.49 0.71
-10 6 7 0.55 0.36
-10 6 7 0.76 0.24
-10 6 7 0.11 2.71
10 -6 -7 0.88 0.27
10 -6 -7 0.58 0.29
10 -6 -7 2.35 3.69
10 -6 -7 0.68 0.76
10 -6 -7 0.73 0.45
10 -6 -7 0.75 0.26
10 -6 -7 0.63 4.82
10 6 -7 0.04 0.95
10 6 -7 0.84 0.77
10 6 -7 1.33 1.17
10 6 -7 0.59 0.59
10 6 -7 0.73 0.12
10 6 -7 1.12 0.32
10 6 -7 0.46 0.14
10 6 -7 1.2 0.16
-10 -6 7 1.09 0.95
-10 -6 7 0.7 0.75
-10 -6 7 1 2.36
-10 -6 7 0.06 0.51
-10 -6 7 0.67 0.11
-10 -6 7 0.69 0.3
-10 -6 7 1.3 0.18
-10 -6 7 1.15 0.17
-10 6 8 0.88 0.36
-10 6 8 1.78 4.71
-10 6 8 1.19 0.79
-10 6 8 0.32 0.31
-10 6 8 0.44 0.22
-10 6 8 0.7 2.25
10 -6 -8 0.48 0.51
10 -6 -8 1.01 0.12
10 -6 -8 3.09 0.84
10 -6 -8 1.2 1.67
10 -6 -8 0.11 0.84
10 -6 -8 0.18 0.39
10 -6 -8 1.02 0.28
10 -6 -8 0.27 3.52
10 6 -8 0.81 1.23
10 6 -8 0.71 0.71
10 6 -8 0.6 0.44
10 6 -8 0.83 0.17
10 6 -8 0.4 0.29
10 6 -8 0.71 0.14
10 6 -8 0.45 0.1
-10 -6 8 0.77 1.02
-10 -6 8 0.59 0.87
-10 -6 8 0.14 0.44
-10 -6 8 0.35 0.09
-10 -6 8 1.08 0.31
-10 -6 8 0.72 0.13
-10 -6 8 0.46 0.11
-10 6 9 0.21 0.55
-10 6 9 -0.31 1.75
-10 6 9 0.2 0.91
-10 6 9 0.15 0.27
-10 6 9 0.18 0.2
-10 6 9 0.01 1.72
10 -6 -9 0.09 1.66
10 -6 -9 0.17 0.91
10 -6 -9 -0.09 0.16
10 -6 -9 0.55 0.25
10 -6 -9 -0.1 2.83
10 6 -9 0.15 1.24
10 6 -9 0.13 0.37
10 6 -9 0.2 0.27
10 6 -9 0.17 0.09
10 6 -9 0.37 0.1
-10 -6 9 0.12 1.11
-10 -6 9 0.21 0.78
-10 -6 9 0.17 0.34
-10 -6 9 0.22 0.25
-10 -6 9 0.1 0.09
-10 -6 9 0.29 0.1
-10 6 10 0.95 1.89
-10 6 10 0.4 0.98
-10 6 10 0.6 0.22
-10 6 10 -0.2 1.36
10 -6 -10 0.26 1.54
10 -6 -10 0.26 0.38
10 -6 -10 -0.01 0.84
10 -6 -10 0.19 0.16
10 -6 -10 0.57 0.25
10 -6 -10 0.46 2.39
10 -6 -10 1.52 0.21
10 6 -10 -0.22 1.14
10 6 -10 1.32 1.75
10 6 -10 0.16 0.35
10 6 -10 0.42 0.26
10 6 -10 0.36 0.1
-10 -6 10 0.55 2.82
-10 -6 10 0.41 1.32
-10 -6 10 0.85 0.09
-10 -6 10 0.55 1
-10 -6 10 0.16 0.31
-10 -6 10 0.03 0.19
-10 -6 10 0.24 0.1
-10 -6 10 0.47 0.1
-10 8 1 2.28 0.49
-10 8 1 2.18 0.36
-10 8 1 2.61 1.47
-10 8 1 2.06 0.36
-10 8 1 1.13 0.24
-10 8 1 1.71 0.37
-10 8 1 4.49 0.82
-10 8 1 2.21 0.64
-10 8 1 1.61 0.3
-10 8 1 2.85 0.36
-10 8 1 2.51 0.45
10 -8 -1 1.76 0.47
10 -8 -1 1.49 0.96
10 -8 -1 2.34 0.38
10 -8 -1 0.08 1.79
10 -8 -1 1.47 0.66
10 -8 -1 0.47 0.47
10 -8 -1 2.79 0.45
10 -8 -1 2.18 0.38
10 -8 -1 2.77 0.74
10 -8 -1 1.32 0.26
10 -8 -1 1.8 0.29
10 -8 -1 2.98 0.47
10 8 -1 1.01 0.48
10 8 -1 1.5 0.9
10 8 -1 2.52 0.68
10 8 -1 1.75 1.07
10 8 -1 1.5 0.33
10 8 -1 1.41 0.41
10 8 -1 1.65 0.2
10 8 -1 1.81 1.06
-10 -8 1 0.53 0.57
-10 -8 1 5.77 1.54
-10 -8 1 1.5 0.68
-10 -8 1 1.05 1.07
-10 -8 1 2.31 0.38
-10 -8 1 2.65 0.5
-10 -8 1 2.37 0.26
-10 -8 1 2.22 1.23
-10 8 2 3.62 0.62
-10 8 2 1.68 0.32
-10 8 2 2 9.89
-10 8 2 2.04 1.09
-10 8 2 2.31 0.41
-10 8 2 2.79 1.15
-10 8 2 1.75 0.24
-10 8 2 2.37 0.43
-10 8 2 3.25 0.7
-10 8 2 2.46 0.7
-10 8 2 1.31 0.21
-10 8 2 2.09 0.42
10 -8 -2 2.75 0.56
10 -8 -2 1.1 1
10 -8 -2 2.08 0.35
10 -8 -2 3.36 1.01
10 -8 -2 1.86 0.41
10 -8 -2 1.97 1.26
10 -8 -2 1.24 1.17
10 -8 -2 1.08 0.2
10 -8 -2 1.82 0.4
10 -8 -2 1.88 0.64
10 -8 -2 2.15 0.29
10 -8 -2 1.4 0.22
10 -8 -2 3.43 0.51
10 8 -2 1.99 0.59
10 8 -2 3.22 0.81
10 8 -2 2 1.35
10 8 -2 4.28 0.58
10 8 -2 2.48 0.48
10 8 -2 1.67 0.2
10 8 -2 1.84 1.13
-10 -8 2 2.34 0.63
-10 -8 2 2.36 0.78
-10 -8 2 4.47 1.57
-10 -8 2 1.73 0.39
-10 -8 2 2.74 0.49
-10 -8 2 2.58 0.29
-10 -8 2 1.45 1.26
-10 8 3 2.47 0.64
-10 8 3 2.42 0.38
-10 8 3 10.42 15.44
-10 8 3 2.77 0.95
-10 8 3 3.29 1.47
-10 8 3 2.03 0.93
-10 8 3 2.22 0.41
-10 8 3 5.08 0.82
-10 8 3 4.2 0.84
-10 8 3 2.14 0.25
-10 8 3 2.7 0.47
-10 8 3 0.44 11.84
10 -8 -3 2.22 0.61
10 -8 -3 2.01 1.28
10 -8 -3 1.71 0.32
10 -8 -3 2.32 0.87
10 -8 -3 2.85 1.11
10 -8 -3 2.96 0.42
10 -8 -3 2.91 0.44
10 -8 -3 2.05 0.64
10 -8 -3 2.52 0.32
10 -8 -3 2.47 0.28
10 -8 -3 2.23 0.43
10 8 -3 1.37 0.7
10 8 -3 2.03 0.75
10 8 -3 2.94 1.11
10 8 -3 2.47 0.42
10 8 -3 2.81 0.48
10 8 -3 4.48 0.46
10 8 -3 0.65 1.4
-10 -8 3 2.3 0.66
-10 -8 3 2.6 0.81
-10 -8 3 1.13 0.94
-10 -8 3 2.49 0.41
-10 -8 3 2.2 0.44
-10 -8 3 2.86 0.31
-10 -8 3 1.44 1.7
-10 8 4 1.07 1.05
-10 8 4 2.38 1.43
-10 8 4 1.15 0.3
-10 8 4 1.32 5.16
-10 8 4 -0.17 1.57
-10 8 4 0.62 0.72
-10 8 4 1.17 0.34
-10 8 4 0.56 0.52
-10 8 4 1.89 0.86
-10 8 4 0.52 0.17
-10 8 4 1.23 0.15
-10 8 4 0.84 0.35
-10 8 4 -0 4.23
10 -8 -4 1.19 0.86
10 -8 -4 1.16 1.84
10 -8 -4 3.3 0.47
10 -8 -4 0.09 1.53
10 -8 -4 0.58 0.78
10 -8 -4 0.7 0.95
10 -8 -4 1.07 0.32
10 -8 -4 1.46 0.61
10 -8 -4 1.6 0.77
10 -8 -4 1.91 0.27
10 -8 -4 1.03 0.14
10 -8 -4 2.28 0.42
10 -8 -4 -2.13 10.49
10 8 -4 1.37 0.7
10 8 -4 1.69 1.23
10 8 -4 0.37 0.31
10 8 -4 1.29 0.39
10 8 -4 0.72 0.12
10 8 -4 0.15 1.87
-10 -8 4 0.79 0.64
-10 -8 4 0.3 0.83
-10 -8 4 1.34 1.84
-10 -8 4 0.61 0.37
-10 -8 4 2.1 0.39
-10 -8 4 0.56 0.12
-10 -8 4 0.53 2.8
-10 8 5 2 2.25
-10 8 5 0.44 0.31
-10 8 5 0.44 3.45
-10 8 5 0.24 1.69
-10 8 5 1.17 0.71
-10 8 5 1.23 0.72
-10 8 5 0.89 0.38
-10 8 5 1.02 0.51
-10 8 5 -0.64 0.84
-10 8 5 0.64 0.18
-10 8 5 1.24 0.37
-10 8 5 0.35 3.32
10 -8 -5 0.57 1.53
10 -8 -5 0.99 0.28
10 -8 -5 0.87 1.74
10 -8 -5 0.78 0.38
10 -8 -5 2.38 0.39
10 -8 -5 0.67 0.51
10 -8 -5 0.63 0.87
10 -8 -5 1 0.17
10 -8 -5 0.73 0.11
10 -8 -5 1.58 0.37
10 -8 -5 0.08 4.2
10 8 -5 0.44 0.68
10 8 -5 1.89 3.15
10 8 -5 1.14 0.54
10 8 -5 0.92 0.36
10 8 -5 0.57 0.12
10 8 -5 1.87 3.48
-10 -8 5 3.52 0.9
-10 -8 5 0.51 0.75
-10 -8 5 0.73 1.39
-10 -8 5 0.47 0.23
-10 -8 5 0.84 0.14
-10 8 6 -0.04 3.86
-10 8 6 0.03 0.34
-10 8 6 0.05 2.44
-10 8 6 0.66 1.83
-10 8 6 0.59 0.33
-10 8 6 0.79 0.84
-10 8 6 0.15 0.46
-10 8 6 0.26 0.31
-10 8 6 -0.04 2.37
10 -8 -6 -0.6 3.56
10 -8 -6 0.4 0.28
10 -8 -6 1.14 1.82
10 -8 -6 0.25 0.32
10 -8 -6 0.83 0.35
10 -8 -6 0.34 0.48
10 -8 -6 0.74 0.32
10 -8 -6 0.31 3.83
10 8 -6 -0.06 0.74
10 8 -6 0.69 0.67
10 8 -6 0.18 0.08
10 8 -6 0.22 0.31
-10 -8 6 0.65 0.86
-10 -8 6 1.83 0.84
-10 -8 6 0.31 0.75
-10 -8 6 0.35 0.09
-10 -8 6 0.58 0.16
-10 -8 6 0.3 0.1
-10 8 7 4.42 2.12
-10 8 7 1.05 1.45
-10 8 7 1.32 1.97
-10 8 7 0.81 0.36
-10 8 7 0.29 0.84
-10 8 7 0.29 0.45
-10 8 7 0.66 0.3
-10 8 7 0.03 1.91
10 -8 -7 0.77 0.11
10 -8 -7 -0.57 6.19
10 -8 -7 0.28 0.4
10 -8 -7 0.98 2.41
10 -8 -7 0.41 0.25
10 -8 -7 0.22 0.78
10 -8 -7 0.64 0.46
10 -8 -7 0.38 0.31
10 -8 -7 0.41 2.96
10 8 -7 0.44 1.07
10 8 -7 0.23 0.84
10 8 -7 0.05 0.71
10 8 -7 0.24 0.68
10 8 -7 0.5 0.29
10 8 -7 0.41 0.12
-10 -8 7 0.33 0.98
-10 -8 7 0.56 0.84
-10 -8 7 0.6 0.51
-10 -8 7 0.48 0.08
-10 -8 7 0.3 0.1
-10 -8 7 0.93 0.14
-10 8 8 0.52 0.09
-10 8 8 0.7 1.21
-10 8 8 1.31 3.45
-10 8 8 0.73 0.22
-10 8 8 0.96 1.02
-10 8 8 0.49 0.51
-10 8 8 0.56 0.3
-10 8 8 1.16 1.38
10 -8 -8 2.77 2.04
10 -8 -8 0.16 4.53
10 -8 -8 0.56 0.19
10 -8 -8 0.4 0.92
10 -8 -8 0.22 0.4
10 -8 -8 0.57 0.34
10 -8 -8 0.59 2.49
10 8 -8 1.02 1.25
10 8 -8 0.95 1.01
10 8 -8 0.98 1.06
10 8 -8 0.31 0.46
10 8 -8 0.52 0.18
10 8 -8 0.39 0.24
10 8 -8 0.19 0.09
-10 -8 8 1.12 1.13
-10 -8 8 -0.05 0.92
-10 -8 8 0.3 0.46
-10 -8 8 1.01 0.13
-10 -8 8 0.44 0.1
-10 -8 8 1.23 0.16
-10 8 9 0.05 0.32
-10 8 9 -0.53 0.26
-10 8 9 -0.44 6
-10 8 9 0.12 0.14
-10 8 9 -0.2 1.07
-10 8 9 -0.07 0.6
-10 8 9 0.12 0.28
-10 8 9 0.46 1.28
10 -8 -9 2.2 6.29
10 -8 -9 -0.06 0.9
10 -8 -9 0.12 0.39
10 -8 -9 0.06 0.32
10 -8 -9 -0.1 1.9
10 8 -9 1.42 1.42
10 8 -9 -0.19 0.95
10 8 -9 0.25 0.39
10 8 -9 0.09 0.12
10 8 -9 0.16 0.07
10 8 -9 0.29 0.08
-10 -8 9 0.79 1.26
-10 -8 9 0.12 1.02
-10 -8 9 0.15 0.36
-10 -8 9 0.03 0.19
-10 -8 9 0.04 0.07
-10 -8 9 0.25 0.09
-10 10 1 1.14 0.51
-10 10 1 0.63 1.11
-10 10 1 0.38 0.23
-10 10 1 2.29 1.71
-10 10 1 0.79 6.2
-10 10 1 0.4 0.86
-10 10 1 0.9 0.74
-10 10 1 0.5 0.64
-10 10 1 0.45 0.17
-10 10 1 0.59 0.4
-10 10 1 2.89 0.78
-10 10 1 1.41 0.77
-10 10 1 0.82 0.21
-10 10 1 0.86 0.17
-10 10 1 1.21 0.42
-10 10 1 2.05 8.57
10 -10 -1 0.51 0.37
10 -10 -1 1.09 1.21
10 -10 -1 0.88 2.21
10 -10 -1 1.56 1.17
10 -10 -1 0.46 0.76
10 -10 -1 0.27 0.8
10 -10 -1 1.41 0.28
10 -10 -1 0.56 0.39
10 -10 -1 1.71 0.75
10 -10 -1 0.7 0.17
10 -10 -1 0.51 0.17
10 -10 -1 1.55 0.44
10 -10 -1 0.5 0.35
10 10 -1 0.51 0.49
10 10 -1 0.56 0.29
10 10 -1 1.87 0.66
10 10 -1 0.95 1.32
10 10 -1 0.67 0.27
10 10 -1 -0.2 1.04
10 10 -1 1.12 0.34
10 10 -1 0.89 0.13
10 10 -1 0.07 1.9
-10 -10 1 0.15 0.55
-10 -10 1 1.47 0.45
-10 -10 1 0.07 0.7
-10 -10 1 1.3 1.36
-10 -10 1 0.73 0.28
-10 -10 1 0.8 0.12
-10 -10 1 0.64 2.27
-10 10 2 0.41 0.51
-10 10 2 0.42 1.39
-10 10 2 0.86 0.29
-10 10 2 1.82 1.48
-10 10 2 0.45 0.73
-10 10 2 1.19 1.14
-10 10 2 0.33 0.17
-10 10 2 0.43 0.35
-10 10 2 0.31 0.61
-10 10 2 1.27 0.77
-10 10 2 0.24 0.13
-10 10 2 0.73 0.13
-10 10 2 1.03 0.4
-10 10 2 0.13 4.29
10 -10 -2 0.89 0.52
10 -10 -2 1.91 1.5
10 -10 -2 0.19 1.94
10 -10 -2 0.4 0.28
10 -10 -2 0.8 0.86
10 -10 -2 1.14 0.92
10 -10 -2 0.34 0.18
10 -10 -2 0.43 0.35
10 -10 -2 0.6 0.72
10 -10 -2 0.51 0.74
10 -10 -2 0.54 0.16
10 -10 -2 0.63 0.14
10 -10 -2 0.76 0.39
10 -10 -2 0.21 12.95
10 10 -2 0.35 0.54
10 10 -2 0.77 0.77
10 10 -2 0.42 0.62
10 10 -2 0.93 1.54
10 10 -2 0.27 0.29
10 10 -2 0.34 0.09
10 10 -2 0.86 2.33
-10 -10 2 0.2 0.52
-10 -10 2 0.45 1.26
-10 -10 2 0.42 0.71
-10 -10 2 0.46 1.66
-10 -10 2 0.59 0.31
-10 -10 2 0.43 0.09
-10 -10 2 0.41 3.24
-10 10 3 0.28 0.47
-10 10 3 0.13 1.45
-10 10 3 0.77 0.3
-10 10 3 0.98 1.43
-10 10 3 1.04 2.11
-10 10 3 0.11 0.25
-10 10 3 0.48 0.81
-10 10 3 0.28 0.24
-10 10 3 0.11 0.36
-10 10 3 0.04 0.66
-10 10 3 -0 0.84
-10 10 3 0.48 0.09
-10 10 3 0.48 0.37
-10 10 3 0.48 2.91
10 -10 -3 0.65 0.45
10 -10 -3 0.82 1.62
10 -10 -3 0.65 0.25
10 -10 -3 1.74 2.06
10 -10 -3 0.16 1.15
10 -10 -3 0.3 0.42
10 -10 -3 0.59 0.88
10 -10 -3 1.46 1.64
10 -10 -3 0.07 0.15
10 -10 -3 0.28 0.31
10 -10 -3 0.67 0.58
10 -10 -3 0.31 0.79
10 -10 -3 0.43 0.17
10 -10 -3 0.31 0.1
10 -10 -3 0.52 0.37
10 10 -3 0.15 0.61
10 10 -3 0.23 0.66
10 10 -3 0.35 1.54
10 10 -3 0.51 0.28
10 10 -3 0.73 0.12
10 10 -3 -0.16 3.23
-10 -10 3 -0.04 0.58
-10 -10 3 0.31 0.72
-10 -10 3 0.44 1.29
-10 -10 3 0.38 0.26
-10 -10 3 1.01 0.14
-10 10 4 0.46 0.74
-10 10 4 0.52 1.76
-10 10 4 0.4 0.27
-10 10 4 0.32 1.33
-10 10 4 -0.41 0.8
-10 10 4 0.5 1.79
-10 10 4 0.37 0.75
-10 10 4 0.2 0.34
-10 10 4 0.25 0.64
-10 10 4 0.33 0.84
-10 10 4 0.33 0.08
-10 10 4 0.29 0.4
-10 10 4 0.15 2.55
10 -10 -4 0.2 0.6
10 -10 -4 0.3 2.04
10 -10 -4 1.07 0.28
10 -10 -4 1.55 1.92
10 -10 -4 1.05 0.8
10 -10 -4 0.33 0.77
10 -10 -4 0.33 0.31
10 -10 -4 1.3 0.63
10 -10 -4 0.7 0.86
10 -10 -4 1.95 0.27
10 -10 -4 0.28 0.08
10 -10 -4 1.33 0.45
10 10 -4 0.33 0.72
10 10 -4 0.13 0.76
10 10 -4 0.05 1.12
10 10 -4 0.45 0.27
10 10 -4 0.41 0.09
-10 -10 4 0.06 0.68
-10 -10 4 0.43 0.7
-10 -10 4 0.35 1.36
-10 -10 4 0.43 0.31
-10 -10 4 0.84 0.12
-10 10 5 -0.06 1.18
-10 10 5 1.82 2.43
-10 10 5 0.06 0.33
-10 10 5 -0.03 1.06
-10 10 5 1.62 2.11
-10 10 5 0.32 0.81
-10 10 5 0.54 0.48
-10 10 5 0.06 0.68
-10 10 5 0.19 0.93
-10 10 5 0.16 0.38
-10 10 5 0.06 2.08
10 -10 -5 -0.14 0.91
10 -10 -5 -0.22 3.19
10 -10 -5 0.03 0.28
10 -10 -5 0.63 1.69
10 -10 -5 0.32 0.81
10 -10 -5 0.57 0.34
10 -10 -5 0.11 0.58
10 -10 -5 -0.15 0.88
10 -10 -5 0.2 0.08
10 -10 -5 0.79 0.11
10 -10 -5 0.19 0.39
10 -10 -5 -0 3.22
10 10 -5 0.24 0.9
10 10 -5 0.04 0.78
10 10 -5 0.76 2.51
10 10 -5 0.48 0.39
10 10 -5 0.39 0.09
-10 -10 5 0.22 0.8
-10 -10 5 -0.09 0.87
-10 -10 5 1.13 3.31
-10 -10 5 1.35 0.56
-10 -10 5 0.4 0.09
-10 10 6 -0 2.7
-10 10 6 0.42 0.53
-10 10 6 0.2 0.95
-10 10 6 -0.05 2.45
-10 10 6 -0.06 0.87
-10 10 6 0.17 0.7
-10 10 6 -0.01 1.05
-10 10 6 0.03 0.39
-10 10 6 0.59 1.73
10 -10 -6 0.13 2.12
10 -10 -6 -0.01 0.33
10 -10 -6 1.14 1.59
10 -10 -6 0.26 0.4
10 -10 -6 0.33 0.61
10 -10 -6 0.47 1.15
10 -10 -6 0.21 0.38
10 -10 -6 0.31 2.67
10 10 -6 0.08 0.92
10 10 -6 0.01 2.16
10 10 -6 0.24 0.59
10 10 -6 0.14 0.09
10 10 -6 1.1 0.14
-10 -10 6 0.02 0.98
-10 -10 6 0.22 0.88
-10 -10 6 0.59 0.65
-10 -10 6 0 0.77
-10 -10 6 0.47 0.08
-10 -10 6 0.27 0.13
-10 -10 6 0.29 0.08
-10 10 7 -0.06 5.27
-10 10 7 -0 0.91
-10 10 7 0.73 2.43
-10 10 7 0.03 0.94
-10 10 7 0.01 0.83
-10 10 7 0.03 0.38
-10 10 7 0.08 1.46
10 -10 -7 -0.2 4.43
10 -10 -7 0.56 0.43
10 -10 -7 1.07 1.51
10 -10 -7 0.03 0.55
10 -10 -7 -0.05 0.57
10 -10 -7 0.09 0.36
10 -10 -7 0.13 1.83
10 10 -7 0.08 1.06
10 10 -7 0.11 0.64
10 10 -7 0.09 0.68
10 10 -7 0.26 0.06
10 10 -7 0.1 0.11
10 10 -7 0 0.06
-10 -10 7 0.28 1.09
-10 -10 7 0.01 1
-10 -10 7 0.13 0.64
-10 -10 7 0.27 0.52
-10 -10 7 0.12 0.07
-10 -10 7 0.04 0.09
-10 -10 7 0.06 0.07
-10 12 1 0.4 0.09
-10 12 1 0.22 0.5
-10 12 1 0.09 1.52
-10 12 1 0.12 0.19
-10 12 1 0.58 1.44
-10 12 1 -0.22 3.13
-10 12 1 0.26 0.79
-10 12 1 0.27 0.91
-10 12 1 0.09 0.9
-10 12 1 0.1 0.15
-10 12 1 0.09 0.31
-10 12 1 0.26 0.8
-10 12 1 0.24 0.94
-10 12 1 0.09 0.1
-10 12 1 0.06 0.07
-10 12 1 -0.01 0.45
-10 12 1 -0.06 3.16
-10 12 1 0.08 0.26
10 -12 -1 -0.01 1.55
10 -12 -1 0.96 1.89
10 -12 -1 -0.07 6.85
10 -12 -1 -0.05 0.89
10 -12 -1 0.13 0.98
10 -12 -1 0.01 1.06
10 -12 -1 0.27 0.19
10 -12 -1 0.09 0.32
10 -12 -1 -0.06 0.74
10 -12 -1 0.22 0.82
10 -12 -1 0.03 0.11
10 -12 -1 0.07 0.09
10 -12 -1 0.37 0.48
10 -12 -1 0.26 5.82
10 -12 -1 0.12 0.2
10 12 -1 0.06 0.49
10 12 -1 0.2 0.15
10 12 -1 0.06 0.68
10 12 -1 -0.44 1.47
10 12 -1 1.63 0.31
10 12 -1 -0.74 1.85
10 12 -1 0.31 0.75
10 12 -1 0.14 3.8
-10 -12 1 0.25 0.48
-10 -12 1 -0.02 0.22
-10 -12 1 -0.29 0.68
-10 -12 1 0.6 1.46
-10 -12 1 0.16 0.24
-10 -12 1 0.12 1.51
-10 -12 1 0.45 0.66
-10 -12 1 0.42 0.11
-10 -12 1 -0.06 6.42
-10 12 2 0.11 0.48
-10 12 2 0.16 1.83
-10 12 2 0.13 0.21
-10 12 2 0.2 1.34
-10 12 2 -0.06 0.76
-10 12 2 0.8 1.03
-10 12 2 0.46 0.18
-10 12 2 0.04 0.31
-10 12 2 -0.03 0.81
-10 12 2 0.6 0.99
-10 12 2 0.22 0.1
-10 12 2 0.07 0.07
-10 12 2 0.36 0.46
-10 12 2 0.35 2.41
-10 12 2 0.01 0.52
10 -12 -2 0.06 0.56
10 -12 -2 0.2 2.23
10 -12 -2 1.5 1.69
10 -12 -2 0.12 0.88
10 -12 -2 0.08 0.89
10 -12 -2 -0.17 0.92
10 -12 -2 0.1 0.16
10 -12 -2 0.06 0.31
10 -12 -2 0.06 0.7
10 -12 -2 0.02 0.96
10 -12 -2 0.62 0.15
10 -12 -2 0.04 0.07
10 -12 -2 0.07 0.44
10 -12 -2 0.38 4.61
10 -12 -2 0.04 0.22
10 12 -2 0.11 0.55
10 12 -2 0.24 0.3
10 12 -2 0.03 0.76
10 12 -2 1.2 1.53
10 12 -2 0.19 0.26
10 12 -2 -0.37 1.61
10 12 -2 0.14 0.73
10 12 -2 -0.48 4.54
-10 -12 2 0.22 0.54
-10 -12 2 0.01 0.4
-10 -12 2 0.1 0.75
-10 -12 2 0.11 1.75
-10 -12 2 0.08 0.25
-10 -12 2 0.24 0.72
-10 -12 2 0.14 0.09
-10 12 3 0.06 0.57
-10 12 3 0 2.19
-10 12 3 0.11 0.23
-10 12 3 0.04 1.37
-10 12 3 0.05 0.87
-10 12 3 0.54 1.69
-10 12 3 -0.01 0.17
-10 12 3 0.07 0.34
-10 12 3 0.13 0.82
-10 12 3 -0.01 1
-10 12 3 0.11 0.12
-10 12 3 0.2 0.06
-10 12 3 0.15 0.46
-10 12 3 0.07 1.78
10 -12 -3 0.26 0.49
10 -12 -3 -0.15 2.43
10 -12 -3 0.16 0.21
10 -12 -3 0.23 1.66
10 -12 -3 0.02 0.93
10 -12 -3 0.42 1.27
10 -12 -3 0.04 0.14
10 -12 -3 0.04 0.3
10 -12 -3 0.02 0.71
10 -12 -3 -0.13 0.99
10 -12 -3 0.3 0.15
10 -12 -3 0.17 0.06
10 -12 -3 0.12 0.42
10 -12 -3 0.2 3.55
10 -12 -3 0.08 0.41
10 12 -3 0.17 0.66
10 12 -3 0.32 0.63
10 12 -3 0.04 0.86
10 12 -3 0.84 1.97
10 12 -3 0.11 0.24
10 12 -3 0.13 0.6
-10 -12 3 0.1 0.57
-10 -12 3 -0.28 1.26
-10 -12 3 -0.11 0.78
-10 -12 3 0.23 1.62
-10 -12 3 0.04 0.21
-10 -12 3 0.04 0.68
-10 -12 3 0.27 0.09
-9 1 1 23.83 2.39
-9 1 1 18.64 1.92
-9 1 1 24.37 2.66
-9 1 1 23.72 2.35
-9 1 1 34.7 3.44
-9 1 1 28.3 2.76
-9 1 1 21.27 2.07
-9 1 1 24.29 2.53
9 -1 -1 26.69 2.64
9 -1 -1 20.97 2.21
9 -1 -1 22.12 2.5
9 -1 -1 20.34 2.03
9 -1 -1 29.56 2.93
9 -1 -1 34.16 3.31
9 -1 -1 27.62 2.67
9 -1 -1 24.3 2.72
9 1 -1 27.54 2.78
9 1 -1 21.93 2.13
9 1 -1 32.06 3.17
9 1 -1 22.12 2.18
-9 -1 1 25.64 2.62
-9 -1 1 19.41 1.88
-9 -1 1 23.66 2.38
-9 -1 1 26.42 2.57
-9 -1 1 24.83 2.38
-9 1 2 5.74 0.92
-9 1 2 1.78 0.42
-9 1 2 3.01 0.42
-9 1 2 1.63 0.62
-9 1 2 2.05 0.57
-9 1 2 8.12 1.52
-9 1 2 2.7 0.3
-9 1 2 2.34 0.34
9 -1 -2 2.51 0.67
9 -1 -2 3.18 0.45
9 -1 -2 2.61 0.62
9 -1 -2 3.25 0.64
9 -1 -2 6.71 0.68
9 -1 -2 2.94 0.39
9 1 -2 1.92 0.43
9 1 -2 2.65 0.29
9 1 -2 2.26 0.49
9 1 -2 4.26 0.49
-9 -1 2 2.83 0.48
-9 -1 2 4.48 0.46
-9 -1 2 2.7 0.53
-9 -1 2 2.52 0.35
-9 -1 2 4.74 0.49
-9 1 3 39.15 3.79
-9 1 3 27.25 2.61
-9 1 3 30.96 2.98
-9 1 3 45.04 4.56
-9 1 3 43.49 4.32
-9 1 3 26.55 2.9
-9 1 3 33.02 3.17
9 -1 -3 31.31 3.05
9 -1 -3 26.57 2.55
9 -1 -3 32.84 3.16
9 -1 -3 41.9 4.21
9 -1 -3 32.45 3.35
9 -1 -3 25.31 2.58
9 -1 -3 27.97 2.69
9 -1 -3 23.89 2.3
9 1 -3 33.59 3.29
9 1 -3 29.77 2.92
9 1 -3 37.87 3.6
-9 -1 3 28.16 2.78
-9 -1 3 33.24 3.26
-9 -1 3 33.55 3.2
-9 -1 3 34.44 3.3
-9 1 4 1.62 0.47
-9 1 4 1.01 0.35
-9 1 4 2.37 0.3
-9 1 4 0.62 0.83
-9 1 4 1.67 0.21
-9 1 4 4.04 0.43
9 -1 -4 3.39 0.52
9 -1 -4 1.52 0.35
9 -1 -4 2.62 0.33
9 -1 -4 0.99 0.8
9 -1 -4 2.99 0.32
9 -1 -4 1.14 0.17
9 1 -4 1.31 0.42
9 1 -4 1.63 0.31
9 1 -4 1.93 0.9
9 1 -4 2.47 0.95
9 1 -4 3.94 0.41
-9 -1 4 0.94 0.39
-9 -1 4 1.49 0.28
-9 -1 4 1.84 0.77
-9 -1 4 0.58 1.24
-9 -1 4 2.58 0.29
-9 1 5 4.79 0.63
-9 1 5 4.72 0.51
-9 1 5 2.62 0.94
-9 1 5 3.24 0.38
-9 1 5 5.76 0.57
-9 1 5 3.99 0.43
9 -1 -5 2.25 0.44
9 -1 -5 4.2 0.6
9 -1 -5 2.69 0.33
9 -1 -5 2.42 0.93
9 -1 -5 2.61 0.91
9 -1 -5 4.65 0.49
9 1 -5 -0.67 0.96
9 1 -5 1.58 0.56
9 1 -5 3.48 0.38
9 1 -5 1.37 0.89
9 1 -5 5.15 0.53
-9 -1 5 1.78 0.5
-9 -1 5 2.43 0.28
-9 -1 5 1.57 0.95
-9 -1 5 5.95 0.57
-9 -1 5 3.66 0.4
-9 1 6 3.29 0.68
-9 1 6 1.73 0.49
-9 1 6 0.37 0.19
-9 1 6 2 0.94
-9 1 6 0.69 0.24
-9 1 6 0.51 0.11
-9 1 6 0.94 0.16
9 -1 -6 0.03 0.63
9 -1 -6 0.47 0.56
9 -1 -6 1.41 0.24
9 -1 -6 2.34 1.08
9 -1 -6 -0.15 1.07
9 -1 -6 0.58 0.25
9 -1 -6 0.51 0.1
9 -1 -6 0.6 0.14
9 1 -6 0.75 0.48
9 1 -6 2.96 0.76
9 1 -6 1.65 0.2
9 1 -6 0.67 0.78
9 1 -6 0.78 0.34
9 1 -6 2.17 0.25
9 1 -6 0.81 0.15
-9 -1 6 1.21 0.68
-9 -1 6 1.17 0.62
-9 -1 6 2.44 0.87
-9 -1 6 0.66 0.13
-9 -1 6 0.37 0.12
-9 1 7 3.83 0.96
-9 1 7 1.25 0.66
-9 1 7 0.68 0.22
-9 1 7 6.24 1.25
-9 1 7 0.13 1.58
-9 1 7 0.87 0.2
-9 1 7 0.78 0.16
-9 1 7 0.91 0.16
9 -1 -7 2.15 0.81
9 -1 -7 0.49 0.6
9 -1 -7 0.56 0.18
9 -1 -7 1.05 0.89
9 -1 -7 0.11 1.14
9 -1 -7 0.46 0.22
9 -1 -7 0.54 0.14
9 -1 -7 1.37 0.19
9 1 -7 0.1 0.42
9 1 -7 0.73 0.77
9 1 -7 0.64 0.13
9 1 -7 0.68 0.81
9 1 -7 1.36 0.36
9 1 -7 0.68 0.14
9 1 -7 1.47 0.2
-9 -1 7 0.46 0.44
-9 -1 7 2.45 0.71
-9 -1 7 0.83 0.15
-9 -1 7 0.41 0.67
-9 -1 7 0.44 0.31
-9 -1 7 0.67 0.15
-9 -1 7 0.38 0.12
-9 1 8 0.24 0.87
-9 1 8 2.53 0.76
-9 1 8 0.9 0.83
-9 1 8 0.49 1.05
-9 1 8 0.58 0.25
-9 1 8 1.37 0.27
9 -1 -8 0.54 0.87
9 -1 -8 1.99 0.84
9 -1 -8 5.22 0.98
9 -1 -8 0.55 0.77
9 -1 -8 0.21 1.28
9 -1 -8 2.42 1.44
9 -1 -8 1.13 0.24
9 -1 -8 0.6 0.21
9 -1 -8 0.68 0.14
9 1 -8 0.16 0.64
9 1 -8 1.01 0.83
9 1 -8 0.5 0.17
9 1 -8 1.39 0.79
9 1 -8 0.63 0.34
9 1 -8 0.53 0.12
-9 -1 8 0.33 0.57
-9 -1 8 0.47 0.71
-9 -1 8 1.64 0.79
-9 -1 8 0.64 0.3
-9 -1 8 0.55 0.15
-9 -1 8 0.82 0.14
-9 -1 8 0.97 0.35
-9 1 9 2.84 1.1
-9 1 9 3.76 1.14
-9 1 9 5.55 1.09
-9 1 9 2.76 2.01
-9 1 9 4.32 1.11
-9 1 9 4.78 0.55
-9 1 9 2.94 0.46
-9 1 9 6.08 0.62
9 -1 -9 2.43 1.15
9 -1 -9 0.86 0.86
9 -1 -9 2.49 1.41
9 -1 -9 4.59 1.25
9 -1 -9 2.4 0.35
9 -1 -9 3.35 0.43
9 -1 -9 3.28 0.35
9 1 -9 11.1 1.61
9 1 -9 7.94 1.65
9 1 -9 2.16 1
9 1 -9 3.39 0.47
9 1 -9 4.38 0.48
9 1 -9 3.54 0.38
-9 -1 9 5.05 0.99
-9 -1 9 4.36 1.23
-9 -1 9 4.4 0.99
-9 -1 9 3.25 0.42
-9 -1 9 3.75 0.43
-9 -1 9 2.55 0.29
-9 -1 9 3.08 0.47
-9 1 10 0.15 1.14
-9 1 10 -0.01 0.86
-9 1 10 -0.11 2.38
-9 1 10 0.11 0.67
-9 1 10 0.03 0.27
-9 1 10 0.16 0.48
-9 1 10 0.08 3.72
-9 1 10 0.48 0.11
-9 1 10 0.07 1.23
9 -1 -10 0.05 1.61
9 -1 -10 0.01 0.9
9 -1 -10 -0.04 1.38
9 -1 -10 0.17 0.88
9 -1 -10 0.15 0.24
9 -1 -10 0.17 0.26
9 -1 -10 0.13 0.08
9 -1 -10 0.47 3.57
9 1 -10 0.39 1.27
9 1 -10 0.15 0.75
9 1 -10 0.57 1.78
9 1 -10 0.1 0.26
9 1 -10 0.19 0.17
9 1 -10 0.39 0.11
-9 -1 10 0.6 1.1
-9 -1 10 0.3 1.54
-9 -1 10 -0.7 1.82
-9 -1 10 0.12 0.82
-9 -1 10 0.37 1.07
-9 -1 10 0.24 0.26
-9 -1 10 0.24 0.22
-9 -1 10 0.28 0.1
-9 -1 10 0.57 0.39
-9 1 11 -0.58 1.54
-9 1 11 0.33 0.94
-9 1 11 0.33 0.89
-9 1 11 1.17 2.59
-9 1 11 -0.13 0.68
-9 1 11 -0.04 0.34
-9 1 11 -0.14 0.89
-9 1 11 0.27 2.33
-9 1 11 0.78 0.12
-9 1 11 0.25 1.02
9 -1 -11 0.41 2.63
9 -1 -11 0.55 0.96
9 -1 -11 -0.01 1.5
9 -1 -11 0.07 0.88
9 -1 -11 0.29 0.24
9 -1 -11 0.01 0.38
9 -1 -11 0.33 7.09
9 -1 -11 0.75 0.12
9 -1 -11 -0.01 1.5
9 1 -11 -0.28 1.33
9 1 -11 0.1 0.89
9 1 -11 -0.04 1.22
9 1 -11 0.07 0.24
9 1 -11 0.27 0.21
9 1 -11 0.22 0.09
9 1 -11 0.19 0.81
-9 -1 11 0.35 1.42
-9 -1 11 -0.05 1.2
-9 -1 11 -0.19 0.94
-9 -1 11 0.15 0.91
-9 -1 11 1.48 0.34
-9 -1 11 -0.07 1.06
-9 -1 11 0.43 0.29
-9 -1 11 0.45 0.1
-9 -1 11 1.3 0.39
-9 1 12 1.03 2.23
-9 1 12 0.46 1.01
-9 1 12 0.2 0.95
-9 1 12 -0.29 3.21
-9 1 12 0.33 0.76
-9 1 12 -0.07 0.76
-9 1 12 -0.14 1.62
-9 1 12 0.31 0.08
-9 1 12 0.67 1.12
9 -1 -12 0.48 3.79
9 -1 -12 0.3 1.45
9 -1 -12 0.03 0.94
9 -1 -12 -0.06 1.65
9 -1 -12 0.26 0.78
9 -1 -12 0.3 0.26
9 -1 -12 0.36 0.85
9 -1 -12 0.24 0.48
9 -1 -12 0.06 3.49
9 -1 -12 0.14 0.07
9 -1 -12 0.1 1.26
9 1 -12 -0.3 1.53
9 1 -12 0.2 1.79
9 1 -12 0.31 0.97
9 1 -12 0.02 1.1
9 1 -12 0.16 0.26
9 1 -12 0.11 0.25
9 1 -12 0.26 0.08
9 1 -12 -0.17 1.06
-9 -1 12 -0.51 1.63
-9 -1 12 -0.05 1.19
-9 -1 12 0.2 0.96
-9 -1 12 -0.11 0.72
-9 -1 12 0.12 0.27
-9 -1 12 -0.16 1.26
-9 -1 12 0.02 0.31
-9 -1 12 0.42 4.43
-9 -1 12 0.23 0.09
-9 -1 12 0.05 1.34
-9 3 1 11.89 1.21
-9 3 1 12.17 1.3
-9 3 1 10.29 1.07
-9 3 1 7.24 0.83
-9 3 1 8.16 1.15
-9 3 1 14.51 1.42
-9 3 1 8.78 0.95
-9 3 1 7.04 0.78
-9 3 1 13.19 1.29
9 -3 -1 11.98 1.21
9 -3 -1 12.19 1.3
9 -3 -1 14.22 1.42
9 -3 -1 8.68 0.97
9 -3 -1 9.56 1.43
9 -3 -1 11.74 1.15
9 -3 -1 9.19 0.98
9 -3 -1 11.76 1.21
9 -3 -1 7.14 0.74
9 3 -1 11.73 1.37
9 3 -1 10.61 1.09
9 3 -1 8.97 0.88
9 3 -1 13.46 1.49
-9 -3 1 13.46 1.45
-9 -3 1 10.75 1.1
-9 -3 1 11.24 1.1
-9 -3 1 14.22 1.57
-9 3 2 56.16 5.35
-9 3 2 37.79 3.81
-9 3 2 39.94 4.11
-9 3 2 29.28 2.84
-9 3 2 34.61 3.43
-9 3 2 28.81 2.91
-9 3 2 22.26 2.17
-9 3 2 30.7 2.93
9 -3 -2 40.53 3.86
9 -3 -2 40.38 4.02
9 -3 -2 39.6 3.81
9 -3 -2 32.22 3.25
9 -3 -2 29.73 2.83
9 -3 -2 33.28 3.59
9 -3 -2 24.69 2.4
9 -3 -2 36.15 3.45
9 3 -2 22.88 2.31
9 3 -2 29.86 3.09
9 3 -2 33.61 3.45
9 3 -2 28.3 2.76
9 3 -2 21.37 2.06
9 3 -2 29.39 2.95
-9 -3 2 38.92 3.81
-9 -3 2 30.6 3.17
-9 -3 2 25.27 2.48
-9 -3 2 22.69 2.18
-9 -3 2 37.57 3.7
-9 3 3 8.19 0.9
-9 3 3 4.97 1.76
-9 3 3 3.99 0.48
-9 3 3 5.06 0.59
-9 3 3 6.63 1.09
-9 3 3 7.58 0.78
-9 3 3 4.2 0.43
9 -3 -3 6.19 0.7
9 -3 -3 1.82 1.88
9 -3 -3 10.39 1.05
9 -3 -3 4.68 0.54
9 -3 -3 4.62 0.95
9 -3 -3 5.19 0.55
9 -3 -3 6.34 0.63
9 3 -3 6 0.8
9 3 -3 9.75 1.39
9 3 -3 11.07 2.09
9 3 -3 6.06 0.7
9 3 -3 6.09 0.83
-9 -3 3 5.92 0.78
-9 -3 3 4.16 1.01
-9 -3 3 5.42 0.65
-9 -3 3 6.85 0.69
-9 -3 3 5.59 0.77
-9 3 4 0.51 0.41
-9 3 4 0.77 0.34
-9 3 4 1.14 0.39
-9 3 4 1.7 0.32
-9 3 4 1.25 0.3
-9 3 4 1.1 0.94
-9 3 4 1.07 0.13
-9 3 4 2.47 0.31
9 -3 -4 1.29 0.63
9 -3 -4 0.58 0.27
9 -3 -4 0.6 0.5
9 -3 -4 3.58 0.44
9 -3 -4 0.42 0.28
9 -3 -4 0.5 0.96
9 -3 -4 3.61 0.4
9 -3 -4 1.61 0.18
9 3 -4 1.98 0.56
9 3 -4 0.74 0.47
-9 -3 4 1.04 0.5
-9 -3 4 1.79 0.72
-9 -3 4 1.12 0.6
-9 -3 4 1.31 0.19
-9 -3 4 2.4 0.51
-9 3 5 0.92 0.85
-9 3 5 0.49 0.24
-9 3 5 0.39 0.07
-9 3 5 0.76 0.24
-9 3 5 1.46 0.38
-9 3 5 0.38 2.01
-9 3 5 0.68 1.38
9 -3 -5 2.19 1.5
9 -3 -5 0.4 0.25
9 -3 -5 0.43 0.1
9 -3 -5 0.48 0.22
9 -3 -5 2.09 0.41
9 -3 -5 0.06 1.75
9 3 -5 2.23 0.68
9 3 -5 0.93 0.99
9 3 -5 0.29 0.12
9 3 -5 1.51 0.44
-9 -3 5 1.38 0.68
-9 -3 5 0.44 0.67
-9 -3 5 0.84 1.68
-9 -3 5 0.47 0.13
-9 -3 5 0.69 0.4
-9 3 6 8.29 1.83
-9 3 6 7.36 0.83
-9 3 6 10.51 1.07
-9 3 6 5.69 1.41
-9 3 6 6 1.25
-9 3 6 7.1 0.72
9 -3 -6 6.41 2.1
9 -3 -6 8.85 0.98
9 -3 -6 7.69 0.81
9 -3 -6 6.37 1.37
9 -3 -6 5.81 0.73
9 -3 -6 15.67 2.21
9 -3 -6 5.4 0.52
9 -3 -6 7.7 0.77
9 3 -6 6.86 1.15
9 3 -6 5.06 0.71
9 3 -6 9.09 0.9
9 3 -6 6.56 0.67
9 3 -6 7.68 0.8
-9 -3 6 8.4 1.18
-9 -3 6 3.93 1.02
-9 -3 6 5.47 0.72
-9 -3 6 9.18 0.91
-9 -3 6 7.19 0.72
-9 -3 6 14.12 1.38
-9 3 7 1.11 2.3
-9 3 7 3.7 0.61
-9 3 7 2.01 0.66
-9 3 7 1.81 1.11
-9 3 7 1.53 0.79
-9 3 7 1.27 0.17
-9 3 7 -4.47 21.58
-9 3 7 3.21 0.35
9 -3 -7 1.91 2.31
9 -3 -7 1.63 0.57
9 -3 -7 4.16 0.55
9 -3 -7 1.38 1.13
9 -3 -7 1.19 0.46
9 -3 -7 1.76 1.06
9 -3 -7 3.02 0.31
9 -3 -7 2.42 0.28
9 3 -7 0.59 0.99
9 3 -7 2.04 0.86
9 3 -7 3.71 0.57
9 3 -7 0.93 0.17
9 3 -7 2.5 0.29
9 3 -7 1.24 0.21
-9 -3 7 1.64 2.07
-9 -3 7 2.54 0.93
-9 -3 7 1.9 0.19
-9 -3 7 2.27 0.94
-9 -3 7 0.86 0.4
-9 -3 7 1.24 0.18
-9 3 8 0.56 2.77
-9 3 8 1.5 0.6
-9 3 8 0.53 1.1
-9 3 8 1.47 0.76
-9 3 8 2.12 0.27
-9 3 8 0.47 3.94
9 -3 -8 1.08 0.87
9 -3 -8 0.45 0.94
9 -3 -8 2.18 0.52
9 -3 -8 1.47 0.81
9 -3 -8 1.27 0.18
9 -3 -8 2.06 22.31
9 -3 -8 0.84 0.15
9 3 -8 1.7 0.65
9 3 -8 2.26 1.12
9 3 -8 1.2 0.12
9 3 -8 0.91 0.76
9 3 -8 1.7 0.44
9 3 -8 1.38 0.2
9 3 -8 3.12 0.34
-9 -3 8 3.7 0.93
-9 -3 8 1.44 0.9
-9 -3 8 0.83 0.09
-9 -3 8 1.88 0.84
-9 -3 8 1.2 0.38
-9 -3 8 0.67 0.16
-9 -3 8 1.72 0.22
-9 3 9 0.65 3.28
-9 3 9 0.53 0.88
-9 3 9 0.26 0.91
-9 3 9 -0.09 0.58
-9 3 9 0.15 0.7
-9 3 9 0.48 0.29
-9 3 9 0.25 2.23
-9 3 9 0.17 0.1
9 -3 -9 0.15 0.79
9 -3 -9 0.22 0.47
9 -3 -9 0.12 0.75
9 -3 -9 0.68 0.25
9 -3 -9 -0.1 4.07
9 -3 -9 0.13 0.1
9 3 -9 0.2 0.56
9 3 -9 0.5 1.22
9 3 -9 0.7 0.82
9 3 -9 0.36 0.36
9 3 -9 0.18 0.13
9 3 -9 0.27 0.1
-9 -3 9 -0.05 0.61
-9 -3 9 0.9 1
-9 -3 9 0.44 0.75
-9 -3 9 0.41 0.37
-9 -3 9 0.04 0.14
-9 -3 9 0.17 0.09
-9 3 10 1.07 3.96
-9 3 10 0.31 0.87
-9 3 10 1.16 0.67
-9 3 10 0.25 0.75
-9 3 10 0.65 0.32
-9 3 10 0.68 1.53
-9 3 10 0.58 0.13
9 -3 -10 2.08 0.92
9 -3 -10 0.37 0.51
9 -3 -10 0.61 0.74
9 -3 -10 0.41 0.26
9 -3 -10 0.44 3.17
9 -3 -10 0.64 0.12
9 3 -10 0.12 0.71
9 3 -10 0.59 0.78
9 3 -10 1.06 0.35
9 3 -10 2.56 0.31
9 3 -10 2.15 0.25
-9 -3 10 0.67 0.64
-9 -3 10 2.94 1.64
-9 -3 10 0.68 2.17
-9 -3 10 0.63 0.76
-9 -3 10 0.7 0.33
-9 -3 10 0.89 0.2
-9 3 11 -1.08 4.79
-9 3 11 0.38 0.7
-9 3 11 -0.11 0.76
-9 3 11 -0.02 0.84
-9 3 11 0.18 0.75
-9 3 11 -0.03 0.47
-9 3 11 0.02 0.34
-9 3 11 -0.07 1.28
-9 3 11 0.12 0.1
-9 3 11 0.8 2.47
9 -3 -11 0.07 0.92
9 -3 -11 -0.18 0.65
9 -3 -11 -0.02 0.72
9 -3 -11 0.03 0.27
9 -3 -11 -0.25 2.41
9 -3 -11 0.23 0.09
9 3 -11 0.08 1.05
9 3 -11 0.43 0.85
9 3 -11 0.06 0.3
9 3 -11 0.05 0.15
9 3 -11 0.02 0.07
-9 -3 11 -0.03 0.79
-9 -3 11 0.84 1.7
-9 -3 11 0.07 1.41
-9 -3 11 0.01 0.89
-9 -3 11 0.13 1.83
-9 -3 11 0.18 0.28
-9 -3 11 -0.06 1.15
-9 -3 11 0.2 0.19
-9 -3 11 0.09 0.08
-9 3 12 -1.54 5.57
-9 3 12 0.59 0.87
-9 3 12 0.17 0.82
-9 3 12 -0.23 0.98
-9 3 12 0.12 0.89
-9 3 12 -0.18 0.17
-9 3 12 0.19 0.38
-9 3 12 0.1 0.88
-9 3 12 0.12 0.09
-9 3 12 0.82 1.81
9 -3 -12 0.1 1.11
9 -3 -12 -0.13 1
9 -3 -12 -0.05 0.76
9 -3 -12 0.06 0.89
9 -3 -12 0.26 0.53
9 -3 -12 0.04 0.28
9 -3 -12 0.25 1.85
9 -3 -12 0.51 0.1
9 -3 -12 1.46 3.4
9 3 -12 0.39 1.56
9 3 -12 -0.02 2.24
9 3 -12 0.43 1.15
9 3 -12 0.18 0.27
9 3 -12 0.16 0.16
9 3 -12 0.27 0.08
-9 -3 12 0.07 1.08
-9 -3 12 -0.07 1.31
-9 -3 12 0.57 0.89
-9 -3 12 0.24 1.13
-9 -3 12 0.07 0.26
-9 -3 12 0.38 1.41
-9 -3 12 0.03 0.2
-9 -3 12 0.16 0.07
-9 5 1 15.41 1.57
-9 5 1 18.09 1.79
-9 5 1 15.95 1.71
-9 5 1 11.51 1.4
-9 5 1 13.4 1.39
-9 5 1 17.04 1.7
-9 5 1 14.48 1.45
-9 5 1 14.53 1.69
-9 5 1 17.08 1.71
-9 5 1 13.83 1.4
-9 5 1 20.39 2
9 -5 -1 14.16 1.46
9 -5 -1 15.36 1.7
9 -5 -1 16.73 1.66
9 -5 -1 15.35 1.68
9 -5 -1 16.43 1.77
9 -5 -1 17.4 1.76
9 -5 -1 16.86 1.68
9 -5 -1 21.88 2.37
9 -5 -1 14.44 1.47
9 -5 -1 17.06 1.7
9 -5 -1 14.3 1.45
9 -5 -1 20.21 1.98
9 5 -1 13.88 1.65
9 5 -1 19.43 2.15
9 5 -1 19.68 1.95
9 5 -1 22.1 2.19
9 5 -1 13.26 1.28
9 5 -1 9.92 1.27
-9 -5 1 12.54 1.38
-9 -5 1 14.86 1.73
-9 -5 1 13.89 1.66
-9 -5 1 21.99 2.17
-9 -5 1 14.47 1.4
-9 5 2 1.01 0.44
-9 5 2 3.06 0.42
-9 5 2 2.6 0.48
-9 5 2 0.71 1.49
-9 5 2 2.63 0.3
-9 5 2 1.46 0.28
-9 5 2 0.45 0.59
-9 5 2 1.69 0.54
-9 5 2 3.73 0.47
-9 5 2 0.85 0.28
9 -5 -2 0.65 0.4
9 -5 -2 0.8 0.63
9 -5 -2 1.59 0.3
9 -5 -2 0.77 0.35
9 -5 -2 1.36 0.15
9 -5 -2 1.14 0.28
9 -5 -2 0.4 0.66
9 -5 -2 2.84 0.38
9 -5 -2 1.73 0.31
9 -5 -2 0.5 0.26
9 5 -2 6.67 1.02
9 5 -2 0.79 0.98
9 5 -2 3.05 0.47
9 5 -2 0.61 0.34
9 5 -2 1.4 0.17
-9 -5 2 3.82 0.65
-9 -5 2 7.83 1.22
-9 -5 2 0.89 0.9
-9 -5 2 0.97 0.34
-9 -5 2 1.29 0.17
-9 5 3 3.97 1.12
-9 5 3 9.57 1
-9 5 3 3.02 1
-9 5 3 7.65 1.05
-9 5 3 3.83 1.4
-9 5 3 3.89 0.45
-9 5 3 3.53 0.71
-9 5 3 3.63 0.79
-9 5 3 4.68 0.51
-9 5 3 4.1 0.43
-9 5 3 4.49 0.53
9 -5 -3 1.18 0.86
9 -5 -3 5.21 0.61
9 -5 -3 2.58 1.02
9 -5 -3 4.41 0.74
9 -5 -3 5.74 0.6
9 -5 -3 5.24 0.89
9 -5 -3 5.13 0.55
9 -5 -3 4.08 0.43
9 -5 -3 5.85 0.64
9 5 -3 4.1 0.85
9 5 -3 3.97 0.89
9 5 -3 4.5 0.57
9 5 -3 5.23 0.64
9 5 -3 3.4 0.36
9 5 -3 4.64 0.8
-9 -5 3 8.5 1.06
-9 -5 3 4.19 0.85
-9 -5 3 5.84 1.18
-9 -5 3 4.43 0.56
-9 -5 3 6.16 0.62
-9 -5 3 7.02 0.96
-9 5 4 0.86 1.97
-9 5 4 0.53 0.24
-9 5 4 3.22 1.25
-9 5 4 1.46 0.32
-9 5 4 2.59 1.03
-9 5 4 0.42 0.23
-9 5 4 1.36 0.54
-9 5 4 1.94 0.27
-9 5 4 1.08 0.13
-9 5 4 2.31 0.35
9 -5 -4 0.58 1.87
9 -5 -4 0.42 0.27
9 -5 -4 1.22 1.07
9 -5 -4 0.92 0.33
9 -5 -4 0.75 0.23
9 -5 -4 0.08 0.58
9 -5 -4 0.41 0.09
9 -5 -4 2.85 0.39
9 5 -4 0.32 0.55
9 5 -4 2.92 0.84
9 5 -4 0.17 1.43
9 5 -4 -0.02 0.45
9 5 -4 2.11 0.39
9 5 -4 0.54 0.61
-9 -5 4 0.28 0.55
-9 -5 4 5.2 0.98
-9 -5 4 0.13 0.72
-9 -5 4 2.09 0.37
-9 -5 4 0.73 0.13
-9 -5 4 1.58 0.68
-9 5 5 0.73 0.37
-9 5 5 1.18 0.31
-9 5 5 1.49 1.13
-9 5 5 0.52 0.74
-9 5 5 0.7 0.44
-9 5 5 1.59 0.21
-9 5 5 0.99 0.25
-9 5 5 2.05 15.44
9 -5 -5 0.59 0.25
9 -5 -5 1.29 0.32
9 -5 -5 1.57 1.34
9 -5 -5 0.63 0.87
9 -5 -5 0.21 0.49
9 -5 -5 1.66 0.29
9 5 -5 8.12 1.2
9 5 -5 0.34 0.72
9 5 -5 2.45 0.75
9 5 -5 0.84 0.11
9 5 -5 0.75 0.31
9 5 -5 0.85 0.84
-9 -5 5 0.61 0.79
-9 -5 5 0.71 0.29
-9 -5 5 1.82 1.31
-9 5 6 3.06 0.36
-9 5 6 5.34 0.67
-9 5 6 2.76 0.47
-9 5 6 8.36 2.34
-9 5 6 3 0.77
-9 5 6 2.07 0.45
-9 5 6 3.39 0.41
-9 5 6 0.97 3.61
9 -5 -6 2.98 0.38
9 -5 -6 2.12 0.36
9 -5 -6 5.45 2.7
9 -5 -6 3.61 0.89
9 -5 -6 1.87 0.51
9 -5 -6 4.33 0.5
9 -5 -6 1.11 9.39
9 5 -6 3.29 0.95
9 5 -6 1.97 0.78
9 5 -6 3.86 1.19
9 5 -6 2.35 0.68
9 5 -6 2.49 0.25
9 5 -6 2.84 0.42
9 5 -6 2.25 0.28
9 5 -6 5.6 0.57
9 5 -6 4.76 2.84
-9 -5 6 2.47 0.88
-9 -5 6 3.47 0.95
-9 -5 6 2.47 1.83
-9 -5 6 1.82 0.57
-9 -5 6 2.17 0.22
-9 -5 6 3.03 0.42
-9 -5 6 3.4 0.38
-9 -5 6 5.25 0.54
-9 5 7 4.66 0.59
-9 5 7 1.56 2.9
-9 5 7 2.93 0.83
-9 5 7 5.6 0.59
-9 5 7 2.17 0.31
-9 5 7 1.87 2.51
9 -5 -7 3.44 0.57
9 -5 -7 2.35 0.23
9 -5 -7 1.88 0.56
9 -5 -7 2.59 1.38
9 -5 -7 2.18 0.77
9 -5 -7 1.13 0.45
9 -5 -7 1.74 0.29
9 -5 -7 0.3 3.66
9 5 -7 1.45 0.95
9 5 -7 3.06 0.6
9 5 -7 1.91 0.35
9 5 -7 3.44 0.37
9 5 -7 2.33 0.27
-9 -5 7 3.76 1.02
-9 -5 7 1.36 0.72
-9 -5 7 2.73 0.56
-9 -5 7 1.43 0.31
-9 -5 7 3.08 0.34
-9 -5 7 2.37 0.27
-9 5 8 0.27 0.48
-9 5 8 1.63 1.42
-9 5 8 0.38 0.77
-9 5 8 0.5 0.16
-9 5 8 0.06 0.19
-9 5 8 1.58 1.89
9 -5 -8 0.63 1.33
9 -5 -8 1.46 0.43
9 -5 -8 -0.01 0.7
9 -5 -8 0.34 0.37
9 -5 -8 0.32 0.22
9 -5 -8 -0.18 2.85
9 5 -8 0.24 1.43
9 5 -8 0.18 1.08
9 5 -8 0.48 0.43
9 5 -8 0.26 0.26
9 5 -8 0.56 0.13
9 5 -8 0.12 0.09
-9 -5 8 0.21 0.98
-9 -5 8 0.29 0.79
-9 -5 8 0.5 0.38
-9 -5 8 0.8 0.27
-9 -5 8 0.17 0.11
-9 -5 8 0.03 0.09
-9 5 9 3.39 1.48
-9 5 9 3.05 0.89
-9 5 9 2.16 0.29
-9 5 9 2.71 1.64
-9 5 9 1.76 0.23
9 -5 -9 1.33 1.27
9 -5 -9 2.02 0.45
9 -5 -9 1.6 0.8
9 -5 -9 3.04 0.36
9 -5 -9 3.17 0.4
9 -5 -9 1.24 2.18
9 -5 -9 2.16 0.26
9 5 -9 2.22 0.99
9 5 -9 3.13 1.59
9 5 -9 3.51 0.55
9 5 -9 2.51 0.37
9 5 -9 1.45 0.2
9 5 -9 2.31 0.26
-9 -5 9 5.41 2.24
-9 -5 9 2.36 1.36
-9 -5 9 1.94 0.19
-9 -5 9 1.55 0.91
-9 -5 9 2.29 0.44
-9 -5 9 2.14 0.33
-9 -5 9 1.81 0.21
-9 5 10 -0.02 1.1
-9 5 10 0.26 0.45
-9 5 10 0.15 0.79
-9 5 10 0.09 0.17
-9 5 10 -0.02 1.1
-9 5 10 0.69 0.13
9 -5 -10 0.35 0.81
9 -5 -10 0.01 0.35
9 -5 -10 0.01 0.85
9 -5 -10 0.17 2.2
9 -5 -10 0.14 0.21
9 -5 -10 -0.1 1.7
9 -5 -10 0.63 0.12
9 5 -10 0.26 0.69
9 5 -10 1.08 2.04
9 5 -10 0.21 0.04
9 5 -10 0.26 0.34
9 5 -10 0.08 0.23
9 5 -10 0.26 0.12
9 5 -10 0.04 0.08
-9 -5 10 0.17 0.93
-9 -5 10 0.52 1.37
-9 -5 10 -0.16 3.05
-9 -5 10 0.04 0.79
-9 -5 10 0.06 0.35
-9 -5 10 0.12 0.19
-9 -5 10 0.21 0.14
-9 -5 10 0.13 0.08
-9 5 11 -0.56 0.31
-9 5 11 -0.09 0.83
-9 5 11 -0 0.48
-9 5 11 -0.08 0.89
-9 5 11 0.05 0.13
-9 5 11 0.17 0.9
-9 5 11 0.12 0.08
9 -5 -11 -0.22 0.8
9 -5 -11 -0.04 0.39
9 -5 -11 0.16 0.92
9 -5 -11 0.01 1
9 -5 -11 0.17 0.2
9 -5 -11 -0.03 1.38
9 -5 -11 0.07 0.09
9 5 -11 -0.09 0.68
9 5 -11 -0.03 1.16
9 5 -11 0.18 0.32
9 5 -11 -0.01 0.22
9 5 -11 0.16 0.12
9 5 -11 -0 0.07
-9 -5 11 0.12 0.66
-9 -5 11 0.02 2.26
-9 -5 11 -0.32 1.85
-9 -5 11 0.15 0.9
-9 -5 11 0.13 0.35
-9 -5 11 -0.18 1.29
-9 -5 11 -0.18 0.14
-9 -5 11 0.06 0.13
-9 -5 11 0.07 0.07
-9 7 1 2.37 0.46
-9 7 1 0.36 0.26
-9 7 1 0.47 1.28
-9 7 1 2.27 0.43
-9 7 1 2.57 0.32
-9 7 1 0.52 0.3
-9 7 1 0.86 0.55
-9 7 1 2.46 0.56
-9 7 1 1.72 0.27
-9 7 1 1.3 0.35
9 -7 -1 2.33 0.49
9 -7 -1 1.18 0.8
9 -7 -1 3.09 1.57
9 -7 -1 2.02 0.34
9 -7 -1 2.13 0.65
9 -7 -1 1.66 0.3
9 -7 -1 2.9 0.41
9 -7 -1 1.35 0.33
9 -7 -1 1.31 0.59
9 -7 -1 0.97 0.26
9 -7 -1 1.23 0.25
9 -7 -1 1.43 0.37
9 7 -1 0.85 0.45
9 7 -1 1.23 1.13
9 7 -1 1.27 0.6
9 7 -1 7.39 1.21
9 7 -1 0.89 0.29
9 7 -1 2.12 0.43
9 7 -1 1.09 0.15
9 7 -1 1.78 0.92
-9 -7 1 0.61 0.48
-9 -7 1 1.2 0.64
-9 -7 1 1.74 0.91
-9 -7 1 0.69 0.28
-9 -7 1 1.96 0.42
-9 -7 1 1 0.14
-9 -7 1 3.83 1.05
-9 7 2 0.61 0.35
-9 7 2 0.52 0.26
-9 7 2 0.61 0.78
-9 7 2 0.34 0.32
-9 7 2 1.21 0.9
-9 7 2 0.4 0.13
-9 7 2 0.61 0.34
-9 7 2 1.73 0.6
-9 7 2 0.57 0.56
-9 7 2 1.61 0.22
-9 7 2 1.03 0.34
9 -7 -2 0.64 0.38
9 -7 -2 0.79 0.77
9 -7 -2 0.78 0.27
9 -7 -2 1.59 0.63
9 -7 -2 1.21 0.42
9 -7 -2 0.82 1.2
9 -7 -2 3.24 1.28
9 -7 -2 1.59 0.35
9 -7 -2 0.62 0.52
9 -7 -2 1.59 0.26
9 -7 -2 1.22 0.2
9 -7 -2 0.7 0.32
9 7 -2 0.69 0.51
9 7 -2 4.14 0.8
9 7 -2 0.34 1.07
9 7 -2 1.38 0.36
9 7 -2 0.93 0.38
9 7 -2 0.87 0.14
9 7 -2 0.95 0.91
-9 -7 2 0.48 0.5
-9 -7 2 1.06 0.62
-9 -7 2 0.02 1.06
-9 -7 2 1.27 0.35
-9 -7 2 0.91 0.38
-9 -7 2 1.02 0.15
-9 -7 2 1.53 1.1
-9 7 3 1.3 0.6
-9 7 3 1.1 0.29
-9 7 3 4.92 1.35
-9 7 3 0.87 0.8
-9 7 3 0.76 0.32
-9 7 3 2.07 0.61
-9 7 3 0.99 0.64
-9 7 3 1.45 0.19
-9 7 3 2.04 0.4
-9 7 3 -0.51 9.34
9 -7 -3 0.5 0.57
9 -7 -3 1.01 1.05
9 -7 -3 1.14 0.29
9 -7 -3 1.89 0.92
9 -7 -3 0.45 0.86
9 -7 -3 1.59 0.35
9 -7 -3 0.82 0.52
9 -7 -3 1.54 0.25
9 -7 -3 0.86 0.14
9 -7 -3 0.75 0.3
9 7 -3 1.2 0.74
9 7 -3 0.85 0.76
9 7 -3 0.62 0.3
9 7 -3 1.46 0.39
9 7 -3 1.86 0.23
9 7 -3 0.92 1.14
-9 -7 3 1.33 0.59
-9 -7 3 1.54 0.71
-9 -7 3 2.08 0.95
-9 -7 3 0.95 0.31
-9 -7 3 0.67 0.34
-9 -7 3 1.18 0.17
-9 -7 3 1.43 1.46
-9 7 4 3.93 1.33
-9 7 4 4.88 0.59
-9 7 4 3.16 1.51
-9 7 4 2.44 0.79
-9 7 4 2.36 0.8
-9 7 4 3.18 0.46
-9 7 4 2.11 0.55
-9 7 4 2.33 0.9
-9 7 4 1.91 0.27
-9 7 4 2.34 0.25
-9 7 4 6.34 0.72
-9 7 4 3.53 3.28
9 -7 -4 4.21 1.13
9 -7 -4 2.16 0.37
9 -7 -4 3.88 1.55
9 -7 -4 2.41 0.52
9 -7 -4 2.71 0.41
9 -7 -4 2.55 0.55
9 -7 -4 2.28 0.77
9 -7 -4 2.01 0.28
9 -7 -4 1.91 0.21
9 -7 -4 3.4 0.47
9 -7 -4 0.91 6.83
9 7 -4 2.84 0.75
9 7 -4 3.27 2.22
9 7 -4 1.27 0.42
9 7 -4 6.18 0.72
9 7 -4 2.43 0.28
9 7 -4 1.48 1.77
-9 -7 4 1.6 0.71
-9 -7 4 2.89 0.83
-9 -7 4 5.57 2.95
-9 -7 4 3.36 0.48
-9 -7 4 2.23 0.26
-9 -7 4 2.38 3.43
-9 7 5 4.58 3.04
-9 7 5 0.96 0.36
-9 7 5 3.64 1.66
-9 7 5 3.21 0.51
-9 7 5 3.19 0.79
-9 7 5 2.57 0.53
-9 7 5 2.1 0.26
-9 7 5 2.72 0.42
-9 7 5 2.19 2.77
9 -7 -5 3.72 2.39
9 -7 -5 2.3 0.39
9 -7 -5 1.66 1.51
9 -7 -5 3.68 0.52
9 -7 -5 3.59 0.49
9 -7 -5 2.61 0.53
9 -7 -5 3.23 0.44
9 -7 -5 2.63 3.76
9 7 -5 2.05 0.7
9 7 -5 1.32 0.65
9 7 -5 3.43 0.35
9 7 -5 2.98 0.46
9 7 -5 3.51 0.38
-9 -7 5 7.58 1.18
-9 -7 5 1.59 0.75
-9 -7 5 0.13 0.63
-9 -7 5 2.37 0.36
-9 -7 5 3 0.33
-9 7 6 0.7 0.65
-9 7 6 1.31 6.68
-9 7 6 0.53 1.56
-9 7 6 2.37 0.51
-9 7 6 0.7 0.77
-9 7 6 0.58 0.42
-9 7 6 0.47 0.28
-9 7 6 3.08 2.04
9 -7 -6 0.26 0.17
9 -7 -6 2.53 4.81
9 -7 -6 0.77 0.36
9 -7 -6 0.02 1.65
9 -7 -6 1.14 0.31
9 -7 -6 0.53 0.77
9 -7 -6 0.15 0.41
9 -7 -6 1.09 0.31
9 -7 -6 0.76 2.75
9 7 -6 0.51 0.92
9 7 -6 1.15 0.73
9 7 -6 0.31 0.72
9 7 -6 0.19 0.77
9 7 -6 1.01 0.13
9 7 -6 0.41 0.29
-9 -7 6 0.66 0.9
-9 -7 6 0.19 0.61
-9 -7 6 0.36 0.56
-9 -7 6 0.48 0.09
-9 -7 6 0.46 0.14
-9 -7 6 0.53 0.12
-9 7 7 1.32 0.16
-9 7 7 0.73 1.25
-9 7 7 1.4 2.58
-9 7 7 2.15 0.31
-9 7 7 1.3 0.8
-9 7 7 1.34 0.47
-9 7 7 1.41 0.33
-9 7 7 0.93 1.52
9 -7 -7 2.79 0.31
9 -7 -7 3.06 1.08
9 -7 -7 1.45 3.15
9 -7 -7 1.76 0.28
9 -7 -7 1.38 0.76
9 -7 -7 1.4 0.41
9 -7 -7 0.93 0.3
9 -7 -7 0.51 2.25
9 7 -7 2.43 1.16
9 7 -7 0.41 0.7
9 7 -7 0.88 1.08
9 7 -7 0.82 0.5
9 7 -7 0.66 0.16
9 7 -7 0.84 0.28
9 7 -7 2.4 0.28
-9 -7 7 4.59 1.17
-9 -7 7 1.46 0.84
-9 -7 7 1.37 0.5
-9 -7 7 0.71 0.11
-9 -7 7 1.46 0.19
-9 -7 7 1.5 0.19
-9 7 8 0.62 0.39
-9 7 8 -0.32 0.15
-9 7 8 3.77 0.53
-9 7 8 -0.2 4.32
-9 7 8 0.58 0.83
-9 7 8 0.37 0.46
-9 7 8 1.37 0.31
-9 7 8 0.39 1.15
9 -7 -8 0.57 4.75
9 -7 -8 0.25 0.88
9 -7 -8 0.21 0.35
9 -7 -8 1.68 0.36
9 -7 -8 0.57 1.82
9 7 -8 0.55 1.22
9 7 -8 1.04 0.95
9 7 -8 1.2 0.45
9 7 -8 0.56 0.13
9 7 -8 0.6 0.21
9 7 -8 0.63 0.12
9 7 -8 0.42 0.1
-9 -7 8 0.63 1.1
-9 -7 8 1.41 0.93
-9 -7 8 0.41 0.45
-9 -7 8 0.31 0.19
-9 -7 8 0.62 0.14
-9 -7 8 0.49 0.11
-9 7 9 -0.05 1.77
-9 7 9 0.17 4.26
-9 7 9 0.1 0.88
-9 7 9 0.07 0.56
-9 7 9 0.33 0.27
-9 7 9 0.53 1.09
9 -7 -9 0.2 0.03
9 -7 -9 0.8 1.66
9 -7 -9 0.13 0.87
9 -7 -9 -0 0.31
9 -7 -9 0.47 0.3
9 -7 -9 0.05 1.56
9 7 -9 0.61 1.41
9 7 -9 0.14 1.02
9 7 -9 0.08 0.41
9 7 -9 0.14 0.09
9 7 -9 0.51 0.1
-9 -7 9 0.42 1.27
-9 -7 9 0.24 0.11
-9 -7 9 0.47 0.89
-9 -7 9 0.19 0.34
-9 -7 9 0.1 0.15
-9 -7 9 0.22 0.1
-9 -7 9 0.8 0.13
-9 7 10 -0.64 1.87
-9 7 10 0.56 1.06
-9 7 10 0.21 0.27
-9 7 10 0.61 0.94
9 -7 -10 0.04 1.63
9 -7 -10 0 0.94
9 -7 -10 0 0.25
9 -7 -10 0.43 1.28
9 7 -10 -0.07 1.43
9 7 -10 -0.17 1.98
9 7 -10 0.08 0.1
9 7 -10 0 1.07
9 7 -10 0.29 0.33
9 7 -10 0.06 0.08
9 7 -10 0.25 0.07
-9 -7 10 0.38 1.44
-9 -7 10 0.4 0.08
-9 -7 10 -0.49 3.87
-9 -7 10 0.31 1
-9 -7 10 0.12 0.34
-9 -7 10 0.05 0.09
-9 -7 10 0.51 0.1
-9 9 1 4.73 0.73
-9 9 1 6.55 1.29
-9 9 1 3.28 0.44
-9 9 1 12.62 2.07
-9 9 1 3.82 5.93
-9 9 1 5.51 1.07
-9 9 1 3.4 0.78
-9 9 1 5.22 0.81
-9 9 1 3.51 0.4
-9 9 1 4.65 0.62
-9 9 1 4.56 0.89
-9 9 1 4.44 0.81
-9 9 1 3.5 0.42
-9 9 1 5.18 0.55
-9 9 1 5.74 0.71
-9 9 1 8.06 7.07
9 -9 -1 5.61 0.76
9 -9 -1 6.81 1.36
9 -9 -1 5.58 2.08
9 -9 -1 5.48 1.25
9 -9 -1 1.9 0.7
9 -9 -1 3.85 0.83
9 -9 -1 5.37 0.59
9 -9 -1 4.66 0.63
9 -9 -1 4.99 0.94
9 -9 -1 3.94 0.44
9 -9 -1 5.07 0.54
9 -9 -1 4.18 0.59
9 -9 -1 9.83 44.22
9 -9 -1 6.01 0.75
9 9 -1 5.92 0.89
9 9 -1 8.64 0.96
9 9 -1 6.36 0.97
9 9 -1 3.35 1.13
9 9 -1 7.49 0.83
9 9 -1 1.43 0.79
9 9 -1 4.6 0.58
9 9 -1 5.56 0.56
9 9 -1 4.35 1.74
-9 -9 1 2.52 0.6
-9 -9 1 5.54 0.76
-9 -9 1 4.81 0.9
-9 -9 1 4.07 1.32
-9 -9 1 6.51 0.74
-9 -9 1 4.96 0.5
-9 -9 1 3.89 2.1
-9 9 2 0.79 0.46
-9 9 2 0.05 1.11
-9 9 2 0.16 0.24
-9 9 2 0.95 1.19
-9 9 2 0.19 0.2
-9 9 2 0.79 0.74
-9 9 2 4.09 1.26
-9 9 2 0.63 0.17
-9 9 2 0.35 0.37
-9 9 2 0.45 0.64
-9 9 2 0.67 0.66
-9 9 2 1.15 0.2
-9 9 2 0.46 0.12
-9 9 2 0.32 0.35
-9 9 2 0.37 3.1
9 -9 -2 1.64 0.53
9 -9 -2 0.28 1.23
9 -9 -2 9.23 2.12
9 -9 -2 0.1 0.25
9 -9 -2 0.03 0.7
9 -9 -2 3.64 1.03
9 -9 -2 0.54 0.19
9 -9 -2 0.14 0.35
9 -9 -2 0.35 0.58
9 -9 -2 0.05 0.63
9 -9 -2 1.27 0.21
9 -9 -2 0.57 0.14
9 -9 -2 0.35 0.35
9 9 -2 0.23 0.56
9 9 -2 0.13 1.04
9 9 -2 1.04 0.58
9 9 -2 2 1.49
9 9 -2 0.38 0.3
9 9 -2 0.87 0.13
9 9 -2 0.43 2.06
-9 -9 2 0.04 0.52
-9 -9 2 0.49 0.66
-9 -9 2 1.69 1.33
-9 -9 2 0.53 0.3
-9 -9 2 1.89 3.06
-9 9 3 0.83 0.6
-9 9 3 0.45 1.15
-9 9 3 0.03 0.24
-9 9 3 -0 1.09
-9 9 3 0.57 1.01
-9 9 3 0.26 0.33
-9 9 3 -0.08 0.71
-9 9 3 0.77 0.38
-9 9 3 0.13 0.52
-9 9 3 0.8 0.75
-9 9 3 0.31 0.1
-9 9 3 0.5 0.37
-9 9 3 0.47 2.33
9 -9 -3 0.86 0.45
9 -9 -3 0.5 1.16
9 -9 -3 0.45 0.26
9 -9 -3 2.31 1.56
9 -9 -3 0.07 0.7
9 -9 -3 1.13 1.25
9 -9 -3 0.2 0.68
9 -9 -3 0.21 0.22
9 -9 -3 0.27 0.35
9 -9 -3 0.32 0.56
9 -9 -3 1.86 0.75
9 -9 -3 0.37 0.16
9 -9 -3 1.33 0.17
9 -9 -3 0.35 0.38
9 9 -3 0.53 0.62
9 9 -3 0.94 0.63
9 9 -3 1.83 1.24
9 9 -3 0.18 0.27
9 9 -3 0.6 0.11
9 9 -3 0.09 3.09
-9 -9 3 0.05 0.59
-9 -9 3 0.14 0.67
-9 -9 3 0.09 0.91
-9 -9 3 0.16 0.26
-9 -9 3 1.17 0.16
-9 9 4 1.33 0.93
-9 9 4 0.86 1.71
-9 9 4 0.8 0.31
-9 9 4 1.19 1.06
-9 9 4 0.4 1.61
-9 9 4 2.18 0.86
-9 9 4 1.55 0.43
-9 9 4 2.15 0.67
-9 9 4 0.96 0.78
-9 9 4 1.4 0.18
-9 9 4 0.89 0.39
-9 9 4 2.71 2.26
9 -9 -4 0.92 0.79
9 -9 -4 0.56 1.69
9 -9 -4 0.45 0.27
9 -9 -4 2.15 1.5
9 -9 -4 1.29 0.75
9 -9 -4 0.55 0.33
9 -9 -4 1.66 0.6
9 -9 -4 1.2 0.76
9 -9 -4 0.78 0.18
9 -9 -4 0.89 0.12
9 -9 -4 1.91 0.42
9 -9 -4 1.09 3.01
9 9 -4 0.58 0.74
9 9 -4 1.78 0.78
9 9 -4 1.4 1.29
9 9 -4 1.67 0.39
9 9 -4 0.84 0.13
-9 -9 4 0.3 0.68
-9 -9 4 2.03 0.72
-9 -9 4 0.66 1.79
-9 -9 4 1.19 0.43
-9 -9 4 0.58 0.1
-9 9 5 0.27 1.82
-9 9 5 0.09 0.35
-9 9 5 0.24 0.92
-9 9 5 -0.43 1.98
-9 9 5 0.23 0.85
-9 9 5 0.32 0.65
-9 9 5 -0.08 0.94
-9 9 5 0.03 0.11
-9 9 5 0.31 0.34
-9 9 5 1.1 1.47
9 -9 -5 0.26 1.34
9 -9 -5 0.17 0.33
9 -9 -5 1.22 1.32
9 -9 -5 0.23 0.73
9 -9 -5 0.42 0.37
9 -9 -5 0.61 0.59
9 -9 -5 0.61 0.88
9 -9 -5 0.3 0.37
9 -9 -5 1.32 2.45
9 9 -5 0.64 0.77
9 9 -5 1.37 3.18
9 9 -5 0.15 0.49
9 9 -5 0.59 0.11
9 9 -5 0.63 0.11
-9 -9 5 0.41 0.87
-9 -9 5 0.8 0.73
-9 -9 5 0.26 1.29
-9 -9 5 0.18 0.62
-9 -9 5 0.07 0.69
-9 -9 5 0.45 0.1
-9 9 6 0.4 3.32
-9 9 6 3.77 1.98
-9 9 6 0.48 0.77
-9 9 6 0.52 1.94
-9 9 6 0.28 0.91
-9 9 6 0.52 0.67
-9 9 6 0.31 0.37
-9 9 6 1.32 1.45
9 -9 -6 0.65 2.43
9 -9 -6 0.56 0.4
9 -9 -6 2.11 1.14
9 -9 -6 1.18 0.86
9 -9 -6 0.59 0.55
9 -9 -6 -0.19 1.03
9 -9 -6 0.75 0.4
9 -9 -6 0.51 2
9 9 -6 0.54 0.89
9 9 -6 0.83 0.68
9 9 -6 0.26 0.84
9 9 -6 0.73 0.11
9 9 -6 0.73 0.18
9 9 -6 0.15 0.08
-9 -9 6 0.3 1.01
-9 -9 6 0.41 0.84
-9 -9 6 0.58 0.67
-9 -9 6 0.13 0.6
-9 -9 6 1.2 0.16
-9 -9 6 0.43 0.12
-9 -9 6 0.34 0.09
-9 9 7 -0.55 6.38
-9 9 7 0.4 0.63
-9 9 7 0.18 2.07
-9 9 7 0.11 0.73
-9 9 7 0.54 0.91
-9 9 7 0.27 0.76
-9 9 7 0.51 0.36
-9 9 7 0.59 1.22
9 -9 -7 0.74 4.61
9 -9 -7 1.83 2.1
9 -9 -7 0.11 0.98
9 -9 -7 0.17 0.32
9 -9 -7 0.22 0.61
9 -9 -7 0.43 0.35
9 -9 -7 0.42 1.63
9 9 -7 0.25 1.01
9 9 -7 0.01 0.71
9 9 -7 0.19 0.54
9 9 -7 1.1 0.15
9 9 -7 0.37 0.1
-9 -9 7 0.56 1.08
-9 -9 7 0.54 0.84
-9 -9 7 0.29 0.78
-9 -9 7 0.33 0.49
-9 -9 7 0.28 0.07
-9 -9 7 0.48 0.11
-9 -9 7 0.21 0.07
-9 9 8 0.34 0.46
-9 9 8 0.27 2.92
-9 9 8 0.16 0.31
-9 9 8 0.02 0.93
-9 9 8 0.31 0.97
-9 9 8 0.35 0.35
-9 9 8 0.1 1.03
9 -9 -8 0.18 0.81
9 -9 -8 0.05 0.31
9 -9 -8 0.25 1.03
9 -9 -8 0.29 0.65
9 -9 -8 0.19 0.3
9 -9 -8 0.76 1.44
9 9 -8 0.18 1.32
9 9 -8 -0.11 1.17
9 9 -8 0.35 0.92
9 9 -8 0.08 0.48
9 9 -8 0.19 0.13
9 9 -8 0.05 0.07
-9 -9 8 0.06 1.18
-9 -9 8 0.16 0.96
-9 -9 8 0.15 1.54
-9 -9 8 0.05 0.4
-9 -9 8 0.13 0.08
-9 -9 8 0.1 0.08
-9 -9 8 0.74 0.11
-9 11 1 0.55 0.11
-9 11 1 0.32 0.48
-9 11 1 0.14 1.32
-9 11 1 0.22 0.22
-9 11 1 0.77 1.25
-9 11 1 -0.27 2.94
-9 11 1 0.35 0.73
-9 11 1 0.83 0.8
-9 11 1 0.73 0.78
-9 11 1 0.13 0.17
-9 11 1 0.32 0.35
-9 11 1 0.45 0.77
-9 11 1 0.2 0.82
-9 11 1 1.39 0.21
-9 11 1 0.22 0.1
-9 11 1 0.32 0.43
-9 11 1 0.44 2.99
-9 11 1 0.12 0.23
9 -11 -1 0.28 0.75
9 -11 -1 0.27 1.49
9 -11 -1 2.13 1.62
9 -11 -1 1.24 6.01
9 -11 -1 -0.07 0.76
9 -11 -1 0.83 0.86
9 -11 -1 -0.07 0.89
9 -11 -1 0.59 0.18
9 -11 -1 0.28 0.34
9 -11 -1 0.37 0.73
9 -11 -1 0.3 0.74
9 -11 -1 0.37 0.14
9 -11 -1 0.32 0.12
9 -11 -1 0.82 0.47
9 -11 -1 -0.06 4.7
9 -11 -1 0.1 0.18
9 11 -1 0.92 0.52
9 11 -1 1.13 0.24
9 11 -1 0.61 0.65
9 11 -1 0.4 1.42
9 11 -1 0.14 0.24
9 11 -1 0.02 1.46
9 11 -1 0.09 0.66
9 11 -1 0.05 3.17
-9 -11 1 0 0.57
-9 -11 1 0.08 0.27
-9 -11 1 0.09 0.62
-9 -11 1 1.33 1.31
-9 -11 1 0.45 0.26
-9 -11 1 0.29 1.25
-9 -11 1 -0.08 0.57
-9 -11 1 0.56 0.15
-9 -11 1 -0.34 5.99
-9 11 2 0.18 0.53
-9 11 2 0.72 1.51
-9 11 2 0.06 0.23
-9 11 2 0.14 1.13
-9 11 2 0.03 0.82
-9 11 2 0.05 0.97
-9 11 2 0.94 0.2
-9 11 2 0.38 0.37
-9 11 2 0.1 0.74
-9 11 2 0 0.84
-9 11 2 0.04 0.11
-9 11 2 0.53 0.1
-9 11 2 0 0.43
-9 11 2 0.28 2.15
-9 11 2 0.47 0.48
9 -11 -2 0.18 0.5
9 -11 -2 0.51 1.7
9 -11 -2 0.37 1.3
9 -11 -2 0.19 0.8
9 -11 -2 0.33 0.83
9 -11 -2 -0.37 0.88
9 -11 -2 0.41 0.19
9 -11 -2 0.13 0.32
9 -11 -2 0.71 0.7
9 -11 -2 0.36 0.83
9 -11 -2 0.13 0.13
9 -11 -2 0.08 0.09
9 -11 -2 0.17 0.42
9 -11 -2 -0.17 3
9 -11 -2 0.22 0.24
9 11 -2 0.06 0.57
9 11 -2 0.26 0.35
9 11 -2 0.08 0.68
9 11 -2 0.92 1.62
9 11 -2 0.3 0.27
9 11 -2 0.25 2.9
9 11 -2 -0.07 0.72
9 11 -2 -0.2 5.26
-9 -11 2 0.04 0.55
-9 -11 2 0.11 0.53
-9 -11 2 0.36 0.64
-9 -11 2 -0.02 1.59
-9 -11 2 0.15 0.27
-9 -11 2 0.33 0.56
-9 -11 2 0.19 0.1
-9 11 3 0.1 0.47
-9 11 3 -0.17 1.7
-9 11 3 0.24 0.26
-9 11 3 0.17 1.14
-9 11 3 0.14 0.19
-9 11 3 0.1 0.89
-9 11 3 1.33 1.67
-9 11 3 0.4 0.26
-9 11 3 0.09 0.38
-9 11 3 0.09 0.86
-9 11 3 0.35 0.89
-9 11 3 0.6 0.17
-9 11 3 0.51 0.48
-9 11 3 0.28 1.68
9 -11 -3 0.09 0.45
9 -11 -3 0.16 1.69
9 -11 -3 0.04 0.23
9 -11 -3 1.43 1.31
9 -11 -3 1.31 0.18
9 -11 -3 0.06 0.76
9 -11 -3 1 1.38
9 -11 -3 0.05 0.15
9 -11 -3 0.71 0.36
9 -11 -3 0.46 0.75
9 -11 -3 0.33 0.85
9 -11 -3 0.58 0.17
9 -11 -3 0.06 0.07
9 -11 -3 0.21 0.41
9 -11 -3 0.01 0.49
9 11 -3 0.78 0.79
9 11 -3 1.48 0.95
9 11 -3 0.13 0.81
9 11 -3 1.12 1.47
9 11 -3 0.12 0.23
9 11 -3 -0.12 0.61
-9 -11 3 0.09 0.62
-9 -11 3 0.42 1.51
-9 -11 3 -0.23 0.75
-9 -11 3 0.17 1.32
-9 -11 3 0.11 0.24
-9 -11 3 0.06 0.59
-9 -11 3 0.36 0.1
-9 11 4 0.21 0.78
-9 11 4 -0.45 1.93
-9 11 4 0.18 0.31
-9 11 4 0.07 1.2
-9 11 4 0.92 1.98
-9 11 4 -0.16 0.33
-9 11 4 0.06 0.84
-9 11 4 0.24 0.44
-9 11 4 0.31 0.87
-9 11 4 0.26 0.92
-9 11 4 0.48 0.11
-9 11 4 0.38 0.47
-9 11 4 0.05 1.45
9 -11 -4 0.02 0.64
9 -11 -4 1.03 2.34
9 -11 -4 0.14 0.26
9 -11 -4 0.63 1.17
9 -11 -4 2.52 0.45
9 -11 -4 0.02 0.79
9 -11 -4 0.93 0.38
9 -11 -4 -0 0.75
9 -11 -4 0.09 0.94
9 -11 -4 0.08 0.12
9 -11 -4 0.16 0.06
9 -11 -4 0.26 0.41
9 11 -4 0.28 0.86
9 11 -4 0.52 0.87
9 11 -4 0.01 1.17
9 11 -4 0.02 0.25
9 11 -4 0.16 0.12
-9 -11 4 -0.01 0.76
-9 -11 4 0.08 0.77
-9 -11 4 -0.04 1.3
-9 -11 4 0.15 0.31
-9 -11 4 0.31 0.56
-9 -11 4 0.03 0.08
-9 11 5 -0.03 1.18
-9 11 5 0.27 2.52
-9 11 5 0.65 0.55
-9 11 5 0.61 1.11
-9 11 5 0.39 0.58
-9 11 5 -0.25 2.35
-9 11 5 0.01 0.91
-9 11 5 0.33 0.93
-9 11 5 0.25 0.91
-9 11 5 0.58 0.44
-9 11 5 0.43 1.13
9 -11 -5 -0 0.83
9 -11 -5 -0.9 3.13
9 -11 -5 0.52 0.31
9 -11 -5 0.35 1.12
9 -11 -5 0.19 1.01
9 -11 -5 0.25 0.45
9 -11 -5 0.08 0.8
9 -11 -5 0.19 0.93
9 -11 -5 0.33 0.35
9 -11 -5 0.08 1.84
9 11 -5 0.48 1.04
9 11 -5 0.2 1
9 11 -5 0.74 2.66
9 11 -5 0.35 0.39
9 11 -5 0.2 0.09
9 11 -5 0.48 0.13
-9 -11 5 0.11 0.98
-9 -11 5 0.22 1.03
-9 -11 5 -0.8 3.4
-9 -11 5 0.1 0.52
-9 -11 5 0.95 0.87
-9 -11 5 0.12 0.58
-9 -11 5 0.25 0.09
-9 11 6 -0.1 2.25
-9 11 6 0.6 1.01
-9 11 6 0.02 2.6
-9 11 6 0.25 0.95
-9 11 6 0.2 1.13
-9 11 6 0.22 1.18
-9 11 6 -0.01 0.4
-9 11 6 0.5 1.15
9 -11 -6 0.03 0.63
9 -11 -6 -0.2 1.7
9 -11 -6 1.38 0.63
9 -11 -6 0 1.03
9 -11 -6 0.07 1.12
9 -11 -6 0.82 0.92
9 -11 -6 0.27 1
9 -11 -6 0.03 0.33
9 -11 -6 0.32 1.41
9 11 -6 0.45 1.11
9 11 -6 -0.13 1.13
9 11 -6 0.41 2.25
9 11 -6 0.25 0.6
9 11 -6 0.06 0.76
9 11 -6 0.28 0.08
9 11 -6 0.42 0.11
-9 -11 6 0.18 1.09
-9 -11 6 -0.17 1.07
-9 -11 6 0.15 0.6
-9 -11 6 -0.01 0.59
-9 -11 6 0.23 0.09
-9 -11 6 0 0.09
-9 -11 6 -0.02 0.56
-9 -11 6 0.02 0.07
-8 0 1 1.92 0.57
-8 0 1 0.03 0.27
-8 0 1 1.18 0.36
-8 0 1 2.29 0.32
8 0 -1 1.23 0.76
8 0 -1 1.09 0.35
8 0 -1 1.02 0.34
-8 0 2 16.77 1.7
-8 0 2 14.69 1.42
-8 0 2 12.42 1.27
-8 0 2 15.49 1.6
-8 0 2 22.16 2.69
-8 0 2 20.21 1.95
-8 0 2 14.85 1.44
-8 0 2 17.92 1.73
8 0 -2 15.7 1.6
8 0 -2 20 1.92
8 0 -2 15.22 1.55
8 0 -2 14.2 1.52
8 0 -2 20.56 2.47
8 0 -2 20.53 1.98
8 0 -2 16.44 1.58
-8 0 3 2.36 0.4
-8 0 3 1.16 0.22
-8 0 3 0.38 0.63
-8 0 3 1.3 0.2
-8 0 3 1.52 0.2
8 0 -3 0.5 0.33
8 0 -3 0.23 0.2
8 0 -3 5.56 0.81
8 0 -3 1.07 0.19
8 0 -3 0.77 0.14
-8 0 4 19.54 2.31
-8 0 4 12.71 1.34
-8 0 4 17.91 1.73
-8 0 4 13.14 1.63
-8 0 4 13.08 1.26
-8 0 4 13.75 1.34
8 0 -4 26.91 2.75
8 0 -4 11.9 1.27
8 0 -4 9.94 0.98
8 0 -4 15.65 1.86
8 0 -4 16.12 1.54
8 0 -4 14.82 1.44
-8 0 5 2.03 0.43
-8 0 5 0.59 0.44
-8 0 5 0.19 0.15
-8 0 5 1.93 0.92
-8 0 5 1.43 0.31
-8 0 5 0.81 0.13
-8 0 5 0.41 0.12
8 0 -5 1.1 0.36
8 0 -5 4.59 0.67
8 0 -5 1.87 0.89
8 0 -5 1 0.14
8 0 -5 0.26 0.11
-8 0 6 1.19 0.43
-8 0 6 0.89 0.57
-8 0 6 0.88 0.18
-8 0 6 1.47 0.81
-8 0 6 0.81 0.28
-8 0 6 1.38 0.19
-8 0 6 1.52 0.2
8 0 -6 0.7 0.5
8 0 -6 0.78 0.59
8 0 -6 1.51 0.22
8 0 -6 0.37 0.63
8 0 -6 0.57 0.28
8 0 -6 1.25 0.17
8 0 -6 1.17 0.18
-8 0 7 0.92 0.7
-8 0 7 0.02 0.65
-8 0 7 0.13 0.74
-8 0 7 0.35 0.23
-8 0 7 1.22 0.21
-8 0 7 0.47 0.12
8 0 -7 0.52 0.78
8 0 -7 0.93 0.74
8 0 -7 0.25 0.25
8 0 -7 -0.01 0.76
8 0 -7 0.38 0.25
8 0 -7 0.52 0.15
-8 0 8 2.17 0.99
-8 0 8 3.02 1.02
-8 0 8 2.2 0.9
-8 0 8 1.03 0.95
-8 0 8 2.48 0.36
-8 0 8 2.6 0.37
-8 0 8 2.2 0.26
-8 0 8 2.1 0.89
8 0 -8 3.68 1
8 0 -8 2.59 1.27
8 0 -8 1.93 0.89
8 0 -8 1.86 1.4
8 0 -8 3.48 0.42
8 0 -8 2.39 0.33
8 0 -8 4.76 0.49
-8 0 9 0.52 1.11
-8 0 9 0.19 1.38
-8 0 9 0.68 0.87
-8 0 9 0.33 0.71
-8 0 9 0.12 0.27
-8 0 9 0.31 0.28
-8 0 9 0.03 0.08
-8 0 9 4.86 0.82
8 0 -9 0.69 0.94
8 0 -9 0.41 0.84
8 0 -9 0.63 1.01
8 0 -9 0.5 0.27
8 0 -9 0.21 0.25
8 0 -9 0.98 0.15
8 0 -9 0.63 0.8
-8 0 10 1.55 1.15
-8 0 10 2.27 0.89
-8 0 10 1.26 0.94
-8 0 10 1.16 0.64
-8 0 10 0.71 0.29
-8 0 10 -0.03 0.82
-8 0 10 0.68 0.38
-8 0 10 -0.1 2.86
-8 0 10 0.83 0.13
-8 0 10 0.76 0.77
8 0 -10 1.04 1.17
8 0 -10 0.58 1.65
8 0 -10 0.76 0.84
8 0 -10 2.03 0.93
8 0 -10 3.71 0.49
8 0 -10 1.08 0.31
8 0 -10 1.39 0.18
8 0 -10 0.84 0.76
-8 0 11 -0.2 1.26
-8 0 11 0.11 0.94
-8 0 11 0.01 0.87
-8 0 11 0.01 0.65
-8 0 11 -0 0.28
-8 0 11 0.34 0.87
-8 0 11 -0.21 0.55
-8 0 11 -0.4 1.7
-8 0 11 0.13 0.08
-8 0 11 0.19 0.95
8 0 -11 -0.11 1.73
8 0 -11 -0.1 1.03
8 0 -11 -0.02 0.85
8 0 -11 -0.07 0.74
8 0 -11 0.19 0.26
8 0 -11 0.19 0.88
8 0 -11 0.19 0.31
8 0 -11 -0.51 4.86
8 0 -11 0.21 0.09
8 0 -11 0.84 0.89
-8 0 12 0.25 1.53
-8 0 12 0.15 1.07
-8 0 12 0.22 0.91
-8 0 12 -0.09 0.75
-8 0 12 -0.01 0.3
-8 0 12 -0.17 0.66
-8 0 12 0.12 1.06
-8 0 12 0 0.08
-8 0 12 0.27 1.11
8 0 -12 0.97 2.35
8 0 -12 -0.09 1.01
8 0 -12 0.13 0.94
8 0 -12 -0.86 17.75
8 0 -12 0.18 0.76
8 0 -12 -0.07 0.26
8 0 -12 0.34 1.12
8 0 -12 0.1 0.35
8 0 -12 -0.01 2.71
8 0 -12 0.14 0.08
8 0 -12 -0.01 1.12
-8 2 1 15.88 1.59
-8 2 1 11.91 1.24
-8 2 1 17.12 1.68
-8 2 1 13.74 1.35
-8 2 1 13.25 1.33
-8 2 1 11.63 1.23
-8 2 1 15.34 1.52
-8 2 1 16.27 1.59
8 -2 -1 11.8 1.2
8 -2 -1 13.08 1.35
8 -2 -1 12.21 1.22
8 -2 -1 9.62 0.96
8 -2 -1 11.53 1.16
8 -2 -1 13.04 1.34
8 -2 -1 12.28 1.24
8 -2 -1 12.78 1.26
8 2 -1 14.36 1.49
8 2 -1 11.2 1.25
8 2 -1 14 1.39
8 2 -1 12.24 1.19
-8 -2 1 16.94 1.73
-8 -2 1 12.42 1.21
-8 -2 1 11.47 1.15
-8 -2 1 16.15 1.56
-8 2 2 16.04 2.18
-8 2 2 8.64 0.89
-8 2 2 9.62 0.99
-8 2 2 13.63 1.36
-8 2 2 8.76 0.9
-8 2 2 10.53 1.04
8 -2 -2 4.47 1.14
8 -2 -2 12.41 1.25
8 -2 -2 9.63 0.99
8 -2 -2 7.83 1
8 -2 -2 9.85 0.98
8 -2 -2 7.16 0.75
8 -2 -2 7.77 0.79
8 2 -2 9.41 1.03
8 2 -2 10.13 1.15
8 2 -2 16.57 1.64
-8 -2 2 17.51 1.78
-8 -2 2 24.67 2.62
-8 -2 2 14.71 1.46
-8 -2 2 8.91 0.88
-8 2 3 15.89 1.55
-8 2 3 17.25 1.72
-8 2 3 15.8 1.58
-8 2 3 15.16 1.53
-8 2 3 14.48 1.6
-8 2 3 15.4 1.49
-8 2 3 31.37 2.99
8 -2 -3 19.85 1.92
8 -2 -3 10.19 1.06
8 -2 -3 13.06 1.37
8 -2 -3 12.96 1.28
8 -2 -3 12.59 1.29
8 -2 -3 13.56 1.55
8 -2 -3 14.64 1.42
8 -2 -3 15.49 1.49
8 2 -3 12.63 1.36
8 2 -3 16.54 1.71
-8 -2 3 12.06 1.29
-8 -2 3 11.62 1.49
-8 -2 3 19.25 1.98
-8 -2 3 19.67 1.9
-8 2 4 4.77 0.69
-8 2 4 7.97 0.84
-8 2 4 7.5 0.73
-8 2 4 6.99 0.74
-8 2 4 3.92 0.55
-8 2 4 4.2 1.53
-8 2 4 7.09 0.71
8 -2 -4 14.31 1.49
8 -2 -4 8.82 0.92
8 -2 -4 5.45 0.54
8 -2 -4 9.76 0.99
8 -2 -4 6.82 3.1
8 -2 -4 7.83 0.78
8 2 -4 4.78 0.73
8 2 -4 8.59 1.32
8 2 -4 6.56 0.66
-8 -2 4 4.15 0.72
-8 -2 4 5.4 0.94
-8 -2 4 3.32 1.07
-8 -2 4 6.68 0.67
-8 2 5 1.34 0.55
-8 2 5 1.85 0.38
-8 2 5 1.48 0.27
-8 2 5 1.25 0.86
-8 2 5 2.56 0.26
-8 2 5 1.32 0.18
8 -2 -5 1.68 0.56
8 -2 -5 1.55 0.38
8 -2 -5 2.78 0.36
8 -2 -5 1.24 0.84
8 -2 -5 1.13 0.38
8 -2 -5 2.25 0.24
8 -2 -5 2.36 0.24
8 -2 -5 1.31 0.18
8 2 -5 1.12 0.68
8 2 -5 1.32 0.2
8 2 -5 2.95 0.33
-8 -2 5 2.22 0.28
-8 -2 5 1.48 0.77
-8 -2 5 3.44 0.56
-8 -2 5 2.38 0.28
-8 -2 5 2.68 0.31
-8 2 6 0.15 0.64
-8 2 6 2.3 0.53
-8 2 6 0.7 0.25
-8 2 6 0.56 0.93
-8 2 6 2.16 1.02
-8 2 6 0.67 0.25
-8 2 6 0.48 0.12
8 -2 -6 0.27 0.91
8 -2 -6 0.42 0.46
8 -2 -6 0.81 0.22
8 -2 -6 2.35 0.98
8 -2 -6 0.26 0.47
8 -2 -6 3.58 1.26
8 -2 -6 1.15 0.2
8 -2 -6 0.42 0.11
8 2 -6 0.81 0.67
8 2 -6 0.35 0.63
8 2 -6 1.48 0.16
8 2 -6 2.75 0.89
8 2 -6 1.62 0.43
8 2 -6 2.53 0.29
8 2 -6 0.75 0.14
-8 -2 6 0.69 0.96
-8 -2 6 0.33 0.7
-8 -2 6 1.96 0.2
-8 -2 6 3.08 0.83
-8 -2 6 1.66 0.22
-8 2 7 0.31 1.08
-8 2 7 0.57 0.57
-8 2 7 1.54 1.05
-8 2 7 0.12 0.72
-8 2 7 0.92 0.15
-8 2 7 0.69 17.03
8 -2 -7 1.77 1.7
8 -2 -7 0.52 0.66
8 -2 -7 2.88 1.68
8 -2 -7 6.22 1.12
8 -2 -7 0.43 0.56
8 -2 -7 0.49 0.89
8 -2 -7 1.84 0.32
8 -2 -7 1.22 0.34
8 -2 -7 0.83 0.15
8 2 -7 6.95 1.15
8 2 -7 0.47 0.08
8 2 -7 0.76 0.81
8 2 -7 1.3 0.42
8 2 -7 0.23 0.13
8 2 -7 1.96 0.24
-8 -2 7 0.98 0.54
-8 -2 7 1.01 0.84
-8 -2 7 0.7 0.12
-8 -2 7 0.23 0.68
-8 -2 7 0.8 0.35
-8 -2 7 1.52 0.23
-8 -2 7 1.22 0.17
-8 2 8 1.36 1.7
-8 2 8 0.94 0.99
-8 2 8 0.47 0.76
-8 2 8 0.69 0.77
-8 2 8 0.62 0.63
-8 2 8 1.77 0.24
-8 2 8 0.55 3.07
-8 2 8 0.3 0.11
8 -2 -8 0.38 2.55
8 -2 -8 1.34 0.87
8 -2 -8 2.46 0.75
8 -2 -8 0.46 0.74
8 -2 -8 0.48 0.11
8 -2 -8 -0.08 12.73
8 -2 -8 0.57 0.12
8 2 -8 1.12 0.57
8 2 -8 1.04 1.07
8 2 -8 0.28 0.77
8 2 -8 0.69 0.38
8 2 -8 1.51 0.22
8 2 -8 1.45 0.18
8 2 -8 0.16 0.19
-8 -2 8 0.56 0.52
-8 -2 8 0.8 0.86
-8 -2 8 0.93 0.72
-8 -2 8 0.64 0.34
-8 -2 8 1 0.21
-8 -2 8 2.19 0.26
-8 2 9 0.22 2.49
-8 2 9 -0.71 2.73
-8 2 9 0.55 0.75
-8 2 9 1 0.77
-8 2 9 0.59 0.65
-8 2 9 0.78 0.22
-8 2 9 0.53 1.91
-8 2 9 0.73 0.14
-8 2 9 1 2.39
8 -2 -9 0.32 3.38
8 -2 -9 1.75 0.87
8 -2 -9 3.03 0.88
8 -2 -9 0.32 0.67
8 -2 -9 1.87 0.24
8 -2 -9 -0.54 3.27
8 2 -9 0.59 0.84
8 2 -9 0.29 0.75
8 2 -9 0.49 0.31
8 2 -9 0.94 0.2
8 2 -9 2.17 0.25
8 2 -9 0.42 0.46
-8 -2 9 0.54 0.66
-8 -2 9 2.14 1.56
-8 -2 9 0.45 1.89
-8 -2 9 0.68 0.71
-8 -2 9 1.33 0.32
-8 -2 9 1.38 0.27
-8 -2 9 0.6 0.12
-8 2 10 0.44 3.26
-8 2 10 0.19 0.64
-8 2 10 0.95 0.84
-8 2 10 0.34 0.97
-8 2 10 -0.09 0.67
-8 2 10 0.17 0.46
-8 2 10 0.1 0.24
-8 2 10 -0.12 1.27
-8 2 10 0.94 0.14
-8 2 10 0.8 1.32
8 -2 -10 0.42 3.98
8 -2 -10 -0.92 2.9
8 -2 -10 0.14 0.86
8 -2 -10 0.1 0.73
8 -2 -10 0.23 0.67
8 -2 -10 0.25 0.18
8 -2 -10 0.31 2.32
8 -2 -10 0.19 0.1
8 -2 -10 0.51 2.36
8 2 -10 0.09 1.22
8 2 -10 0.23 2.01
8 2 -10 0.61 0.74
8 2 -10 0.32 0.29
8 2 -10 0.35 0.21
8 2 -10 0.45 0.1
8 2 -10 -0.53 1.48
-8 -2 10 -0.03 0.92
-8 -2 10 0.2 0.98
-8 -2 10 0.24 0.71
-8 -2 10 0.42 1.07
-8 -2 10 0.25 0.26
-8 -2 10 0.13 0.97
-8 -2 10 0.27 0.25
-8 2 11 0.47 4.68
-8 2 11 0.52 0.81
-8 2 11 0.17 0.87
-8 2 11 0.28 0.99
-8 2 11 0.36 0.76
-8 2 11 0.06 0.37
-8 2 11 0.22 0.27
-8 2 11 0.07 0.96
-8 2 11 0.14 0.08
-8 2 11 0.56 1.16
8 -2 -11 -0.79 4.33
8 -2 -11 -0.08 0.84
8 -2 -11 0.14 0.86
8 -2 -11 0.23 0.92
8 -2 -11 0.19 0.73
8 -2 -11 0.37 0.73
8 -2 -11 0.1 0.2
8 -2 -11 0.13 1.71
8 -2 -11 0.22 0.08
8 -2 -11 0.65 1.65
8 2 -11 0.94 1.5
8 2 -11 -0.14 1.43
8 2 -11 0.37 0.84
8 2 -11 0.21 1.21
8 2 -11 0.18 0.26
8 2 -11 -0.13 1.08
8 2 -11 0.13 0.22
8 2 -11 0.25 0.09
-8 -2 11 0.27 1.37
-8 -2 11 0.32 1.01
-8 -2 11 -0.03 0.75
-8 -2 11 0.01 0.75
-8 -2 11 0.11 0.31
-8 -2 11 0.23 1.2
-8 -2 11 0.14 0.26
-8 -2 11 0.25 0.09
-8 2 12 -1.23 5.77
-8 2 12 0.2 0.98
-8 2 12 0.27 0.91
-8 2 12 0.13 1.35
-8 2 12 0.04 0.84
-8 2 12 -0.01 0.35
-8 2 12 0.03 0.29
-8 2 12 -0.03 0.75
-8 2 12 0.02 0.08
-8 2 12 0.9 1.22
8 -2 -12 0.09 0.92
8 -2 -12 0.36 0.89
8 -2 -12 0.01 1.02
8 -2 -12 -0.06 0.82
8 -2 -12 0.13 0.62
8 -2 -12 0.06 0.21
8 -2 -12 0.57 1.3
8 -2 -12 0.07 0.06
8 -2 -12 0.34 1.45
8 2 -12 0.39 1.57
8 2 -12 -0.02 1.2
8 2 -12 -0.28 0.98
8 2 -12 -0.04 0.97
8 2 -12 0.06 0.27
8 2 -12 0.01 1.38
8 2 -12 0.02 0.23
8 2 -12 0.15 0.07
-8 -2 12 -0.14 1.71
-8 -2 12 0.1 1.11
-8 -2 12 -0.01 0.98
-8 -2 12 -0.05 0.69
-8 -2 12 0.04 0.28
-8 -2 12 -0.01 1.1
-8 -2 12 0.03 0.28
-8 -2 12 0.36 2.97
-8 -2 12 0.22 0.08
-8 4 1 3.88 0.5
-8 4 1 4.1 0.48
-8 4 1 3.6 0.74
-8 4 1 4.14 0.59
-8 4 1 4.37 0.58
-8 4 1 6.9 0.85
-8 4 1 7.22 0.78
-8 4 1 3.53 0.53
-8 4 1 5.64 0.67
-8 4 1 4.77 0.53
8 -4 -1 4.75 0.57
8 -4 -1 3.16 0.61
8 -4 -1 5.41 0.6
8 -4 -1 4.94 0.83
8 -4 -1 5.44 0.68
8 -4 -1 4.05 0.59
8 -4 -1 4.01 0.96
8 -4 -1 7.84 0.84
8 -4 -1 3.04 0.49
8 -4 -1 5.44 0.62
8 -4 -1 5.24 0.69
8 -4 -1 4.58 0.51
8 4 -1 12.53 1.48
8 4 -1 2.97 0.69
8 4 -1 4.9 0.56
8 4 -1 4 0.53
8 4 -1 3.85 0.4
8 4 -1 4 0.7
-8 -4 1 4.42 0.65
-8 -4 1 3.84 0.79
-8 -4 1 4.15 0.84
-8 -4 1 3.76 0.5
-8 -4 1 4.87 0.5
-8 -4 1 4.08 0.72
-8 4 2 15.04 1.63
-8 4 2 13.29 1.34
-8 4 2 11.42 1.32
-8 4 2 8.57 1.12
-8 4 2 14.17 1.39
-8 4 2 17.55 1.79
-8 4 2 13.84 1.38
-8 4 2 15.01 1.48
-8 4 2 15.78 1.54
8 -4 -2 18.82 1.94
8 -4 -2 15.96 1.79
8 -4 -2 13.82 1.38
8 -4 -2 11.13 1.4
8 -4 -2 17.84 1.9
8 -4 -2 14.6 1.43
8 -4 -2 16.83 1.65
8 -4 -2 16.8 1.65
8 -4 -2 15.77 1.55
8 4 -2 13.51 1.58
8 4 -2 14.96 1.74
8 4 -2 19.37 1.93
8 4 -2 15.76 1.57
8 4 -2 16.6 1.6
8 4 -2 20.39 2.11
-8 -4 2 19.35 1.99
-8 -4 2 13.08 1.57
-8 -4 2 17.89 1.77
-8 -4 2 12.56 1.22
-8 -4 2 22.34 2.27
-8 4 3 3.22 1.4
-8 4 3 3.73 0.47
-8 4 3 1.79 0.88
-8 4 3 3.25 0.47
-8 4 3 1.96 1.43
-8 4 3 3.26 0.37
-8 4 3 4.84 0.52
-8 4 3 3.24 0.34
-8 4 3 3.6 0.41
8 -4 -3 2.51 1.08
8 -4 -3 2.99 0.41
8 -4 -3 2.85 0.97
8 -4 -3 5.86 0.71
8 -4 -3 3.41 0.37
8 -4 -3 2.69 0.33
8 -4 -3 3.13 0.34
8 -4 -3 3.31 0.41
8 4 -3 3.78 0.68
8 4 -3 4.98 0.89
8 4 -3 14 2.34
8 4 -3 5.46 0.66
8 4 -3 3.03 0.44
8 4 -3 7.62 0.93
-8 -4 3 3.57 0.64
-8 -4 3 3.59 0.81
-8 -4 3 3.22 0.45
-8 -4 3 2.79 0.3
-8 4 4 8.13 0.94
-8 4 4 9.1 0.96
-8 4 4 4.87 1.12
-8 4 4 7.92 1.36
-8 4 4 7.58 0.75
-8 4 4 12.04 1.18
-8 4 4 6.86 0.66
-8 4 4 8.86 0.89
8 -4 -4 8.55 0.91
8 -4 -4 7.73 0.83
8 -4 -4 5.02 1.12
8 -4 -4 11.47 1.74
8 -4 -4 8.15 0.81
8 -4 -4 8.83 0.85
8 -4 -4 8.59 0.87
8 4 -4 4.21 0.78
8 4 -4 5.4 0.97
8 4 -4 11.03 1.33
8 4 -4 9.18 0.96
8 4 -4 4.96 0.71
-8 -4 4 7.5 1
-8 -4 4 9.11 1.27
-8 -4 4 9.27 0.96
-8 -4 4 7.55 0.75
-8 -4 4 5.57 0.78
-8 4 5 1.84 0.27
-8 4 5 2.79 0.38
-8 4 5 1.14 0.3
-8 4 5 2.34 0.38
-8 4 5 1.22 1.72
-8 4 5 2.05 0.73
-8 4 5 1.28 0.23
-8 4 5 0.73 11.94
8 -4 -5 2.87 0.36
8 -4 -5 2.14 0.49
8 -4 -5 2.02 0.34
8 -4 -5 2.7 1.88
8 -4 -5 2.53 0.86
8 -4 -5 1.85 0.28
8 4 -5 1.1 0.72
8 4 -5 1.36 0.74
8 4 -5 3.73 1.05
8 4 -5 2.49 0.38
8 4 -5 1.16 0.21
8 4 -5 2.43 0.79
-8 -4 5 2.59 0.74
-8 -4 5 2.69 0.85
-8 -4 5 3.49 1.34
-8 -4 5 2.52 0.64
-8 -4 5 1.7 0.17
-8 -4 5 1.7 0.33
-8 -4 5 1.73 0.22
-8 -4 5 1.61 1.44
-8 4 6 3.52 0.86
-8 4 6 1.15 0.66
-8 4 6 0.99 0.2
-8 4 6 0.92 2.75
8 -4 -6 1.02 0.38
8 -4 -6 1.17 0.13
8 -4 -6 1.51 0.41
8 -4 -6 1.61 1.01
8 -4 -6 3.37 0.49
8 -4 -6 2.02 0.71
8 -4 -6 1.91 0.28
8 -4 -6 -0.18 5.64
8 4 -6 0.03 0.8
8 4 -6 1.74 0.5
8 4 -6 0.83 0.28
8 4 -6 1.39 0.2
8 4 -6 0.79 0.13
-8 -4 6 0.58 0.78
-8 -4 6 1.79 0.72
-8 -4 6 2.4 0.53
-8 -4 6 1.45 0.3
-8 -4 6 2.16 0.27
-8 -4 6 0.55 0.12
-8 4 7 0.89 0.49
-8 4 7 6.08 1.37
-8 4 7 0.75 0.66
-8 4 7 0.43 0.16
-8 4 7 0.42 0.17
-8 4 7 0.43 1.95
8 -4 -7 1.09 0.57
8 -4 -7 0.04 0.28
8 -4 -7 0.31 0.68
8 -4 -7 0.87 0.21
8 -4 -7 0.02 2.56
8 -4 -7 1.82 0.23
8 4 -7 -0.1 1.2
8 4 -7 0.71 0.95
8 4 -7 0.31 0.43
8 4 -7 0.46 0.26
8 4 -7 0.74 0.16
8 4 -7 0.35 0.11
-8 -4 7 0.66 0.85
-8 -4 7 0.62 0.75
-8 -4 7 0.81 0.43
-8 -4 7 0.51 0.24
-8 -4 7 0.34 0.15
-8 -4 7 0.24 0.1
-8 4 8 4.44 1.29
-8 4 8 1.35 0.66
-8 4 8 0.47 0.09
-8 4 8 0.7 0.18
-8 4 8 0.99 1.44
-8 4 8 1.04 0.16
8 -4 -8 1.78 1.08
8 -4 -8 0.38 0.37
8 -4 -8 0.95 0.71
8 -4 -8 1 1.31
8 -4 -8 0.72 0.19
8 -4 -8 1.11 2.17
8 -4 -8 0.36 0.1
8 4 -8 0.12 0.72
8 4 -8 0.77 1.19
8 4 -8 -0.07 0.03
8 4 -8 0.17 0.39
8 4 -8 0.32 0.24
8 4 -8 0.5 0.15
-8 -4 8 1.98 1.11
-8 -4 8 0.36 0.97
-8 -4 8 0.99 0.65
-8 -4 8 0.3 0.38
-8 -4 8 0.49 0.22
-8 -4 8 0.53 0.15
-8 -4 8 0.37 0.09
-8 4 9 -0.02 0.96
-8 4 9 0.46 0.44
-8 4 9 0.77 0.79
-8 4 9 1.36 1.16
-8 4 9 0.49 0.16
-8 4 9 0.51 1.09
-8 4 9 1.03 0.16
8 -4 -9 0.13 0.8
8 -4 -9 0.79 0.43
8 -4 -9 0.47 0.68
8 -4 -9 0.66 0.59
8 -4 -9 0.62 0.19
8 -4 -9 1.26 1.61
8 -4 -9 0.54 0.11
8 4 -9 0.43 0.58
8 4 -9 2.12 1.55
8 4 -9 0.79 0.86
8 4 -9 0.27 0.39
8 4 -9 0.58 0.25
8 4 -9 0.66 0.17
8 4 -9 0.63 0.12
-8 -4 9 1.18 0.72
-8 -4 9 0.45 1.28
-8 -4 9 0.34 2.46
-8 -4 9 0.27 0.69
-8 -4 9 0.2 0.4
-8 -4 9 0.88 0.23
-8 -4 9 0.41 0.17
-8 -4 9 0.4 0.09
-8 4 10 2.76 0.4
-8 4 10 1.19 0.78
-8 4 10 0.25 0.51
-8 4 10 1.54 0.82
-8 4 10 2.05 0.82
-8 4 10 0.96 0.17
-8 4 10 0.71 0.87
-8 4 10 1.26 0.18
8 -4 -10 1.62 0.79
8 -4 -10 1.7 0.53
8 -4 -10 1.56 0.87
8 -4 -10 0.59 0.51
8 -4 -10 1.19 0.17
8 -4 -10 0.47 1.24
8 -4 -10 1.2 0.17
8 4 -10 0.28 0.67
8 4 -10 -0.41 2.77
8 4 -10 0.48 0.99
8 4 -10 0.94 0.39
8 4 -10 0.69 0.24
8 4 -10 2.01 0.27
8 4 -10 1.61 0.2
-8 -4 10 0.5 0.63
-8 -4 10 6.48 2.27
-8 -4 10 2.5 1.42
-8 -4 10 0.72 0.9
-8 -4 10 0.74 0.34
-8 -4 10 -0.05 1.25
-8 -4 10 0.88 0.2
-8 -4 10 1.11 0.23
-8 -4 10 1.21 0.16
-8 4 11 0.37 0.58
-8 4 11 0.03 0.8
-8 4 11 0.1 0.56
-8 4 11 0.37 0.84
-8 4 11 0.09 0.66
-8 4 11 0.05 0.12
-8 4 11 0.1 0.75
-8 4 11 0.9 0.15
-8 4 11 0.58 2.59
8 -4 -11 0.1 0.57
8 -4 -11 0.2 0.89
8 -4 -11 0.16 0.43
8 -4 -11 0.11 0.84
8 -4 -11 1.11 0.14
8 -4 -11 0.23 0.51
8 -4 -11 0.54 0.18
8 -4 -11 0.27 1.05
8 -4 -11 0.34 0.09
8 4 -11 -0.1 0.89
8 4 -11 0.61 1.88
8 4 -11 -0.02 1.08
8 4 -11 0.31 0.33
8 4 -11 0.03 0.19
8 4 -11 0.08 0.16
8 4 -11 0.05 0.06
-8 -4 11 0.08 0.76
-8 -4 11 -0.08 1.24
-8 -4 11 0.2 1.01
-8 -4 11 0.31 0.28
-8 -4 11 0.25 1.45
-8 -4 11 -0.26 0.12
-8 -4 11 0.02 0.18
-8 -4 11 0.02 0.07
-8 6 1 5.32 0.69
-8 6 1 0.76 0.27
-8 6 1 0.85 1.3
-8 6 1 0.96 0.25
-8 6 1 0.59 1.22
-8 6 1 3.41 0.44
-8 6 1 1.18 0.2
-8 6 1 1.5 0.32
-8 6 1 0.68 0.54
-8 6 1 1.63 0.46
-8 6 1 0.6 0.19
-8 6 1 1.51 0.34
8 -6 -1 1.64 0.41
8 -6 -1 0.45 0.65
8 -6 -1 1.96 0.87
8 -6 -1 2.4 0.35
8 -6 -1 1.54 0.62
8 -6 -1 2.47 0.29
8 -6 -1 3.02 0.37
8 -6 -1 1.86 0.34
8 -6 -1 1.93 0.56
8 -6 -1 1.29 0.29
8 -6 -1 1.76 0.29
8 -6 -1 2.22 0.39
8 6 -1 0.92 0.43
8 6 -1 1.55 0.59
8 6 -1 0.79 0.77
8 6 -1 2.17 0.36
8 6 -1 1.4 0.36
8 6 -1 1.16 0.16
8 6 -1 2.46 0.83
-8 -6 1 0.71 0.45
-8 -6 1 1.39 0.61
-8 -6 1 2.4 0.91
-8 -6 1 3.16 0.44
-8 -6 1 4.24 0.56
-8 -6 1 2.3 0.26
-8 -6 1 6.14 1.05
-8 6 2 8.44 0.99
-8 6 2 7.41 0.81
-8 6 2 4.61 0.77
-8 6 2 8.5 0.99
-8 6 2 4.26 1.07
-8 6 2 4.17 0.46
-8 6 2 4.49 0.57
-8 6 2 5.35 0.77
-8 6 2 4.04 0.67
-8 6 2 4.83 0.5
-8 6 2 3.59 0.48
8 -6 -2 8.73 1
8 -6 -2 7.33 1.07
8 -6 -2 6.04 0.69
8 -6 -2 5.56 0.9
8 -6 -2 4.41 1.01
8 -6 -2 7.19 1.4
8 -6 -2 5.28 0.54
8 -6 -2 5.86 0.67
8 -6 -2 5.66 0.81
8 -6 -2 6.37 0.66
8 -6 -2 5.78 0.6
8 -6 -2 6.34 0.71
8 6 -2 3.92 0.68
8 6 -2 4.11 0.83
8 6 -2 4.57 1.18
8 6 -2 4.53 0.6
8 6 -2 4 0.53
8 6 -2 8.28 0.82
8 6 -2 3.85 0.9
-8 -6 2 4.2 0.7
-8 -6 2 5.76 0.94
-8 -6 2 3.59 0.98
-8 -6 2 4.76 0.6
-8 -6 2 6.65 0.76
-8 -6 2 7.54 0.75
-8 -6 2 4.33 1
-8 6 3 5.49 1.02
-8 6 3 5.38 0.63
-8 6 3 3.4 1.18
-8 6 3 2.83 0.81
-8 6 3 5.3 0.92
-8 6 3 5.73 0.66
-8 6 3 4.86 0.69
-8 6 3 6.73 0.96
-8 6 3 6.18 0.65
-8 6 3 4.79 0.48
-8 6 3 4.3 0.54
-8 6 3 2.71 8.26
8 -6 -3 4.95 0.88
8 -6 -3 1.91 1.15
8 -6 -3 6.11 0.69
8 -6 -3 4.61 0.75
8 -6 -3 6.32 0.7
8 -6 -3 4.19 0.65
8 -6 -3 4.07 0.46
8 -6 -3 4.11 0.42
8 -6 -3 3.66 0.48
8 6 -3 4.91 0.86
8 6 -3 4.5 0.96
8 6 -3 5.02 0.63
8 6 -3 4.69 0.58
8 6 -3 4.83 0.5
8 6 -3 6.26 1.29
-8 -6 3 5.71 0.88
-8 -6 3 4.47 0.87
-8 -6 3 7.05 1.43
-8 -6 3 4.24 0.56
-8 -6 3 6.19 0.63
-8 -6 3 3.15 1.35
-8 6 4 1.69 1.52
-8 6 4 3.56 1.39
-8 6 4 2.7 0.49
-8 6 4 1.11 0.59
-8 6 4 0.64 0.31
-8 6 4 0.86 0.39
-8 6 4 1.45 0.22
-8 6 4 1.55 0.33
-8 6 4 1.27 2.63
8 -6 -4 5.36 1.64
8 -6 -4 0.27 1.16
8 -6 -4 0.77 0.31
8 -6 -4 1.8 0.35
8 -6 -4 1.13 0.44
8 -6 -4 2.82 0.33
8 -6 -4 1.15 0.15
8 -6 -4 1.22 0.29
8 -6 -4 1.48 4.76
8 6 -4 2.77 0.69
8 6 -4 1.95 1.86
8 6 -4 1.33 0.54
8 6 -4 0.98 0.32
8 6 -4 0.57 0.13
8 6 -4 0.41 1.86
-8 -6 4 3.8 0.8
-8 -6 4 1.01 0.68
-8 -6 4 1.54 0.83
-8 -6 4 1.04 0.33
-8 -6 4 1.23 0.17
-8 6 5 0.38 3.5
-8 6 5 0.36 0.36
-8 6 5 0.64 1.27
-8 6 5 4.46 0.7
-8 6 5 0.66 0.59
-8 6 5 1.29 0.43
-8 6 5 1.44 0.31
-8 6 5 2.59 2.2
8 -6 -5 -0.16 2.74
8 -6 -5 0.67 0.31
8 -6 -5 1.33 1.22
8 -6 -5 1.13 0.35
8 -6 -5 0.93 0.42
8 -6 -5 2.23 0.35
8 -6 -5 0.54 2.5
8 6 -5 2.32 0.89
8 6 -5 0.3 0.6
8 6 -5 1.24 0.69
8 6 -5 0.98 0.75
8 6 -5 1.99 0.21
8 6 -5 1.42 0.34
8 6 -5 0.6 0.16
-8 -6 5 2.31 0.85
-8 -6 5 0.49 0.65
-8 -6 5 0.58 0.62
-8 -6 5 1.05 0.14
-8 -6 5 2.09 0.33
-8 -6 5 1.37 0.23
-8 6 6 0.38 0.09
-8 6 6 0.7 1.8
-8 6 6 0.69 0.23
-8 6 6 0.56 0.65
-8 6 6 0.43 0.36
-8 6 6 0.18 0.25
-8 6 6 0.58 1.51
8 -6 -6 -0.02 0.1
8 -6 -6 1.06 0.63
8 -6 -6 0.84 2.28
8 -6 -6 0.82 0.62
8 -6 -6 0.73 0.36
8 -6 -6 0.66 0.26
8 -6 -6 0.26 2.02
8 6 -6 0.74 0.91
8 6 -6 0.43 0.66
8 6 -6 0.45 0.96
8 6 -6 0.79 0.52
8 6 -6 1.46 0.19
8 6 -6 0.43 0.27
8 6 -6 0.44 0.14
-8 -6 6 0.86 0.87
-8 -6 6 1.13 0.69
-8 -6 6 1.16 0.51
-8 -6 6 0.46 0.12
-8 -6 6 1.61 0.22
-8 -6 6 0.14 0.1
-8 6 7 1.2 0.35
-8 6 7 1.09 0.18
-8 6 7 -0.36 3.3
-8 6 7 1.13 0.74
-8 6 7 1.14 0.39
-8 6 7 0.62 0.25
-8 6 7 1.45 1.28
8 -6 -7 0.43 3.35
8 -6 -7 0.98 0.77
8 -6 -7 2.76 0.44
8 -6 -7 1.75 0.32
8 -6 -7 1.27 1.44
8 6 -7 2.37 1.13
8 6 -7 0.29 0.74
8 6 -7 1.21 0.47
8 6 -7 1.14 0.18
8 6 -7 0.66 0.23
8 6 -7 0.85 0.15
8 6 -7 1.06 0.16
-8 -6 7 1.39 1.01
-8 -6 7 0.24 0.63
-8 -6 7 2.18 0.54
-8 -6 7 1.29 0.22
-8 -6 7 0.34 0.12
-8 -6 7 1.06 0.16
-8 6 8 -0.16 1.35
-8 6 8 0.49 0.77
-8 6 8 0.35 0.47
-8 6 8 0.32 0.24
-8 6 8 0.78 1.05
8 -6 -8 1.48 1.34
8 -6 -8 1.34 0.86
8 -6 -8 0.12 0.31
8 -6 -8 0.32 0.27
8 -6 -8 0.27 1.36
8 6 -8 3.31 1.36
8 6 -8 0.61 0.76
8 6 -8 0.01 0.42
8 6 -8 1.25 0.23
8 6 -8 0.08 0.11
8 6 -8 0.09 0.07
-8 -6 8 0.65 1.3
-8 -6 8 0.43 0.12
-8 -6 8 0.14 0.83
-8 -6 8 -0.03 0.41
-8 -6 8 0.01 0.21
-8 -6 8 0.08 0.09
-8 6 9 1.3 1.48
-8 6 9 1.31 0.83
-8 6 9 0.73 0.25
-8 6 9 1.47 0.94
8 -6 -9 0.66 1.38
8 -6 -9 0.35 0.81
8 -6 -9 0.57 0.27
8 -6 -9 0.71 1.2
8 6 -9 -0.2 0.98
8 6 -9 2.03 2.15
8 6 -9 0.27 0.09
8 6 -9 0.74 0.37
8 6 -9 0.34 0.12
8 6 -9 0.56 0.11
-8 -6 9 0.84 2.66
-8 -6 9 1.74 1.57
-8 -6 9 0.43 0.07
-8 -6 9 0.1 2.82
-8 -6 9 0.52 0.96
-8 -6 9 0.24 0.38
-8 -6 9 0.21 0.14
-8 -6 9 0.57 0.11
-8 6 10 -0.42 1.29
-8 6 10 0.04 0.37
-8 6 10 0.07 0.93
-8 6 10 0.11 0.24
-8 6 10 0.06 0.78
8 -6 -10 0.3 0.89
8 -6 -10 0.29 0.88
8 -6 -10 0.21 0.21
8 -6 -10 0.42 1
8 -6 -10 0.24 0.1
8 6 -10 0 0.75
8 6 -10 0.12 0.06
8 6 -10 0.05 3.19
8 6 -10 0.13 0.32
8 6 -10 0.08 0.11
8 6 -10 0.08 0.07
-8 -6 10 0.23 1.06
-8 -6 10 1.42 1.82
-8 -6 10 0.28 1.65
-8 -6 10 0.49 1.09
-8 -6 10 0.15 0.37
-8 -6 10 -0.14 1.51
-8 -6 10 0.18 0.13
-8 -6 10 0.11 0.08
-8 6 11 0.23 0.96
-8 6 11 0.11 0.38
-8 6 11 0.02 0.91
-8 6 11 0.27 0.25
-8 6 11 0.27 0.72
-8 6 11 0.12 0.09
8 -6 -11 0.24 0.25
8 -6 -11 0.31 0.75
8 -6 -11 -0.03 0.38
8 -6 -11 0.03 0.95
8 -6 -11 0.07 0.2
8 -6 -11 0.31 0.91
8 -6 -11 0.22 0.09
8 6 -11 0.2 0.66
8 6 -11 0.47 0.1
8 6 -11 0.2 2.13
8 6 -11 0.15 0.33
8 6 -11 0.26 0.12
8 6 -11 0.44 0.09
-8 -6 11 0.16 0.82
-8 -6 11 0.04 1.54
-8 -6 11 -0.19 1.07
-8 -6 11 0.15 0.34
-8 -6 11 -0.16 1.86
-8 -6 11 0.15 0.15
-8 -6 11 0.24 0.08
-8 8 1 0.31 0.38
-8 8 1 0.53 0.82
-8 8 1 0.86 0.31
-8 8 1 7.58 1.48
-8 8 1 2.43 20.63
-8 8 1 0.78 0.7
-8 8 1 2.19 0.66
-8 8 1 0.43 0.42
-8 8 1 0.4 0.17
-8 8 1 0.34 0.36
-8 8 1 1.02 0.62
-8 8 1 0.52 0.55
-8 8 1 0.28 0.19
-8 8 1 0.16 0.14
-8 8 1 3.29 0.5
-8 8 1 -0.42 4.73
8 -8 -1 0.54 0.4
8 -8 -1 0.51 0.94
8 -8 -1 0.4 1.39
8 -8 -1 0.87 0.76
8 -8 -1 2.04 0.62
8 -8 -1 1.27 0.54
8 -8 -1 0.34 0.17
8 -8 -1 1.04 0.38
8 -8 -1 2.18 0.65
8 -8 -1 0.9 0.21
8 -8 -1 1.98 0.27
8 -8 -1 3.76 0.53
8 -8 -1 0.96 15.24
8 -8 -1 0.08 0.47
8 8 -1 0.59 0.55
8 8 -1 1.57 0.43
8 8 -1 0.71 0.55
8 8 -1 0.76 0.85
8 8 -1 0.59 0.28
8 8 -1 3 0.74
8 8 -1 0.33 1.47
-8 -8 1 0.87 0.52
-8 -8 1 0.44 0.5
-8 -8 1 0.12 0.59
-8 -8 1 3.41 1.03
-8 -8 1 0.36 0.28
-8 -8 1 0.71 0.12
-8 -8 1 0.43 1.81
-8 8 2 3.19 0.57
-8 8 2 2.13 1.07
-8 8 2 3.76 0.5
-8 8 2 5.73 1.22
-8 8 2 2.11 0.32
-8 8 2 2.48 0.73
-8 8 2 7.84 1.47
-8 8 2 2.48 0.31
-8 8 2 2.04 0.44
-8 8 2 3.6 0.7
-8 8 2 2.62 0.65
-8 8 2 2.87 0.32
-8 8 2 3.66 0.52
-8 8 2 4.19 2.61
8 -8 -2 3.55 0.57
8 -8 -2 2.55 1.06
8 -8 -2 2.71 0.41
8 -8 -2 2.86 1.24
8 -8 -2 4.11 1.53
8 -8 -2 2.32 0.37
8 -8 -2 2.01 0.77
8 -8 -2 5.66 1.22
8 -8 -2 4 0.44
8 -8 -2 1.87 0.41
8 -8 -2 2.8 0.64
8 -8 -2 3.21 0.65
8 -8 -2 3.17 0.38
8 -8 -2 2.17 0.26
8 -8 -2 2.09 0.41
8 8 -2 1.7 0.61
8 8 -2 1.88 1.35
8 8 -2 1.04 0.53
8 8 -2 2.84 1.25
8 8 -2 1.32 0.36
8 8 -2 3.63 0.38
8 8 -2 1.8 1.81
-8 -8 2 2.81 0.68
-8 -8 2 2.23 0.63
-8 -8 2 2.29 1.15
-8 -8 2 4.37 0.58
-8 -8 2 2.54 0.28
-8 -8 2 1.49 2.87
-8 8 3 2.98 0.73
-8 8 3 4.62 1.23
-8 8 3 3.03 0.44
-8 8 3 3.64 1.03
-8 8 3 4.54 0.82
-8 8 3 2.13 1.25
-8 8 3 3.64 1.21
-8 8 3 5.93 0.94
-8 8 3 2.26 0.46
-8 8 3 4.06 0.75
-8 8 3 4.49 0.83
-8 8 3 3.94 0.4
-8 8 3 2.72 0.46
-8 8 3 6.18 2.38
8 -8 -3 3.29 0.69
8 -8 -3 4.92 1.33
8 -8 -3 2.69 0.42
8 -8 -3 3.96 1.25
8 -8 -3 5.05 0.92
8 -8 -3 5.01 0.89
8 -8 -3 4.31 0.59
8 -8 -3 1.92 0.6
8 -8 -3 3.27 0.74
8 -8 -3 2.2 0.25
8 -8 -3 3.07 0.47
8 8 -3 1.89 0.69
8 8 -3 3.27 0.67
8 8 -3 4.99 1.12
8 8 -3 4.75 0.6
8 8 -3 4.02 0.42
8 8 -3 2.38 3.94
-8 -8 3 4.79 0.86
-8 -8 3 7.85 1.08
-8 -8 3 3.16 1.04
-8 -8 3 3.23 0.48
-8 -8 3 3.35 0.36
-8 8 4 4.28 1.24
-8 8 4 4.46 1.81
-8 8 4 4.92 0.64
-8 8 4 6.3 1.08
-8 8 4 4.23 1.69
-8 8 4 5.42 0.97
-8 8 4 4.98 0.71
-8 8 4 3.47 0.73
-8 8 4 4.64 0.92
-8 8 4 6.03 0.71
-8 8 4 7.37 1.95
8 -8 -4 4.57 1.06
8 -8 -4 2.52 2.17
8 -8 -4 5.73 0.68
8 -8 -4 8.29 1.45
8 -8 -4 5.59 0.97
8 -8 -4 3.95 0.55
8 -8 -4 5.43 0.8
8 -8 -4 3.65 0.81
8 -8 -4 5.06 0.53
8 -8 -4 4.34 0.44
8 -8 -4 4.54 0.6
8 -8 -4 5.97 2.52
8 8 -4 5.16 1
8 8 -4 3.97 0.79
8 8 -4 3.61 2.16
8 8 -4 5.42 0.74
8 8 -4 2.65 0.29
-8 -8 4 5.35 1.02
-8 -8 4 4.2 0.79
-8 -8 4 5.63 3.31
-8 -8 4 5.08 0.79
-8 -8 4 3.03 0.32
-8 8 5 -0.1 2.27
-8 8 5 0.15 0.66
-8 8 5 0.26 0.68
-8 8 5 0.53 1.73
-8 8 5 0.04 0.69
-8 8 5 0.11 0.56
-8 8 5 0.08 0.75
-8 8 5 1.31 0.36
-8 8 5 0.42 1.22
8 -8 -5 0.41 1.75
8 -8 -5 0.04 0.33
8 -8 -5 1.17 0.91
8 -8 -5 0.97 0.52
8 -8 -5 0.22 0.82
8 -8 -5 0.25 0.32
8 -8 -5 0.15 1.93
8 8 -5 0.39 0.7
8 8 -5 0.23 0.92
8 8 -5 0.57 0.62
8 8 -5 0.09 0.68
8 8 -5 0.2 0.1
8 8 -5 0.17 0.09
-8 -8 5 3.47 1.04
-8 -8 5 0.58 0.76
-8 -8 5 1.22 0.69
-8 -8 5 0.59 0.71
-8 -8 5 0.37 0.1
-8 -8 5 0.95 0.19
-8 -8 5 0.17 0.09
-8 8 6 0.17 4.75
-8 8 6 1.08 0.64
-8 8 6 0.98 1.64
-8 8 6 0.75 0.77
-8 8 6 0.32 0.76
-8 8 6 1.6 0.7
-8 8 6 0.31 0.33
-8 8 6 1.14 1.24
8 -8 -6 0.31 0.07
8 -8 -6 -0.04 3.12
8 -8 -6 0.94 1.05
8 -8 -6 0.81 0.77
8 -8 -6 0.95 0.42
8 -8 -6 0.6 0.52
8 -8 -6 1.3 0.37
8 -8 -6 0.65 1.32
8 8 -6 1.69 0.85
8 8 -6 0.15 0.72
8 8 -6 0.75 0.6
8 8 -6 0.5 0.11
8 8 -6 1.15 0.2
-8 -8 6 0.22 0.95
-8 -8 6 0.36 0.77
-8 -8 6 0.31 0.74
-8 -8 6 0.43 0.53
-8 -8 6 0.41 0.09
-8 -8 6 0.49 0.13
-8 -8 6 1.33 0.17
-8 8 7 1.18 0.59
-8 8 7 0.53 2.4
-8 8 7 1.51 0.37
-8 8 7 2.45 0.91
-8 8 7 0.9 0.82
-8 8 7 1.63 0.38
-8 8 7 1.78 1.08
8 -8 -7 0.34 0.65
8 -8 -7 1.02 0.32
8 -8 -7 2.52 1
8 -8 -7 1.35 0.64
8 -8 -7 1.86 0.38
8 -8 -7 3.67 1.44
8 8 -7 1.65 1.22
8 8 -7 4.04 1.14
8 8 -7 0.93 0.98
8 8 -7 0.36 0.48
8 8 -7 0.87 0.16
8 8 -7 0.99 0.15
-8 -8 7 1.35 1.07
-8 -8 7 3.12 0.92
-8 -8 7 2.21 0.53
-8 -8 7 0.79 0.13
-8 -8 7 1.22 0.17
-8 -8 7 1.09 0.15
-8 8 8 0.03 0.45
-8 8 8 2.5 4.02
-8 8 8 0.36 0.29
-8 8 8 -0.14 0.94
-8 8 8 0.28 0.88
-8 8 8 0 0.31
-8 8 8 0.16 0.91
8 -8 -8 2.55 0.37
8 -8 -8 0 4.72
8 -8 -8 0.07 0.16
8 -8 -8 0.42 0.88
8 -8 -8 0.12 0.65
8 -8 -8 0.06 0.27
8 -8 -8 -0.02 1.13
8 8 -8 0.06 1.35
8 8 -8 0.21 1.09
8 8 -8 0.22 3.21
8 8 -8 0.05 0.46
8 8 -8 0.03 0.2
8 8 -8 0.04 0.1
8 8 -8 0.38 0.09
-8 -8 8 0.26 1.2
-8 -8 8 0.08 0.25
-8 -8 8 -0.09 0.87
-8 -8 8 0.21 0.4
-8 -8 8 0.22 0.19
-8 -8 8 0.02 0.09
-8 -8 8 0.39 0.1
-8 8 9 -0.01 0.33
-8 8 9 -0.82 6.32
-8 8 9 0.37 0.15
-8 8 9 0.53 0.89
-8 8 9 0.3 0.29
-8 8 9 0.06 0.81
8 -8 -9 -0.94 0.22
8 -8 -9 -0.25 1.77
8 -8 -9 0.24 0.93
8 -8 -9 0.24 0.89
8 -8 -9 -0.01 0.24
8 -8 -9 0.15 1.04
8 8 -9 0.09 1.82
8 8 -9 0.01 0.3
8 8 -9 0.09 1.09
8 8 -9 0.11 0.36
8 8 -9 0.16 0.2
8 8 -9 0.05 0.08
-8 -8 9 -0.23 1.41
-8 -8 9 0.21 0.11
-8 -8 9 -0.05 2.86
-8 -8 9 0.17 1.17
-8 -8 9 0.04 0.33
-8 -8 9 0.07 0.16
-8 -8 9 0.18 0.11
-8 -8 9 0.91 0.13
-8 10 1 0.93 0.15
-8 10 1 0.12 0.39
-8 10 1 0.82 1.05
-8 10 1 0.37 0.25
-8 10 1 0.39 1.07
-8 10 1 1.2 2.8
-8 10 1 0.33 0.62
-8 10 1 1.98 0.75
-8 10 1 0.03 0.64
-8 10 1 0.31 0.2
-8 10 1 0.4 0.38
-8 10 1 0.3 0.71
-8 10 1 1.15 0.73
-8 10 1 1 0.18
-8 10 1 1.92 0.24
-8 10 1 0.52 0.42
-8 10 1 -0.1 2
-8 10 1 0.71 0.24
8 -10 -1 0.12 0.34
8 -10 -1 0.32 1.25
8 -10 -1 1.22 1.22
8 -10 -1 1.57 5.49
8 -10 -1 0.72 0.69
8 -10 -1 1.24 0.75
8 -10 -1 0.08 0.76
8 -10 -1 0.99 0.21
8 -10 -1 0.42 0.36
8 -10 -1 0.7 0.69
8 -10 -1 0.58 0.66
8 -10 -1 0.42 0.16
8 -10 -1 1.29 0.18
8 -10 -1 0.88 0.44
8 -10 -1 0.45 3.4
8 -10 -1 0.62 0.2
8 10 -1 0.71 0.6
8 10 -1 0.41 0.21
8 10 -1 0.99 0.59
8 10 -1 1.39 1.21
8 10 -1 1.15 0.3
8 10 -1 1.04 1.24
8 10 -1 0.66 0.59
8 10 -1 0.63 3.04
-8 -10 1 0.71 0.58
-8 -10 1 0.39 0.27
-8 -10 1 0.27 0.55
-8 -10 1 0.6 1.23
-8 -10 1 0.65 0.28
-8 -10 1 0.67 1.09
-8 -10 1 0.66 0.57
-8 -10 1 0.15 0.1
-8 10 2 3 0.64
-8 10 2 1.19 1.46
-8 10 2 0.63 0.27
-8 10 2 0.56 1.09
-8 10 2 0.18 0.74
-8 10 2 0.05 1
-8 10 2 0.57 0.18
-8 10 2 0.39 0.38
-8 10 2 1.04 0.8
-8 10 2 0.86 0.73
-8 10 2 0.45 0.17
-8 10 2 1 0.15
-8 10 2 1.91 0.48
-8 10 2 0.75 1.75
-8 10 2 0.17 0.45
8 -10 -2 1.02 0.47
8 -10 -2 0.08 1.31
8 -10 -2 2.61 1.17
8 -10 -2 0.48 0.72
8 -10 -2 0.52 0.8
8 -10 -2 1.81 0.27
8 -10 -2 0.98 0.38
8 -10 -2 1.9 0.75
8 -10 -2 1.04 0.72
8 -10 -2 0.52 0.17
8 -10 -2 0.64 0.12
8 -10 -2 0.72 0.42
8 -10 -2 0.42 2.3
8 -10 -2 0.34 0.23
8 10 -2 0.18 0.59
8 10 -2 0.68 0.43
8 10 -2 0.52 0.68
8 10 -2 0.57 1.5
8 10 -2 1.28 0.34
8 10 -2 0.68 0.56
-8 -10 2 0.02 0.55
-8 -10 2 0.76 0.69
-8 -10 2 0.28 0.6
-8 -10 2 0.67 1.53
-8 -10 2 0.67 0.3
-8 -10 2 0.33 0.49
-8 -10 2 2 0.25
-8 10 3 0.87 0.49
-8 10 3 0.8 1.47
-8 10 3 0.48 0.3
-8 10 3 0.1 0.96
-8 10 3 0.26 0.2
-8 10 3 0.25 0.72
-8 10 3 0.73 1.7
-8 10 3 0.63 0.55
-8 10 3 0.25 0.4
-8 10 3 0.42 0.81
-8 10 3 0.5 0.79
-8 10 3 0.05 0.15
-8 10 3 0.85 0.46
-8 10 3 0.83 1.26
8 -10 -3 1.2 0.54
8 -10 -3 0.52 1.33
8 -10 -3 0.56 0.31
8 -10 -3 0.6 1.05
8 -10 -3 0.29 1.34
8 -10 -3 0.45 0.71
8 -10 -3 0.66 1.44
8 -10 -3 0.62 0.23
8 -10 -3 0.46 0.36
8 -10 -3 0.26 0.63
8 -10 -3 0.32 0.74
8 -10 -3 0.09 0.16
8 -10 -3 0.28 0.09
8 -10 -3 0.77 0.41
8 -10 -3 0.59 1.09
8 10 -3 0.14 0.7
8 10 -3 1.07 1.15
8 10 -3 0.87 0.77
8 10 -3 0.16 1.22
8 10 -3 0.24 0.25
8 10 -3 0.38 0.59
-8 -10 3 0.95 0.69
-8 -10 3 0.66 0.71
-8 -10 3 -0.07 0.94
-8 -10 3 0.26 0.25
-8 -10 3 0.5 0.53
-8 -10 3 0.29 0.11
-8 10 4 0.96 0.87
-8 10 4 0.4 1.79
-8 10 4 0.54 0.42
-8 10 4 0.35 0.91
-8 10 4 0.78 0.56
-8 10 4 1.02 1.9
-8 10 4 0.14 0.77
-8 10 4 0.4 0.55
-8 10 4 0.24 0.82
-8 10 4 3.16 0.9
-8 10 4 0.46 0.43
-8 10 4 1.62 1.16
8 -10 -4 0.67 0.74
8 -10 -4 0.54 1.97
8 -10 -4 0.42 0.31
8 -10 -4 0.36 1.02
8 -10 -4 0.26 0.76
8 -10 -4 1.36 0.43
8 -10 -4 0.96 0.75
8 -10 -4 0.84 0.84
8 -10 -4 0.54 0.11
8 -10 -4 0.76 0.4
8 10 -4 0.37 0.9
8 10 -4 0.56 0.8
8 10 -4 0.67 1.28
8 10 -4 0.59 0.32
8 10 -4 0.32 0.41
8 10 -4 0.23 0.12
-8 -10 4 0.79 0.87
-8 -10 4 1.03 0.85
-8 -10 4 1.41 2.26
-8 -10 4 0.62 0.4
-8 -10 4 0.5 0.5
-8 -10 4 1.19 0.17
-8 10 5 1.45 1.31
-8 10 5 -0.01 2.28
-8 10 5 5.22 2.13
-8 10 5 0.77 0.93
-8 10 5 0.27 1.97
-8 10 5 1.08 0.93
-8 10 5 0.9 0.91
-8 10 5 0.63 0.89
-8 10 5 0.43 0.4
-8 10 5 0.97 0.98
8 -10 -5 0.22 0.9
8 -10 -5 1.01 0.44
8 -10 -5 1.05 0.93
8 -10 -5 0.69 0.85
8 -10 -5 0.99 0.8
8 -10 -5 0.43 0.85
8 -10 -5 0.51 0.36
8 -10 -5 0.79 1.26
8 10 -5 0.05 0.99
8 10 -5 1.33 0.95
8 10 -5 1 3.67
8 10 -5 1.12 0.56
8 10 -5 0.79 0.13
8 10 -5 1.19 0.21
-8 -10 5 0.56 1.01
-8 -10 5 0.38 0.86
-8 -10 5 0.23 1.46
-8 -10 5 0.9 0.63
-8 -10 5 0.34 0.74
-8 -10 5 0.65 0.11
-8 -10 5 0.51 0.15
-8 -10 5 0.42 0.5
-8 -10 5 0.75 0.12
-8 10 6 0.03 2.69
-8 10 6 0.41 0.82
-8 10 6 0.33 2.24
-8 10 6 0.94 0.86
-8 10 6 0.81 1.12
-8 10 6 1.34 1.05
-8 10 6 0.62 0.37
-8 10 6 0.84 1.03
8 -10 -6 0.35 0.36
8 -10 -6 0.09 1.91
8 -10 -6 10.5 2.64
8 -10 -6 0.85 0.91
8 -10 -6 0.56 0.87
8 -10 -6 0.91 1.06
8 -10 -6 0.4 0.32
8 -10 -6 0.91 1.31
8 10 -6 0.2 1.06
8 10 -6 0.51 0.66
8 10 -6 0.43 0.59
8 10 -6 0.67 0.11
8 10 -6 0.43 0.13
8 10 -6 0.89 0.16
-8 -10 6 0.88 1.07
-8 -10 6 0.72 1.03
-8 -10 6 0.28 0.63
-8 -10 6 0.62 0.55
-8 -10 6 1.21 0.16
-8 -10 6 1.04 0.15
-8 -10 6 0.56 0.52
-8 -10 6 0.59 0.11
-8 10 7 -0.16 5.16
-8 10 7 0.09 0.74
-8 10 7 0.18 2.21
-8 10 7 0.08 0.88
-8 10 7 0.11 1.31
-8 10 7 0.14 0.32
-8 10 7 0.02 0.91
8 -10 -7 0.18 0.13
8 -10 -7 -1.09 4.18
8 -10 -7 0.17 0.85
8 -10 -7 0.08 0.93
8 -10 -7 0.03 0.3
8 -10 -7 0.32 0.99
8 10 -7 0.18 1.3
8 10 -7 0.16 0.67
8 10 -7 0.09 0.5
8 10 -7 0.42 0.1
8 10 -7 0.16 0.08
8 10 -7 0.14 0.09
-8 -10 7 0.06 1.19
-8 -10 7 0.01 1.15
-8 -10 7 0.11 0.72
-8 -10 7 0.14 0.44
-8 -10 7 0.11 0.06
-8 -10 7 0.97 0.14
-8 -10 7 0.09 0.46
-8 -10 7 0.09 0.07
-8 12 1 0.57 0.11
-8 12 1 0.14 1.27
-8 12 1 0.12 0.23
-8 12 1 0 1.29
-8 12 1 0.31 1.93
-8 12 1 0.36 0.84
-8 12 1 0.4 0.87
-8 12 1 0.13 0.94
-8 12 1 0.56 0.38
-8 12 1 0.16 0.94
-8 12 1 0.08 0.83
-8 12 1 0.12 0.12
-8 12 1 0.5 0.1
-8 12 1 0.01 0.45
-8 12 1 0.28 1.33
-8 12 1 0.29 0.18
8 -12 -1 0.29 0.08
8 -12 -1 -0.09 1.62
8 -12 -1 0.15 0.23
8 -12 -1 0.68 1.37
8 -12 -1 0.6 3.53
8 -12 -1 0.34 0.81
8 -12 -1 0.32 0.98
8 -12 -1 -0.09 0.97
8 -12 -1 0.19 0.18
8 -12 -1 0.72 0.36
8 -12 -1 0.24 0.86
8 -12 -1 0.24 0.78
8 -12 -1 0.27 0.12
8 -12 -1 0.16 0.08
8 -12 -1 0.28 0.42
8 -12 -1 0.36 2.44
8 -12 -1 0.32 0.17
8 12 -1 0.22 0.54
8 12 -1 0.48 0.16
8 12 -1 0.42 0.84
8 12 -1 0.55 0.61
8 12 -1 0.35 1.48
8 12 -1 0.27 0.23
[truncated: 1,032,340 more chars]
