# Supplementary material for: Reversible and Massive Structural Transformation in Meltable Cyanido‐bridged Coordination Polymer Crystals
Source: Chemistry. 2025 Oct 25;31(66):e02640. doi: 10.1002/chem.202502640 (PMC12648463; doi:10.1002/chem.202502640)
Supplement: Supplementary file 5 — Supporting Information [file CHEM-31-e02640-s005.zip › KCd[Cu(CN)2]3_2414729.cif]

data_kyushucd

_database_code_depnum_ccdc_archive 'CCDC 2414729'
loop_
_audit_author_name
_audit_author_address
'Yuudai Iwai'
;Kyushu university
Japan
;
_audit_update_record             
;
2025-01-06 deposited with the CCDC.	2025-01-15 downloaded from the CCDC.
;
# start Validation Reply Form
_vrf_RINTA01_kyushucd            
;
PROBLEM: The value of Rint is greater than 0.25
RESPONSE: R(int) increases with the multiplicity of the dataset. This is pointed out in Diederichs & Karplus, Nat. Struct. Biol., 1997 for the case of a related metric R(merge). We merged 35 crystals. The traditional threshold of 0.12 (or 0.25) is for low multiplicity datasets and not adequate for this data.
;
_vrf_PLAT020_kyushucd            
;
PROBLEM: The Value of Rint is Greater Than 0.12 .........      0.348 Report
RESPONSE: R(int) increases with the multiplicity of the dataset. This is pointed out in Diederichs & Karplus, Nat. Struct. Biol., 1997 for the case of a related metric R(merge). We merged 35 crystals. The traditional threshold of 0.12 (or 0.25) is for low multiplicity datasets and not adequate for this data.
;
_vrf_PLAT082_kyushucd            
;
PROBLEM: High R1 Value ..................................       0.22 Report
RESPONSE: We refined the atomic model only kinematically, ignoring effects of multiple scattering (dynamical diffraction). This led to high R1 and wR2 values.
;
_vrf_PLAT084_kyushucd            
;
PROBLEM: High wR2 Value (i.e. > 0.25) ...................       0.51 Report
RESPONSE: We refined the atomic model only kinematically, ignoring effects of multiple scattering (dynamical diffraction). This led to high R1 and wR2 values.
;
# Added during the CSD deposition process: Monday 06 January 2025 08:18 AM
# end Validation Reply Form

_audit_creation_date             2025-01-06
_audit_creation_method           
;
Olex2 1.5
(compiled 2024.02.16 svn.r378c4104 for OlexSys, GUI svn.r6928)
;
_audit_contact_author_address    ?
_audit_contact_author_email      ?
_audit_contact_author_phone      ?
_publ_contact_author_id_orcid    ?
_publ_section_references         
;
Bourhis, L.J., Dolomanov, O.V., Gildea, R.J., Howard, J.A.K., Puschmann, H.
 (2015). Acta Cryst. A71, 59-75.

Dolomanov, O.V., Bourhis, L.J., Gildea, R.J, Howard, J.A.K. & Puschmann, H.
 (2009), J. Appl. Cryst. 42, 339-341.
;
_chemical_formula_moiety         'C6 Cd Cu3 K N6'
_chemical_formula_sum            'C6 Cd Cu3 K N6'
_chemical_formula_weight         498.254
loop_
_atom_type_symbol
_atom_type_scat_dispersion_real
_atom_type_scat_dispersion_imag
_atom_type_scat_Cromer_Mann_a1
_atom_type_scat_Cromer_Mann_a2
_atom_type_scat_Cromer_Mann_a3
_atom_type_scat_Cromer_Mann_a4
_atom_type_scat_Cromer_Mann_b1
_atom_type_scat_Cromer_Mann_b2
_atom_type_scat_Cromer_Mann_b3
_atom_type_scat_Cromer_Mann_b4
_atom_type_scat_Cromer_Mann_c
_atom_type_scat_source
_atom_type_scat_dispersion_source
C 0.00000 0.00000 0.13600 0.54800 1.22700 0.59700 0.37300 3.28100 13.04600
41.02000 0.00000 'Custom 4-Gaussian' custom
Cd 0.00000 0.00000 0.90600 2.94300 3.18100 2.19500 0.34700 3.22100 14.77500
62.35400 0.00000 'Custom 4-Gaussian' custom
Cu 0.00000 0.00000 0.59300 1.83400 1.80800 1.35900 0.36800 2.89600 15.63300
70.68000 0.00000 'Custom 4-Gaussian' custom
K 0.00000 0.00000 0.56600 2.41500 2.46600 3.52400 0.50600 5.76600 31.91700
151.25900 0.00000 'Custom 4-Gaussian' custom
N 0.00000 0.00000 0.13700 0.53400 1.08600 0.45500 0.32900 2.67300 10.31600
32.76300 0.00000 'Custom 4-Gaussian' custom

_space_group_crystal_system      trigonal
_space_group_IT_number           162
_space_group_name_H-M_alt        'P -3 1 m'
_space_group_name_Hall           '-P 3 2'
loop_
_space_group_symop_id
_space_group_symop_operation_xyz
1 x,y,z
2 -y,x-y,z
3 -x+y,-x,z
4 -y,-x,-z
5 -x+y,y,-z
6 x,x-y,-z
7 -x,-y,-z
8 y,-x+y,-z
9 x-y,x,-z
10 y,x,z
11 x-y,-y,z
12 -x,-x+y,z

_symmetry_Int_Tables_number      162
_cell_length_a                   6.7783(18)
_cell_length_b                   6.7783(18)
_cell_length_c                   8.005(2)
_cell_angle_alpha                90.0
_cell_angle_beta                 90.0
_cell_angle_gamma                120.0
_cell_volume                     318.51(13)
_cell_formula_units_Z            1
_cell_measurement_reflns_used    1608
_cell_measurement_temperature    79
_cell_measurement_theta_max      1.0715711150009952
_cell_measurement_theta_min      0.1516913865765289
_exptl_absorpt_coefficient_mu    0.000
_exptl_crystal_colour            'light brown'
_exptl_crystal_colour_lustre     .
_exptl_crystal_colour_modifier   light
_exptl_crystal_colour_primary    brown
_exptl_crystal_density_diffrn    2.598
_exptl_crystal_description       block
_exptl_crystal_F_000             63.298
_exptl_crystal_size_max          0.1
_exptl_crystal_size_mid          0.1
_exptl_crystal_size_min          0.1
_diffrn_reflns_av_R_equivalents  0.3480
_diffrn_reflns_av_unetI/netI     0.0807
_diffrn_reflns_Laue_measured_fraction_full 0.9956
_diffrn_reflns_Laue_measured_fraction_max 0.9979
_diffrn_reflns_limit_h_max       10
_diffrn_reflns_limit_h_min       -10
_diffrn_reflns_limit_k_max       10
_diffrn_reflns_limit_k_min       -10
_diffrn_reflns_limit_l_max       12
_diffrn_reflns_limit_l_min       -12
_diffrn_reflns_number            16987
_diffrn_reflns_point_group_measured_fraction_full 0.9956
_diffrn_reflns_point_group_measured_fraction_max 0.9979
_diffrn_reflns_theta_full        0.8622
_diffrn_reflns_theta_max         1.11
_diffrn_reflns_theta_min         0.12
_diffrn_ambient_temperature      79
_diffrn_detector                 'Falcon 3 direct electron detector'
_diffrn_measured_fraction_theta_full 0.9956
_diffrn_measured_fraction_theta_max 0.9979
_diffrn_measurement_device_type  'Talos Arctica (ThermoFisher Scientific)'
_diffrn_measurement_method       'continuous rotation'
_diffrn_radiation_type           electron
_diffrn_radiation_wavelength     0.02508
_diffrn_source                   'field emission gun'
_reflns_Friedel_coverage         0.0
_reflns_limit_h_max              9
_reflns_limit_h_min              0
_reflns_limit_k_max              5
_reflns_limit_k_min              0
_reflns_limit_l_max              12
_reflns_limit_l_min              -12
_reflns_number_gt                354
_reflns_number_total             465
_reflns_threshold_expression     I>=2u(I)
_computing_molecular_graphics    'Olex2 1.5 (Dolomanov et al., 2009)'
_computing_publication_material  'Olex2 1.5 (Dolomanov et al., 2009)'
_computing_structure_refinement  'olex2.refine 1.5 (Bourhis et al., 2015)'
_refine_diff_density_max         3.3721
_refine_diff_density_min         -2.9578
_refine_diff_density_rms         0.5309
_refine_ls_d_res_high            0.6501
_refine_ls_d_res_low             5.8702
_refine_ls_goodness_of_fit_ref   2.0514
_refine_ls_hydrogen_treatment    undef
_refine_ls_matrix_type           full
_refine_ls_number_constraints    0
_refine_ls_number_parameters     20
_refine_ls_number_reflns         465
_refine_ls_number_restraints     0
_refine_ls_R_factor_all          0.2200
_refine_ls_R_factor_gt           0.2167
_refine_ls_restrained_S_all      2.0514
_refine_ls_shift/su_max          -0.0007
_refine_ls_shift/su_mean         0.0003
_refine_ls_structure_factor_coef Fsqd
_refine_ls_weighting_details     
'w=1/[\s^2^(Fo^2^)+(0.2P)^2^] where P=(Fo^2^+2Fc^2^)/3'
_refine_ls_weighting_scheme      calc
_refine_ls_wR_factor_gt          0.5059
_refine_ls_wR_factor_ref         0.5097
_olex2_refinement_description    
;
1. Others
 Fixed Sof: K1(0.083333)
;
loop_
_atom_site_label
_atom_site_type_symbol
_atom_site_fract_x
_atom_site_fract_y
_atom_site_fract_z
_atom_site_U_iso_or_equiv
_atom_site_adp_type
_atom_site_occupancy
_atom_site_site_symmetry_order
_atom_site_refinement_flags_posn
_atom_site_refinement_flags_adp
_atom_site_refinement_flags_occupancy
Cd1 Cd 0.0 0.0 0.0 0.0144(12) Uani 1.000000 12 S T P
N1 N 0.273(4) 0.0 0.172(4) 0.101(9) Uani 1.000000 2 S T P
Cu2 Cu 0.5 0.0 0.5 0.105(5) Uani 1.000000 4 S T P
C3 C 0.358(4) 0.0 0.302(3) 0.088(8) Uani 1.000000 2 S T P
K1 K 0.6666666666666666 0.3333333333333333 0.0 0.34(7) Uiso 0.500000 6 S T P

loop_
_atom_site_aniso_label
_atom_site_aniso_U_11
_atom_site_aniso_U_22
_atom_site_aniso_U_33
_atom_site_aniso_U_12
_atom_site_aniso_U_13
_atom_site_aniso_U_23
Cd1 0.0174(15) 0.0174(15) 0.0086(15) 0.0087(7) -0.000000 0.000000
N1 0.097(13) 0.11(2) 0.098(17) 0.057(10) 0.029(12) 0.000000
Cu2 0.111(7) 0.153(14) 0.067(6) 0.076(7) -0.004(5) 0.000000
C3 0.088(13) 0.11(2) 0.075(14) 0.053(11) 0.009(11) 0.000000

loop_
_geom_bond_atom_site_label_1
_geom_bond_atom_site_label_2
_geom_bond_distance
_geom_bond_site_symmetry_2
_geom_bond_publ_flag
Cd1 N1 2.31(3) . ?
Cd1 N1 2.31(3) 3 ?
Cd1 N1 2.31(3) 5 ?
Cd1 N1 2.31(3) 6 ?
Cd1 N1 2.31(3) 4 ?
Cd1 N1 2.31(3) 2 ?
N1 C3 1.19(4) . ?
N1 K1 2.844(18) . ?
N1 K1 2.844(18) 7_655 ?
Cu2 C3 1.86(3) 5_656 ?
Cu2 C3 1.86(3) . ?
C3 K1 3.26(2) . ?
C3 K1 3.26(2) 7_655 ?

loop_
_geom_angle_atom_site_label_1
_geom_angle_atom_site_label_2
_geom_angle_atom_site_label_3
_geom_angle
_geom_angle_site_symmetry_1
_geom_angle_site_symmetry_3
_geom_angle_publ_flag
N1 Cd1 N1 88.0(9) 2 . ?
N1 Cd1 N1 180.0 6 3 ?
N1 Cd1 N1 92.0(9) 5 2 ?
N1 Cd1 N1 92.0(9) 6 . ?
N1 Cd1 N1 88.0(9) 3 2 ?
N1 Cd1 N1 179.99999852(2) 5 . ?
N1 Cd1 N1 88.0(9) 3 . ?
N1 Cd1 N1 92.0(9) 5 3 ?
N1 Cd1 N1 88.0(9) 6 5 ?
N1 Cd1 N1 92.0(9) 4 3 ?
N1 Cd1 N1 88.0(9) 5 4 ?
N1 Cd1 N1 88.0(9) 6 4 ?
N1 Cd1 N1 179.999999146(18) 4 2 ?
N1 Cd1 N1 92.0(9) 4 . ?
N1 Cd1 N1 92.0(9) 6 2 ?
C3 N1 Cd1 155(2) . . ?
K1 N1 Cd1 98.4(8) 7_655 . ?
K1 N1 Cd1 98.4(8) . . ?
K1 N1 C3 99.4(16) 7_655 . ?
K1 N1 C3 99.4(16) . . ?
K1 N1 K1 86.9(7) 7_655 . ?
C3 Cu2 C3 179.999999146(19) 5_656 . ?
Cu2 C3 N1 177(3) . . ?
K1 C3 N1 59.5(13) 7_655 . ?
K1 C3 N1 59.5(13) . . ?
K1 C3 Cu2 118.7(10) 7_655 . ?
K1 C3 Cu2 118.7(10) . . ?
K1 C3 K1 73.8(6) 7_655 . ?
N1 K1 N1 98.6(7) 2_655 . ?
N1 K1 N1 93.1(7) 6 3_665 ?
N1 K1 N1 71.3(13) 6 . ?
N1 K1 N1 98.6(8) 6 4_665 ?
N1 K1 N1 98.6(7) 3_665 2_655 ?
N1 K1 N1 93.1(7) 5_655 . ?
N1 K1 N1 98.6(8) 3_665 . ?
N1 K1 N1 71.3(13) 5_655 2_655 ?
N1 K1 N1 165.7(10) 5_655 3_665 ?
N1 K1 N1 165.7(10) 4_665 . ?
N1 K1 N1 71.3(13) 4_665 3_665 ?
N1 K1 N1 98.6(7) 5_655 4_665 ?
N1 K1 N1 98.6(7) 6 5_655 ?
N1 K1 N1 165.7(10) 6 2_655 ?
N1 K1 N1 93.1(7) 4_665 2_655 ?
C3 K1 N1 21.1(8) . . ?
C3 K1 N1 96.1(5) 2_655 4_665 ?
C3 K1 N1 21.1(8) 2_655 2_655 ?
C3 K1 N1 96.1(5) 3_665 6 ?
C3 K1 N1 91.9(7) 2_655 . ?
C3 K1 N1 91.9(7) 3_665 2_655 ?
C3 K1 N1 79.8(7) 2_655 3_665 ?
C3 K1 N1 160.7(7) 2_655 6 ?
C3 K1 N1 91.9(7) 4_665 6 ?
C3 K1 N1 91.6(9) 5_655 2_655 ?
C3 K1 N1 91.9(7) 5_655 4_665 ?
C3 K1 N1 91.6(9) 3_665 4_665 ?
C3 K1 N1 160.7(7) 6 2_655 ?
C3 K1 N1 21.1(8) 4_665 4_665 ?
C3 K1 N1 21.1(8) 6 6 ?
C3 K1 N1 91.6(9) 2_655 5_655 ?
C3 K1 N1 79.8(7) . 2_655 ?
C3 K1 N1 91.9(7) . 3_665 ?
C3 K1 N1 96.1(5) 5_655 . ?
C3 K1 N1 79.8(7) 3_665 . ?
C3 K1 N1 160.7(7) 5_655 3_665 ?
C3 K1 N1 79.8(7) 5_655 6 ?
C3 K1 N1 21.1(8) 5_655 5_655 ?
C3 K1 N1 21.1(8) 3_665 3_665 ?
C3 K1 N1 91.6(9) 6 . ?
C3 K1 N1 96.1(5) . 5_655 ?
C3 K1 N1 96.1(5) 6 3_665 ?
C3 K1 N1 160.7(7) 3_665 5_655 ?
C3 K1 N1 91.9(7) 6 5_655 ?
C3 K1 N1 96.1(5) 4_665 2_655 ?
C3 K1 N1 160.7(7) 4_665 . ?
C3 K1 N1 160.7(7) . 4_665 ?
C3 K1 N1 91.6(9) 4_665 3_665 ?
C3 K1 N1 91.6(9) . 6 ?
C3 K1 N1 79.8(7) 4_665 5_655 ?
C3 K1 N1 79.8(7) 6 4_665 ?
C3 K1 C3 106.2(6) 5_655 . ?
C3 K1 C3 112.3(10) 4_665 3_665 ?
C3 K1 C3 70.9(6) 3_665 2_655 ?
C3 K1 C3 175.0(9) 4_665 . ?
C3 K1 C3 70.9(6) 3_665 . ?
C3 K1 C3 70.9(6) 6 4_665 ?
C3 K1 C3 70.9(6) 5_655 4_665 ?
C3 K1 C3 70.9(6) 2_655 . ?
C3 K1 C3 112.3(10) 6 . ?
C3 K1 C3 175.0(9) 6 2_655 ?
C3 K1 C3 175.0(9) 5_655 3_665 ?
C3 K1 C3 106.2(6) 6 3_665 ?
C3 K1 C3 106.2(6) 4_665 2_655 ?
C3 K1 C3 70.9(6) 6 5_655 ?
C3 K1 C3 112.3(10) 5_655 2_655 ?

loop_
_geom_torsion_atom_site_label_1
_geom_torsion_atom_site_label_2
_geom_torsion_atom_site_label_3
_geom_torsion_atom_site_label_4
_geom_torsion
_geom_torsion_site_symmetry_1
_geom_torsion_site_symmetry_2
_geom_torsion_site_symmetry_3
_geom_torsion_site_symmetry_4
_geom_torsion_publ_flag
Cd1 N1 C3 K1 -135.8(11) . . . . ?
Cd1 N1 C3 K1 -135.8(11) 2 . . . ?
Cd1 N1 C3 K1 135.8(11) 3 . . 7_655 ?
Cd1 N1 C3 K1 135.8(11) 5 . . 7_655 ?
Cd1 N1 C3 K1 135.8(11) 2 . . 7_655 ?
Cd1 N1 C3 K1 135.8(11) 4 . . 7_655 ?
Cd1 N1 C3 K1 135.8(11) . . . 7_655 ?
Cd1 N1 C3 K1 -135.8(11) 5 . . . ?
Cd1 N1 C3 K1 -135.8(11) 6 . . . ?
Cd1 N1 C3 K1 135.8(11) 6 . . 7_655 ?
Cd1 N1 C3 K1 -135.8(11) 3 . . . ?
Cd1 N1 C3 K1 -135.8(11) 4 . . . ?

loop_
_diffrn_refln_index_h
_diffrn_refln_index_k
_diffrn_refln_index_l
_diffrn_refln_intensity_net
_diffrn_refln_intensity_u
0 0 2 61.29 4.47
0 0 2 51.61 3.29
0 0 2 68.77 4.54
0 0 -2 62.91 4.48
0 0 -2 59.95 4
0 0 -2 66.63 4.25
0 0 -2 55.71 4.3
0 0 -2 58.28 3.92
0 0 3 3.76 1.81
0 0 3 2.64 0.83
0 0 3 2.29 1.02
0 0 3 2.65 0.45
0 0 3 7.48 2.35
0 0 3 4.12 1.08
0 0 -3 3.89 1.4
0 0 -3 4.72 0.97
0 0 -3 3.88 0.56
0 0 -3 6.51 2.32
0 0 -3 2.27 1.01
0 0 4 58.88 4.92
0 0 4 68.43 4.79
0 0 4 65.4 4.54
0 0 4 64.9 4.19
0 0 4 60.94 5.24
0 0 4 63 4.59
0 0 4 62.1 5.1
0 0 -4 65.16 5.01
0 0 -4 53.33 3.9
0 0 -4 55.18 3.97
0 0 -4 66.57 4.42
0 0 -4 59.96 5.04
0 0 -4 53.74 4.05
0 0 5 3.32 2.1
0 0 5 1.77 1.03
0 0 5 2.52 1.32
0 0 5 1.65 0.47
0 0 5 5.51 2.72
0 0 5 3.3 1.56
0 0 5 1.96 2.14
0 0 -5 3.14 1.72
0 0 -5 4.28 1.31
0 0 -5 2.89 1.44
0 0 -5 2.47 0.74
0 0 -5 5.77 2.62
0 0 -5 1.59 1.48
0 0 6 38.58 4.09
0 0 6 47.34 3.69
0 0 6 45.8 3.62
0 0 6 53.8 3.56
0 0 6 41 3.77
0 0 6 60.62 5.73
0 0 -6 47.02 4.04
0 0 -6 41.15 3.44
0 0 -6 39.19 3.32
0 0 -6 53.42 3.89
0 0 -6 42.68 4.31
0 0 -6 45.49 4
0 0 7 3.01 2.28
0 0 7 2.8 1.19
0 0 7 2.46 1.58
0 0 7 2.56 0.55
0 0 7 3.27 2.28
0 0 7 2.29 2.08
0 0 7 3.65 2.84
0 0 -7 2.59 1.55
0 0 -7 3.81 1.51
0 0 -7 2.89 1.71
0 0 -7 1.69 0.86
0 0 -7 4.82 2.56
0 0 -7 1.74 1.99
0 0 8 5.14 4.69
0 0 8 6.01 2.15
0 0 8 5.61 1.34
0 0 8 8.09 1.87
0 0 8 1.56 0.48
0 0 8 5.16 2.14
0 0 8 9.69 2.62
0 0 8 2.52 3.52
0 0 -8 7.93 1.79
0 0 -8 12.86 2.19
0 0 -8 1.03 0.87
0 0 -8 6.9 2.52
0 0 -8 4.57 2.34
0 0 9 2.5 4.92
0 0 9 1.33 1.74
0 0 9 1.25 1.15
0 0 9 1.39 1.7
0 0 9 1.84 0.52
0 0 9 1.6 1.58
0 0 9 2.1 2.56
0 0 9 3.96 4.04
0 0 -9 1.22 1.35
0 0 -9 2.27 1.63
0 0 -9 1.7 1.83
0 0 -9 0.72 1.08
0 0 -9 2.31 2.27
0 0 -9 2.22 2.5
0 0 10 3.75 5.54
0 0 10 2.86 1.63
0 0 10 3.88 1.26
0 0 10 6.06 1.95
0 0 10 5.47 0.67
0 0 10 8.05 3.17
0 0 10 9.41 4.91
0 0 -10 5.04 1.37
0 0 -10 7.28 1.94
0 0 -10 6.21 2.03
0 0 -10 3.34 1.71
0 0 -10 3.94 2.13
0 0 -10 6.75 2.99
0 0 11 -0.23 5.85
0 0 11 0.36 1.24
0 0 11 0.12 1.12
0 0 11 0.5 1.8
0 0 11 0.13 0.38
0 0 11 0.88 3.23
0 0 11 0.52 5.24
0 0 -11 0.31 1
0 0 -11 0.48 1.67
0 0 -11 0.34 1.84
0 0 -11 0.27 0.86
0 0 -11 0.23 1.8
0 0 -11 0.58 3.05
0 0 12 0.46 6.22
0 0 12 0.76 0.99
0 0 12 0.6 0.93
0 0 12 1.42 1.89
0 0 12 0.63 0.36
0 0 12 1.48 3.68
0 0 12 1.13 5.64
0 0 -12 1.14 0.98
0 0 -12 1.92 1.83
0 0 -12 1.27 1.84
0 0 -12 0 0.85
0 0 -12 0.73 1.57
0 0 -12 0.84 3.32
0 -1 0 10.08 0.69
-1 1 1 41.08 2.82
-1 1 1 49.12 3.41
0 -1 1 46.01 4.76
0 1 -1 35.77 3.34
0 1 1 50.08 4.27
0 1 1 40.35 2.66
1 -1 1 40.72 2.62
1 0 -1 42.45 3.13
1 0 -1 46.83 4.76
-1 0 1 58.69 3.79
-1 0 1 57.79 4.16
1 0 2 3.26 1.25
1 0 2 2.76 0.43
-1 0 -2 2.97 1.32
-1 0 -2 4.32 1.48
-1 0 -2 2.35 0.37
-1 0 -2 3.78 0.66
-1 1 2 2.52 0.75
-1 1 2 2.05 1.41
-1 1 2 2.9 0.51
-1 1 2 2.66 0.37
1 -1 -2 2.09 1.43
1 -1 -2 5.55 0.6
1 -1 -2 11.7 1.55
1 -1 -2 3.65 0.42
0 -1 2 4.67 0.83
0 1 -2 3.38 0.65
-1 1 -2 2.38 1.49
-1 1 -2 2.15 0.58
-1 1 -2 2.5 1.05
-1 1 -2 4.13 0.93
-1 1 -2 4.12 1.67
1 -1 2 2.56 1.52
1 -1 2 2.07 0.61
1 -1 2 1.79 1.02
1 -1 2 4 0.62
1 -1 2 2.47 0.74
1 -1 2 3.64 1.66
1 0 -2 2.39 0.66
-1 0 2 3.15 1.15
-1 0 2 2.95 1.53
-1 0 2 2.51 0.66
1 0 3 16.73 4.18
1 0 3 22.56 3.57
1 0 3 20.82 1.77
1 0 3 13.87 1.75
1 0 3 17.09 1.71
1 0 3 16.37 1.52
-1 0 -3 10.38 4.94
-1 0 -3 21.92 2.61
-1 0 -3 27.34 3.81
-1 0 -3 19.3 1.56
-1 0 -3 16.14 1.42
-1 0 -3 16.47 1.99
-1 0 -3 14.11 1.56
-1 0 -3 14.18 1.35
-1 1 3 16.27 2.59
-1 1 3 15.98 1.41
-1 1 3 17.73 1.91
-1 1 3 18.32 1.31
1 -1 -3 16.76 2.6
1 -1 -3 16.19 1.91
1 -1 -3 15.99 1.36
1 -1 -3 16.22 1.89
1 -1 -3 21.72 1.51
0 1 -3 18.22 2.72
0 -1 -3 15.05 2.12
0 -1 -3 21.75 2.06
0 -1 -3 16.34 1.71
0 1 3 17.94 3.06
-1 1 -3 14.67 2.54
-1 1 -3 23.64 4.7
-1 1 -3 14.44 2.19
-1 1 -3 20.29 1.63
-1 1 -3 16.65 1.93
1 -1 3 18.1 2.69
1 -1 3 17.01 10.64
1 -1 3 12.99 2.2
1 -1 3 22.47 1.72
1 -1 3 14.36 1.9
1 0 -3 15.48 1.89
1 0 -3 13.98 2.27
1 0 -3 23.21 3.09
1 0 -3 11.63 1.52
-1 0 3 15.75 1.9
-1 0 3 15.66 2.31
-1 0 3 21.73 2.07
1 0 4 1.29 3.25
1 0 4 1.97 2.77
1 0 4 1.78 1.24
1 0 4 0.64 1.16
1 0 4 1.03 1.34
1 0 4 1.63 1.35
1 0 4 0.88 2.46
1 0 4 1.85 1.65
1 0 4 0.77 0.96
-1 0 -4 0.47 2.84
-1 0 -4 4.82 2.11
-1 0 -4 3.21 2.71
-1 0 -4 0.59 0.85
-1 0 -4 0.32 1.09
-1 0 -4 0.89 1.33
-1 0 -4 1.17 1.39
-1 0 -4 1.29 1.01
-1 1 4 0.29 2.35
-1 1 4 1.19 0.9
-1 1 4 5.77 1.11
-1 1 4 1.68 1.34
-1 1 4 0.89 0.38
-1 1 4 3.75 4.17
1 -1 -4 1.62 0.95
1 -1 -4 5.94 1.08
1 -1 -4 1.34 1.43
1 -1 -4 0.99 0.39
1 -1 -4 9.15 5.42
0 1 -4 0.72 2.4
0 -1 -4 0.26 2.07
0 -1 -4 0.38 1.12
0 -1 -4 1.16 1.89
0 -1 -4 11.19 1.69
0 -1 -4 2.8 2.32
0 1 4 0.55 3.35
0 1 4 0.43 1.11
0 1 4 4.05 1.47
0 1 4 2.41 2.32
-1 1 -4 1.01 2.07
-1 1 -4 0.77 0.79
-1 1 -4 1.72 2.35
-1 1 -4 5.44 0.99
-1 1 -4 1.21 1.28
1 -1 4 1.74 2.11
1 -1 4 0.68 1.7
1 -1 4 1.54 2.38
1 -1 4 0.72 0.84
1 -1 4 2.81 0.89
1 -1 4 0.68 1.34
1 0 -4 2.13 1.83
1 0 -4 0.19 2.12
1 0 -4 3.56 2.09
1 0 -4 0.53 1.23
-1 0 4 1.65 1.79
-1 0 4 2.77 2.31
-1 0 4 0.46 1.26
1 0 5 13.82 4.04
1 0 5 9.25 3.37
1 0 5 16.66 2.16
1 0 5 28.39 4.68
1 0 5 23.46 2.37
1 0 5 16 2.05
1 0 5 18.99 3.24
1 0 5 19.75 2.24
1 0 5 19.52 2.11
1 0 5 17.53 2.71
-1 0 -5 14.48 3.89
-1 0 -5 24.65 3.3
-1 0 -5 12.09 3.36
-1 0 -5 14.6 1.68
-1 0 -5 21.43 3.47
-1 0 -5 26.64 2.65
-1 0 -5 14.93 1.86
-1 0 -5 15.73 3.13
-1 0 -5 20.44 2.28
-1 0 -5 17.15 2.05
-1 1 5 19.24 3.86
-1 1 5 22.97 2.14
-1 1 5 18.46 1.92
-1 1 5 23.16 2.43
-1 1 5 22.07 1.58
-1 1 5 22.41 3.08
-1 1 5 23.2 4.18
1 -1 -5 20.93 2.02
1 -1 -5 22.98 2.16
1 -1 -5 20.84 2.4
1 -1 -5 21.4 1.54
1 -1 -5 19.05 2.53
1 -1 -5 20.1 5.21
0 -1 5 17.63 1.58
0 -1 5 22.19 1.42
0 1 -5 21.15 3.75
0 1 -5 17.62 1.6
0 1 -5 16.91 1.11
0 -1 -5 21.23 3.98
0 -1 -5 18.7 2.47
0 -1 -5 18.65 3.17
0 -1 -5 17.22 1.76
0 -1 -5 24.51 2.45
0 -1 -5 12.94 3.86
0 -1 -5 19.67 2.04
0 -1 -5 19.62 2.64
0 1 5 16.92 2.35
0 1 5 13.94 2.76
0 1 5 18.38 4.33
0 1 5 22.23 2
0 1 5 29.15 2.74
0 1 5 19.7 3.83
0 1 5 16.75 1.78
0 1 5 23.91 3.01
-1 1 -5 18.16 3.08
-1 1 -5 19.55 1.97
-1 1 -5 8.62 2.73
-1 1 -5 15.89 1.59
-1 1 -5 19.73 2.62
1 -1 5 18.59 3.28
1 -1 5 18.34 2.88
1 -1 5 20.01 1.87
1 -1 5 18.06 1.7
1 -1 5 19.51 1.8
1 -1 5 18.82 2.58
1 0 -5 17.06 2.84
1 0 -5 19.48 3.39
1 0 -5 28.84 3.79
1 0 -5 18.96 1.67
1 0 -5 20.4 1.4
1 0 -5 19.19 2.4
-1 0 5 16.01 2.79
-1 0 5 27.08 4.03
-1 0 5 19.13 1.67
-1 0 5 18.64 1.29
-1 0 5 22.07 2.58
1 0 6 1.65 4.81
1 0 6 2.01 3.3
1 0 6 2.25 1.67
1 0 6 1.22 14.02
1 0 6 0.75 1.07
1 0 6 1.42 2.5
1 0 6 0.87 2.48
1 0 6 2.57 1.65
1 0 6 0.71 1.61
1 0 6 11.27 3.22
-1 0 -6 2.86 2.41
-1 0 -6 3.75 3.37
-1 0 -6 1.08 1.1
-1 0 -6 2.94 5.48
-1 0 -6 0.92 1.22
-1 0 -6 0.85 2.35
-1 0 -6 1.6 2.83
-1 0 -6 1.72 1.73
-1 0 -6 1.07 1.6
-1 1 6 0.62 3.43
-1 1 6 1.43 1.09
-1 1 6 0.44 1.23
-1 1 6 1.57 1.54
-1 1 6 0.81 0.41
-1 1 6 1.6 1.81
-1 1 6 8.71 3
1 -1 -6 1.98 2.18
1 -1 -6 1.4 1.06
1 -1 -6 0.99 1.23
1 -1 -6 1.13 1.61
1 -1 -6 1.51 0.45
1 -1 -6 0.94 1.67
1 -1 -6 3.08 3.73
0 -1 6 3.07 1.03
0 -1 6 1.66 0.29
0 -1 6 2.39 1.42
0 -1 6 0.99 6.77
0 1 -6 3.28 3
0 1 -6 3.17 1.05
0 1 -6 3.2 0.36
0 1 -6 4.78 1.39
0 -1 -6 1.14 2.91
0 -1 -6 2.56 2.3
0 -1 -6 2.81 2.49
0 -1 -6 1.66 0.95
0 -1 -6 1.64 1.47
0 -1 -6 1.03 3.53
0 -1 -6 1.59 1.44
0 -1 -6 2.47 1.84
0 1 6 0 4.61
0 1 6 2.45 2.12
0 1 6 1.9 2.52
0 1 6 6.18 3.97
0 1 6 1.51 1
0 1 6 3.27 1.46
0 1 6 1.72 3.31
0 1 6 1.51 1.37
0 1 6 3.25 1.9
-1 1 -6 0.73 2.62
-1 1 -6 0.89 1.09
-1 1 -6 0.52 2.75
-1 1 -6 0.06 1.1
-1 1 -6 1.07 1.11
-1 1 -6 0.86 1.23
-1 1 -6 1.25 2.17
1 -1 6 1.06 2.56
1 -1 6 1.06 0.97
1 -1 6 8.81 6.3
1 -1 6 0.95 1.17
1 -1 6 1.55 1.21
1 -1 6 2 1.34
1 -1 6 1.66 2.21
1 0 -6 1.56 2.59
1 0 -6 1.58 2.61
1 0 -6 2.82 1.91
1 0 -6 1.43 0.96
1 0 -6 2.12 0.38
1 0 -6 0.41 1.7
-1 0 6 2.84 2.74
-1 0 6 3.19 2.55
-1 0 6 1.83 0.98
-1 0 6 2.14 0.38
-1 0 6 1.32 1.78
1 0 7 4.14 3.95
1 0 7 9.01 2.03
1 0 7 2.92 1.14
1 0 7 1.02 2.89
1 0 7 4.38 2.6
1 0 7 4.04 1.64
1 0 7 4.45 2.02
1 0 7 4.33 2.67
-1 0 -7 3.98 2.67
-1 0 -7 3.98 3.91
-1 0 -7 9.57 1.58
-1 0 -7 3.36 1.2
-1 0 -7 1.81 3.31
-1 0 -7 3.11 2.99
-1 0 -7 7.95 1.92
-1 0 -7 4 2.01
-1 1 7 6.02 2.92
-1 1 7 3.3 4.05
-1 1 7 4.58 1.39
-1 1 7 3.5 1.42
-1 1 7 5.37 1.78
-1 1 7 4.21 0.58
-1 1 7 3.41 2.09
-1 1 7 5.3 2.66
1 -1 -7 6.32 3.69
1 -1 -7 5.8 1.4
1 -1 -7 4.83 1.53
1 -1 -7 4.39 1.84
1 -1 -7 4.93 0.62
1 -1 -7 5.22 2.12
1 -1 -7 3.47 3.13
0 -1 7 4.15 1.17
0 -1 7 3.9 0.42
0 -1 7 4.75 2.03
0 -1 7 4.84 5.3
0 1 -7 3.95 3.25
0 1 -7 3.74 1.17
0 1 -7 4.38 0.44
0 1 -7 4.53 1.89
0 -1 -7 7.58 3.97
0 -1 -7 4.63 3.2
0 -1 -7 3.74 2.65
0 -1 -7 4.05 1.22
0 -1 -7 3.93 1.47
0 -1 -7 5.68 3.96
0 -1 -7 6.62 1.67
0 -1 -7 4.94 2.61
0 -1 -7 5.71 2.37
0 1 7 4.18 3.89
0 1 7 3.14 2.9
0 1 7 3.45 2.63
0 1 7 3.2 4.17
0 1 7 3.9 1.24
0 1 7 4.31 1.3
0 1 7 6.38 3.46
0 1 7 3.46 1.41
0 1 7 5.31 3.64
0 1 7 4.65 2.16
-1 1 -7 3.61 3.19
-1 1 -7 3.39 1.36
-1 1 -7 7.24 7.93
-1 1 -7 4.59 1.57
-1 1 -7 4.31 1.32
-1 1 -7 3.95 1.75
-1 1 -7 7.97 3.26
1 -1 7 5.54 3.05
1 -1 7 4.9 1.19
1 -1 7 4.23 1.42
1 -1 7 3.47 1.44
1 -1 7 4.09 1.78
1 -1 7 7.45 3.09
1 0 -7 3.69 2.97
1 0 -7 3.07 2.57
1 0 -7 10.5 2.3
1 0 -7 4.69 1.18
1 0 -7 4.64 0.54
1 0 -7 3.46 2.09
-1 0 7 5.43 3.44
-1 0 7 9.31 2.69
-1 0 7 4.32 1.15
-1 0 7 3.66 0.49
-1 0 7 4.15 2.15
1 0 8 0.03 4.34
1 0 8 1.51 1.65
1 0 8 0.16 1.13
1 0 8 0.66 3.33
1 0 8 1.09 2.41
1 0 8 1.44 1.72
1 0 8 0.33 2.21
1 0 8 1.02 2.19
-1 0 -8 2.28 2.79
-1 0 -8 0.68 4.35
-1 0 -8 0.71 1.14
-1 0 -8 0.47 1.1
-1 0 -8 -0.13 3.61
-1 0 -8 0.86 2.7
-1 0 -8 1.29 1.71
-1 0 -8 0.23 2.14
-1 1 8 1.58 4.23
-1 1 8 -0.1 4.42
-1 1 8 0.22 1.28
-1 1 8 0.33 1.26
-1 1 8 0.14 1.66
-1 1 8 0.2 0.4
-1 1 8 0.24 2.33
-1 1 8 0.28 2.46
1 -1 -8 1.92 3.87
1 -1 -8 0.31 1.32
1 -1 -8 0 1.47
1 -1 -8 0.24 1.73
1 -1 -8 0.72 0.42
1 -1 -8 0.6 2.33
1 -1 -8 0.1 2.72
0 -1 8 1.03 2.94
0 -1 8 0.66 1.13
0 -1 8 0.47 0.28
0 -1 8 4.11 2.26
0 -1 8 0.73 3.57
0 1 -8 1.86 3.14
0 1 -8 0.59 1.15
0 1 -8 1.21 0.31
0 1 -8 5.34 2.59
0 -1 -8 2.05 3.93
0 -1 -8 1.22 2.66
0 -1 -8 0.36 1.27
0 -1 -8 0.45 1.22
0 -1 -8 1.62 3.88
0 -1 -8 1.39 1.47
0 -1 -8 0.48 2.26
0 -1 -8 0.67 2.84
0 1 8 0.05 4.8
0 1 8 2 3.88
0 1 8 1.24 2.8
0 1 8 0.53 4.69
0 1 8 0.67 1.25
0 1 8 0.5 1.06
0 1 8 1.07 3.16
0 1 8 1.78 1.34
0 1 8 0.68 2.77
0 1 8 0.91 2.22
-1 1 -8 -0.14 3.65
-1 1 -8 0.57 1.35
-1 1 -8 0.43 1.6
-1 1 -8 0.18 1.28
-1 1 -8 0.52 2.04
-1 1 -8 0.97 3.63
1 -1 8 0.07 3.48
1 -1 8 0.26 1
1 -1 8 0.38 1.43
1 -1 8 0.24 1.52
1 -1 8 0.15 1.91
1 -1 8 0.72 3.56
1 0 -8 1.18 2.93
1 0 -8 1.17 1.7
1 0 -8 0.84 1.16
1 0 -8 0.65 0.35
1 0 -8 -0.09 2.2
-1 0 8 2.05 4.05
-1 0 8 2.17 2.11
-1 0 8 1.81 1.15
-1 0 8 3.24 0.46
-1 0 8 0.04 2.26
1 0 9 1.66 5.18
1 0 9 3.1 1.6
1 0 9 1.78 1.3
1 0 9 1.47 2.19
1 0 9 1.63 1.75
1 0 9 1.76 2.59
1 0 9 1.86 2.23
-1 0 -9 1.94 3.33
-1 0 -9 1.97 5.14
-1 0 -9 5.52 1.37
-1 0 -9 1.79 1.18
-1 0 -9 0.76 5.07
-1 0 -9 1.05 2.71
-1 0 -9 1.41 1.94
-1 0 -9 1.74 2.46
-1 1 9 2.72 4.91
-1 1 9 1.62 4.96
-1 1 9 2.69 1.41
-1 1 9 3.85 1.44
-1 1 9 1.12 1.73
-1 1 9 2.1 0.47
-1 1 9 1.03 2.77
-1 1 9 1.22 2.59
1 -1 -9 2.39 4.82
1 -1 -9 2.01 1.47
1 -1 -9 2.22 1.68
1 -1 -9 1.35 1.84
1 -1 -9 2 0.49
1 -1 -9 1.21 2.75
1 -1 -9 0.91 2.7
0 -1 9 1.45 3.5
0 -1 9 3.39 1.3
0 -1 9 1.87 0.34
0 -1 9 1.31 2.4
0 -1 9 2.33 2.92
0 1 -9 1.2 3.4
0 1 -9 2.5 1.31
0 1 -9 2.18 0.37
0 1 -9 1.39 2.73
0 -1 -9 2.11 3.72
0 -1 -9 1.87 2.94
0 -1 -9 1.8 1.35
0 -1 -9 1.41 1.15
0 -1 -9 1.91 3.66
0 -1 -9 2.19 1.49
0 -1 -9 0.78 2.6
0 -1 -9 3.7 3.85
0 1 9 1.92 5.19
0 1 9 2.1 5.49
0 1 9 1.87 1.4
0 1 9 1.89 1.15
0 1 9 2.39 2.87
0 1 9 1.67 1.37
0 1 9 1.33 2.8
0 1 9 2.52 2.78
-1 1 -9 2.11 3.64
-1 1 -9 2.72 1.47
-1 1 -9 1.49 1.72
-1 1 -9 1.19 1.32
-1 1 -9 2.04 2.42
-1 1 -9 4.7 4.58
1 -1 9 1.87 3.64
1 -1 9 3.28 1.1
1 -1 9 1.38 1.55
1 -1 9 0.93 1.61
1 -1 9 1.8 2.31
1 -1 9 2.92 4.18
1 0 -9 3.58 1.52
1 0 -9 1.28 1.31
1 0 -9 2.08 0.41
1 0 -9 1.68 2.54
-1 0 9 2.86 4.7
-1 0 9 3.49 2.02
-1 0 9 1.62 1.24
-1 0 9 1.27 0.39
-1 0 9 1.75 2.62
-1 0 9 0.51 7.16
1 0 10 0.05 5.99
1 0 10 0.58 1.3
1 0 10 0.34 1.48
1 0 10 0.73 2.09
1 0 10 0.7 1.61
1 0 10 0.01 2.91
1 0 10 0.7 2.38
-1 0 -10 0.33 5.7
-1 0 -10 0.37 1
-1 0 -10 0.15 1.14
-1 0 -10 -4.31 13.79
-1 0 -10 -1.79 5.68
-1 0 -10 0.25 2.6
-1 0 -10 1.29 2.07
-1 0 -10 -0.09 2.62
-1 1 10 0.06 5.73
-1 1 10 -0.25 5.45
-1 1 10 0.3 1.35
-1 1 10 0.54 1.34
-1 1 10 0.31 1.76
-1 1 10 0.47 0.4
-1 1 10 0.94 3.2
-1 1 10 0.73 2.58
1 -1 -10 -0.04 7.06
1 -1 -10 0.69 1.46
1 -1 -10 0.01 1.67
1 -1 -10 0.31 1.81
1 -1 -10 0.19 0.38
1 -1 -10 0.51 3.2
1 -1 -10 0.26 2.43
0 -1 10 0.18 3.41
0 -1 10 0.29 1.25
0 -1 10 0.36 0.28
0 -1 10 0.36 2.76
0 -1 10 2.37 2.63
0 1 -10 0.34 3.76
0 1 -10 0.49 1.34
0 1 -10 1.38 0.34
0 1 -10 0.12 3.06
0 -1 -10 1.11 3.1
0 -1 -10 0.85 3.41
0 -1 -10 0.44 1.35
0 -1 -10 0.44 1.1
0 -1 -10 0.44 3.71
0 -1 -10 0.51 1.35
0 -1 -10 0.57 3.04
0 -1 -10 0.98 5.08
0 1 10 1.67 6.74
0 1 10 0.29 6.28
0 1 10 0.47 1.32
0 1 10 0.19 1.21
0 1 10 0.06 2.52
0 1 10 0.49 1.31
0 1 10 -0.03 3.11
0 1 10 0.59 3.92
-1 1 -10 0.26 4.05
-1 1 -10 0.5 1.53
-1 1 -10 0.21 1.81
-1 1 -10 0.39 1.27
-1 1 -10 0.62 2.79
-1 1 -10 0.21 4.63
1 -1 10 -0.09 4.03
1 -1 10 0.14 0.99
1 -1 10 0.21 1.62
1 -1 10 0.41 1.68
1 -1 10 0.39 2.65
1 -1 10 0.9 5.38
1 0 -10 0.52 1.27
1 0 -10 0.11 1.4
1 0 -10 0.82 0.35
1 0 -10 0.22 2.76
-1 0 10 -0.19 5.3
-1 0 10 1.01 1.56
-1 0 10 0.21 1.27
-1 0 10 0.32 0.34
-1 0 10 -0.04 2.77
-1 0 10 0.14 4.89
1 0 11 1.17 6.88
1 0 11 1.22 1.2
1 0 11 1 1.68
1 0 11 0.85 1.94
1 0 11 0.8 1.42
1 0 11 0.79 3.36
1 0 11 1.06 2.76
-1 0 -11 0.95 6.36
-1 0 -11 1.66 1
-1 0 -11 0.67 1.27
-1 0 -11 0.47 2.39
-1 0 -11 1.32 2.12
-1 0 -11 0.67 2.95
-1 1 11 1.96 7.24
-1 1 11 0.48 6.05
-1 1 11 1.24 1.43
-1 1 11 1.42 1.3
-1 1 11 0.4 1.8
-1 1 11 0.97 0.4
-1 1 11 0.88 3.83
-1 1 11 1.87 2.99
1 -1 -11 1.62 9.59
1 -1 -11 1.82 1.72
1 -1 -11 1.78 1.85
1 -1 -11 0.49 1.82
1 -1 -11 1.25 0.41
1 -1 -11 0.66 3.68
1 -1 -11 0.65 2.28
0 -1 11 0.5 3.73
0 -1 11 0.48 1.34
0 -1 11 1.03 0.3
0 -1 11 0.92 3.2
0 -1 11 0.76 2.32
0 1 -11 0.33 4.46
0 1 -11 0.35 1.45
0 1 -11 0.8 0.32
0 1 -11 0.89 3.56
0 -1 -11 1.49 1.58
0 -1 -11 0.6 1.1
0 -1 -11 0.6 3.04
0 -1 -11 0.65 1.27
0 -1 -11 0.86 3.63
0 -1 -11 2.79 6.4
0 1 11 0.84 8.56
0 1 11 1.08 7.15
0 1 11 1.06 1.48
0 1 11 0.86 1.39
0 1 11 0.39 2.28
0 1 11 0.39 1.28
0 1 11 1.42 3.74
0 1 11 1.63 4.71
-1 1 -11 0.83 10.06
-1 1 -11 1.55 1.56
-1 1 -11 0.13 1.86
-1 1 -11 0.64 1.23
-1 1 -11 0.94 3.17
1 -1 11 0.49 4.8
1 -1 11 1.35 0.93
1 -1 11 0.63 1.73
1 -1 11 0.75 1.68
1 -1 11 1.32 3.04
1 -1 11 2.78 6.9
1 0 -11 0.95 1.13
1 0 -11 0.49 1.52
1 0 -11 1.5 0.37
1 0 -11 0.55 3.08
-1 0 11 1.88 7.38
-1 0 11 1.73 1.38
-1 0 11 0.67 1.36
-1 0 11 1.11 0.35
-1 0 11 0.58 3.2
-1 0 11 0.36 3.37
1 0 12 1.22 7.7
1 0 12 0.32 0.92
1 0 12 0.25 1.79
1 0 12 0.15 1.79
1 0 12 0.44 1.15
1 0 12 -0.28 3.74
1 0 12 0.12 3.19
-1 0 -12 1.09 6.92
-1 0 -12 0.17 0.84
-1 0 -12 0.41 1.29
-1 0 -12 0.15 2.29
-1 0 -12 0.35 2.18
-1 0 -12 0.27 3.29
-1 1 12 0.56 10.72
-1 1 12 0.36 6.61
-1 1 12 -0.04 1.51
-1 1 12 0.11 1.14
-1 1 12 0.01 1.8
-1 1 12 0.2 0.34
-1 1 12 -0.36 4.52
-1 1 12 0.55 3.52
1 -1 -12 0.06 12.7
1 -1 -12 -0 1.7
1 -1 -12 0.09 1.81
1 -1 -12 0.14 1.77
1 -1 -12 0.52 0.37
1 -1 -12 0.1 0.61
1 -1 -12 0.67 4.13
1 -1 -12 0.22 1.91
0 -1 12 0.08 3.69
0 -1 12 0.26 1.37
0 -1 12 0.21 0.26
0 -1 12 0.19 3.62
0 -1 12 0.05 2.09
0 1 -12 0.35 5.13
0 1 -12 -0 0.64
0 1 -12 0.02 1.53
0 1 -12 0.17 0.28
0 1 -12 0.04 3.9
0 -1 -12 1.55 1.68
0 -1 -12 0.17 1.11
0 -1 -12 0.49 3.08
0 -1 -12 0.17 1.19
0 -1 -12 -0.17 4.17
0 -1 -12 0.8 7.96
0 1 12 0.99 10.21
0 1 12 0.65 7.96
0 1 12 0.46 1.45
0 1 12 0.2 1.56
0 1 12 0.13 2.03
0 1 12 -0.06 1.24
0 1 12 -0.07 4.32
0 1 12 0.23 5.86
-1 1 -12 -0.01 0.67
-1 1 -12 0.13 1.61
-1 1 -12 0.09 1.89
-1 1 -12 0.06 1.18
-1 1 -12 0.41 3.66
1 -1 12 0.45 5.39
1 -1 12 0.01 0.95
1 -1 12 0.32 1.79
1 -1 12 0.16 1.46
1 -1 12 0.26 3.21
1 -1 12 0.03 7.79
1 0 -12 0.05 0.85
1 0 -12 0.21 1.63
1 0 -12 0.23 0.31
1 0 -12 -0.13 3.4
-1 0 12 0.47 6.99
-1 0 12 0.3 1.04
-1 0 12 0.02 1.39
-1 0 12 0.29 0.29
-1 0 12 0 3.56
-1 0 12 0.14 2.59
1 1 -12 0.35 4.15
1 1 -12 0.02 0.67
1 1 -12 0.11 1.27
1 1 -12 0.18 0.32
1 1 -12 0.24 4.99
-1 -1 12 0.01 1.26
-1 -1 12 0.4 0.37
-1 -1 12 0.28 3.92
-2 1 -12 -0.2 6.95
-2 1 -12 0.16 1.49
-2 1 -12 -0.07 14.68
-2 1 -12 0.21 1.95
-2 1 -12 0.36 2.24
-2 1 -12 0.44 3.31
-2 1 -12 0.36 3.16
2 -1 12 0.69 7.56
2 -1 12 0.6 1.98
2 -1 12 0.63 13.85
2 -1 12 0.2 1.8
2 -1 12 0.47 1.95
2 -1 12 -0.05 3.13
2 -1 12 0.42 2.01
1 -2 -12 0.88 11.6
1 -2 -12 -0.07 4.34
1 -2 -12 -0.63 7.78
1 -2 -12 0.59 1.5
1 -2 -12 0.06 1
1 -2 -12 0.13 4.94
1 -2 -12 0 1.39
1 -2 -12 -0.04 1.21
1 -2 -12 0.5 4.44
1 -2 -12 0.2 5.86
-1 2 12 0.17 4.4
-1 2 12 0.33 8.47
-1 2 12 0.61 1.73
-1 2 12 0.2 1.27
-1 2 12 -0.14 2.8
-1 2 12 1.37 0.65
-1 2 12 0.11 1.5
-1 2 12 0.64 6.21
-1 2 12 0.14 7.72
1 1 -11 0.66 3.88
1 1 -11 0.37 1.25
1 1 -11 1.4 0.38
1 1 -11 1.23 4.16
-1 -1 11 0.63 1.26
-1 -1 11 1.04 0.38
-1 -1 11 1.06 3.45
-2 1 -11 0.17 6.39
-2 1 -11 0.53 1.44
-2 1 -11 0.26 10.06
-2 1 -11 0.43 2.05
-2 1 -11 1.06 1.96
-2 1 -11 0.88 3.01
-2 1 -11 1.55 2.82
2 -1 11 0.53 6.76
2 -1 11 0.92 1.89
2 -1 11 -1.91 11.62
2 -1 11 0.43 1.82
2 -1 11 0.72 2.12
2 -1 11 0.39 2.78
2 -1 11 0.74 2.12
1 -2 -11 1.03 11.2
1 -2 -11 1.23 3.77
1 -2 -11 0.43 6.89
1 -2 -11 0.61 1.28
1 -2 -11 0.45 1.02
1 -2 -11 0.82 4.86
1 -2 -11 0.97 3.87
1 -2 -11 0.38 1.34
1 -2 -11 0.98 4.33
1 -2 -11 0.81 5.81
-1 2 11 0.19 7.59
-1 2 11 1.36 1.57
-1 2 11 0.4 1.17
-1 2 11 0.92 3.02
-1 2 11 3.86 0.84
-1 2 11 0.77 1.83
-1 2 11 1.54 6.55
1 1 -10 0.31 3.51
1 1 -10 0.34 1.21
1 1 -10 1.86 0.41
1 1 -10 0.98 3.75
-1 -1 10 0.41 1.19
-1 -1 10 0.54 0.29
-1 -1 10 1.11 3.17
-2 1 -10 2.06 5.86
-2 1 -10 2.51 6.5
-2 1 -10 0.72 1.37
-2 1 -10 0.43 6.47
-2 1 -10 -0.15 2.13
-2 1 -10 0.62 1.88
-2 1 -10 0.97 2.58
-2 1 -10 0.61 2.12
2 -1 10 0.06 5.93
2 -1 10 0.87 1.74
2 -1 10 -1.58 8.86
2 -1 10 -0.03 1.85
2 -1 10 0.61 1.95
2 -1 10 0.62 2.47
2 -1 10 0.34 2.34
1 -2 -10 -0.32 3.74
1 -2 -10 0.9 3.26
1 -2 -10 1.24 6.06
1 -2 -10 1.2 1.23
1 -2 -10 0.52 1.12
1 -2 -10 0.17 5.19
1 -2 -10 0.31 1.51
1 -2 -10 0.17 1.48
1 -2 -10 -0.45 4.79
-1 2 10 1.68 6.92
-1 2 10 0.68 6.75
-1 2 10 1.11 1.46
-1 2 10 1.01 1.07
-1 2 10 0.14 3.6
-1 2 10 3.8 0.93
-1 2 10 0.17 1.91
-1 2 10 0.33 5.16
1 1 -9 3.57 3.91
1 1 -9 2.37 1.21
1 1 -9 2.02 0.37
1 1 -9 9.51 3.75
-1 -1 9 2 1.17
-1 -1 9 6.63 3.03
-2 1 -9 10.4 5.65
-2 1 -9 0.73 5.3
-2 1 -9 8.63 1.67
-2 1 -9 0.93 3.77
-2 1 -9 0.43 2.17
-2 1 -9 0.57 1.91
-2 1 -9 12.24 2.72
-2 1 -9 1.03 2.21
2 -1 9 10.59 5.65
2 -1 9 9.13 1.95
2 -1 9 1.23 6.33
2 -1 9 0.87 1.88
2 -1 9 0.21 1.71
2 -1 9 9.81 2.61
2 -1 9 2.28 2.77
1 -2 -9 0.98 2.83
1 -2 -9 3.36 5.64
1 -2 -9 9.67 1.75
1 -2 -9 8 1.58
1 -2 -9 3.52 5.48
1 -2 -9 0.17 1.85
1 -2 -9 0.57 1.49
1 -2 -9 1.92 4.24
-1 2 9 7.98 3.22
-1 2 9 1.1 3.13
-1 2 9 10.77 6.4
-1 2 9 11.53 1.74
-1 2 9 8.23 1.41
-1 2 9 3.02 4.24
-1 2 9 7.74 1.21
-1 2 9 1.17 2.04
-1 2 9 0.91 4.03
1 1 -8 9.37 3.93
1 1 -8 1.12 2.67
-1 -1 8 1.27 2.46
-2 1 -8 3.13 2.99
-2 1 -8 2.27 4.54
-2 1 -8 8.66 3.8
-2 1 -8 0.54 1.17
-2 1 -8 7.23 2.96
-2 1 -8 10.59 2.05
-2 1 -8 0.79 1.89
-2 1 -8 7.54 2.89
2 -1 8 0.85 4.46
2 -1 8 9.91 6.14
2 -1 8 0.57 1.34
2 -1 8 7.77 3.74
2 -1 8 9.74 2.26
2 -1 8 5.49 2.01
2 -1 8 0.96 1.94
2 -1 8 10.1 3.42
1 -2 -8 0.86 1.72
1 -2 -8 5.56 2.99
1 -2 -8 1.23 4.76
1 -2 -8 0.97 1.35
1 -2 -8 1.17 1.38
1 -2 -8 7.69 5.45
1 -2 -8 3.86 3.31
1 -2 -8 10.49 1.87
1 -2 -8 20.79 4.5
-1 2 8 0 3.07
-1 2 8 6.43 3.02
-1 2 8 1.58 5.17
-1 2 8 1.42 1.18
-1 2 8 0.82 1.18
-1 2 8 7.64 4.66
-1 2 8 6.31 1.27
-1 2 8 9.02 2.32
-1 2 8 17.16 4.02
1 1 -7 15.98 4.39
1 1 -7 1.3 1.8
-1 -1 7 1.25 2.07
-2 1 -7 7.26 2.87
-2 1 -7 1.95 3.89
-2 1 -7 13.68 2.56
-2 1 -7 0.32 1.07
-2 1 -7 11.68 2.6
-2 1 -7 10.48 2.2
-2 1 -7 0.24 1.56
-2 1 -7 18.48 3.71
2 -1 7 16.03 7.01
2 -1 7 0.7 3.73
2 -1 7 15.12 3.45
2 -1 7 0.41 1.14
2 -1 7 10.16 2.66
2 -1 7 14.55 2.53
2 -1 7 7.14 1.87
2 -1 7 0.7 1.57
2 -1 7 16.23 3.42
1 -2 -7 9.42 2.94
1 -2 -7 4.48 4.37
1 -2 -7 0.77 1.67
1 -2 -7 1.29 1.4
1 -2 -7 12.86 5.08
1 -2 -7 12.39 5.12
1 -2 -7 25.57 4.08
-1 2 7 9.33 2.95
-1 2 7 5.1 4.77
-1 2 7 0.22 1.41
-1 2 7 1.77 1.39
-1 2 7 18.84 5.13
-1 2 7 13.4 1.8
-1 2 7 25.35 3.99
1 1 -6 2.25 3.34
-1 -1 6 3.22 1.58
-2 1 -6 1.6 2.27
-2 1 -6 1.96 3.33
-2 1 -6 0.43 1.19
-2 1 -6 1.36 1.08
-2 1 -6 0.76 2.23
-2 1 -6 0.85 1.23
-2 1 -6 0.67 2.24
2 -1 6 1.1 2.25
2 -1 6 1.26 2.18
2 -1 6 1.31 3.23
2 -1 6 0.42 1.33
2 -1 6 1.31 1.05
2 -1 6 1.43 2.14
2 -1 6 0.65 1.99
2 -1 6 0.66 2.16
2 -1 6 2.29 1.32
2 -1 6 0.73 1.52
1 -2 -6 0.73 2.52
1 -2 -6 3.24 4
1 -2 -6 1.75 1.39
1 -2 -6 2.42 3.39
1 -2 -6 7.77 3.41
1 -2 -6 1.4 1.39
1 -2 -6 0.63 2.4
-1 2 6 1.12 2.54
-1 2 6 5.12 4.4
-1 2 6 2.67 1.36
-1 2 6 1.14 3.73
-1 2 6 5.75 1.43
-1 2 6 0.9 2.15
1 1 -5 10.14 3.26
-2 1 -5 11.81 2.56
-2 1 -5 7.29 1.2
-2 1 -5 5.36 2.45
2 -1 5 7.53 2.39
2 -1 5 10.22 2.46
2 -1 5 26.84 3.98
2 -1 5 7.61 1.24
2 -1 5 8.02 2.48
2 -1 5 8.36 2.28
1 -2 -5 6.57 2.48
1 -2 -5 35.02 5.56
1 -2 -5 8.44 3.87
1 -2 -5 10.03 1.57
1 -2 -5 10.32 2.2
-1 2 5 6.19 2.47
-1 2 5 33.84 5.79
-1 2 5 8.75 1.96
-1 2 5 8.41 1.9
1 1 -4 29.77 6.24
1 1 -4 10.29 2.95
-1 -1 4 43.59 9.27
-1 -1 4 7.64 2.67
-2 1 -4 7.57 1.86
-2 1 -4 11.34 2.36
-2 1 -4 9.86 2.6
-2 1 -4 7.54 1.03
-2 1 -4 7.63 2.11
2 -1 4 9.46 2.16
2 -1 4 12.77 2.46
2 -1 4 9.35 2.64
2 -1 4 8.81 1.1
2 -1 4 4.88 1.28
2 -1 4 10.3 2.25
2 -1 4 7.17 2.16
1 -2 -4 6.53 2.34
1 -2 -4 8.19 3.78
1 -2 -4 7.4 4.28
1 -2 -4 11.3 1.47
1 -2 -4 8.65 1.64
-1 2 4 7.55 2.42
-1 2 4 7.43 3.61
-1 2 4 8.69 2.14
-1 2 4 9.11 1.57
1 1 -3 16.94 3.27
1 1 -3 13.35 2.03
-1 -1 3 12.23 3.14
-1 -1 3 12.34 1.78
-2 1 -3 13.55 2.05
-2 1 -3 16.66 2.4
-2 1 -3 13.45 1.27
-2 1 -3 12.01 2.2
2 -1 3 14.79 2.1
2 -1 3 16.5 2.36
2 -1 3 13.77 1.3
2 -1 3 14.26 2.22
2 -1 3 13.24 2.32
1 -2 -3 10.69 2.1
1 -2 -3 15.1 3.89
1 -2 -3 13.69 2.23
1 -2 -3 5.41 3
1 -2 -3 13.07 1.42
1 -2 -3 15.46 1.67
-1 2 3 10.6 2.08
-1 2 3 13.84 4.32
-1 2 3 6.19 3.07
-1 2 3 8.66 2.07
-1 2 3 11.45 1.34
-1 2 3 12.53 1.57
1 1 -2 52.29 3.87
1 1 -2 43.14 4.88
1 1 -2 43.14 4.66
-1 -1 2 47.54 3.63
-1 -1 2 56.84 5.55
-1 -1 2 43.94 4.66
-2 1 -2 41.42 6.49
-2 1 -2 56.67 3.81
-2 1 -2 59.26 4.24
-2 1 -2 57.26 4.26
-2 1 -2 49.54 4.23
-2 1 -2 49.35 4.23
2 -1 2 49.56 3.42
2 -1 2 56.32 4.08
2 -1 2 54.12 4.06
2 -1 2 39.59 3.62
2 -1 2 50.16 3.71
2 -1 2 58.54 4.63
1 -2 -2 64.1 5.41
1 -2 -2 47.31 3.85
1 -2 -2 56.99 4.18
1 -2 -2 50.91 3.61
1 -2 -2 49 3.35
1 -2 -2 47.76 3.75
-1 2 2 48.01 4.56
-1 2 2 51.07 4.07
-1 2 2 58.12 4.26
-1 2 2 53.71 3.78
-1 2 2 48.06 5.45
-1 2 2 50.21 3.42
-1 2 2 57.32 4.3
1 1 -1 69.5 4.81
-1 -1 1 135.87 8.78
-2 1 -1 81.97 5.18
-2 1 -1 68.71 10.5
-2 1 -1 80.7 5.41
-2 1 -1 89.53 6.05
2 -1 1 97.83 6.16
2 -1 1 65.31 9.76
2 -1 1 88.7 5.88
2 -1 1 115.39 7.53
2 -1 1 100.86 6.7
1 -2 -1 102.65 7.15
1 -2 -1 92.07 6.27
1 -2 -1 90.58 5.96
1 -2 -1 104.31 6.75
-1 2 1 97.59 6.86
-1 2 1 101.63 6.89
-1 2 1 121.33 7.84
-1 2 1 73.76 4.88
1 1 0 5.85 0.58
-1 -1 0 2.7 0.36
2 -1 0 0.57 3.13
1 -2 0 2.65 1.12
1 -2 0 2.68 1.49
-1 2 0 2.33 1.2
-1 2 0 38.97 22.73
-2 1 1 4.57 1.45
2 -1 -1 3.61 1.45
1 -2 1 1.73 0.38
1 -2 1 1.01 1.41
-1 2 -1 1.16 0.29
-1 2 -1 1.24 1
-1 2 -1 1.28 1.67
-2 1 2 36.94 2.86
-2 1 2 40.71 3.29
-2 1 2 34.86 8.4
2 -1 -2 39.65 2.91
2 -1 -2 39.43 3.23
2 -1 -2 17.09 6.51
1 -2 2 40.82 3.84
-1 2 -2 44.94 3.35
-1 2 -2 34.81 3.55
1 1 3 57.45 3.8
-2 1 3 64.44 5.79
-2 1 3 63.95 4.37
2 -1 -3 70.12 6.01
2 -1 -3 66.41 4.52
2 -1 -3 54.39 3.52
1 -2 3 47.98 5.3
1 -2 3 81.16 6.28
1 -2 3 75.39 8.13
-1 2 -3 47.85 5.28
-1 2 -3 52.04 4.63
-1 2 -3 58.76 8.97
-1 -1 -4 4.81 2.26
-1 -1 -4 5.87 1.07
-2 1 4 14.3 7.96
-2 1 4 7.36 0.94
-2 1 4 8.35 0.71
-2 1 4 9.23 1.66
2 -1 -4 9.1 1.38
2 -1 -4 2.75 6.74
2 -1 -4 6.31 0.9
2 -1 -4 8.81 0.75
1 -2 4 8.5 0.72
1 -2 4 6.25 3.24
1 -2 4 9.11 3.43
-1 2 -4 9.54 0.7
-1 2 -4 6.33 3.18
-1 2 -4 11.57 5.71
-1 2 -4 10.02 4.05
1 1 5 13.83 4.49
1 1 5 22.82 2.58
-1 -1 -5 35.81 4.17
-1 -1 -5 34.68 2.88
-2 1 5 35.59 2.59
-2 1 5 32.31 2.18
2 -1 -5 34.09 2.5
2 -1 -5 29.81 2.03
1 -2 5 38.65 4.48
1 -2 5 34.37 4.45
-1 2 -5 37.9 4.43
-1 2 -5 38.11 5.23
1 1 6 1 4.95
1 1 6 1.05 0.84
1 1 6 11.02 33.68
1 1 6 6.35 1.67
-1 -1 -6 1.79 2.64
-1 -1 -6 1.98 1.03
-1 -1 -6 1.31 1.45
-1 -1 -6 6.19 1.46
-2 1 6 0.73 1.1
-2 1 6 2.35 0.98
-2 1 6 2.38 0.49
-2 1 6 1.26 1.85
2 -1 -6 0.78 1.12
2 -1 -6 1.93 0.98
2 -1 -6 3.63 0.55
2 -1 -6 0.74 1.82
1 -2 6 1.67 2.9
1 -2 6 6.14 1.14
1 -2 6 2.53 0.19
1 -2 6 1.73 2.56
-1 2 -6 1.37 3.19
-1 2 -6 3.4 0.19
-1 2 -6 1.42 3.14
1 1 7 20.37 7.2
1 1 7 0.6 3.18
1 1 7 16.06 2.63
1 1 7 1.05 1.6
1 1 7 -1.26 4.33
1 1 7 0.59 1.81
-1 -1 -7 1.56 2.91
-1 -1 -7 15.17 6.73
-1 -1 -7 0.33 2.3
-1 -1 -7 22.69 4.87
-1 -1 -7 0.71 1.95
-1 -1 -7 1.28 2.28
-1 -1 -7 0.05 1.23
-2 1 7 0.88 1.04
-2 1 7 1.4 0.48
-2 1 7 16.18 2.88
2 -1 -7 1.34 1.11
2 -1 -7 1.18 0.46
2 -1 -7 15.98 2.88
1 -2 7 0.15 3.45
1 -2 7 2.1 1.12
1 -2 7 1.23 0.14
1 -2 7 0.56 2.6
-1 2 -7 0.33 3.54
-1 2 -7 1.08 0.14
-1 2 -7 0.26 2.91
1 1 8 18.7 8.4
1 1 8 10.11 1.57
1 1 8 0.36 5.78
1 1 8 8.49 1.82
1 1 8 0.38 1.69
1 1 8 0.65 5.15
1 1 8 1.47 2
1 1 8 0.8 2.03
-1 -1 -8 6.42 6.72
-1 -1 -8 0.58 2.96
-1 -1 -8 16.1 7.71
-1 -1 -8 1.15 4.25
-1 -1 -8 9.43 2.11
-1 -1 -8 1.02 1.74
-1 -1 -8 0.34 5.76
-1 -1 -8 1.11 1.84
-1 -1 -8 0.78 2.73
-2 1 8 11.97 1.9
-2 1 8 0.6 1.13
-2 1 8 1.08 0.44
-2 1 8 9.14 2.94
2 -1 -8 0.35 3.97
2 -1 -8 11.06 1.94
2 -1 -8 0.41 1.24
2 -1 -8 1.29 0.45
2 -1 -8 10.99 2.94
1 -2 8 0.39 4.12
1 -2 8 0.83 1.17
1 -2 8 0.65 0.13
1 -2 8 0.61 2.69
-1 2 -8 1.33 4.18
-1 2 -8 0.51 1.16
-1 2 -8 0.58 0.21
-1 2 -8 1.36 2.71
1 1 9 0.52 6.89
1 1 9 1.95 8.45
1 1 9 1.28 1.26
1 1 9 0.87 1.47
1 1 9 3.18 3.14
1 1 9 16.75 7.28
1 1 9 6.75 2.29
1 1 9 7.64 3.06
-1 -1 -9 0.53 4.22
-1 -1 -9 6.73 3.24
-1 -1 -9 2.46 7.51
-1 -1 -9 2.18 1.25
-1 -1 -9 11.82 6.63
-1 -1 -9 0.64 1.47
-1 -1 -9 4.43 2.36
-1 -1 -9 7.14 6.86
-1 -1 -9 9.34 2.18
-1 -1 -9 2.17 3.1
-1 -1 -9 10.18 3.31
-2 1 9 9.8 4.16
-2 1 9 1.64 1.42
-2 1 9 7.94 1.53
-2 1 9 6.3 0.69
-2 1 9 2.25 3.03
2 -1 -9 15.01 7.37
2 -1 -9 1.07 1.4
2 -1 -9 9.38 1.73
2 -1 -9 7.42 0.75
2 -1 -9 1.64 2.93
1 -2 9 6.55 4.54
1 -2 9 7.2 1.48
1 -2 9 9.11 0.65
1 -2 9 9.79 3.33
-1 2 -9 10.19 4.64
-1 2 -9 5.65 1.43
-1 2 -9 5.48 0.54
-1 2 -9 6.96 2.81
1 1 10 0.86 5.33
1 1 10 -2.38 9.47
1 1 10 0.3 1.27
1 1 10 0.28 1.44
1 1 10 -0.35 4.05
1 1 10 1.2 6.89
1 1 10 0.75 1.97
1 1 10 0.24 4.1
1 1 10 1.03 2.71
-1 -1 -10 0.53 6.34
-1 -1 -10 0.67 2.73
-1 -1 -10 -0.65 8.19
-1 -1 -10 0.58 1.31
-1 -1 -10 1.28 7.94
-1 -1 -10 0.01 1.44
-1 -1 -10 -0.95 2.89
-1 -1 -10 0.4 8.37
-1 -1 -10 0.55 2.11
-1 -1 -10 0.27 3.08
-1 -1 -10 1.13 2.48
-2 1 10 0.99 8.62
-2 1 10 0.01 1.36
-2 1 10 0.23 1.34
-2 1 10 0.81 0.41
-2 1 10 0.09 3.43
2 -1 -10 0.91 7.62
2 -1 -10 0.5 1.56
2 -1 -10 0.33 1.5
2 -1 -10 1.1 0.4
2 -1 -10 -0.15 3.23
1 -2 10 0.47 4.54
1 -2 10 0.87 1.27
1 -2 10 0.57 0.25
1 -2 10 -0.72 4.63
1 -2 10 0.97 3.23
-1 2 -10 1.01 4.01
-1 2 -10 0.4 1.3
-1 2 -10 0.41 0.29
-1 2 -10 0.53 2.45
1 1 11 0.31 4.01
1 1 11 3.99 11.03
1 1 11 0.56 1.43
1 1 11 0.45 1.28
1 1 11 1.97 6.82
1 1 11 0.58 2.18
1 1 11 0.8 4.04
1 1 11 0.76 2.37
-1 -1 -11 0.46 14.64
-1 -1 -11 0.53 2.79
-1 -1 -11 2.12 8.92
-1 -1 -11 1.32 1.44
-1 -1 -11 0.81 1.36
-1 -1 -11 -0.77 4.86
-1 -1 -11 -0.21 9.21
-1 -1 -11 0.61 2.1
-1 -1 -11 1 3.56
-1 -1 -11 0.34 2.1
-2 1 11 -0.66 12.04
-2 1 11 0.64 1.47
-2 1 11 0.07 1.44
-2 1 11 0.72 0.39
-2 1 11 0.64 3.95
-2 1 11 -0.04 10.33
2 -1 -11 -0.22 7.95
2 -1 -11 0.84 1.64
2 -1 -11 0.76 1.62
2 -1 -11 1.04 0.37
2 -1 -11 0.54 3.66
1 -2 11 0.02 4.43
1 -2 11 0.75 1.32
1 -2 11 0.77 0.26
1 -2 11 1.5 6.42
1 -2 11 1.14 3.6
-1 2 -11 0.17 3.6
-1 2 -11 0.48 1.38
-1 2 -11 0.19 0.27
-1 2 -11 0.05 0.7
-1 2 -11 0.46 2.23
1 1 12 -0.68 6.97
1 1 12 1.97 12.44
1 1 12 0.41 1.37
1 1 12 0.14 1.13
1 1 12 0.82 5.9
1 1 12 0.01 2.45
1 1 12 0.1 4.27
1 1 12 -0.11 2
-1 -1 -12 1.03 2.74
-1 -1 -12 -0.11 10.12
-1 -1 -12 0.84 1.58
-1 -1 -12 0.25 1.25
-1 -1 -12 -0.04 7.43
-1 -1 -12 0.33 9.75
-1 -1 -12 0.7 2.11
-1 -1 -12 0.25 4.2
-1 -1 -12 0.08 2.14
-2 1 12 -1.28 14.65
-2 1 12 0.52 1.4
-2 1 12 -0.27 1.52
-2 1 12 0.17 0.33
-2 1 12 -0.05 4.44
-2 1 12 0.02 7.37
2 -1 -12 0.67 10.68
2 -1 -12 0.33 1.53
2 -1 -12 0.07 1.69
2 -1 -12 0.64 0.33
2 -1 -12 0.67 4
1 -2 12 -0.11 4.19
1 -2 12 0.31 1.33
1 -2 12 0.13 0.23
1 -2 12 1.46 8.21
1 -2 12 0.26 3.61
-1 2 -12 0.09 3.55
-1 2 -12 -0.11 1.46
-1 2 -12 0.03 0.3
-1 2 -12 -0 0.6
-1 2 -12 3.4 10.77
-1 2 -12 0.1 2.08
2 0 0 43.72 3.58
2 0 0 55.59 4.31
-2 0 0 41.62 2.75
-2 0 0 48.3 3.69
-2 2 0 49.33 3.16
-2 2 0 39.73 5.23
2 -2 0 48.28 3.98
2 -2 0 45.66 2.94
2 -2 0 29.27 4.63
0 -2 0 53.07 3.44
0 2 0 42.78 3.57
0 2 0 49.98 3.56
2 0 1 29.43 2.19
2 0 1 23.82 1.68
-2 0 -1 23.37 1.77
-2 2 1 23.65 1.96
-2 2 1 33.05 2.72
-2 2 1 22.96 7.06
2 -2 -1 24.62 2.02
2 -2 -1 33.08 2.8
2 -2 -1 21.92 4.36
0 -2 1 29.79 1.85
0 -2 1 26.34 2.18
0 -2 1 23.71 1.92
0 2 -1 22.99 1.43
0 2 -1 30.38 2.42
0 2 -1 24.21 1.94
0 -2 -1 25.32 2.8
0 -2 -1 27.02 2.19
0 -2 -1 28.52 2.05
0 2 1 26.32 2.74
0 2 1 27.82 2.23
0 2 1 26.45 1.93
-2 2 -1 27.01 1.84
-2 2 -1 21.15 1.9
-2 2 -1 27.05 1.76
2 -2 1 31.9 2.13
2 -2 1 27.24 2.25
2 -2 1 26.05 1.7
2 0 -1 28.38 3.14
2 0 -1 29.17 3.44
2 0 -1 24.66 2.23
2 0 -1 26.61 5.12
2 0 -1 30.74 2.12
-2 0 1 14.95 2.53
-2 0 1 24.76 3.17
-2 0 1 24.45 2.2
-2 0 1 23.5 1.7
2 0 2 46.05 4.38
-2 0 -2 39.2 4.04
-2 2 2 52.65 3.82
-2 2 2 39.86 3.38
-2 2 2 44.94 3.82
-2 2 2 56.41 3.67
2 -2 -2 39.72 3.09
2 -2 -2 51.04 3.99
0 -2 2 56.61 4.01
0 -2 2 42.73 5.58
0 2 -2 34.74 2.75
0 2 -2 55.36 4.96
0 -2 -2 38.99 4.33
0 -2 -2 40.36 5.04
0 -2 -2 43.61 3.05
0 2 2 38.11 4.18
0 2 2 38.9 5.77
0 2 2 46.23 3.21
-2 2 -2 45.79 3.05
-2 2 -2 39.84 3.15
-2 2 -2 34.64 3.31
-2 2 -2 43.27 2.89
2 -2 2 40.28 2.69
2 -2 2 42.38 3.24
2 -2 2 55.7 4.46
2 -2 2 47.09 3.11
2 0 -2 40.32 2.94
2 0 -2 35.01 3.42
2 0 -2 41.34 4.5
2 0 -2 56.61 4.47
2 0 -2 41.31 5.62
-2 0 2 39.55 2.91
-2 0 2 41.37 3.8
-2 0 2 38.09 4.46
-2 0 2 35.44 3.34
-2 0 2 48.73 6.06
-2 0 2 43.46 3.14
2 0 3 5.86 1.97
2 0 3 4.68 0.38
-2 0 -3 4.82 1.89
-2 0 -3 3.83 0.34
-2 0 -3 4.64 0.93
-2 2 3 4.34 1.95
-2 2 3 4.34 2.02
-2 2 3 5.41 0.93
-2 2 3 4.65 0.64
-2 2 3 6.54 1.78
-2 2 3 5.39 0.62
2 -2 -3 4.54 2
2 -2 -3 5.62 0.79
2 -2 -3 7.77 1.83
2 -2 -3 4.45 0.57
0 2 -3 8.08 3.78
0 -2 -3 2.65 1.85
0 -2 -3 3.58 0.96
0 2 3 4.02 1.86
0 2 3 3.77 0.98
-2 2 -3 7.26 2.89
-2 2 -3 5.85 0.74
-2 2 -3 2.1 1.82
-2 2 -3 3.75 0.82
-2 2 -3 5.55 1.74
2 -2 3 6.6 2.97
2 -2 3 6.45 0.76
2 -2 3 2.51 1.8
2 -2 3 4.19 0.83
2 -2 3 3.31 1.28
2 0 -3 4.73 2.29
2 0 -3 8.24 2.9
2 0 -3 1.73 4.61
2 0 -3 5.12 0.91
2 0 -3 11.3 6.29
-2 0 3 8.28 2.45
-2 0 3 8.01 5.49
-2 0 3 5.31 0.91
-2 0 3 12.83 7.65
-2 0 3 5.47 1.28
2 0 4 48.04 4.55
2 0 4 37.54 4.99
2 0 4 37.01 2.58
2 0 4 43.15 3.23
-2 0 -4 46.55 4.4
-2 0 -4 38.63 4.95
-2 0 -4 39.39 2.65
-2 0 -4 42.93 3.23
-2 2 4 38.27 4.07
-2 2 4 34.73 4.09
-2 2 4 44.35 6.05
-2 2 4 40.79 2.84
-2 2 4 38.68 3.53
-2 2 4 43.72 2.95
2 -2 -4 47.2 4.59
2 -2 -4 40.43 4.45
2 -2 -4 34 2.4
2 -2 -4 31.69 3.32
2 -2 -4 39.22 2.67
0 -2 4 37.58 2.84
0 2 -4 42.48 3
0 2 -4 26.85 4.65
0 -2 -4 38.8 4.17
0 -2 -4 38.55 3.36
0 2 4 36.78 4.08
0 2 4 45.02 3.97
-2 2 -4 45.4 2.84
-2 2 -4 38.31 4.04
-2 2 -4 36.91 2.72
-2 2 -4 28.83 2.98
-2 2 -4 32.24 2.42
-2 2 -4 36.71 3.39
-2 2 -4 39.93 4.14
2 -2 4 29.88 1.9
2 -2 4 41.18 4.31
2 -2 4 39.66 2.94
2 -2 4 32.59 3.2
2 -2 4 37.96 2.76
2 -2 4 25.74 2.24
2 -2 4 37.03 4.25
2 0 -4 39.84 3.84
2 0 -4 31.9 3.93
2 0 -4 21.16 3.51
2 0 -4 41.88 3.43
-2 0 4 36.08 3.48
-2 0 4 38.97 4.4
-2 0 4 40.57 3.33
-2 0 4 43.85 3.65
2 0 5 14.01 2.94
2 0 5 10.17 4.27
2 0 5 8.88 1.23
2 0 5 9.45 1.37
2 0 5 45.85 17.49
2 0 5 18.42 3.81
-2 0 -5 9.23 5.29
-2 0 -5 10.6 2.7
-2 0 -5 14.48 4.48
-2 0 -5 11.71 1.17
-2 0 -5 8.81 1.3
-2 0 -5 10.35 1.75
-2 2 5 6.25 1.23
-2 2 5 8.43 3.28
-2 2 5 12.71 11.38
-2 2 5 10.91 1.36
-2 2 5 9.12 2.14
-2 2 5 9.66 0.9
2 -2 -5 10.09 1.77
2 -2 -5 9.35 3.37
2 -2 -5 8.45 1.12
2 -2 -5 8.11 2.3
2 -2 -5 9.14 0.88
0 -2 5 8.35 1.11
0 2 -5 9.26 1.23
0 2 -5 11.93 3.6
0 -2 -5 9.67 2.75
0 -2 -5 11.98 3.45
0 -2 -5 14.86 2.68
0 2 5 10.64 2.72
0 2 5 8.16 4.81
0 2 5 9 0.69
-2 2 -5 9.64 2.88
-2 2 -5 11.29 2.39
-2 2 -5 7.3 2.51
-2 2 -5 9.64 1.63
-2 2 -5 10.63 2.19
2 -2 5 10.21 2.89
2 -2 5 11.76 3.26
2 -2 5 9.71 2.89
2 -2 5 8.8 1.27
2 -2 5 5.78 1.43
2 -2 5 9.92 2.52
2 0 -5 11.49 2.95
2 0 -5 10.46 3.06
2 0 -5 6.24 2.74
2 0 -5 9.18 1.93
-2 0 5 9.15 2.81
-2 0 5 6.78 2.89
-2 0 5 10.26 2.03
2 0 6 12.96 6.57
2 0 6 16.67 3.42
2 0 6 17.14 5.99
2 0 6 9.81 1.5
2 0 6 12.41 1.67
2 0 6 12.64 2.31
2 0 6 12.45 2.59
2 0 6 17.19 6.14
2 0 6 10.37 1.94
-2 0 -6 5.23 8.36
-2 0 -6 19.33 3.52
-2 0 -6 17.37 6.09
-2 0 -6 13.88 1.43
-2 0 -6 12.67 1.66
-2 0 -6 13.96 3.12
-2 0 -6 13.46 2.9
-2 0 -6 11.35 1.85
-2 2 6 9.76 3.91
-2 2 6 11.28 2.05
-2 2 6 11.46 1.62
-2 2 6 11.86 2.28
-2 2 6 10.84 0.99
-2 2 6 0.51 6.86
2 -2 -6 10.7 3.99
2 -2 -6 14.16 2.56
2 -2 -6 11.5 1.47
2 -2 -6 11.4 2.5
2 -2 -6 10.79 1
0 -2 6 20.22 3.29
0 2 -6 18.17 2.56
0 2 -6 11.04 3.49
0 -2 -6 11.38 3.19
0 -2 -6 13.56 6.89
0 -2 -6 14.54 2.28
0 -2 -6 9.63 2.24
0 2 6 12.65 3.21
0 2 6 11.64 5.42
-2 2 -6 12.2 3.55
-2 2 -6 10.86 5.22
-2 2 -6 11.38 1.54
-2 2 -6 9 3.49
-2 2 -6 10.66 1.61
-2 2 -6 13.67 2.44
2 -2 6 12.87 3.61
2 -2 6 13.41 4.05
2 -2 6 10.86 1.51
2 -2 6 8.02 1.43
2 -2 6 12.21 2.47
2 0 -6 10.47 3.27
2 0 -6 12.35 3.31
2 0 -6 12 2.74
2 0 -6 12.99 2.39
-2 0 6 10.29 3.35
-2 0 6 14.47 3.55
-2 0 6 10.9 3.01
-2 0 6 13.99 2.47
2 0 7 2.92 7.73
2 0 7 1.88 2.99
2 0 7 2.09 6.3
2 0 7 2 1.3
2 0 7 1.31 1.36
2 0 7 1.82 1.58
2 0 7 2.56 2.85
2 0 7 5.15 5.1
2 0 7 1.33 1.77
-2 0 -7 1.17 4.67
-2 0 -7 2.1 2.96
-2 0 -7 2.6 5.83
-2 0 -7 1.29 0.91
-2 0 -7 1.91 1.37
-2 0 -7 1.05 1.58
-2 0 -7 1.72 2.63
-2 0 -7 1.95 1.79
-2 2 7 0.97 3.9
-2 2 7 1.28 1.3
-2 2 7 0.99 1.34
-2 2 7 1.55 1.79
-2 2 7 1.77 0.5
-2 2 7 0.68 5.93
2 -2 -7 1.74 4.01
2 -2 -7 1.07 1.33
2 -2 -7 1.32 1.18
2 -2 -7 1.28 2.1
2 -2 -7 1.15 0.48
2 -2 -7 -0.16 17.72
0 2 -7 1.22 3.54
0 -2 -7 1.49 3.15
0 -2 -7 1.46 2
0 -2 -7 1.5 2.63
0 2 7 1.28 3.14
0 2 7 3.34 6.36
0 2 7 5.17 23.51
0 2 7 2.14 2.35
-2 2 -7 0.17 3.49
-2 2 -7 0.97 1.01
-2 2 -7 1.5 4.47
-2 2 -7 1.99 1.43
-2 2 -7 2.07 2.34
2 -2 7 0.8 3.53
2 -2 7 2.2 5.37
2 -2 7 1.22 1.22
2 -2 7 2.84 1.36
2 -2 7 2.25 2.18
2 0 -7 1.37 3.9
2 0 -7 1.76 3.09
2 0 -7 2.35 2.18
2 0 -7 1.19 2.07
-2 0 7 1.5 3.49
-2 0 7 1.82 3.06
-2 0 7 2.67 2.56
-2 0 7 1.54 2.17
2 0 8 3.33 5.51
2 0 8 6.88 3.13
2 0 8 16.48 7.61
2 0 8 6.77 1.53
2 0 8 6.74 2.05
2 0 8 9.65 1.99
2 0 8 5.18 2.99
2 0 8 7.39 5.72
2 0 8 7.88 2.4
-2 0 -8 6.55 6.72
-2 0 -8 7.9 3.3
-2 0 -8 9.55 6.45
-2 0 -8 5.91 1.17
-2 0 -8 5.96 1.79
-2 0 -8 7.46 1.87
-2 0 -8 6.66 3.42
-2 0 -8 3.88 5.83
-2 0 -8 9.82 2.47
-2 2 8 6.04 4.73
-2 2 8 9.88 1.79
-2 2 8 9.96 1.83
-2 2 8 7.59 2
-2 2 8 6.87 0.76
-2 2 8 5.98 4.68
2 -2 -8 8.61 4.9
2 -2 -8 8.33 1.69
2 -2 -8 9.29 1.73
2 -2 -8 7.6 2.35
2 -2 -8 7.39 0.8
2 -2 -8 4.38 8
0 2 -8 7.7 4.27
0 -2 -8 5.26 3.29
0 -2 -8 21.28 8.27
0 -2 -8 6 2.17
0 -2 -8 6.35 2.79
0 2 8 6.45 3.17
0 2 8 8.47 8.25
0 2 8 8.51 1.87
0 2 8 11.83 2.72
0 2 8 5.45 1.99
0 2 8 5.27 2.93
-2 2 -8 4.41 3.38
-2 2 -8 8.06 1.52
-2 2 -8 5.19 6.57
-2 2 -8 5.06 1.7
-2 2 -8 10.75 3.48
2 -2 8 4.3 3.73
2 -2 8 7.63 6.7
2 -2 8 5.69 1.51
2 -2 8 6.56 1.44
2 -2 8 9.49 2.88
2 0 -8 7.72 5.19
2 0 -8 9.93 4.07
2 0 -8 6.64 1.96
2 0 -8 6.64 1.28
2 0 -8 7.53 0.67
2 0 -8 7.42 2.59
-2 0 8 7.15 4.46
-2 0 8 9.92 3.71
-2 0 8 7.67 2.48
-2 0 8 8.32 2.76
2 0 9 -0.07 5.89
2 0 9 1.37 2.64
2 0 9 -0.44 7.65
2 0 9 1.3 1.27
2 0 9 0.37 2.75
2 0 9 0.9 1.53
2 0 9 1.55 2.58
2 0 9 1.08 5.22
2 0 9 0.59 1.75
2 0 9 0.4 2.51
-2 0 -9 1.01 9
-2 0 -9 0.72 2.92
-2 0 -9 -0.48 6.49
-2 0 -9 0.7 0.94
-2 0 -9 0.88 1.89
-2 0 -9 0.37 1.52
-2 0 -9 0.47 3.14
-2 0 -9 -0.13 6.41
-2 0 -9 0.99 2.84
-2 0 -9 0.38 2.43
-2 2 9 0.06 4.98
-2 2 9 2.19 1.47
-2 2 9 0.35 1.47
-2 2 9 0.39 1.68
-2 2 9 0.34 0.41
-2 2 9 0.54 3.21
2 -2 -9 0.12 4.84
2 -2 -9 0.69 1.24
2 -2 -9 0.27 1.47
2 -2 -9 0.37 2.02
2 -2 -9 0.38 0.43
2 -2 -9 0.93 3.35
2 -2 -9 0.19 7.25
0 -2 9 0 3.97
0 2 -9 1.18 4.4
0 2 -9 0.88 1.17
0 2 -9 0.78 0.46
0 -2 -9 1.04 5.48
0 -2 -9 0.33 2.9
0 -2 -9 0.94 1.55
0 -2 -9 0.62 1.9
0 -2 -9 -0.01 16.21
0 -2 -9 0.91 1.96
0 -2 -9 0.27 2.1
0 2 9 0.99 2.78
0 2 9 2.14 9.58
0 2 9 0.8 1.13
0 2 9 0.55 1.4
0 2 9 0.14 6.58
0 2 9 0.93 2.03
0 2 9 0.84 2.49
-2 2 -9 0.29 3.25
-2 2 -9 0.38 1.21
-2 2 -9 -0.77 8.97
-2 2 -9 0.48 1.51
-2 2 -9 2.32 4.02
2 -2 9 -0.01 3.57
2 -2 9 -0.03 7.49
2 -2 9 0.1 1.41
2 -2 9 0.81 1.15
2 -2 9 1.45 3.05
2 0 -9 0.99 6.52
2 0 -9 0.35 3.94
2 0 -9 1.41 1.53
2 0 -9 0.3 1.14
2 0 -9 1.53 0.43
2 0 -9 0.28 2.54
-2 0 9 0.29 5.51
-2 0 9 0.44 3.77
-2 0 9 1.6 1.85
-2 0 9 0.68 1.12
-2 0 9 0.87 0.3
-2 0 9 0.4 2.61
2 0 10 4.57 10.07
2 0 10 1.88 2.71
2 0 10 2.47 8.85
2 0 10 2.84 1.24
2 0 10 2.89 4.86
2 0 10 2.91 1.41
2 0 10 2 3.28
2 0 10 3.55 5.12
2 0 10 1.58 1.87
2 0 10 2.75 3.06
2 0 10 1.89 2.79
-2 0 -10 3.93 11.29
-2 0 -10 1.19 2.74
-2 0 -10 5.39 7.38
-2 0 -10 2.78 1.02
-2 0 -10 1.9 2.67
-2 0 -10 2.35 1.56
-2 0 -10 3.77 2.91
-2 0 -10 2.71 6.88
-2 0 -10 0.96 1.88
-2 0 -10 2.95 2.86
-2 2 10 0.98 5.64
-2 2 10 4.28 1.71
-2 2 10 1.92 1.56
-2 2 10 1.73 1.78
-2 2 10 2.63 0.51
-2 2 10 3.61 4.63
-2 2 10 0.94 2.45
2 -2 -10 0.74 5.44
2 -2 -10 3.81 1.55
2 -2 -10 3.62 1.75
2 -2 -10 1.92 2.07
2 -2 -10 2.44 0.52
2 -2 -10 2.51 3.59
2 -2 -10 0.75 5.06
0 -2 10 2.75 5.04
0 2 -10 2.52 4.55
0 2 -10 1.5 1.25
0 2 -10 4.3 0.46
0 -2 -10 1.39 6.89
0 -2 -10 3.13 5.57
0 -2 -10 2.98 2.9
0 -2 -10 2.68 1.26
0 -2 -10 2.87 1.54
0 -2 -10 2.26 7.43
0 -2 -10 2.51 2.16
0 -2 -10 2.05 2.38
0 2 10 0.65 5.09
0 2 10 1.5 2.74
0 2 10 2.95 11.01
0 2 10 3.04 1.25
0 2 10 2.12 1.47
0 2 10 5.4 7.96
0 2 10 3.8 2.27
0 2 10 1.82 2.18
-2 2 -10 1.32 3.43
-2 2 -10 2.14 1.35
-2 2 -10 2.2 11.04
-2 2 -10 1.39 1.71
-2 2 -10 1.47 1.55
-2 2 -10 6.93 5.18
2 -2 10 0.77 3.48
2 -2 10 1.09 8.26
2 -2 10 1.84 1.55
2 -2 10 1.9 1.15
2 -2 10 8.99 5.73
2 -2 10 5.3 4.04
2 0 -10 4.56 8.73
2 0 -10 5.25 4.78
2 0 -10 3.13 1.55
2 0 -10 1.58 1.25
2 0 -10 3.39 0.54
2 0 -10 2.96 3
-2 0 10 3.66 7.55
-2 0 10 4.13 4.27
-2 0 10 2.58 1.64
-2 0 10 2.28 1.24
-2 0 10 2.73 0.49
-2 0 10 2.54 3.04
2 0 11 2.25 16.87
2 0 11 0.67 2.8
2 0 11 2.58 9.28
2 0 11 0.85 0.99
2 0 11 0.67 5.98
2 0 11 0.3 1.2
2 0 11 0.34 6.47
2 0 11 1.38 4.52
2 0 11 0.44 2.03
2 0 11 0.49 3.54
2 0 11 1 2.78
-2 0 -11 0.23 2.66
-2 0 -11 -0.53 8.1
-2 0 -11 0.31 0.88
-2 0 -11 0.28 3.93
-2 0 -11 0.49 1.37
-2 0 -11 0.66 3.15
-2 0 -11 -0.44 6.64
-2 0 -11 0.2 1.74
-2 0 -11 0.24 3.06
-2 2 11 0.08 6.09
-2 2 11 1.52 1.86
-2 2 11 0.23 1.41
-2 2 11 -0.11 1.73
-2 2 11 0.36 0.39
-2 2 11 1.17 4.26
-2 2 11 -0.02 2.16
2 -2 -11 -0.04 5.82
2 -2 -11 1.09 1.6
2 -2 -11 0.48 1.73
2 -2 -11 -0.06 1.94
2 -2 -11 0.44 0.41
2 -2 -11 0.42 3.93
2 -2 -11 0.29 3.83
0 -2 11 0.14 4.87
0 -2 11 0.36 1.25
0 -2 11 0.58 0.26
0 -2 11 1.29 6.73
0 -2 11 0.4 9.01
0 2 -11 0.12 4.53
0 2 -11 0.14 1.24
0 2 -11 0.4 0.29
0 -2 -11 -0.64 3.63
0 -2 -11 0 7.39
0 -2 -11 -0.09 2.73
0 -2 -11 0.35 1.1
0 -2 -11 0.27 1.29
0 -2 -11 0.7 9.81
0 -2 -11 0.46 2.33
0 -2 -11 0.04 2.74
0 2 11 1.52 11.15
0 2 11 -0.62 10.79
0 2 11 0.43 2.69
0 2 11 0.62 12.13
0 2 11 0.69 1.43
0 2 11 0.54 1.31
0 2 11 0.2 9.05
0 2 11 0.16 2.04
0 2 11 0.05 1.91
-2 2 -11 0.22 3.56
-2 2 -11 0.06 1.34
-2 2 -11 -0.3 12.5
-2 2 -11 0.36 1.81
-2 2 -11 0.12 1.42
-2 2 -11 2.14 6.81
2 -2 11 0.12 3.41
2 -2 11 2.88 8.42
2 -2 11 0.21 1.59
2 -2 11 0.31 1.09
2 -2 11 0.54 5.33
2 -2 11 1.39 4.92
2 0 -11 0.26 9.06
2 0 -11 -0.38 4.84
2 0 -11 0.62 1.07
2 0 -11 0.24 1.22
2 0 -11 0.79 0.41
2 0 -11 0.35 3.19
-2 0 11 1.21 10.49
-2 0 11 0.35 1.19
-2 0 11 0.24 1.23
-2 0 11 0.48 0.41
-2 0 11 0.08 3.25
2 0 12 1.7 21.45
2 0 12 0.16 2.97
2 0 12 0.46 10.96
2 0 12 0.63 0.81
2 0 12 0.5 1.09
2 0 12 -1.88 9.93
2 0 12 0.42 3.67
2 0 12 0.46 2
2 0 12 0.63 4.17
2 0 12 0.12 2.52
-2 0 -12 -0.12 2.78
-2 0 -12 -0.53 8.86
-2 0 -12 1.19 0.86
-2 0 -12 0.05 4.9
-2 0 -12 0.45 1.23
-2 0 -12 1.17 4.53
-2 0 -12 1.72 6.16
-2 0 -12 0.17 1.91
-2 0 -12 0.57 3.5
-2 2 12 -0.36 6.75
-2 2 12 1.07 1.95
-2 2 12 0.49 1.27
-2 2 12 0.11 1.72
-2 2 12 0.94 0.39
-2 2 12 0.76 4.82
-2 2 12 0.14 2.03
2 -2 -12 -0.62 12.42
2 -2 -12 -0.34 6.22
2 -2 -12 0.32 1.69
2 -2 -12 0.62 1.85
2 -2 -12 0.38 1.83
2 -2 -12 0.59 0.39
2 -2 -12 0.82 4.59
2 -2 -12 0.16 2.69
0 -2 12 0.73 5.02
0 -2 12 0.21 1.29
0 -2 12 0.84 0.34
0 -2 12 2.63 10.09
0 -2 12 0.28 6.5
0 2 -12 0.1 4.34
0 2 -12 0 1.26
0 2 -12 0.5 0.25
0 -2 -12 0.85 8.18
0 -2 -12 -0.37 12.17
0 -2 -12 1.64 2.53
0 -2 -12 0.61 1.16
0 -2 -12 0.59 1.17
0 -2 -12 -0.24 12.45
0 -2 -12 0.76 2.54
0 -2 -12 0.41 5.57
0 -2 -12 0.29 3.66
0 2 12 0.35 9.3
0 2 12 -1.66 10.83
0 2 12 0.84 2.78
0 2 12 3.12 14.15
0 2 12 1.17 1.53
0 2 12 0.47 1.19
0 2 12 1.48 9.03
0 2 12 0.48 1.72
0 2 12 0.18 2.02
-2 2 -12 0.08 3.86
-2 2 -12 0.73 1.35
-2 2 -12 1.49 14.85
-2 2 -12 0.63 1.89
-2 2 -12 0.22 1.21
-2 2 -12 4.1 10.8
-2 2 -12 2.57 8.72
2 -2 12 0.41 3.47
2 -2 12 0.17 1.67
2 -2 12 0.39 1.06
2 -2 12 1.1 6.81
2 -2 12 3.36 6.51
2 0 -12 -0.13 9.81
2 0 -12 1.08 5.37
2 0 -12 0.89 0.99
2 0 -12 0.36 1.26
2 0 -12 0.68 0.38
2 0 -12 0.45 3.57
-2 0 12 0.52 14.75
-2 0 12 0.81 1.04
-2 0 12 0.38 1.27
-2 0 12 0.66 0.43
-2 0 12 0.63 3.55
2 1 -11 0.73 3.74
2 1 -11 0.08 0.82
2 1 -11 0.47 5.61
-2 -1 11 0.22 3.98
-2 -1 11 0.68 4.64
-2 -1 11 0.31 4.03
-3 2 -11 0.89 4.6
-3 2 -11 0.47 6.03
-3 2 -11 0.28 3.27
-3 2 -11 0.52 1.66
-3 2 -11 0.25 4.13
-3 2 -11 0.15 1.78
-3 2 -11 2.71 6.53
-3 2 -11 0.37 2.04
3 -2 11 -0.05 3.43
3 -2 11 0.82 6.65
3 -2 11 0.45 5.53
3 -2 11 0.4 2.06
3 -2 11 0.44 6.57
3 -2 11 0.1 1.85
3 -2 11 0.72 1.86
3 -2 11 0.96 4.96
3 -2 11 0.77 2.43
1 -3 -11 0.23 2.72
1 -3 -11 0.91 11.49
1 -3 -11 -0 3.6
1 -3 -11 0.21 1.48
1 -3 -11 0.19 8.64
1 -3 -11 0.62 1.92
1 -3 -11 0.91 4.58
-1 3 11 0.28 2.61
-1 3 11 -0.6 13.47
-1 3 11 0.8 1.43
-1 3 11 0.4 1.26
-1 3 11 0.51 9.67
-1 3 11 0.88 1.23
-1 3 11 0.7 2.59
-1 -2 11 0.67 9.52
1 2 -11 0.96 5.07
-2 3 11 2.17 3.53
-2 3 11 2.21 8.52
-2 3 11 0.34 1.25
-2 3 11 0.47 0.99
-2 3 11 0.96 5.1
-2 3 11 0.42 0.42
-2 3 11 0.48 0.75
-2 3 11 0.92 4.97
2 -3 -11 -0.23 3.17
2 -3 -11 0.35 7.27
2 -3 -11 0.26 1.5
2 -3 -11 0.45 1.08
2 -3 -11 1.47 7.73
2 -3 -11 0.12 0.5
2 -3 -11 0.81 1.75
2 -3 -11 0.41 2.81
3 -1 11 0.42 3.01
3 -1 11 2.01 9.59
3 -1 11 0.05 2.44
3 -1 11 0.37 1.14
3 -1 11 0.2 3.69
3 -1 11 -0.16 3.07
3 -1 11 0.13 1.52
3 -1 11 0.74 2.83
3 -1 11 0.55 2.37
-3 1 -11 0.66 2.7
-3 1 -11 -0.43 7.57
-3 1 -11 0.43 1.77
-3 1 -11 0.22 1.26
-3 1 -11 0.59 5.01
-3 1 -11 0.09 3
-3 1 -11 0.72 2.7
-3 1 -11 0.19 2.72
2 1 -10 0.22 4.12
2 1 -10 0.81 5.17
-2 -1 10 0.69 4.22
-2 -1 10 0.24 4.69
-2 -1 10 1.62 3.72
-3 2 -10 -0.17 4
-3 2 -10 1.48 5.6
-3 2 -10 0.04 2.23
-3 2 -10 0.53 1.54
-3 2 -10 1.09 3.62
-3 2 -10 0.44 1.6
-3 2 -10 0.41 2.38
3 -2 10 -0.07 3.23
3 -2 10 0.06 5.88
3 -2 10 0.02 4.66
3 -2 10 0.87 1.92
3 -2 10 0.53 4.54
3 -2 10 0.21 1.86
3 -2 10 0.39 1.86
3 -2 10 4.06 4.77
3 -2 10 0.22 2.72
1 -3 -10 1.1 2.95
1 -3 -10 1.39 10.29
1 -3 -10 0.9 2.48
1 -3 -10 0.97 1.98
1 -3 -10 1.11 3.48
-1 3 10 0.46 2.85
-1 3 10 -0.7 11.42
-1 3 10 1.8 1.73
-1 3 10 0.36 1.34
-1 3 10 -0.27 7.17
-1 3 10 0.01 1.16
-1 3 10 0.19 2.27
1 2 -10 2.14 5.22
-2 3 10 1.02 3.66
-2 3 10 2.68 7.61
-2 3 10 0.65 1.39
-2 3 10 0.66 1.02
-2 3 10 1.23 6
-2 3 10 0.13 0.43
-2 3 10 0.49 4.34
2 -3 -10 2.69 1.93
2 -3 -10 0.06 2.95
2 -3 -10 0.36 6.47
2 -3 -10 0.5 1.85
2 -3 -10 1.46 1.24
2 -3 -10 0.14 7.73
2 -3 -10 0.29 0.51
2 -3 -10 1.28 1.98
2 -3 -10 0.83 2.81
3 -1 10 0.44 14.11
3 -1 10 0.02 2.66
3 -1 10 2.03 8.15
3 -1 10 0.22 1.76
3 -1 10 0.61 1.19
3 -1 10 0.31 4.11
3 -1 10 0.22 3.55
3 -1 10 0.69 2.26
3 -1 10 0.96 2.45
-3 1 -10 0.39 2.76
-3 1 -10 0.15 6.91
-3 1 -10 0.16 1.5
-3 1 -10 1 1.41
-3 1 -10 1.09 5.18
-3 1 -10 0.71 2.46
-3 1 -10 0.59 2.78
2 1 -9 2.58 4.39
2 1 -9 2.73 3.95
-2 -1 9 0.81 3.63
-2 -1 9 1.57 4.55
-2 -1 9 1.72 3.35
-3 2 -9 1.12 3.41
-3 2 -9 1.46 5.09
-3 2 -9 1.46 1.7
-3 2 -9 1.09 1.45
-3 2 -9 2.34 3.4
-3 2 -9 0.92 1.88
-3 2 -9 0.89 2.8
3 -2 9 1.03 3.27
3 -2 9 1.77 5.25
3 -2 9 0.58 2.43
3 -2 9 2.01 1.84
3 -2 9 2.3 3.46
3 -2 9 1.18 1.88
3 -2 9 0.67 1.58
3 -2 9 3.81 9.59
3 -2 9 2.15 2.88
1 -3 -9 1.42 3.33
1 -3 -9 1.41 9.4
1 -3 -9 8.84 20.21
1 -3 -9 3.02 2.05
1 -3 -9 1.91 2.46
-1 3 9 1.09 3
-1 3 9 0.67 9.49
-1 3 9 3.67 2.47
-1 3 9 0.92 1.97
1 2 -9 1.99 4.68
-2 3 9 2.03 3.22
-2 3 9 3.33 6.84
-2 3 9 2.99 1.98
-2 3 9 1.33 1.19
-2 3 9 2.63 5.87
-2 3 9 0.82 0.48
-2 3 9 2.75 3.71
2 -3 -9 2.11 2.88
2 -3 -9 -0.05 5.74
2 -3 -9 2.15 1.34
2 -3 -9 1.44 6.47
2 -3 -9 1.61 0.58
2 -3 -9 1.56 2.19
2 -3 -9 1.26 2.66
3 -1 9 2.13 12.2
3 -1 9 2.28 2.69
3 -1 9 8.36 7.51
3 -1 9 1.72 1.52
3 -1 9 2.18 1.41
3 -1 9 0.96 4.41
3 -1 9 1.84 3.79
3 -1 9 1.79 2.2
-3 1 -9 1.06 2.71
-3 1 -9 5.92 6.59
-3 1 -9 3.28 1.55
-3 1 -9 1.79 1.56
-3 1 -9 0.91 4.76
-3 1 -9 2.03 2.18
2 1 -8 0.46 4.13
2 1 -8 2.56 3.29
-2 -1 8 1.86 3.62
-2 -1 8 1.35 4.38
-2 -1 8 2.11 3.22
-3 2 -8 0.47 2.99
-3 2 -8 1.46 4.51
-3 2 -8 0.54 1.31
-3 2 -8 0.83 1.35
-3 2 -8 0.82 3.55
-3 2 -8 1.54 2.65
3 -2 8 0.35 2.9
3 -2 8 0.26 4.6
3 -2 8 0.34 1.49
3 -2 8 0.78 1.57
3 -2 8 1.43 3.12
3 -2 8 0.57 1.82
3 -2 8 0.09 1.71
3 -2 8 0.74 2.48
1 -3 -8 1.16 3.34
1 -3 -8 1.09 8
1 -3 -8 1.46 1.91
1 -3 -8 0.46 2.02
-1 3 8 0.67 3.15
-1 3 8 1.33 7.58
-1 3 8 1.61 125.14
-1 3 8 1.06 1.97
1 2 -8 0.61 3.83
-2 3 8 0.41 2.72
-2 3 8 1.36 6.01
-2 3 8 1.66 1.31
-2 3 8 5.8 5.36
-2 3 8 0.55 0.49
-2 3 8 3.86 3.42
2 -3 -8 1.75 2.65
2 -3 -8 1.86 5.21
2 -3 -8 1.19 1.28
2 -3 -8 0.26 4.9
2 -3 -8 0.91 0.57
2 -3 -8 3.96 2.41
2 -3 -8 1.52 2.75
3 -1 8 2.23 9.29
3 -1 8 1.85 2.94
3 -1 8 1.36 6.59
3 -1 8 0.67 1.33
3 -1 8 1.9 1.57
3 -1 8 2.32 4.15
3 -1 8 1.54 4.26
3 -1 8 1.29 1.92
-3 1 -8 1.34 9.52
-3 1 -8 1.59 2.73
-3 1 -8 -1.06 5.91
-3 1 -8 0.7 1.34
-3 1 -8 1.34 1.63
-3 1 -8 0.21 3.75
-3 1 -8 1.21 1.83
2 1 -7 8.18 4.27
2 1 -7 2.19 2.3
-2 -1 7 6.67 3.61
-2 -1 7 8.51 4.27
-2 -1 7 1.44 2.41
-3 2 -7 5.99 2.97
-3 2 -7 1.37 4.03
-3 2 -7 4.26 1.31
-3 2 -7 1.36 1.24
-3 2 -7 7.73 3.79
-3 2 -7 5.07 2.18
3 -2 7 3.76 3
3 -2 7 2.06 4.01
3 -2 7 4.92 1.37
3 -2 7 1.55 1.43
3 -2 7 6.27 3.4
3 -2 7 5.69 1.93
1 -3 -7 5.87 3.19
1 -3 -7 0.54 6.26
1 -3 -7 9.64 2.06
1 -3 -7 5.34 2.16
-1 3 7 5.83 3.21
-1 3 7 2.27 5.92
-1 3 7 4.89 2.43
-1 -2 7 7.59 2.81
1 2 -7 7.45 2.79
1 2 -7 3.94 3.24
-2 3 7 3.52 2.68
-2 3 7 1.79 5.77
-2 3 7 1.1 1.27
-2 3 7 6.44 4.89
-2 3 7 5.32 0.75
-2 3 7 8 3.27
2 -3 -7 3.24 2.67
2 -3 -7 0.54 4.97
2 -3 -7 0.98 1.42
2 -3 -7 5.3 0.79
2 -3 -7 5.14 2.72
2 -3 -7 2.8 2.55
3 -1 7 1.38 6.46
3 -1 7 6.24 2.93
3 -1 7 1.09 6.17
3 -1 7 7.24 1.46
3 -1 7 0.73 1.59
3 -1 7 7.78 3.44
3 -1 7 5.32 4.34
3 -1 7 1.17 1.61
-3 1 -7 1.48 7.53
-3 1 -7 5.9 3.06
-3 1 -7 2.09 5.59
-3 1 -7 6.13 1.42
-3 1 -7 0.77 1.62
-3 1 -7 5.59 3.39
-3 1 -7 1.18 1.52
2 1 -6 4.34 2.79
2 1 -6 3.41 3.42
-2 -1 6 5.42 3.18
-2 -1 6 2.06 3.22
-2 -1 6 3.02 4.48
-3 2 -6 1.34 2.69
-3 2 -6 2.31 2.34
-3 2 -6 2.62 3.55
-3 2 -6 2.45 1.06
-3 2 -6 2.43 3.39
-3 2 -6 2.17 1.83
3 -2 6 1.33 2.83
3 -2 6 2.8 3.49
3 -2 6 2.85 1.1
3 -2 6 4.13 1.35
3 -2 6 4.12 3.48
3 -2 6 2.91 1.76
1 -3 -6 2.06 2.66
1 -3 -6 5.33 5.45
1 -3 -6 0.96 1.78
1 -3 -6 4.58 1.76
1 -3 -6 2.64 2.35
-1 3 6 3.16 2.76
-1 3 6 5.51 5.68
-1 3 6 1.07 2.41
-1 -2 6 1.92 1
1 2 -6 2.16 1.11
1 2 -6 2.53 3.52
-2 3 6 2.2 2.46
-2 3 6 2.75 5.52
-2 3 6 10.18 15.97
-2 3 6 6.89 2.45
-2 3 6 2.8 0.61
-2 3 6 7.15 2.57
-2 3 6 5.33 2.52
2 -3 -6 1.06 2.61
2 -3 -6 2.76 4.84
2 -3 -6 2.63 12.34
2 -3 -6 3.75 0.69
2 -3 -6 6.67 2.8
2 -3 -6 2.08 2.32
3 -1 6 1.03 5.63
3 -1 6 3.47 2.97
3 -1 6 2.56 5.61
3 -1 6 3.37 1.15
3 -1 6 1.57 1.57
3 -1 6 3.87 3.27
3 -1 6 3.56 4.34
3 -1 6 2.77 1.39
-3 1 -6 2.37 5.99
-3 1 -6 3.2 2.76
-3 1 -6 4.32 5.53
-3 1 -6 3.04 1.19
-3 1 -6 3.28 1.64
-3 1 -6 2.42 3.69
-3 1 -6 1.87 1.2
2 1 -5 19.47 5.65
2 1 -5 3.12 2.48
2 1 -5 1.21 2.98
2 1 -5 1.35 1.51
-2 -1 5 25.36 7.33
-2 -1 5 2.81 2.67
-2 -1 5 2.13 3.06
-2 -1 5 1.33 1.35
-3 2 -5 6.63 0.73
-3 2 -5 0.8 2.66
-3 2 -5 0.81 2.08
-3 2 -5 6.72 3.15
-3 2 -5 2.29 0.96
-3 2 -5 1.53 2.86
-3 2 -5 1.08 1.68
3 -2 5 1.49 2.66
3 -2 5 1.97 1.99
3 -2 5 5.96 3.06
3 -2 5 1.4 0.9
3 -2 5 7.25 1.33
3 -2 5 1.34 3.02
3 -2 5 1.4 1.63
1 -3 -5 0.58 2.32
1 -3 -5 7.24 5.81
1 -3 -5 -0.29 23.23
1 -3 -5 1.48 1.37
1 -3 -5 4.08 1.81
1 -3 -5 1.18 1.93
-1 3 5 1.34 2.37
-1 3 5 0.83 1.2
-1 3 5 2.95 1.64
-1 3 5 0.88 1.46
-1 -2 5 8.19 1.48
-1 -2 5 1.32 3.6
1 2 -5 6.87 1.29
1 2 -5 2.22 3.46
-2 3 5 0.79 2.3
-2 3 5 6.2 4.95
-2 3 5 -0.19 6.46
-2 3 5 2.06 0.56
-2 3 5 9.18 2.81
-2 3 5 6.27 2.2
2 -3 -5 0.55 2.35
2 -3 -5 4.18 4.75
2 -3 -5 1.41 5.28
2 -3 -5 1.77 0.56
2 -3 -5 8.35 2.89
2 -3 -5 0.83 1.95
3 -1 5 4.02 6.54
3 -1 5 3.95 2.48
3 -1 5 8.03 4.64
3 -1 5 1.43 1.13
3 -1 5 10.33 2.03
3 -1 5 4.76 4.52
3 -1 5 1.38 3.64
3 -1 5 5.9 1.11
-3 1 -5 5.14 5.31
-3 1 -5 2.3 2.36
-3 1 -5 10.08 4.9
-3 1 -5 1.55 1.09
-3 1 -5 1.29 7.63
-3 1 -5 0.67 4.07
-3 1 -5 4.87 0.95
2 1 -4 11.85 1.43
2 1 -4 5.7 2.36
2 1 -4 6.49 3.16
2 1 -4 9.05 1.46
2 1 -4 12.9 5.21
-2 -1 4 11.67 1.47
-2 -1 4 6.26 2.43
-2 -1 4 6.47 3.15
-2 -1 4 5.37 1.24
-2 -1 4 11.47 7.54
-3 2 -4 15.22 1.36
-3 2 -4 4.27 2.28
-3 2 -4 8.23 2.16
-3 2 -4 17.64 3.09
-3 2 -4 6.81 1.08
-3 2 -4 5.19 2.7
-3 2 -4 5.69 1.79
3 -2 4 12.78 1.2
3 -2 4 6.46 2.31
3 -2 4 10 2.18
3 -2 4 13.96 2.95
3 -2 4 7.47 1.12
3 -2 4 12.42 1.51
3 -2 4 9.3 2.85
3 -2 4 6.23 1.72
1 -3 -4 4.44 2.4
1 -3 -4 11.98 5.27
1 -3 -4 10.05 1.73
1 -3 -4 9.41 1.93
-1 3 4 4.89 2.46
-1 3 4 11.08 6.62
-1 3 4 4.01 1.8
-1 3 4 10.22 1.99
-1 -2 4 12.03 1.71
-1 -2 4 5.75 3.91
1 2 -4 13.94 1.7
1 2 -4 9.54 4.05
1 2 -4 1.89 3.53
-2 3 4 5.02 2.28
-2 3 4 12.08 3.9
-2 3 4 11.29 3.31
-2 3 4 7.36 0.84
-2 3 4 11.45 3.05
-2 3 4 7.26 1.87
2 -3 -4 5.26 2.27
2 -3 -4 14.89 4.08
2 -3 -4 10.11 3.05
2 -3 -4 8.61 0.92
2 -3 -4 10.06 2.88
2 -3 -4 5.33 1.83
3 -1 4 15.7 9.48
3 -1 4 7.54 2.25
3 -1 4 13.45 3.94
3 -1 4 6.33 1.16
3 -1 4 62.71 12.5
3 -1 4 15.12 1.92
-3 1 -4 13.44 9
-3 1 -4 8.1 2.29
-3 1 -4 18.46 4.06
-3 1 -4 5.27 1.12
2 1 -3 15.11 1.75
2 1 -3 19.86 2.73
2 1 -3 18.48 4.12
2 1 -3 17.17 1.76
2 1 -3 22.26 4.27
-2 -1 3 14.86 1.73
-2 -1 3 19.46 4.29
-2 -1 3 16.6 1.8
-2 -1 3 20.3 4.13
-3 2 -3 32.15 2.86
-3 2 -3 14.36 2.42
-3 2 -3 18.92 2.44
-3 2 -3 10.99 2.3
-3 2 -3 15.87 1.75
-3 2 -3 14.13 3.16
-3 2 -3 18.67 2.24
3 -2 3 32 2.84
3 -2 3 24.02 3.01
3 -2 3 19.7 2.46
3 -2 3 13.02 2.46
3 -2 3 15.19 1.63
3 -2 3 21.94 3.29
3 -2 3 19.65 2.23
1 -3 -3 21.58 2.83
1 -3 -3 16.07 2.66
1 -3 -3 20.8 5.2
1 -3 -3 24.24 2.56
1 -3 -3 27.78 2.84
-1 3 3 24.86 3
-1 3 3 17.93 2.95
-1 3 3 16.95 5.96
-1 3 3 21.68 2.23
-1 3 3 19.1 2.26
-1 -2 3 30.95 50.11
-1 -2 3 22.36 3.25
1 2 -3 16.39 1.52
1 2 -3 38.58 9.73
1 2 -3 16.36 1.93
1 2 -3 20.41 3.15
-2 3 3 14.62 1.66
-2 3 3 13.26 2.24
-2 3 3 19.41 2.9
-2 3 3 24.46 4.98
-2 3 3 17.28 1.4
-2 3 3 13.88 3.08
-2 3 3 13.11 1.83
2 -3 -3 13.13 1.78
2 -3 -3 10.46 2.08
2 -3 -3 20.59 2.96
2 -3 -3 22.61 3.45
2 -3 -3 14.28 2.92
2 -3 -3 14.96 2
3 -1 3 14.16 5.41
3 -1 3 15.82 1.4
3 -1 3 17.07 2.57
-3 1 -3 11.23 5.97
-3 1 -3 14.61 1.28
-3 1 -3 20.27 2.7
2 1 -2 17.42 2.18
2 1 -2 9.43 1.76
2 1 -2 20.69 2.56
2 1 -2 20.84 4.46
2 1 -2 5.24 3.5
-2 -1 2 17.73 2.13
-2 -1 2 11.29 1.86
-2 -1 2 11.76 4.89
-2 -1 2 10.57 3.81
-3 2 -2 20.56 1.55
-3 2 -2 20.9 2.17
-3 2 -2 15.57 4.06
-3 2 -2 16.44 1.95
-3 2 -2 9.81 2.42
-3 2 -2 8.6 1.53
-3 2 -2 14.47 1.95
3 -2 2 19.14 1.47
3 -2 2 24.51 2.34
3 -2 2 10.73 11.85
3 -2 2 16.95 1.99
3 -2 2 8.15 2.48
3 -2 2 11.36 1.59
3 -2 2 48.55 7.74
3 -2 2 17.19 2.02
1 -3 -2 14.57 1.8
1 -3 -2 12.8 2.97
1 -3 -2 16.96 2.26
1 -3 -2 17.93 2.17
1 -3 -2 19.41 2.85
-1 3 2 13.51 1.64
-1 3 2 21.71 3.51
-1 3 2 18.26 2.42
-1 3 2 18.66 2.53
-1 3 2 17.82 2.77
1 2 -2 13.45 1.46
-2 3 2 15.69 2.14
-2 3 2 22.95 2.88
-2 3 2 15.38 2.34
-2 3 2 17.54 1.38
-2 3 2 13.67 2.78
-2 3 2 14.94 1.59
2 -3 -2 12.85 1.95
2 -3 -2 22.35 2.93
2 -3 -2 16.06 2.31
2 -3 -2 17.98 2.77
2 -3 -2 14.52 1.68
3 -1 2 12.99 1.23
3 -1 2 8.66 1.5
3 -1 2 13.9 1.62
3 -1 2 17.55 2.73
-3 1 -2 19.06 1.64
-3 1 -2 9.37 1.42
-3 1 -2 15.72 1.7
-3 1 -2 14.34 2.74
2 1 -1 21.96 3.04
2 1 -1 24.67 2.43
2 1 -1 17 1.71
-2 -1 1 23.84 3.29
-2 -1 1 22.24 2.3
-2 -1 1 17.61 1.73
-3 2 -1 22.18 1.65
-3 2 -1 19.85 1.98
-3 2 -1 20.84 1.88
-3 2 -1 19.77 2.01
3 -2 1 22.7 1.68
3 -2 1 25.45 2.28
3 -2 1 19.91 1.78
3 -2 1 21.25 2.11
1 -3 -1 23.8 1.82
1 -3 -1 24.22 3.14
-1 3 1 24.06 1.85
-1 3 1 32.18 3.54
-1 -2 1 23.69 2.59
-1 -2 1 23.36 1.56
-1 -2 1 20.91 1.73
1 2 -1 23.15 2.6
1 2 -1 23.97 1.6
1 2 -1 22.28 1.82
-2 3 1 16.55 2.06
-2 3 1 23.58 5.11
-2 3 1 23.56 2.7
-2 3 1 23.57 1.71
-2 3 1 19.03 2.38
2 -3 -1 18.16 3
2 -3 -1 24.36 2.76
2 -3 -1 21.82 1.62
2 -3 -1 22.21 2.2
2 -3 -1 19.32 1.48
3 -1 1 23.99 2.12
-3 1 -1 23.21 2.07
2 1 0 10.98 0.94
2 1 0 13.58 1.66
-2 -1 0 12.73 1.04
-2 -1 0 13.54 1.72
-3 2 0 15.27 4.8
3 -2 0 10.88 4.34
1 -3 0 12.23 1.04
1 -3 0 10.83 1.23
1 -3 0 7.79 2.34
-1 3 0 11.68 1.01
-1 3 0 11.9 1.38
-1 3 0 6.77 2.43
-2 3 0 10.89 2.19
-2 3 0 10.95 0.93
-2 3 0 12.17 5.57
-2 3 0 12.69 2
-2 3 0 14.18 1.01
2 -3 0 11.29 2.15
2 -3 0 13.69 1.09
2 -3 0 20.57 5.28
2 -3 0 14.96 1.73
2 -3 0 10.85 0.99
3 -1 0 9.86 1.27
3 -1 0 11.41 1.21
-3 1 0 11.2 1.34
-3 1 0 13.82 1.41
1 -3 1 4.4 1.22
1 -3 1 2.23 5.31
-1 3 -1 6.53 1.33
-2 3 -1 5.41 0.58
-2 3 -1 10.96 3.4
-2 3 -1 7.28 0.87
-2 3 -1 7.02 1.15
2 -3 1 2.32 1.65
2 -3 1 5.63 0.59
2 -3 1 9.32 3.2
2 -3 1 5.25 0.55
2 -3 1 5.22 0.99
3 -1 -1 4.5 1.41
3 -1 -1 12.87 3.29
-3 1 1 4.89 1.44
-3 1 1 12.33 3.69
-3 2 2 5.59 2.28
-3 2 2 14.18 5.05
3 -2 -2 32.88 6.4
3 -2 -2 4.65 2.25
1 -3 2 9.18 0.66
1 -3 2 10.07 1.65
-1 3 -2 5.29 0.69
-1 3 -2 12.72 1.82
-1 -2 -2 11.18 1.85
1 2 2 7.22 0.93
-2 3 -2 11.05 0.89
-2 3 -2 12.57 1.95
-2 3 -2 5.71 0.44
-2 3 -2 7.07 0.64
-2 3 -2 8.08 1.58
2 -3 2 9.77 0.82
2 -3 2 7.29 0.53
2 -3 2 4.19 2.19
2 -3 2 8.28 0.71
2 -3 2 9.51 1.58
3 -1 -2 7.57 1.64
3 -1 -2 5.13 1.89
3 -1 -2 11.79 4.57
3 -1 -2 19.07 1.98
-3 1 2 8.19 1.88
-3 1 2 17.76 1.74
-3 1 2 5.74 1.89
-3 1 2 10.25 4.54
-2 -1 -3 14.01 3.76
-3 2 3 14.88 2.8
-3 2 3 13.36 1.09
-3 2 3 18.2 1.32
-3 2 3 19.23 19.08
3 -2 -3 13.62 1.1
3 -2 -3 19.31 1.4
3 -2 -3 24.23 20.1
1 -3 3 19.76 2.17
-1 3 -3 18.77 2.13
-1 -2 -3 13.9 4.07
-1 -2 -3 16.56 1.7
1 2 3 15.74 1.65
-2 3 -3 18.92 2.18
-2 3 -3 6.35 1.57
-2 3 -3 13.6 3.12
-2 3 -3 12.89 0.94
-2 3 -3 12.77 1.01
-2 3 -3 11.82 2.18
2 -3 3 15.92 3.38
2 -3 3 14.01 1.01
2 -3 3 20.54 2.5
3 -1 -3 11.99 1.44
3 -1 -3 20.83 2.06
3 -1 -3 13.25 2.48
3 -1 -3 18.12 4.8
-3 1 3 15.42 1.79
-3 1 3 18.49 2.59
-3 1 3 20.59 2.04
-3 1 3 13.56 2.43
-3 1 3 22.22 5.23
-3 1 3 24.34 2.44
-2 -1 -4 9.71 2.75
-2 -1 -4 15.22 1.76
-3 2 4 15.24 3.28
-3 2 4 13.38 1.37
-3 2 4 13.54 1.22
-3 2 4 14.37 1.14
3 -2 -4 15.94 1.53
3 -2 -4 14.28 1.27
3 -2 -4 12.88 1.06
1 -3 4 33.8 9.88
-1 3 -4 18.66 6.07
-1 -2 -4 9.09 2.74
-1 -2 -4 14.83 1.66
1 2 4 14.12 1.64
-2 3 -4 16.15 4
-2 3 -4 14.77 3.88
-2 3 -4 12.04 0.85
-2 3 -4 14.36 1.6
-2 3 -4 8.64 2.36
2 -3 4 12.26 4.21
2 -3 4 17.51 4.18
2 -3 4 11.98 0.85
2 -3 4 16.19 2.63
3 -1 -4 6.43 1.36
3 -1 -4 12.01 3.81
3 -1 -4 15.66 1.6
3 -1 -4 26.4 19.44
-3 1 4 8.34 4.95
-3 1 4 11.94 3.91
-3 1 4 12.43 1.42
-3 1 4 23.54 17.63
-3 1 4 7.95 1.84
-2 -1 -5 6.67 2.95
-2 -1 -5 6.79 1.37
-3 2 5 4.98 4.97
-3 2 5 7.56 1.4
-3 2 5 7.06 1.04
-3 2 5 7.95 0.81
3 -2 -5 2.16 1.7
3 -2 -5 6.96 1.46
3 -2 -5 6.8 1.07
3 -2 -5 6.83 0.76
1 -3 5 6.67 4.09
-1 3 -5 12.09 4.32
-1 -2 -5 5.28 2.76
-1 -2 -5 7.25 1.4
-2 3 -5 24.12 4.53
-2 3 -5 7.03 4.52
-2 3 -5 5.17 0.41
-2 3 -5 5.81 1.76
-2 3 -5 6.65 2.59
2 -3 5 12.75 4.18
2 -3 5 9.34 4.81
2 -3 5 5.6 0.41
2 -3 5 7.98 1.76
2 -3 5 6.93 2.64
3 -1 -5 1.23 1.17
3 -1 -5 4.33 7.55
3 -1 -5 6.19 1.24
-3 1 5 5.88 9.86
-3 1 5 7.43 1.29
-3 1 5 1.26 1.86
-2 -1 -6 2.32 2.82
-2 -1 -6 4.8 8.85
-2 -1 -6 3.62 1.25
-3 2 6 1.61 14.59
-3 2 6 2.25 1
-3 2 6 1.63 0.48
3 -2 -6 4.8 1.5
3 -2 -6 2.09 1.06
3 -2 -6 2.7 0.54
3 -2 -6 2.4 3.06
1 -3 6 2.71 0.81
1 -3 6 2 3.92
-1 3 -6 2.02 0.6
-1 3 -6 3.38 3.62
-1 -2 -6 1.21 2.78
-1 -2 -6 2.33 1.29
-2 3 -6 1.74 3.12
-2 3 -6 0.83 5.43
-2 3 -6 4.98 1.97
-2 3 -6 5.58 3.02
2 -3 6 3.39 0.39
2 -3 6 3.88 3.41
2 -3 6 0.92 5.48
2 -3 6 2.48 0.22
2 -3 6 4.18 1.7
2 -3 6 5.37 3.09
3 -1 -6 3.41 1.39
3 -1 -6 -0.42 13.91
3 -1 -6 2.49 2.17
-3 1 6 3.01 1.58
-3 1 6 2.89 2.23
2 1 7 11.39 8.71
2 1 7 5.02 0.99
2 1 7 1.21 1.33
-2 -1 -7 2.9 3
-2 -1 -7 12.23 7.14
-2 -1 -7 7.07 1.31
-2 -1 -7 0.86 1.27
-3 2 7 6.63 1.61
-3 2 7 0.76 1.07
-3 2 7 1.62 0.51
-3 2 7 8.92 3.92
3 -2 -7 5.79 1.54
3 -2 -7 0.86 1.18
3 -2 -7 2.29 0.54
3 -2 -7 6.05 2.91
1 -3 7 7.63 1.21
1 -3 7 0.87 3.37
-1 3 -7 5.17 0.91
-1 3 -7 0.99 3.16
-1 -2 -7 1.57 2.95
-1 -2 -7 0.71 2.72
-1 -2 -7 1.04 1.47
1 2 7 12.1 11.42
-2 3 -7 3.98 0.51
-2 3 -7 1.94 2.95
-2 3 -7 1.76 6.19
-2 3 -7 2.66 1.85
-2 3 -7 3.5 3.03
2 -3 7 1.39 2.98
2 -3 7 1.21 5.44
2 -3 7 2.93 1.13
2 -3 7 2.19 1.58
2 -3 7 7.05 3.71
3 -1 -7 6.69 1.68
3 -1 -7 1.99 0.99
3 -1 -7 6.92 2.62
-3 1 7 6.86 2.72
2 1 8 5.69 7.85
2 1 8 1.5 0.94
2 1 8 1.23 1.48
2 1 8 1.98 4.2
-2 -1 -8 2.01 3.07
-2 -1 -8 5.08 7.4
-2 -1 -8 1.38 0.89
-2 -1 -8 1.88 1.47
-2 -1 -8 0.86 5.4
-3 2 8 1.51 1.45
-3 2 8 1.01 1.22
-3 2 8 1.47 0.49
-3 2 8 1.22 3.06
3 -2 -8 1.37 1.48
3 -2 -8 1.16 1.34
3 -2 -8 1.08 0.46
3 -2 -8 1.31 2.75
1 -3 8 1.22 3.17
1 -3 8 1.86 8.76
-1 3 -8 0.52 0.78
-1 3 -8 0.62 3.08
-1 -2 -8 1.57 3.34
-1 -2 -8 0.59 2.96
-1 -2 -8 0.68 1.72
1 2 8 2.54 4.04
1 2 8 2 8.54
1 2 8 2.32 1.58
-2 3 -8 1.2 3.23
-2 3 -8 1.35 6.91
-2 3 -8 1.87 1.85
-2 3 -8 3.7 3.23
2 -3 8 2.56 3.12
2 -3 8 0.66 5.53
2 -3 8 0.87 1.16
2 -3 8 1.97 1.3
2 -3 8 9.37 4.4
3 -1 -8 0.53 1.41
3 -1 -8 0.88 1.05
3 -1 -8 2.03 0.48
3 -1 -8 1.66 2.63
-3 1 8 0.71 1.37
-3 1 8 0.82 1.05
-3 1 8 2.03 0.36
-3 1 8 0.96 2.75
2 1 9 3.15 8.79
2 1 9 2.25 1.15
2 1 9 1.45 1.72
2 1 9 1.92 5.32
2 1 9 2.17 3.14
-2 -1 -9 0.83 3.52
-2 -1 -9 2.44 9.16
-2 -1 -9 1.54 0.99
-2 -1 -9 1.6 1.54
-2 -1 -9 2.68 3.65
-3 2 9 1.43 1.76
-3 2 9 1.55 1.37
-3 2 9 1.63 0.49
-3 2 9 2.05 3.27
3 -2 -9 2.48 1.55
3 -2 -9 1.56 1.53
3 -2 -9 1.05 0.46
3 -2 -9 1.32 3.06
1 -3 9 0.59 3.36
1 -3 9 1.13 5.84
-1 3 -9 1.74 3.54
-1 3 -9 -0.19 25.28
-1 -2 -9 1.92 5.01
-1 -2 -9 1.96 3.59
-1 -2 -9 1.07 2.14
-1 -2 -9 2.22 1.96
1 2 9 0.96 4.27
1 2 9 1.33 8.9
1 2 9 1.19 1.34
1 2 9 1.79 1.91
1 2 9 0.75 2.04
-2 3 -9 2.61 4.17
-2 3 -9 2.59 8.3
-2 3 -9 1.06 1.77
-2 3 -9 3.56 3.56
2 -3 9 1.73 3.74
2 -3 9 9.04 13.56
2 -3 9 1.05 1.24
2 -3 9 6.45 4.91
3 -1 -9 1.29 2.85
3 -1 -9 1.64 1.52
3 -1 -9 1.52 1.14
3 -1 -9 2.16 0.52
3 -1 -9 1.4 2.89
-3 1 9 1.54 1.6
-3 1 9 2.31 1.18
-3 1 9 2.17 0.46
-3 1 9 1.16 3.1
2 1 10 3.51 11.2
2 1 10 0.45 1.23
2 1 10 0.83 1.96
2 1 10 0.73 1.92
2 1 10 0.52 4.25
2 1 10 0.73 7.96
2 1 10 0.68 3.64
-2 -1 -10 -1 9.89
-2 -1 -10 -0.12 3.48
-2 -1 -10 0.34 11.36
-2 -1 -10 0.8 1.15
-2 -1 -10 0.49 1.73
-2 -1 -10 2.47 6.76
-2 -1 -10 0.71 3.64
-3 2 10 0.6 1.88
-3 2 10 0.77 1.43
-3 2 10 0.95 0.45
-3 2 10 0.36 3.62
3 -2 -10 0.65 1.75
3 -2 -10 0.67 1.65
3 -2 -10 2.72 0.51
3 -2 -10 0.82 3.55
1 -3 10 0.99 3.73
1 -3 10 0.83 4.13
-1 3 -10 0.29 4.37
-1 3 -10 0.63 1.25
-1 3 -10 2.62 0.27
-1 3 -10 1 8.87
-1 -2 -10 -0.04 4.28
-1 -2 -10 1.22 3.6
-1 -2 -10 0.46 1.35
-1 -2 -10 1.13 2.79
-1 -2 -10 1.16 2.51
-1 -2 -10 1.57 2.19
-1 -2 -10 -0.02 2.47
1 2 10 0.5 5.41
1 2 10 0.41 10.62
1 2 10 0.46 1.03
1 2 10 3.8 7.3
1 2 10 0.85 1.96
1 2 10 0.38 1.82
-2 3 -10 0.4 4.96
-2 3 -10 1.95 8.81
-2 3 -10 0.56 1.62
-2 3 -10 1.41 3.25
2 -3 10 0.42 4.44
2 -3 10 0.58 1.28
2 -3 10 9.34 5.85
3 -1 -10 1.08 9.06
3 -1 -10 0.69 1.57
3 -1 -10 0.74 1.18
3 -1 -10 0.94 0.47
3 -1 -10 0.17 3.18
-3 1 10 0.45 1.4
-3 1 10 0.62 1.2
-3 1 10 1.88 0.5
-3 1 10 0.15 3.43
2 1 11 0.24 13.73
2 1 11 1.25 13.87
2 1 11 0.35 1.28
2 1 11 0.24 2.78
2 1 11 0.12 1.41
2 1 11 1.23 3.72
2 1 11 1.94 9.48
2 1 11 0.26 1.72
-2 -1 -11 -0.15 10.01
-2 -1 -11 0.24 3.44
-2 -1 -11 2.11 13.81
-2 -1 -11 0.27 1.36
-2 -1 -11 1.03 1.88
-2 -1 -11 0.44 2.46
-2 -1 -11 1.17 5.28
-2 -1 -11 0.72 8.55
-2 -1 -11 0.69 3.97
-2 -1 -11 0.65 2.08
-3 2 11 0.47 1.75
-3 2 11 0.23 1.49
-3 2 11 0.45 0.42
-3 2 11 -0.06 4.3
3 -2 -11 0.02 1.87
3 -2 -11 0.36 1.68
3 -2 -11 0.94 0.4
3 -2 -11 0.51 4.18
1 -3 11 0.88 4.52
1 -3 11 0.5 1.27
1 -3 11 0.38 0.41
1 -3 11 0.22 2.8
-1 3 -11 0.52 5.16
-1 3 -11 0.32 1.27
-1 3 -11 0.43 0.16
-1 3 -11 1.26 6.92
-1 -2 -11 0.44 4.81
-1 -2 -11 1.26 3.83
-1 -2 -11 0.2 1.04
-1 -2 -11 0.57 3.82
-1 -2 -11 0.38 8.99
-1 -2 -11 1.07 2.93
-1 -2 -11 0.62 1.73
-1 -2 -11 0.51 2.71
1 2 11 0.94 8.31
1 2 11 -1.27 12.79
1 2 11 0.44 1.07
1 2 11 -0.07 7
1 2 11 0.5 2.1
1 2 11 -0.99 1.63
1 2 11 -0.23 8.14
1 2 11 0.51 2.02
1 2 11 0.36 2.23
-2 3 -11 0.01 5.19
-2 3 -11 4.73 9.37
-2 3 -11 0 1.21
-2 3 -11 0.28 1.47
-2 3 -11 0.68 3.62
2 -3 11 -0.17 5.21
2 -3 11 0.22 1.31
2 -3 11 0.76 6.49
3 -1 -11 0.12 14.46
3 -1 -11 0.53 1.56
3 -1 -11 0.45 1.23
3 -1 -11 0.41 0.44
3 -1 -11 0.66 3.56
-3 1 11 0.75 5.52
-3 1 11 0.5 1.38
-3 1 11 0.44 1.22
-3 1 11 0.6 0.47
-3 1 11 -0.15 3.98
2 2 -11 -0.2 5.62
-2 -2 11 -0.11 4.71
-2 -2 11 0.54 10.46
-4 2 -11 0.07 2.62
-4 2 -11 1.52 7.57
-4 2 -11 0.27 1.61
-4 2 -11 0.11 1.12
-4 2 -11 -0.02 7.76
-4 2 -11 2.33 6.15
-4 2 -11 0.06 2.68
4 -2 11 0.15 4.35
4 -2 11 0.85 3.32
4 -2 11 0.02 9.11
4 -2 11 0.23 1.5
4 -2 11 0.17 1.2
4 -2 11 0.04 6.12
4 -2 11 0.04 2.22
4 -2 11 0.35 4.38
2 -4 -11 -0.01 2.7
2 -4 -11 1.13 13.05
2 -4 -11 0.09 5.48
2 -4 -11 -0.18 2.71
2 -4 -11 0.13 1.17
2 -4 -11 0.47 7.28
-2 4 11 1.13 2.59
-2 4 11 -0.85 15.65
-2 4 11 0.06 1.22
-2 4 11 -0.4 8.66
-2 4 11 0.46 0.96
-2 4 11 -0.16 5.24
2 2 -10 3.04 4.85
-2 -2 10 2.49 4.18
-4 2 -10 0.27 2.6
-4 2 -10 3.84 6.96
-4 2 -10 1.24 1.6
-4 2 -10 0.72 1.25
-4 2 -10 2.83 6.6
4 -2 10 1.85 4.21
4 -2 10 0.32 2.75
4 -2 10 2.19 8.09
4 -2 10 1.41 1.57
4 -2 10 1.18 1.2
4 -2 10 2.29 6.59
4 -2 10 0.73 2.64
4 -2 10 2.39 3.57
2 -4 -10 1.18 3
2 -4 -10 0.7 11.64
2 -4 -10 -0.07 2.32
2 -4 -10 1.75 1.31
2 -4 -10 1.77 5.59
-2 4 10 1.35 2.74
-2 4 10 1.2 12.99
-2 4 10 3.43 2.41
-2 4 10 3.23 1.3
-2 4 10 1.79 4.05
2 2 -9 0.68 4.02
-2 -2 9 0.39 3.52
-4 2 -9 0.54 2.73
-4 2 -9 -0.43 6.31
-4 2 -9 0.92 1.43
-4 2 -9 0.01 1.34
-4 2 -9 0.56 5.11
-4 2 -9 0.1 3.97
4 -2 9 0.31 3.73
4 -2 9 0.69 2.52
4 -2 9 1.32 6.97
4 -2 9 0.48 1.46
4 -2 9 0.19 1.14
4 -2 9 0.46 5.58
4 -2 9 0.85 2.89
4 -2 9 2.73 3.42
2 -4 -9 0.4 3.12
2 -4 -9 1.43 10.35
2 -4 -9 1.48 6.5
2 -4 -9 0.77 1.34
2 -4 -9 1.77 4.66
-2 4 9 1.18 2.92
-2 4 9 2.62 10.15
-2 4 9 1.84 1.41
-2 4 9 1.44 2.96
2 2 -8 6.32 2.03
2 2 -8 4.75 3.51
-2 -2 8 5.06 1.7
-2 -2 8 4.42 3.29
-4 2 -8 3.65 3.25
-4 2 -8 3.61 2.75
-4 2 -8 6.58 5.86
-4 2 -8 3.96 1.41
-4 2 -8 7.24 4.47
-4 2 -8 3.12 4.01
4 -2 8 15.61 12.58
4 -2 8 5.98 3.5
4 -2 8 4.71 2.67
4 -2 8 7.17 6.73
4 -2 8 4.21 1.44
4 -2 8 10.65 1.8
4 -2 8 8.7 4.77
4 -2 8 4.45 3.2
2 -4 -8 3.76 3.59
2 -4 -8 9.94 8.9
2 -4 -8 4.28 6.96
2 -4 -8 6.6 1.61
2 -4 -8 7.74 3.41
-2 4 8 3.54 3.4
-2 4 8 4.71 8.53
-2 4 8 4.54 1.81
-2 4 8 5.87 1.59
-2 4 8 6.52 2.47
2 2 -7 0.6 1.15
2 2 -7 2.26 3.27
-2 -2 7 1.64 1.18
-2 -2 7 1.92 3.3
-4 2 -7 1.52 2.76
-4 2 -7 2.19 2.73
-4 2 -7 0.59 5.33
-4 2 -7 1.35 1.29
-4 2 -7 1.83 4.28
-4 2 -7 0.99 4.27
4 -2 7 0.42 8.87
4 -2 7 1.39 2.79
4 -2 7 1.77 2.53
4 -2 7 0.58 5.78
4 -2 7 2.11 1.26
4 -2 7 0.94 1.51
4 -2 7 3.74 3.99
4 -2 7 1.19 3.26
2 -4 -7 1.31 2.96
2 -4 -7 4.48 6.74
2 -4 -7 0.45 20.26
2 -4 -7 2.2 5.08
2 -4 -7 2.35 1.47
2 -4 -7 2.99 2.32
-2 4 7 0.98 3.07
-2 4 7 3.69 7.07
-2 4 7 6.75 27.09
-2 4 7 2.77 1.85
-2 4 7 2.25 1.42
-2 4 7 1.8 1.97
2 2 -6 8.61 2.02
2 2 -6 13.56 3.91
2 2 -6 10.36 2.73
-2 -2 6 7.18 1.75
-2 -2 6 9.87 3.98
-2 -2 6 10.65 2.35
-4 2 -6 3.09 7.71
-4 2 -6 7.51 2.75
-4 2 -6 15.17 3.34
-4 2 -6 13.88 5.69
-4 2 -6 13.28 1.83
-4 2 -6 9.91 5.17
-4 2 -6 9.07 4.43
4 -2 6 2.08 8.03
4 -2 6 14.96 2.97
4 -2 6 15.78 3.23
4 -2 6 6.57 5.7
4 -2 6 13.46 1.84
4 -2 6 5.08 1.79
4 -2 6 16.4 4.79
4 -2 6 10.46 3.8
2 -4 -6 9 2.9
2 -4 -6 3.59 6.58
2 -4 -6 15.78 7.83
2 -4 -6 18.03 5.73
2 -4 -6 13.42 1.98
2 -4 -6 13.18 2.26
-2 4 6 8.07 3.01
-2 4 6 4.41 8.35
-2 4 6 14.42 10.9
-2 4 6 6.2 2.36
-2 4 6 13.89 1.85
-2 4 6 13.36 2.2
2 2 -5 2.34 1.09
2 2 -5 5.06 3.99
2 2 -5 1.36 1.34
2 2 -5 5.02 3.66
-2 -2 5 0.42 1.23
-2 -2 5 3.04 4.33
-2 -2 5 0.99 1.22
-2 -2 5 2.86 6.58
-4 2 -5 0.44 6.67
-4 2 -5 0.7 0.76
-4 2 -5 0.17 2.2
-4 2 -5 0.74 2.42
-4 2 -5 0.17 5.05
-4 2 -5 0.38 0.98
-4 2 -5 0.78 8.61
-4 2 -5 0.19 4.05
4 -2 5 1.47 7.16
4 -2 5 0.61 0.81
4 -2 5 0.79 2.12
4 -2 5 0.82 2.39
4 -2 5 1.99 4.78
4 -2 5 0.88 1.17
4 -2 5 0.66 1.57
4 -2 5 3.18 5.81
4 -2 5 0.88 3.61
2 -4 -5 0.41 2.4
2 -4 -5 1.38 3.79
2 -4 -5 1.11 2.64
2 -4 -5 8.09 11.92
2 -4 -5 2.29 1.51
2 -4 -5 0.76 1.49
-2 4 5 0.33 2.47
-2 4 5 1.12 4.48
-2 4 5 0.38 2.88
-2 4 5 3.26 2.73
-2 4 5 1.44 1.39
-2 4 5 1.46 1.77
2 2 -4 25.49 2.51
2 2 -4 13.5 4.22
2 2 -4 10.53 1.75
2 2 -4 15.63 3.26
-2 -2 4 19.1 2.17
-2 -2 4 9.23 4.19
-2 -2 4 11.48 1.73
-2 -2 4 13.6 3.08
-4 2 -4 26.09 7.84
-4 2 -4 27.01 2.17
-4 2 -4 15.17 2.42
-4 2 -4 13.37 2.54
-4 2 -4 25.55 4.96
-4 2 -4 29.92 3.21
-4 2 -4 8.83 3.95
4 -2 4 17.68 7.47
4 -2 4 19.71 1.78
4 -2 4 11.2 2.34
4 -2 4 14.41 2.58
4 -2 4 27.44 4.82
4 -2 4 30.71 3.05
4 -2 4 19.74 4.15
2 -4 -4 10.57 4.46
2 -4 -4 9.88 2.64
2 -4 -4 16.4 3.42
2 -4 -4 13.7 2.66
2 -4 -4 16.63 2.02
2 -4 -4 9.08 2.12
-2 4 4 6.71 4.12
-2 4 4 11.99 2.79
-2 4 4 16.91 3.45
-2 4 4 11.65 2.6
-2 4 4 16.78 4.8
-2 4 4 21.17 2.2
-2 4 4 17.09 2.47
2 2 -3 1.51 0.91
2 2 -3 12.73 153.03
2 2 -3 1.99 1.17
-2 -2 3 1.59 0.92
-2 -2 3 2.6 2.3
-4 2 -3 0.58 5.15
-4 2 -3 9.24 1.16
-4 2 -3 1.4 0.86
-4 2 -3 6.17 1.55
-4 2 -3 0.91 1.68
-4 2 -3 2.67 2.01
-4 2 -3 1.11 3.49
-4 2 -3 12.03 25.22
4 -2 3 0.54 6.01
4 -2 3 5.9 0.9
4 -2 3 3.66 1.02
4 -2 3 3.76 1.48
4 -2 3 1.51 1.65
4 -2 3 2.91 1.94
4 -2 3 3.09 3.85
2 -4 -3 0.48 1.31
2 -4 -3 1.85 2.09
2 -4 -3 5.54 2.43
2 -4 -3 1.16 2.29
2 -4 -3 3.09 1.39
-2 4 3 0.75 1.54
-2 4 3 1.52 1.96
-2 4 3 3.94 2.58
-2 4 3 1.21 2.47
-2 4 3 38 6.12
-2 4 3 2.97 1.34
2 2 -2 34.8 3.86
-2 -2 2 32.79 3.68
-4 2 -2 42.77 10.3
-4 2 -2 31.37 2.24
-4 2 -2 21.27 2.37
-4 2 -2 29.11 2.72
-4 2 -2 32.9 3.6
4 -2 2 30.92 2.22
4 -2 2 27.49 2.65
4 -2 2 44.79 3.59
4 -2 2 30.86 3.23
2 -4 -2 31.03 3.73
2 -4 -2 38.24 4.46
2 -4 -2 46.18 3.94
2 -4 -2 39.25 3.24
-2 4 2 34.52 4.31
-2 4 2 35.74 4.69
-2 4 2 39.56 3.67
-2 4 2 20.62 6.59
-2 4 2 27.6 2.5
2 2 -1 12.68 2.13
2 2 -1 9.4 0.9
2 2 -1 9.38 1.04
2 2 -1 2.88 1.59
-2 -2 1 11.64 2.21
-2 -2 1 10.58 0.94
-2 -2 1 7.14 0.91
-2 -2 1 17.68 2.28
-4 2 -1 14.31 8.69
-4 2 -1 10.08 1.09
-4 2 -1 10.53 1.7
4 -2 1 10.6 1.11
4 -2 1 11.35 1.72
2 -4 -1 7.3 2.04
2 -4 -1 8.92 2.31
2 -4 -1 13.34 1.76
-2 4 1 8.74 4.44
-2 4 1 9.48 2.24
-2 4 1 12.91 11.28
-2 4 1 13.85 1.72
2 2 0 23.44 5.91
2 2 0 15.2 1.21
-2 -2 0 15.06 6
-2 -2 0 15.43 1.25
-2 -2 0 23.71 1.66
-4 2 0 16.79 6.06
4 -2 0 17.29 6.71
2 -4 0 21.42 2.27
2 -4 0 19.17 3.36
-2 4 0 18.89 2.92
-2 4 0 17.8 3.15
-2 4 0 16.36 12.71
-4 2 1 6.77 2.2
-4 2 1 9.39 3.98
4 -2 -1 12.1 3.92
2 -4 1 10.18 3.58
2 -4 1 16.43 3.87
-2 4 -1 10.1 2.1
-2 4 -1 9.61 0.79
-2 4 -1 13.45 4.73
-4 2 2 26.71 4.46
-4 2 2 37.26 10.88
-4 2 2 51.09 7.29
4 -2 -2 70.5 14.1
4 -2 -2 52.77 7.35
2 -4 2 48.96 3.9
2 -4 2 57.4 6.16
2 -4 2 41.76 4.16
-2 4 -2 40.44 2.64
-2 4 -2 45.63 3.77
-2 4 -2 43.11 4.51
-4 2 3 2.19 1.92
-4 2 3 1.87 2.37
-4 2 3 1.83 3.9
4 -2 -3 2.7 1.78
4 -2 -3 1.93 2.34
4 -2 -3 2.24 3.85
2 -4 3 6.14 0.6
2 -4 3 0.55 4.22
-2 4 -3 3.43 0.43
-2 4 -3 2.05 1.6
-2 4 -3 0.22 4.25
2 2 4 21.5 2.19
-2 -2 -4 15.46 5.23
-2 -2 -4 27.24 2.57
-4 2 4 17.31 2.74
-4 2 4 13.17 2.01
-4 2 4 26.35 4.22
-4 2 4 16.05 8.1
4 -2 -4 27.49 2.66
4 -2 -4 16.71 2.32
4 -2 -4 22.93 4.38
4 -2 -4 8.65 5.68
4 -2 -4 14.75 2.96
2 -4 4 25.67 5.54
-2 4 -4 24.25 2.71
-2 4 -4 21.1 5.57
2 2 5 4.32 0.79
-2 -2 -5 0.94 3.45
-2 -2 -5 0.39 1.37
-4 2 5 1.09 1.32
-4 2 5 0.75 3.51
-4 2 5 2.5 1.05
-4 2 5 0.83 10.39
-4 2 5 2.15 2.45
4 -2 -5 1.94 1.34
4 -2 -5 0.3 3.45
4 -2 -5 1.86 0.86
4 -2 -5 1.68 14.01
2 -4 5 6.66 481.66
2 -4 5 -0.29 4.58
2 -4 5 -0.17 5.58
-2 4 -5 0.9 1.41
-2 4 -5 2.26 8.22
-2 4 -5 0.32 5.16
2 2 6 3.9 1.83
-2 -2 -6 2.99 2.94
-2 -2 -6 7.33 1.62
-4 2 6 5.71 6.14
-4 2 6 5.63 1.37
-4 2 6 13.34 3.03
4 -2 -6 13.69 2.01
4 -2 -6 6.46 5.57
4 -2 -6 4.35 1.23
4 -2 -6 4.84 0.96
2 -4 6 8.52 3.76
2 -4 6 6.27 4.81
2 -4 6 2.85 4.76
-2 4 -6 6.36 3.9
-2 4 -6 6.73 5.48
-2 4 -6 1.84 7.97
2 2 7 1.02 1.76
-2 -2 -7 1.72 3.32
-2 -2 -7 1.82 1.36
-4 2 7 -1.62 15.93
-4 2 7 0.26 1.27
-4 2 7 0.48 0.93
-4 2 7 1.64 2.63
4 -2 -7 2.7 1.54
4 -2 -7 0.34 9.7
4 -2 -7 0.66 1.54
4 -2 -7 0.63 0.95
4 -2 -7 1.6 0.47
2 -4 7 2.47 4.2
2 -4 7 1.17 3.22
-2 4 -7 3.52 3.89
-2 4 -7 -0.84 5.57
-2 4 -7 0.34 5.89
2 2 8 9.2 2.96
-2 -2 -8 9.53 3.67
-2 -2 -8 13.92 2.19
-4 2 8 35.68 40.54
-4 2 8 8.49 1.32
-4 2 8 8.88 0.85
-4 2 8 5.64 3.18
4 -2 -8 7.29 1.91
4 -2 -8 7.32 27.97
4 -2 -8 9.75 1.38
4 -2 -8 7.69 0.85
4 -2 -8 5.42 3.13
2 -4 8 11.04 4.15
2 -4 8 8.75 3.18
-2 4 -8 8.22 3.73
-2 4 -8 16.43 5.74
-2 4 -8 10.47 5.29
2 2 9 9.1 43.6
-2 -2 -9 0.96 3.12
-2 -2 -9 6.74 18.39
-2 -2 -9 0.39 1.69
-4 2 9 1.26 1.8
-4 2 9 0.38 1.07
-4 2 9 0.72 0.47
-4 2 9 0.81 3.32
4 -2 -9 0.58 1.71
4 -2 -9 8.88 46.72
4 -2 -9 0.28 1.08
4 -2 -9 0.34 0.48
4 -2 -9 0.54 3.36
2 -4 9 0.51 1.07
2 -4 9 0.37 3.04
2 -4 9 1.52 2.48
-2 4 -9 0.2 0.29
-2 4 -9 0.05 2.87
-2 4 -9 1.02 3.61
2 2 10 6.78 21.6
2 2 10 1.63 1.2
2 2 10 0.94 1.51
2 2 10 2.75 6.56
-2 -2 -10 0.51 3.38
-2 -2 -10 4.55 13.23
-2 -2 -10 1.55 1.84
-4 2 10 2.92 1.98
-4 2 10 0.91 1.15
-4 2 10 1.45 0.54
-4 2 10 2.56 4.03
4 -2 -10 3.05 1.89
4 -2 -10 0.92 1.18
4 -2 -10 1.12 0.53
4 -2 -10 1.67 3.85
2 -4 10 0.88 2.81
2 -4 10 0.64 2.23
-2 4 -10 0.5 0.51
-2 4 -10 0.51 2.92
-2 4 -10 0.98 2.99
2 2 11 -1.42 16.15
2 2 11 0.17 0.94
2 2 11 0.2 1.68
2 2 11 0.34 3.71
-2 -2 -11 0.12 3.43
-2 -2 -11 -0.47 12.79
-2 -2 -11 -0.16 1.06
-2 -2 -11 0.24 1.66
-2 -2 -11 0.27 6.98
-4 2 11 -0.13 2.04
-4 2 11 0.2 1.16
-4 2 11 0.16 0.49
-4 2 11 0.1 4.55
4 -2 -11 0.2 1.85
4 -2 -11 0.13 1.23
4 -2 -11 0.28 0.46
4 -2 -11 -0.45 4.37
2 -4 11 0.23 2.76
2 -4 11 0.14 2.08
-2 4 -11 0.38 3.34
-2 4 -11 0.12 2.71
3 0 0 26.97 1.94
3 0 0 41.11 3.53
3 0 0 39.69 3.8
-3 0 0 37.45 2.59
-3 0 0 36.14 3.16
-3 3 0 38.1 2.54
-3 3 0 48.58 6.65
3 -3 0 38.3 4.16
3 -3 0 34.65 2.33
3 -3 0 37.51 5.98
0 -3 0 44.98 3.05
0 3 0 38.59 3.81
0 3 0 44.54 3.41
3 0 1 34.95 2.57
3 0 1 26.84 1.99
3 0 1 27.51 2.38
-3 0 -1 39.61 2.7
-3 0 -1 35.57 2.6
-3 0 -1 24.51 1.88
-3 3 1 29.3 2.35
-3 3 1 36.96 2.51
-3 3 1 46.89 6.67
3 -3 -1 28.88 2.29
3 -3 -1 17.19 3.91
3 -3 -1 34.38 2.37
3 -3 -1 33.56 5.77
0 -3 1 30.29 2.51
0 -3 1 29.57 2.37
0 3 -1 30.08 2.5
0 3 -1 29.85 2.4
0 -3 -1 34.43 3.03
0 -3 -1 31.98 2.63
0 -3 -1 44.68 3.1
0 3 1 30.12 2.73
0 3 1 33.93 3.14
0 3 1 26.57 2.04
-3 3 -1 29.99 2.81
-3 3 -1 31.21 2.09
3 -3 1 39.51 3.32
3 -3 1 35.88 3.69
3 -3 1 32.03 2.14
3 0 -1 33.3 2.77
3 0 -1 27.32 3.57
3 0 -1 25.39 3.54
3 0 -1 16.75 3.37
-3 0 1 32.78 3.81
-3 0 1 20.49 2.98
-3 0 1 22.67 2.99
-3 0 1 22.78 4.51
-3 3 2 6.15 1.5
-3 3 2 5.5 2.66
-3 3 2 8.64 3.22
-3 3 2 7.93 0.79
-3 3 2 19.21 18.55
3 -3 -2 5.15 1.47
3 -3 -2 10.1 2.7
0 -3 2 12.7 1.64
0 -3 2 5.28 1.25
0 3 -2 6.31 1.35
0 3 -2 5.88 1.41
0 -3 -2 11.74 5.66
0 -3 -2 8.75 1.88
0 -3 -2 7.48 1.12
0 3 2 5.13 4.76
0 3 2 7.2 2.03
0 3 2 6.86 1.09
-3 3 -2 7.49 0.83
-3 3 -2 10.34 1.87
-3 3 -2 2.63 2.41
-3 3 -2 6.31 0.78
3 -3 2 6.84 0.82
3 -3 2 11.16 1.95
3 -3 2 7.37 2.61
3 -3 2 4.6 0.45
3 0 -2 13.79 4.13
3 0 -2 5.57 1.12
3 0 -2 9.97 2.64
3 0 -2 13.57 3.15
3 0 -2 2.85 2.05
3 0 -2 4.93 1.03
-3 0 2 7.5 4.69
-3 0 2 5.79 1.25
-3 0 2 4.99 2.56
-3 0 2 11.15 2.96
-3 0 2 4.74 1.99
-3 0 2 9.12 3.3
-3 0 2 6.31 1.15
3 0 3 15.31 3.74
-3 0 -3 9.7 3.61
-3 3 3 13.92 1.99
-3 3 3 13.08 2.71
-3 3 3 12.9 2.81
-3 3 3 10.68 2.98
-3 3 3 12.15 1.08
3 -3 -3 14.92 2.08
3 -3 -3 12.66 2.57
0 -3 3 11.83 1.58
0 -3 3 18.39 4.34
0 3 -3 9.8 1.66
0 3 -3 25.62 2.53
0 -3 -3 11.45 3.94
0 -3 -3 18.08 5.88
0 -3 -3 16.64 1.66
0 3 3 13.12 4.02
0 3 3 9.79 6.94
0 3 3 15.43 1.62
-3 3 -3 14.23 1.25
-3 3 -3 12.22 1.94
-3 3 -3 14.86 3.27
-3 3 -3 15.98 1.43
3 -3 3 12.33 1.1
3 -3 3 16.09 2.12
3 -3 3 7.98 1.29
3 -3 3 17.05 3.35
3 -3 3 15.28 1.37
3 0 -3 14.27 2.02
3 0 -3 56.39 9.91
3 0 -3 13.71 2.85
3 0 -3 13.89 3.27
3 0 -3 12.43 2.94
3 0 -3 16.63 4.59
3 0 -3 11.52 1.64
-3 0 3 15.36 1.96
-3 0 3 61.2 12.01
-3 0 3 8.43 2.56
-3 0 3 11.11 3.5
-3 0 3 11.53 3.02
-3 0 3 17.01 4.58
-3 0 3 13.74 1.77
3 0 4 4.1 2.27
3 0 4 4.68 0.37
3 0 4 5.46 1.12
-3 0 -4 3.48 2.34
-3 3 4 3.93 2.63
-3 3 4 4.74 2.95
-3 3 4 7.98 0.95
-3 3 4 7.92 0.96
-3 3 4 4.35 2.13
-3 3 4 4.53 0.67
3 -3 -4 4.03 2.67
3 -3 -4 5.81 0.88
3 -3 -4 6.94 1.04
3 -3 -4 4 0.65
0 3 -4 2.81 13.07
0 -3 -4 4.78 2.69
0 -3 -4 4.58 1.21
0 3 4 4.83 2.57
0 3 4 4.72 1.2
-3 3 -4 7.15 1.91
-3 3 -4 3.86 0.85
-3 3 -4 5.45 2.99
-3 3 -4 3.93 0.99
-3 3 -4 4.62 1.52
3 -3 4 7.77 1.9
3 -3 4 21.33 3.86
3 -3 4 4.09 0.84
3 -3 4 3.82 2.83
3 -3 4 4.75 1.01
3 0 -4 4.45 2.96
3 0 -4 6.19 2.94
3 0 -4 2.51 5.73
3 0 -4 5.28 1.12
3 0 -4 7.12 3.7
-3 0 4 6.96 2.91
-3 0 4 4.97 3.03
-3 0 4 2.45 6.75
-3 0 4 7.39 4.09
-3 0 4 4.27 1.58
3 0 5 8.08 2.88
3 0 5 9.62 0.93
3 0 5 8.01 1.52
-3 0 -5 7.67 2.94
-3 0 -5 7.27 0.66
-3 0 -5 8.11 1.52
-3 3 5 5.8 3.22
-3 3 5 9.76 4.08
-3 3 5 7.96 0.96
-3 3 5 10.48 2.87
-3 3 5 6.68 0.79
3 -3 -5 7.07 3.42
3 -3 -5 6.98 0.98
3 -3 -5 11.2 3.13
3 -3 -5 7.95 0.86
0 3 -5 12.36 4.31
0 -3 -5 4.27 2.65
0 -3 -5 7.12 1.52
0 3 5 6 2.85
0 3 5 8.37 1.66
-3 3 -5 5.11 3.16
-3 3 -5 8.89 1.15
-3 3 -5 1.64 2.76
-3 3 -5 6.07 1.19
-3 3 -5 14.15 3.05
3 -3 5 11.26 3.59
3 -3 5 7.46 1.11
3 -3 5 4.24 2.73
3 -3 5 7.09 1.21
3 -3 5 7.7 2.41
3 0 -5 9.38 3.51
3 0 -5 10.04 2.95
3 0 -5 3.74 9.89
3 0 -5 8.54 1.53
3 0 -5 12.83 15.62
-3 0 5 11.08 3.88
-3 0 5 9.6 1.63
-3 0 5 14.17 15.15
-3 0 5 8.82 2.05
3 0 6 9.32 2.97
3 0 6 14.98 9.71
3 0 6 6.23 0.94
3 0 6 9.28 1.65
-3 0 -6 9.17 3.07
-3 0 -6 11.99 7.5
-3 0 -6 9.14 1
-3 0 -6 9.57 1.68
-3 3 6 5.63 3.81
-3 3 6 7.99 7.36
-3 3 6 8.23 1.19
-3 3 6 8.98 2.89
-3 3 6 6.83 0.8
3 -3 -6 9.93 3.74
3 -3 -6 7.01 4
3 -3 -6 7.08 1.02
3 -3 -6 8.61 3.45
3 -3 -6 7.15 0.82
0 -3 6 5.54 1.12
0 3 -6 6.94 1.1
0 3 -6 5.92 4.41
0 -3 -6 6.79 3.06
0 -3 -6 7.83 1.99
0 3 6 6.28 3.04
0 3 6 6.57 2.39
-3 3 -6 6.75 2.91
-3 3 -6 6.14 1.24
-3 3 -6 6.86 3
-3 3 -6 5.44 1.28
-3 3 -6 7.49 2.67
3 -3 6 8.23 3.12
3 -3 6 6.16 1.36
3 -3 6 6.67 2.97
3 -3 6 7.36 1.33
3 -3 6 3.47 1.4
3 -3 6 10.22 3.12
3 0 -6 10.31 4.18
3 0 -6 10.63 3.67
3 0 -6 3.82 2.53
3 0 -6 8.37 1.86
-3 0 6 7.07 2.79
-3 0 6 11.15 3.87
-3 0 6 6.64 1.61
-3 0 6 7.68 2.34
3 0 7 15.21 3.59
3 0 7 14.7 7.84
3 0 7 6.06 1.09
3 0 7 11.49 1.75
-3 0 -7 15.02 3.47
-3 0 -7 13.18 6.98
-3 0 -7 16.03 1.48
-3 0 -7 12.6 1.88
-3 0 -7 10.79 2.48
-3 3 7 12.62 3.01
-3 3 7 6.38 4.44
-3 3 7 20.03 20.84
-3 3 7 10.82 1.6
-3 3 7 9.53 2.73
-3 3 7 9.7 0.96
3 -3 -7 8.31 2.05
3 -3 -7 9.78 4.69
3 -3 -7 10.13 1.31
3 -3 -7 8.96 3.32
3 -3 -7 7.36 0.84
0 -3 7 12.4 1.85
0 3 -7 6.47 0.97
0 3 -7 11.12 4.06
0 -3 -7 8.06 3.14
0 -3 -7 10.38 2.93
0 3 7 8.18 3.18
0 3 7 10.09 4.29
-3 3 -7 5.84 3.23
-3 3 -7 8.15 1.86
-3 3 -7 9.46 3.31
-3 3 -7 7.77 1.48
-3 3 -7 5 1.54
-3 3 -7 9.42 2.46
3 -3 7 3.61 2.93
3 -3 7 10.67 2.92
3 -3 7 11.28 3.71
3 -3 7 8.86 1.49
3 -3 7 6.54 1.68
3 -3 7 11.61 3.03
3 0 -7 17.54 5.68
3 0 -7 11.82 3.88
3 0 -7 3.79 2.2
3 0 -7 10.44 2.69
-3 0 7 11.46 4.84
-3 0 7 13.52 4.05
-3 0 7 9.4 2.42
-3 0 7 12.04 2.73
3 0 8 0.96 3.1
3 0 8 0.46 7.44
3 0 8 1.5 1.03
3 0 8 1.06 1.38
3 0 8 2.22 4.67
3 0 8 1.6 5.55
3 0 8 1.26 3.04
-3 0 -8 0.55 7.87
-3 0 -8 0.75 3.08
-3 0 -8 1.4 7.9
-3 0 -8 0.9 0.81
-3 0 -8 2.1 1.42
-3 0 -8 -0.04 9.48
-3 0 -8 1.15 2.05
-3 3 8 0.91 0.93
-3 3 8 0.17 4.76
-3 3 8 0.82 1.93
-3 3 8 0.82 1.33
-3 3 8 1.47 2.23
-3 3 8 1.57 0.5
3 -3 -8 0.36 4.72
3 -3 -8 0.67 1.05
3 -3 -8 0.84 2.9
3 -3 -8 0.81 0.48
0 -3 8 1.32 0.84
0 3 -8 1.13 1.5
0 3 -8 1.47 3.08
0 -3 -8 2 3.13
0 -3 -8 1.22 4.32
0 -3 -8 2.33 2.13
0 3 8 1.87 3.16
0 3 8 6.83 12.12
0 3 8 0.76 5.77
-3 3 -8 0.93 3.76
-3 3 -8 0.63 2.69
-3 3 -8 0.7 1.03
-3 3 -8 0.36 3.65
-3 3 -8 1.37 1.69
-3 3 -8 0.57 2.25
3 -3 8 0.11 3.61
3 -3 8 0.12 4.1
3 -3 8 1.64 4.65
3 -3 8 0.82 1.26
3 -3 8 0.87 1.49
3 -3 8 2 2.2
3 0 -8 3.19 5.78
3 0 -8 1.43 3.5
3 0 -8 1.27 1.86
3 0 -8 0.79 2.48
-3 0 8 0.8 6.19
-3 0 8 0.86 3.68
-3 0 8 2.13 2.04
-3 0 8 0.35 2.48
3 0 9 0.43 9.96
3 0 9 1.07 3.47
3 0 9 3.52 9.29
3 0 9 2.68 1.05
3 0 9 1.02 1.52
3 0 9 2.67 1.97
3 0 9 1.44 4.1
3 0 9 0.43 6.9
3 0 9 0.97 2.56
-3 0 -9 1.52 9.19
-3 0 -9 1.12 3.54
-3 0 -9 0.38 10.14
-3 0 -9 1.64 0.87
-3 0 -9 1.14 1.54
-3 0 -9 2.33 3.84
-3 0 -9 1.63 5.57
-3 0 -9 1.37 2.45
-3 3 9 0.25 5.5
-3 3 9 0.65 1.41
-3 3 9 0.82 1.48
-3 3 9 0.59 1.97
-3 3 9 0.72 0.45
-3 3 9 0.01 6.67
3 -3 -9 0.49 5.24
3 -3 -9 1.64 2.07
3 -3 -9 1.26 1.2
3 -3 -9 1.42 2.74
3 -3 -9 0.99 0.47
0 3 -9 0.62 0.88
0 3 -9 1.51 3.32
0 -3 -9 1.08 3.22
0 -3 -9 0.93 6.14
0 -3 -9 0.85 1.86
0 -3 -9 0.72 2.41
0 3 9 0.61 3.68
0 3 9 2.43 10.12
-3 3 -9 0.9 4.22
-3 3 -9 1.15 4.18
-3 3 -9 1.52 1.07
-3 3 -9 1.21 4.83
-3 3 -9 0.79 1.63
-3 3 -9 2.28 2.76
3 -3 9 1.58 4.12
3 -3 9 1.23 6.73
3 -3 9 0.49 1.33
3 -3 9 0.72 1.7
3 -3 9 1.37 2.13
3 0 -9 2.48 6.24
3 0 -9 0.98 3.44
3 0 -9 3.15 1.63
3 0 -9 1.51 2.79
-3 0 9 1.49 7.12
-3 0 9 1.87 3.56
-3 0 9 3.52 2.07
-3 0 9 1.32 2.82
3 0 10 0.69 10.79
3 0 10 0.34 3.12
3 0 10 1.87 11.72
3 0 10 0.77 0.91
3 0 10 0.93 1.58
3 0 10 1.71 1.49
3 0 10 1.73 4.78
3 0 10 2.69 9.05
3 0 10 0.36 2.96
-3 0 -10 0.14 5.12
-3 0 -10 1.75 3.48
-3 0 -10 1.84 12.62
-3 0 -10 1.04 0.87
-3 0 -10 1.16 1.64
-3 0 -10 2.17 2.18
-3 0 -10 2.08 4.67
-3 0 -10 0.9 2.92
-3 3 10 0.99 6.17
-3 3 10 0.97 1.39
-3 3 10 0.79 1.59
-3 3 10 0.89 1.79
-3 3 10 0.55 0.42
-3 3 10 0.06 5.47
3 -3 -10 0.48 5.84
3 -3 -10 0.51 1.61
3 -3 -10 0.72 1.33
3 -3 -10 0.74 2.57
3 -3 -10 1 0.45
0 -3 10 -0 2.72
0 3 -10 0.89 3.97
0 -3 -10 1.01 3.5
0 -3 -10 2.43 7.34
0 -3 -10 1.29 2.04
0 -3 -10 0.11 2.5
0 3 10 0.81 3.57
0 3 10 3.19 10.79
0 3 10 2.42 2.2
0 3 10 0.28 2.27
-3 3 -10 0.05 4.17
-3 3 -10 1.31 4.99
-3 3 -10 0.41 1.09
-3 3 -10 0.5 6.88
-3 3 -10 0.32 1.73
-3 3 -10 2.14 3.62
3 -3 10 0.9 4.56
3 -3 10 0.38 11
3 -3 10 0.84 1.45
3 -3 10 1.08 1.75
3 -3 10 0.76 2.5
3 0 -10 1.22 7.95
3 0 -10 1.38 3.76
3 0 -10 1.2 1.27
3 0 -10 0.82 3.09
-3 0 10 0.7 7.83
-3 0 10 1.42 3.56
-3 0 10 1.01 1.6
-3 0 10 0.42 3.15
3 0 11 0.15 7.3
3 0 11 1.02 2.82
3 0 11 1.14 14.81
3 0 11 0.78 0.83
3 0 11 0.64 1.58
3 0 11 0.83 1.38
3 0 11 2.12 6.51
3 0 11 3.5 11.08
3 0 11 1.23 3.59
-3 0 -11 -0.53 6.01
-3 0 -11 0.71 3.37
-3 0 -11 8.42 14.09
-3 0 -11 0.71 0.87
-3 0 -11 0.69 1.68
-3 0 -11 1.16 1.58
-3 0 -11 0.49 5.25
-3 0 -11 0.48 9.98
-3 0 -11 1.81 3.47
-3 3 11 1 6.8
-3 3 11 1.25 1.27
-3 3 11 0.22 1.6
-3 3 11 0.97 1.77
-3 3 11 1.05 0.41
-3 3 11 0.24 3.84
3 -3 -11 1 6.33
3 -3 -11 0.67 1.28
3 -3 -11 1.41 1.51
3 -3 -11 1.27 2.4
3 -3 -11 0.93 0.43
3 -3 -11 -0.46 23.91
0 -3 11 0.88 3.74
0 3 -11 0.45 4.47
0 -3 -11 1.06 3.82
0 -3 -11 1.46 2.17
0 -3 -11 1.02 2.44
0 3 11 1.12 3.39
0 3 11 1.4 13.69
0 3 11 1.06 1.3
0 3 11 3.88 7.93
0 3 11 0.5 2.13
0 3 11 0.46 2.61
-3 3 -11 0.42 4.05
-3 3 -11 0.34 1.12
-3 3 -11 1.32 10.81
-3 3 -11 0.29 2.03
-3 3 -11 2.49 5.21
3 -3 11 0.02 4.68
3 -3 11 -0.01 18.25
3 -3 11 0.74 1.5
3 -3 11 0.51 1.53
3 -3 11 1.38 2.81
3 0 -11 1.52 11.75
3 0 -11 1.38 4.39
3 0 -11 1.28 1.17
3 0 -11 0.97 1.23
3 0 -11 1.29 3.58
-3 0 11 3.99 9.56
-3 0 11 0.86 3.71
-3 0 11 1.05 1.29
-3 0 11 0.96 3.45
3 1 -11 0.85 5.32
3 1 -11 2.66 5.05
3 1 -11 0.09 0.69
3 1 -11 1.49 7.89
-3 -1 11 4.37 14.2
-3 -1 11 1.7 5.68
-3 -1 11 0.62 4.77
-4 3 -11 -0.02 3.3
-4 3 -11 1.38 5.94
-4 3 -11 -0.01 1.45
-4 3 -11 0.08 1.86
-4 3 -11 1.44 4.97
-4 3 -11 0.45 2.02
-4 3 -11 0.26 2.28
4 -3 11 0.1 3.87
4 -3 11 0.93 6.78
4 -3 11 0.09 2.13
4 -3 11 0.14 2.05
4 -3 11 1.66 4.54
4 -3 11 0.55 1.91
4 -3 11 0.17 1.41
4 -3 11 1.52 2.8
1 -4 -11 0.4 3.57
1 -4 -11 1.66 14.02
1 -4 -11 1.16 2.19
1 -4 -11 -0.08 1.87
-1 4 11 0.73 3.61
-1 4 11 -0.52 12.55
-1 4 11 0.17 2.07
1 3 -11 0.1 3.92
-3 4 11 0.63 3.86
-3 4 11 1.63 10.24
-3 4 11 0.19 0.93
-3 4 11 1.27 7.68
-3 4 11 0.43 0.44
-3 4 11 0.35 2.58
3 -4 -11 0.4 2.79
3 -4 -11 0.92 8.34
3 -4 -11 0.59 1.07
3 -4 -11 1.01 9.61
3 -4 -11 0.26 0.42
3 -4 -11 0.08 0.63
3 -4 -11 -0.01 1.91
4 -1 11 0.28 7.6
4 -1 11 0.08 2.77
4 -1 11 2.78 15.34
4 -1 11 0.13 1.69
4 -1 11 1.2 1.39
4 -1 11 0.44 7.19
4 -1 11 2.42 8.38
4 -1 11 0.56 2.94
-4 1 -11 -1.9 19.71
-4 1 -11 -0.28 3.19
-4 1 -11 2.48 13.93
-4 1 -11 0.53 1.86
-4 1 -11 0.9 1.35
-4 1 -11 1.53 6.05
-4 1 -11 0.45 2.66
3 1 -10 0.49 7.4
3 1 -10 0.71 5.08
3 1 -10 0.1 0.84
3 1 -10 1.99 6.75
-3 -1 10 0.19 10.76
-3 -1 10 0.49 5.06
-3 -1 10 1.13 4.71
-4 3 -10 0.97 3.39
-4 3 -10 0.35 5.55
-4 3 -10 -0 1.39
-4 3 -10 0.08 1.8
-4 3 -10 1.32 5.29
-4 3 -10 0.15 1.81
-4 3 -10 0.27 2.47
4 -3 10 0.83 4.06
4 -3 10 1.56 6.12
4 -3 10 0.11 1.46
4 -3 10 0.38 2.01
4 -3 10 0.72 4.21
4 -3 10 0.34 1.84
4 -3 10 -0.19 1.43
4 -3 10 0.21 2.92
1 -4 -10 0.17 3.45
1 -4 -10 -0.14 10.98
1 -4 -10 1.05 2.11
1 -4 -10 0.27 1.99
-1 4 10 0.51 3.55
-1 4 10 0.67 11.22
-1 4 10 0.56 2.47
1 3 -10 0.13 0.79
1 3 -10 -0.16 3.11
-3 4 10 1.34 3.25
-3 4 10 2.95 9.16
-3 4 10 0.29 1.04
-3 4 10 2.39 8.01
-3 4 10 0.27 0.45
-3 4 10 -0.06 2.25
3 -4 -10 0.77 2.79
3 -4 -10 -0.11 7.49
3 -4 -10 -0.04 1.06
3 -4 -10 0.21 7.71
3 -4 -10 0.31 0.45
3 -4 -10 0.06 0.9
3 -4 -10 0.05 2
4 -1 10 0.2 5.62
4 -1 10 0.1 2.93
4 -1 10 -0.43 12.42
4 -1 10 0.42 1.73
4 -1 10 0.1 1.4
4 -1 10 0.53 5.31
4 -1 10 2.56 8.82
4 -1 10 0.28 2.55
-4 1 -10 0.93 9.95
-4 1 -10 0.98 3.36
-4 1 -10 1.72 12.39
-4 1 -10 0.3 1.61
-4 1 -10 0.15 1.48
-4 1 -10 1.75 6.45
-4 1 -10 -0.11 2.33
3 1 -9 0.14 7.12
3 1 -9 2 4.88
3 1 -9 1.89 5.25
-3 -1 9 1.32 8.31
-3 -1 9 0.61 4.65
-3 -1 9 1.9 4.35
-4 3 -9 0.34 3.51
-4 3 -9 1.8 5.11
-4 3 -9 0.53 1.4
-4 3 -9 0.46 5.39
-4 3 -9 0.34 1.82
-4 3 -9 0.53 2.71
4 -3 9 0.63 4.02
4 -3 9 0.74 5.38
4 -3 9 0.44 1.36
4 -3 9 1.06 1.93
4 -3 9 0.48 4.49
4 -3 9 0.63 1.82
4 -3 9 1.73 2.16
1 -4 -9 0.6 3.2
1 -4 -9 3.38 9.68
1 -4 -9 3.09 2.2
1 -4 -9 0.11 2.35
-1 4 9 0.77 3.33
-1 4 9 3.43 13.08
-1 4 9 0.53 2.43
-1 -3 9 0.45 0.84
1 3 -9 1.17 1.37
1 3 -9 0.96 3.01
-3 4 9 0.76 2.85
-3 4 9 -0.71 8.45
-3 4 9 0.75 1.18
-3 4 9 -0.01 6.1
-3 4 9 0.62 0.48
-3 4 9 -0.14 2.1
3 -4 -9 0.5 2.51
3 -4 -9 1.95 6.86
3 -4 -9 4.29 51.12
3 -4 -9 0.64 1.14
3 -4 -9 -1.55 5.38
3 -4 -9 0.24 0.47
3 -4 -9 0.01 2.3
4 -1 9 1.07 6.23
4 -1 9 0.67 3.36
4 -1 9 1.75 9.71
4 -1 9 1.94 1.5
4 -1 9 0.85 1.5
4 -1 9 1.75 5.27
4 -1 9 1.18 7.74
4 -1 9 1.62 2.25
-4 1 -9 0.03 6.6
-4 1 -9 -0.42 3.34
-4 1 -9 1 10.75
-4 1 -9 0.9 1.49
-4 1 -9 0.61 1.9
-4 1 -9 1.79 8.37
-4 1 -9 1.28 2.07
3 1 -8 1.85 6.59
3 1 -8 0.12 4.39
3 1 -8 1.62 4.01
-3 -1 8 1.98 6.49
-3 -1 8 -0.53 3.9
-3 -1 8 0.48 2.09
-3 -1 8 2.08 3.73
-4 3 -8 0.5 3.68
-4 3 -8 1.04 4.63
-4 3 -8 0.37 1.24
-4 3 -8 0.3 5.32
-4 3 -8 0.15 1.76
-4 3 -8 -0.07 1.85
4 -3 8 -0.03 3.75
4 -3 8 0.35 4.87
4 -3 8 0.48 1.27
4 -3 8 0.67 1.77
4 -3 8 0.87 4.76
4 -3 8 0.21 1.75
1 -4 -8 0.84 3.05
1 -4 -8 4.22 11.99
1 -4 -8 0.32 1.85
1 -4 -8 0.83 2.14
1 -4 -8 0.39 2.44
-1 4 8 1.04 3.22
-1 4 8 -1.13 20.09
-1 4 8 -0 1.45
-1 4 8 1.08 3.98
-1 -3 8 2.17 1.88
1 3 -8 2.62 2.1
1 3 -8 0.36 3.2
-3 4 8 0.15 2.57
-3 4 8 2.06 7.7
-3 4 8 4.36 37.06
-3 4 8 0.52 1.16
-3 4 8 0.98 4.52
-3 4 8 0.47 0.49
-3 4 8 0.1 2.05
3 -4 -8 0.96 2.45
3 -4 -8 -0.6 6.38
3 -4 -8 2.35 21.55
3 -4 -8 0.59 2.16
3 -4 -8 0.28 0.49
3 -4 -8 0.25 2.54
4 -1 8 2.04 10.53
4 -1 8 0.75 3.14
4 -1 8 0.72 7.75
4 -1 8 0.3 1.34
4 -1 8 2.85 1.94
4 -1 8 0.18 7.55
4 -1 8 0.46 6.77
4 -1 8 0.5 1.89
-4 1 -8 0.15 5.95
-4 1 -8 0.41 3.09
-4 1 -8 2.71 8.44
-4 1 -8 0.45 1.43
-4 1 -8 2.49 3.49
-4 1 -8 0.36 12.29
-4 1 -8 3.41 16.24
-4 1 -8 0.76 1.79
3 1 -7 1.81 5.38
3 1 -7 1.13 3.83
3 1 -7 0.65 1.82
-3 -1 7 1.23 4.92
-3 -1 7 0.2 3.25
-3 -1 7 0.84 1.71
-3 -1 7 2.58 2.93
-4 3 -7 1.15 0.63
-4 3 -7 0.65 3.41
-4 3 -7 2.99 4.25
-4 3 -7 1.12 1.12
-4 3 -7 1.45 4.67
-4 3 -7 1.21 1.74
4 -3 7 0.41 0.56
4 -3 7 1.36 3.18
4 -3 7 1.86 4.28
4 -3 7 3.81 1.23
4 -3 7 1.05 1.63
4 -3 7 1.19 4.77
4 -3 7 2.26 1.73
1 -4 -7 0.94 2.84
1 -4 -7 0.69 8.07
1 -4 -7 1.8 2.3
1 -4 -7 1.77 1.95
-1 4 7 -0.06 2.8
-1 4 7 1.25 2.04
-1 4 7 1.9 2.12
-1 -3 7 1.67 1.2
1 3 -7 0.97 0.72
1 3 -7 1.36 3.68
-3 4 7 0.37 2.45
-3 4 7 -0.17 7.1
-3 4 7 0.87 9.73
-3 4 7 10.82 2.95
-3 4 7 0.68 0.52
-3 4 7 0.69 2.13
3 -4 -7 0.58 2.42
3 -4 -7 1.44 5.95
3 -4 -7 1.27 7.71
3 -4 -7 0.66 0.53
3 -4 -7 0.4 3.16
4 -1 7 0.49 10.18
4 -1 7 1.17 2.82
4 -1 7 5.41 6.86
4 -1 7 0.77 1.39
4 -1 7 4.69 3.83
4 -1 7 2.58 1.67
-4 1 -7 0.84 9.22
-4 1 -7 1.53 2.82
-4 1 -7 6.81 6.87
-4 1 -7 0.91 1.49
-4 1 -7 2.36 1.56
3 1 -6 4.59 4.19
3 1 -6 1.87 4.46
3 1 -6 1.2 3.15
3 1 -6 1.32 1.29
3 1 -6 9.13 10.99
-3 -1 6 7.16 4.77
-3 -1 6 1.59 4.02
-3 -1 6 2.7 3.03
-3 -1 6 1.47 1.31
-3 -1 6 7.7 12.25
-4 3 -6 2.64 1.08
-4 3 -6 0.7 2.67
-4 3 -6 3.34 3.79
-4 3 -6 1.65 1.14
-4 3 -6 0.8 3.95
-4 3 -6 0.97 1.63
4 -3 6 2.33 0.58
4 -3 6 2.43 2.59
4 -3 6 2.16 3.79
4 -3 6 0.91 1.07
4 -3 6 1.6 1.46
4 -3 6 0.06 4.2
4 -3 6 1.17 1.58
1 -4 -6 0.43 2.89
1 -4 -6 5.86 14.29
1 -4 -6 0.57 5.52
1 -4 -6 1.43 1.79
1 -4 -6 3.42 2.03
-1 4 6 2.16 2.91
-1 4 6 2.18 6.88
-1 4 6 3.34 2.07
-1 4 6 2.04 1.92
-1 -3 6 3.88 1.1
-1 -3 6 1.49 4.2
1 3 -6 3.76 1.12
1 3 -6 4.01 4.35
-3 4 6 1.78 2.46
-3 4 6 -0.02 6.15
-3 4 6 1.56 5.34
-3 4 6 0.74 0.51
-3 4 6 2.11 2.47
3 -4 -6 1.25 2.53
3 -4 -6 -0.62 5.97
3 -4 -6 1.64 4.54
3 -4 -6 0.79 0.54
3 -4 -6 1.2 3.59
4 -1 6 2.7 7.85
4 -1 6 1.78 2.56
4 -1 6 4.83 7.71
4 -1 6 1.8 1.43
4 -1 6 2.04 1.37
-4 1 -6 0.17 8.56
-4 1 -6 1.35 2.65
-4 1 -6 5.04 6.58
-4 1 -6 0.81 1.43
-4 1 -6 1.98 1.27
3 1 -5 5.36 1.34
3 1 -5 8.89 3.82
3 1 -5 5.42 3.32
3 1 -5 5.76 1.5
3 1 -5 4.04 2.86
-3 -1 5 8.68 1.73
-3 -1 5 7.53 3.42
-3 -1 5 6.47 3.43
-3 -1 5 6.18 1.43
-3 -1 5 7.33 3.3
-4 3 -5 8.06 2.62
-4 3 -5 3.72 2.21
-4 3 -5 7.17 3.43
-4 3 -5 5.91 1.26
-4 3 -5 7.09 1.45
-4 3 -5 4.55 3.57
-4 3 -5 5.66 1.72
4 -3 5 7.46 1.58
4 -3 5 7.73 2.78
4 -3 5 5.31 3.36
4 -3 5 6.98 1.29
4 -3 5 5.73 1.5
4 -3 5 9.83 3.75
4 -3 5 6.28 1.65
1 -4 -5 3.29 2.79
1 -4 -5 8.24 8.18
1 -4 -5 7.21 3.7
1 -4 -5 5.9 3.18
-1 4 5 5.68 2.98
-1 4 5 6.98 10.91
-1 4 5 6.79 4.98
-1 4 5 7.52 2.59
-1 4 5 8.6 2.54
-1 -3 5 3.49 1.12
-1 -3 5 4.56 4.11
1 3 -5 6.36 1.36
1 3 -5 6.94 3.8
1 3 -5 5.42 5.81
-3 4 5 5.12 2.58
-3 4 5 4.17 4.88
-3 4 5 8.02 3.75
-3 4 5 7 0.85
-3 4 5 6.9 3.14
3 -4 -5 4.46 2.6
3 -4 -5 5.47 5.12
3 -4 -5 7.23 3.67
3 -4 -5 6.84 0.85
3 -4 -5 4.2 5.07
4 -1 5 7.74 2.86
4 -1 5 5.74 1.28
4 -1 5 7.56 1.29
-4 1 -5 6.52 7.39
-4 1 -5 7.84 3.03
-4 1 -5 6.77 1.04
3 1 -4 6.58 1.63
3 1 -4 2.39 2.8
3 1 -4 2.51 3.27
3 1 -4 6.63 19.24
3 1 -4 5.07 3.34
-3 -1 4 8.78 1.65
-3 -1 4 1.73 3.36
-3 -1 4 2.42 3
-4 3 -4 4.7 1.75
-4 3 -4 6.14 3.01
-4 3 -4 1.35 1.83
-4 3 -4 0.99 2.7
-4 3 -4 0.61 0.99
-4 3 -4 1.51 3.41
-4 3 -4 1.51 1.44
4 -3 4 6.56 1.82
4 -3 4 3.43 2.99
4 -3 4 1.05 1.75
4 -3 4 1.65 2.65
4 -3 4 1.15 1.07
4 -3 4 3.55 3.35
4 -3 4 1.83 1.38
1 -4 -4 1.22 2.95
1 -4 -4 4.22 3.37
1 -4 -4 1.64 1.68
1 -4 -4 1.36 3.22
-1 4 4 1.29 2.6
-1 4 4 2.6 3.94
-1 4 4 1.58 2.25
-1 4 4 4.24 3.51
-1 -3 4 1.96 1.83
1 3 -4 1.36 1.52
1 3 -4 2.27 1.87
-3 4 4 1.81 1.63
-3 4 4 2.17 2.26
-3 4 4 1.12 4.57
-3 4 4 3.06 3.85
-3 4 4 2.43 0.59
-3 4 4 -0.06 3.27
3 -4 -4 0.75 1.18
3 -4 -4 3.7 2.18
3 -4 -4 2.85 4.14
3 -4 -4 2.36 3.51
3 -4 -4 2.08 0.57
4 -1 4 1.62 2.2
4 -1 4 1.3 0.63
-4 1 -4 0.23 0.88
-4 1 -4 1.42 2.21
3 1 -3 2.91 2.36
3 1 -3 3.26 1.3
3 1 -3 2.65 2.41
3 1 -3 6.46 3.73
3 1 -3 0.32 4.52
3 1 -3 2.04 3.01
-3 -1 3 1.53 2.2
-3 -1 3 3.44 1.4
-3 -1 3 2.5 3.51
-3 -1 3 0.13 5.47
-3 -1 3 4.7 3.17
-4 3 -3 1.75 0.71
-4 3 -3 3.77 1.68
-4 3 -3 1.17 8.68
-4 3 -3 1.95 1.66
-4 3 -3 3.55 2.23
-4 3 -3 2.94 0.99
-4 3 -3 1.07 3.86
-4 3 -3 2.29 1.3
4 -3 3 1.38 0.66
4 -3 3 2.8 1.6
4 -3 3 2.16 1.58
4 -3 3 5.23 2.21
4 -3 3 1.61 0.93
4 -3 3 1.33 3.59
4 -3 3 4.59 1.3
1 -4 -3 4.15 3.5
1 -4 -3 6.65 3.59
1 -4 -3 2.6 2.52
1 -4 -3 1.76 1.06
1 -4 -3 -0.54 2.51
-1 4 3 0.6 2.7
-1 4 3 10.22 4.06
-1 4 3 2.49 2.49
-1 4 3 1.31 1.14
-1 4 3 0.66 2.89
1 3 -3 1.33 1.03
-3 4 3 1.5 1.83
-3 4 3 1.82 2.44
-3 4 3 2.67 5.87
-3 4 3 1.74 0.53
3 -4 -3 2.32 1.82
3 -4 -3 0.96 2.5
3 -4 -3 1.85 3.76
4 -1 3 2.12 0.89
4 -1 3 4.35 3.17
-4 1 -3 2.55 0.93
-4 1 -3 6.08 3.46
3 1 -2 2.07 2.14
3 1 -2 6.28 1.72
3 1 -2 2.07 2.21
3 1 -2 1.63 10.89
3 1 -2 0.39 1.79
-3 -1 2 1.19 2.25
-3 -1 2 7.06 1.75
-3 -1 2 2.71 2.22
-3 -1 2 0.64 24.4
-3 -1 2 0.49 1.86
-4 3 -2 4.3 0.78
-4 3 -2 1.44 1.5
-4 3 -2 1.77 1.44
-4 3 -2 4.83 1.75
-4 3 -2 3.09 0.97
-4 3 -2 0.49 1.12
4 -3 2 3.36 0.75
4 -3 2 1.33 1.51
4 -3 2 1.43 1.42
4 -3 2 5.34 1.85
4 -3 2 2.22 0.87
4 -3 2 1.06 6.62
4 -3 2 1.25 1.06
1 -4 -2 0.84 1.52
1 -4 -2 0.64 2.32
1 -4 -2 0.4 0.8
1 -4 -2 1.07 2.14
-1 4 2 0.38 1.57
-1 4 2 0.23 2.03
-1 4 2 0.74 0.84
-1 4 2 -0.12 2.48
-1 -3 2 1.19 0.58
-1 -3 2 1.45 1.14
-1 -3 2 1.31 1.16
1 3 -2 1.55 1.15
1 3 -2 1.18 0.95
-3 4 2 1.29 1.6
-3 4 2 0.39 2.76
-3 4 2 1.26 0.49
3 -4 -2 1.12 1.49
3 -4 -2 0.01 2.6
4 -1 2 5.97 1.53
4 -1 2 1.16 1.19
4 -1 2 2.29 0.38
-4 1 -2 1.02 0.74
-4 1 -2 3.83 1.32
-4 1 -2 1.76 1.24
-4 1 -2 2.48 0.37
3 1 -1 11.12 5.84
3 1 -1 8.89 1.03
3 1 -1 11.1 1.33
3 1 -1 6.23 1.71
3 1 -1 8.94 2.86
-3 -1 1 0.56 4
-3 -1 1 10.35 1.05
-3 -1 1 10.37 1.31
-3 -1 1 8.65 1.68
-3 -1 1 16.45 4.36
-4 3 -1 12.96 1.43
-4 3 -1 10.14 2.02
-4 3 -1 10.54 1.29
-4 3 -1 8.32 1.87
-4 3 -1 15.93 1.73
-4 3 -1 13.72 1.43
4 -3 1 12.23 2.05
4 -3 1 16.28 1.34
4 -3 1 11.12 1.48
4 -3 1 10.61 1.32
4 -3 1 11.71 1.26
1 -4 -1 11.89 2.31
1 -4 -1 12.99 1.31
-1 4 1 12.05 1.24
-1 -3 1 10.47 0.83
-1 -3 1 11.99 1.45
1 3 -1 15.66 2.91
1 3 -1 12.29 0.91
1 3 -1 12.37 1.48
-3 4 1 14.54 5.31
-3 4 1 11.84 2.83
-3 4 1 12.65 1.12
-3 4 1 22.83 17.81
3 -4 -1 13.68 4.11
3 -4 -1 10.39 2.71
3 -4 -1 12.42 1.1
3 -4 -1 24.78 17.44
4 -1 1 11.6 1.65
4 -1 1 12.83 1.57
4 -1 1 10.08 1.21
-4 1 -1 10.94 1.11
-4 1 -1 9.55 1.48
-4 1 -1 10.78 1.46
-4 1 -1 12.67 1.65
-4 1 -1 10.35 1.19
3 1 0 3.09 0.66
-3 -1 0 3 0.64
-4 3 0 4.32 1.03
-4 3 0 2.76 0.73
4 -3 0 1.93 6.41
4 -3 0 3.08 1.06
4 -3 0 2.85 0.67
1 -4 0 6.31 0.74
1 -4 0 4.26 0.86
-1 4 0 2.62 0.65
-1 4 0 3.86 0.84
1 3 0 2.81 1.6
-3 4 0 3.74 2.74
-3 4 0 5.26 0.67
-3 4 0 4.99 3.67
3 -4 0 3.57 2.75
3 -4 0 3.5 0.56
3 -4 0 4.61 3.62
4 -1 0 3.9 1.15
4 -1 0 4.01 1.46
4 -1 0 3.18 0.96
4 -1 0 2.35 1.11
-4 1 0 2.66 0.82
-4 1 0 3.17 1.16
-4 1 0 15.44 2.29
-4 1 0 2.69 0.94
-4 1 0 2.58 1.11
3 1 1 5.92 0.85
-3 -1 -1 10.61 1.16
-4 3 1 14.63 5.62
-4 3 1 7.16 4.7
4 -3 -1 22.01 5.51
4 -3 -1 12.07 3.6
4 -3 -1 12.91 0.82
1 -4 1 7.51 1.8
1 -4 1 10.24 1.98
-1 4 -1 6.99 1.82
-1 -3 -1 12.82 1.49
1 3 1 10.5 3.45
1 3 1 8.76 1.28
-3 4 -1 9.72 2.28
-3 4 -1 10.67 0.94
-3 4 -1 16.58 4.23
-3 4 -1 11.21 1.2
3 -4 1 9.95 2.97
3 -4 1 8.56 0.82
3 -4 1 19.55 4.36
4 -1 -1 58.41 11.07
4 -1 -1 12.34 2.14
4 -1 -1 20.57 1.95
4 -1 -1 11.66 1.7
-4 1 1 9.28 1.95
-4 1 1 15.94 1.67
-4 1 1 7.82 2.41
-4 1 1 14.87 1.83
-4 3 2 2.79 4.27
-4 3 2 1.42 1.95
-4 3 2 1.83 0.24
-4 3 2 2.95 4.09
4 -3 -2 2.68 4.62
4 -3 -2 2.23 7.56
4 -3 -2 2.43 0.29
1 -4 2 4.74 1.62
-1 4 -2 2.8 1.5
-3 4 -2 2.56 0.64
-3 4 -2 3.42 1.6
-3 4 -2 3.18 0.48
-3 4 -2 2.53 1.49
3 -4 2 2.76 0.68
3 -4 2 1.29 2.47
3 -4 2 1.95 0.43
3 -4 2 6.47 1.93
4 -1 -2 6.8 2.24
4 -1 -2 1.1 1.01
4 -1 -2 0.93 2.95
4 -1 -2 4.47 9.94
4 -1 -2 3 3.66
4 -1 -2 1.13 1.44
-4 1 2 2.22 2.13
-4 1 2 0.52 0.91
-4 1 2 1.67 2.59
-4 1 2 4.27 3.88
-4 1 2 0.75 1.4
-4 3 3 3.62 4.66
-4 3 3 2.01 2.55
-4 3 3 2.75 0.54
-4 3 3 3.19 0.52
-4 3 3 8.56 6.98
4 -3 -3 5.35 4.65
4 -3 -3 3.17 0.7
1 -4 3 6.42 1.65
-1 4 -3 3.28 1.54
-1 -3 -3 3.04 1.15
1 3 3 2.32 1.12
-3 4 -3 4.83 0.68
-3 4 -3 5.32 1.85
-3 4 -3 2.34 0.51
-3 4 -3 2.55 2.51
-3 4 -3 4.06 0.5
-3 4 -3 2.09 1.42
3 -4 3 3.07 0.6
3 -4 3 2.6 0.55
3 -4 3 3.09 2.59
3 -4 3 1.86 0.39
3 -4 3 3.2 1.43
4 -1 -3 7.28 4.33
4 -1 -3 2 2.22
4 -1 -3 1.66 1.1
4 -1 -3 1.17 2.83
4 -1 -3 2.7 3.8
4 -1 -3 3.16 1.72
-4 1 3 3.29 2.35
-4 1 3 1.43 1.06
-4 1 3 1.3 2.87
-4 1 3 2.91 3.96
-4 1 3 2.54 1.66
3 1 4 7.3 4.5
-3 -1 -4 8.49 4.6
-4 3 4 3.34 4.96
-4 3 4 1.14 3.65
-4 3 4 0.98 0.72
-4 3 4 4.25 0.63
-4 3 4 4.63 10.6
4 -3 -4 6.14 7.17
4 -3 -4 1.19 0.88
4 -3 -4 1.88 0.51
4 -3 -4 5.56 15.26
1 -4 4 0.58 1.75
-1 4 -4 0.27 1.63
-1 -3 -4 7.69 4.65
-1 -3 -4 1.59 1.19
1 3 4 9.32 4.78
1 3 4 1.65 1.17
-3 4 -4 0.84 1.63
-3 4 -4 0.73 0.61
-3 4 -4 1.75 2.73
-3 4 -4 1.36 0.34
-3 4 -4 0.52 0.81
-3 4 -4 0.56 1.74
3 -4 4 0.68 0.66
3 -4 4 0.94 2.83
3 -4 4 1.59 0.35
3 -4 4 1.89 0.71
3 -4 4 1.04 1.52
4 -1 -4 1.01 1.56
4 -1 -4 0.65 2.41
4 -1 -4 1.68 1.21
4 -1 -4 0.69 2.9
4 -1 -4 1.03 3.5
4 -1 -4 1.54 1.85
-4 1 4 0.98 1.54
-4 1 4 1.52 2.49
-4 1 4 1.8 1.17
-4 1 4 0.81 2.8
-4 1 4 1.23 3.37
-4 1 4 1.91 1.85
3 1 5 5.6 3.08
-3 -1 -5 5.54 3.33
-3 -1 -5 6.08 1.61
-4 3 5 3.4 0.6
-4 3 5 5.38 5.76
-4 3 5 9.56 3.86
-4 3 5 5.83 0.98
-4 3 5 5.16 1.07
-4 3 5 6.62 0.79
4 -3 -5 3.65 4.92
4 -3 -5 8.09 1.19
4 -3 -5 5.29 1.24
4 -3 -5 4.98 0.7
-1 4 -5 37.89 244.51
-1 -3 -5 4.11 3.74
-1 -3 -5 6.35 1.42
1 3 5 4.23 3.51
1 3 5 6.71 1.49
-3 4 -5 6.17 2.13
-3 4 -5 7.11 4.39
-3 4 -5 4.65 1.37
-3 4 -5 5.62 3.38
-3 4 -5 6.65 0.58
-3 4 -5 4.63 0.99
-3 4 -5 6.14 2.51
3 -4 5 5.22 6.88
3 -4 5 4.79 2.04
3 -4 5 7.35 3.84
3 -4 5 4.83 0.48
3 -4 5 4.02 0.9
3 -4 5 5.63 2.25
4 -1 -5 7.55 3.08
4 -1 -5 8.04 1.62
4 -1 -5 5.19 4.34
4 -1 -5 6.21 1.3
4 -1 -5 5.2 5.15
-4 1 5 2.63 1.55
-4 1 5 5.83 3.09
-4 1 5 7.95 1.63
-4 1 5 3.37 4.46
-4 1 5 4.4 7
-4 1 5 6.57 2.31
3 1 6 1.84 2.84
-3 -1 -6 1.47 2.83
-3 -1 -6 2.29 1.51
-4 3 6 2.69 4.65
-4 3 6 3.04 1.04
-4 3 6 1.46 1.07
-4 3 6 1.77 0.54
4 -3 -6 2.58 1.18
4 -3 -6 1.49 1.26
4 -3 -6 1.22 0.53
1 -4 6 2.22 3.64
-1 4 -6 2.3 3.76
-1 -3 -6 0.83 2.82
-1 -3 -6 2.04 1.31
1 3 6 1.24 3.07
1 3 6 1.76 1.32
-3 4 -6 4.16 3.89
-3 4 -6 0.66 2.73
-3 4 -6 1.11 4
-3 4 -6 2.7 0.31
-3 4 -6 2.02 1.08
-3 4 -6 1.19 2.96
3 -4 6 3.28 3.59
3 -4 6 3.63 5.11
3 -4 6 1.17 0.28
3 -4 6 1.78 0.86
3 -4 6 2.37 2.46
4 -1 -6 2.13 3.42
4 -1 -6 1.57 1.42
4 -1 -6 0.65 7.77
4 -1 -6 2.71 1.32
4 -1 -6 2.58 13.55
-4 1 6 1.28 3.28
-4 1 6 1.06 10.36
-4 1 6 2.17 1.25
-4 1 6 2.42 11.8
-4 1 6 1.33 2.28
3 1 7 1.96 3.08
3 1 7 2.53 1.48
-3 -1 -7 2.72 3.36
-3 -1 -7 1.81 1.6
-4 3 7 4.75 8.23
-4 3 7 1.47 1.51
-4 3 7 2.17 1.21
-4 3 7 1.9 0.56
4 -3 -7 2.77 1.42
4 -3 -7 1.49 0.52
1 -4 7 2.43 2.45
1 -4 7 2.14 3.77
-1 4 -7 1.57 4.23
-1 -3 -7 2.25 3.18
-1 -3 -7 1.81 1.47
1 3 7 2.38 3.24
1 3 7 2.15 1.46
-3 4 -7 1.53 3.36
-3 4 -7 1.25 5.53
-3 4 -7 1.85 1.13
-3 4 -7 0.73 0.99
-3 4 -7 3.56 3.57
3 -4 7 1.73 3.57
3 -4 7 2.5 6.74
3 -4 7 1.21 0.2
3 -4 7 1.3 1
3 -4 7 3.05 3.11
4 -1 -7 2.32 3.83
4 -1 -7 0.88 1.46
4 -1 -7 2.9 24.01
4 -1 -7 1.48 1.35
-4 1 7 2.45 3.64
-4 1 7 15.66 25.41
-4 1 7 1.67 1.26
-4 1 7 2.02 2.63
3 1 8 0.19 2.9
3 1 8 0.33 0.78
3 1 8 0.78 1.43
-3 -1 -8 0.56 3.11
-3 -1 -8 4.71 22.58
-3 -1 -8 0.22 0.76
-3 -1 -8 0.53 1.44
-4 3 8 2.18 1.54
-4 3 8 -1.19 24.38
-4 3 8 0.69 1.28
-4 3 8 0.52 0.49
4 -3 -8 0.6 1.89
4 -3 -8 0.5 1.45
4 -3 -8 0.38 0.47
1 -4 8 0.42 0.64
1 -4 8 0.12 3.69
-1 4 -8 0.5 1.02
-1 4 -8 0.45 3.52
-1 -3 -8 0.21 3.29
-1 -3 -8 0.38 1.53
1 3 8 0.06 3.1
-3 4 -8 0.46 2.89
-3 4 -8 -0.2 7.55
-3 4 -8 0.75 1.19
-3 4 -8 0.27 1.03
-3 4 -8 1.04 4.35
3 -4 8 0.13 3.09
3 -4 8 1.42 9.57
3 -4 8 0.96 1.17
3 -4 8 0.25 1.02
3 -4 8 0.5 3.76
4 -1 -8 0.93 3.75
4 -1 -8 0.44 1.52
4 -1 -8 -3.83 99.67
4 -1 -8 0.15 1.79
4 -1 -8 0.43 2.76
-4 1 8 0.61 4.15
-4 1 8 0.36 1.73
-4 1 8 0.74 2.89
3 1 9 0.36 2.99
3 1 9 5.58 25.13
3 1 9 0.81 0.89
3 1 9 0.86 1.68
-3 -1 -9 0.71 3.3
-3 -1 -9 2.62 13.97
-3 -1 -9 0.53 0.84
-3 -1 -9 1.13 1.56
-4 3 9 0.56 1.3
-4 3 9 34.27 60.54
-4 3 9 1.41 1.42
-4 3 9 0.62 0.48
4 -3 -9 0.52 1.47
4 -3 -9 1.29 1.55
4 -3 -9 0.68 0.47
1 -4 9 1.16 1.79
1 -4 9 1.03 3.17
-1 4 -9 0.15 0.37
-1 4 -9 1.22 3.12
-1 -3 -9 1.62 3.09
-1 -3 -9 0.84 1.73
1 3 9 0.95 3.4
-3 4 -9 0.23 0.08
-3 4 -9 0.54 2.85
-3 4 -9 1.56 10.86
-3 4 -9 0.12 1.14
-3 4 -9 0.34 0.99
-3 4 -9 2.77 5.27
3 -4 9 2.16 2.9
3 -4 9 -1.06 12.72
3 -4 9 0.53 1.23
3 -4 9 0.52 1.12
3 -4 9 2.67 5.11
4 -1 -9 -0.65 3.55
4 -1 -9 0.63 1.59
4 -1 -9 1.54 3.03
-4 1 9 1.68 4.82
-4 1 9 1.66 3.27
3 1 10 0.1 3.3
3 1 10 4.57 15.36
3 1 10 0.73 1.11
3 1 10 0.17 1.79
3 1 10 2.02 12.5
-3 -1 -10 0.43 3.22
-3 -1 -10 0.84 11.54
-3 -1 -10 0.55 0.87
-3 -1 -10 0.43 1.71
-4 3 10 0.56 1.36
-4 3 10 0.38 1.47
-4 3 10 0.22 0.45
4 -3 -10 1.03 1.34
4 -3 -10 0.18 1.56
4 -3 -10 0.44 0.45
4 -3 -10 1.6 4.96
1 -4 10 0.24 0.53
1 -4 10 0.09 2.82
-1 4 -10 0.55 2.69
-1 4 -10 0.31 3.04
-1 -3 -10 0.7 3.23
-1 -3 -10 -0.21 1.73
1 3 10 0.28 3.36
1 3 10 2.66 37.57
-3 4 -10 -0.05 3.41
-3 4 -10 1.07 15.72
-3 4 -10 -0.1 0.97
-3 4 -10 0.87 5.61
3 -4 10 -0.22 2.97
3 -4 10 -1.74 14.95
3 -4 10 0.17 1.27
3 -4 10 0.08 1.18
3 -4 10 -0.01 6.17
4 -1 -10 0.65 1.59
4 -1 -10 0.46 3.28
-4 1 10 0.25 5.13
-4 1 10 0.45 1.55
-4 1 10 0.35 3.54
3 1 11 0 3.55
3 1 11 1.15 13.82
3 1 11 0.42 1.23
3 1 11 0.37 1.79
3 1 11 4.18 27.23
3 1 11 0.37 6.94
-3 -1 -11 0.65 3.47
-3 -1 -11 2.6 13.81
-3 -1 -11 0.27 1.08
-3 -1 -11 0.44 1.85
-3 -1 -11 3.17 14.51
-4 3 11 1.07 1.5
-4 3 11 0.62 1.58
-4 3 11 0.42 0.44
4 -3 -11 0.72 1.42
4 -3 -11 0.71 1.62
4 -3 -11 0.94 0.43
4 -3 -11 1.26 4.71
1 -4 11 0.55 2.66
-1 4 -11 0.07 0.48
-1 4 -11 0.1 3.19
-1 -3 -11 -2.31 10.63
-1 -3 -11 0.43 3.31
-1 -3 -11 0.46 1.97
1 3 11 0.18 3.84
1 3 11 4.45 20.92
1 3 11 1.58 1.86
1 3 11 -0.16 2.03
-3 4 -11 -0.16 4.1
-3 4 -11 -1.73 21.7
-3 4 -11 0.28 0.93
-3 4 -11 1.65 6.62
3 -4 11 0.58 3.32
3 -4 11 1.94 16.34
3 -4 11 0.32 1.3
3 -4 11 -0.12 1.26
3 -4 11 1.41 7.96
4 -1 -11 0.55 7.19
4 -1 -11 0.79 1.74
4 -1 -11 0.68 1.18
4 -1 -11 0.64 0.33
4 -1 -11 0.69 3.6
-4 1 11 0.68 5.22
-4 1 11 0.7 1.46
-4 1 11 0.57 3.95
3 2 -10 0.03 0.45
3 2 -10 0.69 4.41
-3 -2 10 0.03 3.17
-5 3 -10 -0.02 3.15
-5 3 -10 0.28 2.5
-5 3 -10 0.28 6.88
-5 3 -10 0.12 1.5
-5 3 -10 0.22 7.01
-5 3 -10 0.09 2.63
5 -3 10 0.23 3.16
5 -3 10 0.07 3.03
5 -3 10 0.93 8.17
5 -3 10 0.24 1.54
5 -3 10 0.04 1.24
5 -3 10 0.42 7.98
5 -3 10 0.29 1.97
2 -5 -10 0.89 3.39
2 -5 -10 1.93 12.12
2 -5 -10 -0.01 13.21
2 -5 -10 0.07 2.43
2 -5 -10 -0.04 2.01
-2 5 10 0.77 3.56
-2 5 10 0.88 14.87
-2 5 10 0.1 1.93
-2 5 10 0.18 1.92
-2 -3 10 0.09 0.78
-2 -3 10 0.23 2.8
2 3 -10 0.23 1.24
2 3 -10 -0.01 2.92
-3 5 10 0.02 2.57
-3 5 10 -0.3 12.7
-3 5 10 1.42 106.2
-3 5 10 0.44 0.48
-3 5 10 0.37 1.72
-3 5 10 0.56 6.36
3 -5 -10 0.93 3.02
3 -5 -10 -3.58 13.74
3 -5 -10 0.08 71.25
3 -5 -10 0.12 0.67
3 -5 -10 0.17 1.34
3 -5 -10 -0.39 5.04
5 -2 10 -0.08 13.16
5 -2 10 0.53 2.92
5 -2 10 -2.38 14.22
5 -2 10 0.22 1.53
5 -2 10 0.09 1.4
5 -2 10 1.73 6.35
5 -2 10 1.32 6.53
5 -2 10 0.59 3.18
-5 2 -10 -0.5 23.4
-5 2 -10 0.68 3.44
-5 2 -10 2.52 12.13
-5 2 -10 0.19 1.61
-5 2 -10 0.26 1.41
-5 2 -10 0.68 9.22
-5 2 -10 -0.3 9.68
-5 2 -10 0.97 10.43
3 2 -9 1.12 1.18
3 2 -9 0.58 3.56
-3 -2 9 0.48 0.66
-3 -2 9 2.74 3.07
-5 3 -9 0.48 2.93
-5 3 -9 0.96 2.47
-5 3 -9 2.83 6.3
-5 3 -9 0.93 1.44
-5 3 -9 3.3 5.77
-5 3 -9 0.37 2.81
5 -3 9 1.55 3.38
5 -3 9 0.2 2.58
5 -3 9 2.58 7.25
5 -3 9 0.67 1.35
5 -3 9 2.29 1.27
5 -3 9 2.41 6.26
5 -3 9 0.97 2.14
2 -5 -9 1.7 3.11
2 -5 -9 2.86 12.88
2 -5 -9 7.35 60.55
2 -5 -9 2.39 6.7
2 -5 -9 3.89 2.33
2 -5 -9 1.22 1.89
-2 5 9 1.57 3.43
-2 5 9 2.19 23.32
-2 5 9 4.24 2.33
-2 5 9 1.17 2.14
-2 -3 9 1.01 1.31
-2 -3 9 0.85 3.18
2 3 -9 2.25 3.05
2 3 -9 0.79 3.06
-3 5 9 1.25 2.95
-3 5 9 2.6 10.87
-3 5 9 7.86 59.33
-3 5 9 2.07 0.59
-3 5 9 1.9 1.92
-3 5 9 2.82 5.35
3 -5 -9 1.47 3.44
3 -5 -9 0.62 10.85
3 -5 -9 1.3 28.01
3 -5 -9 0.91 0.75
3 -5 -9 1.35 1.48
3 -5 -9 1.31 4.69
5 -2 9 -0.36 9.7
5 -2 9 0.97 3.1
5 -2 9 3.39 11.72
5 -2 9 1.05 1.56
5 -2 9 0.82 1.45
5 -2 9 4.57 7.01
5 -2 9 1.26 7.28
5 -2 9 3.29 2.68
-5 2 -9 -0.05 17.73
-5 2 -9 1.01 3.3
-5 2 -9 5.2 11.1
-5 2 -9 1.51 1.71
-5 2 -9 1.71 11.27
-5 2 -9 -0.09 8.24
3 2 -8 0.69 1.05
3 2 -8 0.27 3.06
3 2 -8 0.26 2.01
-3 -2 8 0.32 1.19
-3 -2 8 -0.03 3
-3 -2 8 0.25 2.03
-5 3 -8 1.52 1.45
-5 3 -8 0.1 2.88
-5 3 -8 -0.18 2.43
-5 3 -8 0.16 5.53
-5 3 -8 0.76 1.52
-5 3 -8 0.54 5.54
-5 3 -8 0.14 2.87
5 -3 8 0.37 3.4
5 -3 8 0.02 2.38
5 -3 8 1.45 6.53
5 -3 8 0.19 1.34
5 -3 8 0.98 1.2
5 -3 8 1.26 5.26
5 -3 8 0.32 2.24
2 -5 -8 -0.09 2.95
2 -5 -8 -0.09 21.42
2 -5 -8 -0 28.22
2 -5 -8 -0.14 4.19
2 -5 -8 1.1 2.06
2 -5 -8 0.66 2.07
-2 5 8 0.43 3.1
-2 5 8 5 46.71
-2 5 8 0.66 6.82
-2 5 8 1 2.19
-2 5 8 0.81 2.28
-2 -3 8 0.49 2.81
-2 -3 8 0.41 3.7
2 3 -8 1.11 1.56
2 3 -8 0.29 3.42
-3 5 8 1.07 3.11
-3 5 8 -0.14 8.9
-3 5 8 -1.56 16
-3 5 8 0.34 0.56
-3 5 8 0.53 2.02
-3 5 8 1.09 3.98
3 -5 -8 1.27 3.17
3 -5 -8 0.44 8.57
3 -5 -8 0.36 10.68
3 -5 -8 0.12 0.73
3 -5 -8 0.1 1.44
3 -5 -8 -0.03 4.01
5 -2 8 0.49 7.18
5 -2 8 0.38 3.09
5 -2 8 2.7 9.25
5 -2 8 0.1 1.59
5 -2 8 1 1.53
5 -2 8 -0.45 9.67
5 -2 8 1.46 7.35
-5 2 -8 1.43 9.94
-5 2 -8 -0.08 3.14
-5 2 -8 1.32 9.44
-5 2 -8 0.29 1.68
-5 2 -8 -1.86 15.52
-5 2 -8 0.13 6.72
3 2 -7 5.7 2.27
3 2 -7 1.38 3.21
3 2 -7 2.35 1.78
3 2 -7 4.67 6.97
-3 -2 7 3.16 1.5
-3 -2 7 2.74 3.33
-3 -2 7 1.73 3.31
-3 -2 7 1.52 1.56
-3 -2 7 1.78 9.47
-5 3 -7 1.93 0.75
-5 3 -7 0.49 2.97
-5 3 -7 1.22 2.53
-5 3 -7 5.59 5.21
-5 3 -7 1.93 1.58
-5 3 -7 3.59 5.93
-5 3 -7 0.92 3
5 -3 7 3.47 1.21
5 -3 7 1.51 3.36
5 -3 7 2.23 2.38
5 -3 7 7.04 6.12
5 -3 7 2.66 1.56
5 -3 7 3.59 1.36
5 -3 7 2.17 5.05
5 -3 7 1.66 2.38
2 -5 -7 1.47 2.87
2 -5 -7 3.87 10.54
2 -5 -7 2.86 3.17
2 -5 -7 3.91 2.07
2 -5 -7 1.98 2.27
-2 5 7 2.87 2.98
-2 5 7 2.3 19.96
-2 5 7 1.25 3.58
-2 5 7 2.41 2.03
-2 5 7 1.47 1.85
-2 -3 7 3.11 1.17
-2 -3 7 1.09 4.01
-2 -3 7 1.37 2.06
2 3 -7 1.71 0.72
2 3 -7 1.85 4.03
2 3 -7 1.42 5.52
-3 5 7 2.35 3.04
-3 5 7 4.14 10.19
-3 5 7 0.96 7.29
-3 5 7 1.73 0.62
-3 5 7 2.09 2.05
-3 5 7 4.14 3.2
3 -5 -7 1.91 2.87
3 -5 -7 3.55 7.78
3 -5 -7 2.28 5.9
3 -5 -7 2.42 0.82
3 -5 -7 1.96 1.55
3 -5 -7 2.7 3.39
5 -2 7 1.16 6.71
5 -2 7 1.82 2.85
5 -2 7 5.18 7.32
5 -2 7 2.95 1.78
5 -2 7 5.3 1.97
5 -2 7 12.49 14.15
5 -2 7 3.89 5.97
-5 2 -7 0.99 7.4
-5 2 -7 2.01 2.88
-5 2 -7 7.79 7.85
-5 2 -7 0.89 1.76
-5 2 -7 0.56 5.94
3 2 -6 1.9 1.89
3 2 -6 1.12 3.82
3 2 -6 1.07 1.4
3 2 -6 1.59 1.78
-3 -2 6 0.94 2.22
-3 -2 6 1.01 3.03
-3 -2 6 0.35 3.74
-3 -2 6 0.74 1.43
-3 -2 6 0.77 2.08
-5 3 -6 2.84 1.13
-5 3 -6 0.2 2.98
-5 3 -6 1.43 2.62
-5 3 -6 4.59 5
-5 3 -6 0.33 1.16
-5 3 -6 1.2 1.55
-5 3 -6 1.01 6.81
-5 3 -6 1.44 3.21
5 -3 6 -1.34 11.15
5 -3 6 1.24 0.61
5 -3 6 0.71 2.89
5 -3 6 1.47 2.38
5 -3 6 3.57 5.82
5 -3 6 0.89 1.48
5 -3 6 0.85 1.38
5 -3 6 3.17 5.86
5 -3 6 1.58 2.63
2 -5 -6 1.28 2.85
2 -5 -6 3.1 5.45
2 -5 -6 0.67 3.27
2 -5 -6 2.19 2.06
2 -5 -6 0.69 1.45
-2 5 6 2.16 3.15
-2 5 6 1.67 6.75
-2 5 6 0.03 3.21
-2 5 6 2.91 1.87
-2 -3 6 1.52 0.97
-2 -3 6 0.23 3.79
-2 -3 6 0.74 1.53
-2 -3 6 0.01 6.56
2 3 -6 2.28 1.12
2 3 -6 0.81 3.88
2 3 -6 1.47 1.79
2 3 -6 0.76 2.09
-3 5 6 1.18 2.65
-3 5 6 1.22 4.67
-3 5 6 1.02 0.64
-3 5 6 0.87 1.68
-3 5 6 1.31 2.4
3 -5 -6 0.73 2.49
3 -5 -6 0.55 12.36
3 -5 -6 1.48 4.35
3 -5 -6 3.8 7.4
3 -5 -6 1.05 0.73
3 -5 -6 1.75 1.49
3 -5 -6 1.84 2.78
5 -2 6 0.35 8.02
5 -2 6 1.35 2.46
5 -2 6 3.95 7.45
5 -2 6 3.56 1.43
5 -2 6 0.53 3.21
5 -2 6 3.48 5.25
-5 2 -6 0.98 6.39
-5 2 -6 1.66 1.42
-5 2 -6 2.15 2.65
-5 2 -6 1.56 6.19
3 2 -5 2.12 1.03
3 2 -5 1.89 3.94
3 2 -5 3.67 1.36
3 2 -5 7.16 2.63
-3 -2 5 1.67 1.28
-3 -2 5 0.66 3.89
-3 -2 5 2.4 1.24
-3 -2 5 6.52 2.48
-5 3 -5 1.1 0.88
-5 3 -5 3.72 1.88
-5 3 -5 1.91 2.4
-5 3 -5 4.51 2.58
-5 3 -5 4.33 4.94
-5 3 -5 3.14 1.65
-5 3 -5 3.07 10.88
-5 3 -5 2.84 3.43
5 -3 5 1.42 8.17
5 -3 5 1.61 1.35
5 -3 5 5.92 4.31
5 -3 5 3.93 2.25
5 -3 5 4.28 2.53
5 -3 5 3.16 5.57
5 -3 5 4.95 1.71
5 -3 5 5.27 7.29
5 -3 5 3.02 2.78
2 -5 -5 3.27 2.68
2 -5 -5 5.73 3.87
2 -5 -5 4.27 2.61
2 -5 -5 3.93 2.03
-2 5 5 1.72 5.04
-2 5 5 3.07 2.74
-2 5 5 4.48 4.03
-2 5 5 3.75 3.15
-2 5 5 4.77 2.06
-2 -3 5 2.5 1.24
-2 -3 5 2.78 5.46
-2 -3 5 5.13 1.94
2 3 -5 2.52 1.3
2 3 -5 4.73 4
2 3 -5 3.38 1.44
2 3 -5 8.3 2.24
-3 5 5 0.62 2.12
-3 5 5 3.26 2.52
-3 5 5 4.76 5.05
-3 5 5 2.68 4.66
-3 5 5 2.94 0.72
-3 5 5 4.09 1.77
-3 5 5 4.6 1.9
3 -5 -5 1.93 2.99
3 -5 -5 4.18 2.55
3 -5 -5 6.91 5.38
3 -5 -5 2.72 3.95
3 -5 -5 4.73 0.92
3 -5 -5 5.74 1.58
3 -5 -5 5.29 2.35
5 -2 5 1.55 11.76
5 -2 5 1.21 1.01
5 -2 5 4.89 2.6
-5 2 -5 0.63 8.04
-5 2 -5 1.99 0.99
-5 2 -5 3.9 2.72
-5 2 -5 1.78 8.62
3 2 -4 2.84 1.39
3 2 -4 2.44 3.48
3 2 -4 2.71 2.61
-3 -2 4 4.43 2.09
-3 -2 4 4.05 1.38
-3 -2 4 0.54 3.82
-3 -2 4 3.01 2.72
-5 3 -4 1.97 7.05
-5 3 -4 4.49 0.85
-5 3 -4 7.65 3.68
-5 3 -4 3.91 1.73
-5 3 -4 7.71 2.26
-5 3 -4 3.42 2.13
-5 3 -4 3.15 4.57
-5 3 -4 3.51 1.61
-5 3 -4 3.62 3.53
5 -3 4 1.77 7.29
5 -3 4 3.03 0.76
5 -3 4 8.85 3.57
5 -3 4 5.76 1.82
5 -3 4 5 2.42
5 -3 4 3.62 2.15
5 -3 4 3.47 4.36
5 -3 4 1.92 1.6
5 -3 4 4.7 3.07
2 -5 -4 3.17 2.59
2 -5 -4 0.6 3.44
2 -5 -4 4.75 4.3
2 -5 -4 3.71 2.39
2 -5 -4 5.11 1.87
-2 5 4 1.73 2.33
-2 5 4 4.23 3.04
-2 5 4 6.63 4.47
-2 5 4 2.84 2.37
-2 5 4 5.12 1.95
-2 -3 4 0.31 1.37
-2 -3 4 5.93 2.37
2 3 -4 2.79 1.34
2 3 -4 3.11 2.28
-3 5 4 2.57 2.79
-3 5 4 5.27 2.57
-3 5 4 5.21 3.66
-3 5 4 2.68 3.18
-3 5 4 3.16 0.72
-3 5 4 4.06 1.66
-3 5 4 2.84 1.34
3 -5 -4 3.36 2.47
3 -5 -4 2.94 2.4
3 -5 -4 3.14 3.01
3 -5 -4 3.62 3.02
3 -5 -4 4.01 1.44
3 -5 -4 3.51 1.7
5 -2 4 0.72 8.51
5 -2 4 3.34 1.06
5 -2 4 6.5 3.56
5 -2 4 4.03 2.36
-5 2 -4 1.52 10.86
-5 2 -4 2.73 0.97
-5 2 -4 4.05 1.63
-5 2 -4 2.67 2.31
3 2 -3 21.55 4.27
3 2 -3 15.78 1.84
3 2 -3 13.81 2.93
3 2 -3 12.45 19.4
-3 -2 3 21.19 4.14
-3 -2 3 17.94 2.02
-3 -2 3 15.12 3.31
-5 3 -3 12.34 7.55
-5 3 -3 13.72 1.28
-5 3 -3 13.4 2.15
-5 3 -3 14.79 2.73
-5 3 -3 14.15 2.45
-5 3 -3 13.35 3.91
-5 3 -3 16.45 2.29
-5 3 -3 7.33 3.19
5 -3 3 13.99 1.28
5 -3 3 19.06 2.37
5 -3 3 7.03 4.21
5 -3 3 14.82 2.39
5 -3 3 16.11 4.74
5 -3 3 21.93 2.44
5 -3 3 13.07 3.26
2 -5 -3 9.08 2.75
2 -5 -3 12.42 3.67
2 -5 -3 19.32 3.24
2 -5 -3 13.27 4.53
2 -5 -3 18.99 3.59
-2 5 3 15.3 3.32
-2 5 3 10.97 4.39
-2 5 3 12.9 2.84
-2 5 3 8.7 6.14
-2 5 3 15.94 3.07
-2 5 3 18.14 2.69
-3 5 3 11.24 2.56
-3 5 3 24.88 4.71
-3 5 3 12.19 3.37
-3 5 3 13.82 1.33
-3 5 3 17.87 2
-3 5 3 12.67 1.54
3 -5 -3 8.68 2.72
3 -5 -3 27.58 5.93
3 -5 -3 15.13 3.48
3 -5 -3 15.98 1.78
3 -5 -3 13.86 1.58
5 -2 3 14.09 1.34
5 -2 3 15.45 2.04
5 -2 3 14.32 1.96
5 -2 3 13.03 1.63
5 -2 3 17.74 3.65
-5 2 -3 12.84 8.71
-5 2 -3 14.44 1.37
-5 2 -3 12.23 1.86
-5 2 -3 10.98 1.82
-5 2 -3 18.04 4.1
3 2 -2 5.19 2.2
3 2 -2 7.87 1.83
3 2 -2 2.94 2.36
3 2 -2 1.24 2.7
-3 -2 2 4.5 2.25
-3 -2 2 3.8 1.42
-3 -2 2 3.16 2.59
-3 -2 2 0.5 2.79
-5 3 -2 4.83 6.61
-5 3 -2 3.59 0.86
-5 3 -2 3.51 1.59
-5 3 -2 5.57 2.38
-5 3 -2 9.96 9.64
5 -3 2 3.37 0.84
5 -3 2 2.72 1.57
5 -3 2 2.7 1.79
5 -3 2 4.98 2.46
5 -3 2 3.17 2.48
2 -5 -2 2.33 1.73
2 -5 -2 3.08 3.75
-2 5 2 2.37 2.47
-2 5 2 4.22 3.45
-2 -3 2 8.11 3.41
-2 -3 2 2.76 0.65
-2 -3 2 1.23 1.04
2 3 -2 4.65 3.23
2 3 -2 1.33 0.64
2 3 -2 1.02 1.14
-3 5 2 9.88 3.01
-3 5 2 1.25 3.26
-3 5 2 3.59 0.72
-3 5 2 3.02 1.2
3 -5 -2 2.01 3.19
3 -5 -2 2.59 0.71
3 -5 -2 3.59 1.18
3 -5 -2 2.13 0.89
5 -2 2 2.73 0.76
5 -2 2 3.36 1.15
5 -2 2 4.07 1.56
5 -2 2 3.81 0.79
-5 2 -2 3.01 8.92
-5 2 -2 2.7 0.75
-5 2 -2 3.95 1.25
-5 2 -2 2.14 1.53
3 2 -1 6.71 3.84
3 2 -1 5.04 0.82
3 2 -1 6.78 2.31
3 2 -1 3.33 1.93
3 2 -1 12.49 3.55
-3 -2 1 9.62 4.7
-3 -2 1 6.35 0.85
-3 -2 1 9.62 2.72
-3 -2 1 5.5 1.94
-3 -2 1 6.3 3.28
-5 3 -1 5.91 6.8
-5 3 -1 10.09 1.28
-5 3 -1 4.92 2.03
5 -3 1 8.2 6.3
5 -3 1 8.8 1.3
5 -3 1 9.58 2.19
2 -5 -1 6.34 1.08
2 -5 -1 7.6 1.01
2 -5 -1 5.71 2.12
2 -5 -1 13.74 4.65
-2 5 1 6.22 1.15
-2 5 1 6.16 1.05
-2 5 1 5.46 5.05
-2 5 1 8.22 4.29
-2 -3 1 6.72 2.2
-2 -3 1 6.66 0.72
-2 -3 1 4.65 1.11
2 3 -1 9.39 2.43
2 3 -1 5.93 0.67
2 3 -1 7.86 1.18
-3 5 1 31.62 7.86
-3 5 1 5.87 3.09
-3 5 1 5.68 0.81
-3 5 1 9.49 1.27
3 -5 -1 9.35 4.87
3 -5 -1 5.49 2.89
3 -5 -1 8.43 1
3 -5 -1 6.7 1.23
5 -2 1 5.36 1
5 -2 1 44.55 8.52
5 -2 1 6.37 1.7
-5 2 -1 6.55 1.03
-5 2 -1 61.97 9.93
-5 2 -1 8.52 1.88
3 2 0 5.62 0.77
3 2 0 2.1 2.1
-3 -2 0 2.21 0.65
-3 -2 0 1.53 2.31
-5 3 0 1.45 5.59
5 -3 0 1.13 6.12
2 -5 0 2.85 0.72
2 -5 0 -0.09 4.47
-2 5 0 0.95 0.66
-2 5 0 -0.02 4.41
2 3 0 3.33 3.01
-3 5 0 2.5 2.64
-3 5 0 0.55 0.52
-3 5 0 9.18 13.41
-3 5 0 2.91 0.98
3 -5 0 2.59 2.57
3 -5 0 0.34 0.53
3 -5 0 16.56 14.74
3 -5 0 1.46 1
3 2 1 9.43 2.26
-3 -2 -1 8.7 2.16
-5 3 1 15.31 9.92
-5 3 1 6.29 4.31
5 -3 -1 7.08 9.9
2 -5 1 8.63 2.6
2 -5 1 13.69 1.11
2 -5 1 14.31 5.07
-2 5 -1 10.83 3.3
-2 5 -1 6.53 0.81
-2 5 -1 9.74 4.9
2 3 1 11.26 7.9
-3 5 -1 9.53 2.88
-3 5 -1 10.69 1.02
-3 5 -1 9.8 3.2
-3 5 -1 10.07 1.27
3 -5 1 8.62 2.9
3 -5 1 10.71 1.05
3 -5 1 13.47 3.26
3 -5 1 9.57 1.25
3 2 2 3.12 1.73
-3 -2 -2 3.52 1.9
-5 3 2 3.83 6.77
-5 3 2 2.47 2.61
-5 3 2 4.94 3.95
5 -3 -2 3.79 5.73
5 -3 -2 4.1 3.2
2 -5 2 3.54 1.72
2 -5 2 3.32 4.64
2 -5 2 5.55 2.28
-2 5 -2 3.33 1.83
-2 5 -2 6.09 3.46
-3 5 -2 5.71 2.04
-3 5 -2 2.85 0.55
-3 5 -2 4.39 2.77
-3 5 -2 1.15 7.47
3 -5 2 2 3.2
3 -5 2 3.26 0.59
3 -5 2 3.7 2.67
3 -5 2 9.73 3.17
5 -2 -2 4.62 2.07
5 -2 -2 2.51 2.87
5 -2 -2 3.84 3.98
5 -2 -2 2.76 1.84
-5 2 2 3.01 1.83
-5 2 2 2.04 2.95
-5 2 2 1.83 2.5
-5 2 2 4.11 4.12
-5 2 2 3.61 2.31
3 2 3 9.05 1.88
-5 3 3 24.56 8.75
-5 3 3 12.04 4.74
-5 3 3 14.01 4.35
5 -3 -3 11.05 5.7
5 -3 -3 12.51 4.1
2 -5 3 13.32 0.99
2 -5 3 13.02 2.25
2 -5 3 11.64 4.32
-2 5 -3 11.7 0.87
-2 5 -3 10.55 2.16
-2 5 -3 14.23 2.37
-3 5 -3 13.49 1.08
-3 5 -3 11.76 2.29
-3 5 -3 12.72 1.06
-3 5 -3 14.9 4.5
3 -5 3 14.65 1.18
3 -5 3 15.68 4.64
3 -5 3 13.83 1.15
3 -5 3 15.95 2.92
5 -2 -3 14.86 2.1
5 -2 -3 6.78 3.47
5 -2 -3 19.3 4.94
5 -2 -3 12.03 2.27
-5 2 3 15.45 2.04
-5 2 3 10.6 3.14
-5 2 3 17.66 4.8
-5 2 3 14.67 2.52
3 2 4 0.43 0.92
-3 -2 -4 0.69 0.94
-5 3 4 1.04 3
-5 3 4 2.07 4.01
5 -3 -4 1.09 2.86
5 -3 -4 1.9 3.59
2 -5 4 3.29 1.73
2 -5 4 -1.26 3.72
-2 5 -4 2.04 1.69
-2 5 -4 1.59 4.53
-2 -3 -4 1.66 1.39
2 3 4 0.93 1.42
-3 5 -4 1.5 0.4
-3 5 -4 1.52 1.72
-3 5 -4 1.2 4.79
-3 5 -4 2.14 0.45
-3 5 -4 2.16 2.97
3 -5 4 2.5 0.51
3 -5 4 1.76 5.13
3 -5 4 0.92 0.41
3 -5 4 1.77 2.27
5 -2 -4 3.68 1.39
5 -2 -4 1.27 3.56
5 -2 -4 1.91 3.23
5 -2 -4 2.54 2.03
-5 2 4 3.7 1.4
-5 2 4 1.31 3.95
-5 2 4 2.16 3.23
-5 2 4 2.75 2.05
-3 -2 -5 5.42 5.73
-3 -2 -5 2.02 1.46
-5 3 5 2.22 5.52
-5 3 5 3 15.97
5 -3 -5 6.55 1.41
5 -3 -5 1.69 5.82
5 -3 -5 4.47 9.92
2 -5 5 0.84 1.85
-2 5 -5 2.57 1.84
-2 5 -5 1.89 4.27
-2 -3 -5 5.09 5.7
-2 -3 -5 3.45 1.72
2 3 5 2.61 1.56
-3 5 -5 1.08 1.76
-3 5 -5 2.92 5.93
-3 5 -5 1.18 0.38
-3 5 -5 3.11 2.85
3 -5 5 1.18 6.56
3 -5 5 2.14 0.42
3 -5 5 0.37 2.23
5 -2 -5 1.75 1.88
5 -2 -5 5.68 1.58
5 -2 -5 1.88 5.21
5 -2 -5 2.35 3.05
5 -2 -5 4.1 2.35
-5 2 5 2.42 2.12
-5 2 5 5.51 1.61
-5 2 5 1.84 4.26
-5 2 5 1.99 3.56
-5 2 5 5.4 2.36
-3 -2 -6 0.15 5
-3 -2 -6 1.85 1.72
-5 3 6 2.54 2.37
-5 3 6 0.77 1.85
-5 3 6 1.6 4.62
-5 3 6 0.68 0.79
-5 3 6 1.51 8.54
5 -3 -6 1.73 4.33
5 -3 -6 0.7 2.01
5 -3 -6 0.94 5.49
5 -3 -6 0.76 0.81
5 -3 -6 0.72 0.81
5 -3 -6 1.21 0.42
5 -3 -6 1.16 11.71
-2 5 -6 0.16 1.75
-2 -3 -6 0.59 5.38
-2 -3 -6 1.31 1.64
2 3 6 0.83 1.57
-3 5 -6 2.13 2.18
-3 5 -6 0.39 14.82
-3 5 -6 0.35 7.45
-3 5 -6 0.48 0.3
-3 5 -6 0.12 2.77
3 -5 6 -0.33 8.46
3 -5 6 0.32 0.31
3 -5 6 0.68 2.32
5 -2 -6 1.61 1.84
5 -2 -6 3.21 1.64
5 -2 -6 0.36 4.58
5 -2 -6 0.57 7.72
-5 2 6 3.98 3.54
-5 2 6 4.13 1.71
-5 2 6 0.21 4.67
-5 2 6 0.14 13.81
-5 2 6 0.68 2.43
-3 -2 -7 3.77 3.72
-3 -2 -7 5.11 1.89
-5 3 7 2.39 5.93
-5 3 7 2.29 1.35
-5 3 7 3.87 1.01
-5 3 7 4.07 0.56
5 -3 -7 2.67 1.94
5 -3 -7 2.96 5.56
5 -3 -7 3.75 1.34
5 -3 -7 3.6 1
5 -3 -7 3.15 0.62
2 -5 7 3.87 4.33
-2 5 -7 3.46 3.37
-2 -3 -7 2.33 3.77
-2 -3 -7 9.36 1.99
2 3 7 8.46 1.81
-3 5 -7 2.45 3.21
-3 5 -7 5.47 9.8
-3 5 -7 3.7 0.33
-3 5 -7 4.16 2.66
3 -5 7 3.21 3.37
3 -5 7 4.29 10.4
3 -5 7 3.29 0.39
3 -5 7 4.15 2.85
5 -2 -7 2.28 1.67
5 -2 -7 3.47 6.56
5 -2 -7 5.05 1.63
5 -2 -7 3.43 11.49
-5 2 7 3.47 7.48
-5 2 7 3.05 1.22
-5 2 7 1.53 8.58
-5 2 7 2.98 2.9
-3 -2 -8 0.59 3.29
-3 -2 -8 2.45 1.71
-5 3 8 1.64 9.28
-5 3 8 0.68 1.23
-5 3 8 1.15 1
-5 3 8 0.78 0.48
5 -3 -8 0.5 1.51
5 -3 -8 0.76 8.19
5 -3 -8 1 1.5
5 -3 -8 1.15 1.02
5 -3 -8 1.2 0.54
2 -5 8 0.34 3.11
-2 5 -8 1.02 3.53
-2 -3 -8 0.39 3.35
-2 -3 -8 1.28 1.56
-3 5 -8 1.05 3.58
-3 5 -8 -0.15 12.42
-3 5 -8 1.27 0.25
-3 5 -8 1.78 2.53
3 -5 8 0.79 3.35
3 -5 8 0.33 11.09
3 -5 8 0.48 0.23
3 -5 8 0.98 2.77
5 -2 -8 0.66 1.68
5 -2 -8 1.79 11.18
5 -2 -8 1.32 1.28
-5 2 8 -0.45 16.59
-5 2 8 0.72 1.42
-5 2 8 0.14 3.26
-3 -2 -9 1.58 3.53
-3 -2 -9 1.4 1.76
-5 3 9 -0.36 23.52
-5 3 9 1.39 1.87
-5 3 9 1.44 1.07
-5 3 9 1.52 0.56
-5 3 9 3.62 5.55
5 -3 -9 2.31 1.5
5 -3 -9 2.58 13.7
5 -3 -9 1.29 1.12
5 -3 -9 0.92 0.54
5 -3 -9 2.96 4.08
2 -5 9 0.56 3.55
-2 5 -9 0.22 3.63
-2 -3 -9 0.77 5.95
-2 -3 -9 1.08 3.5
-2 -3 -9 1.11 1.7
-3 5 -9 0.45 3.21
-3 5 -9 1 15.4
-3 5 -9 1.71 0.2
-3 5 -9 1.78 2.24
3 -5 9 0.75 3.56
3 -5 9 -0.2 11.58
3 -5 9 0.81 0.13
3 -5 9 1.13 3.15
5 -2 -9 1.77 1.88
5 -2 -9 -0.63 33.65
5 -2 -9 1.04 1.9
5 -2 -9 1.54 3.69
-5 2 9 11.2 58.6
-5 2 9 1.2 1.63
-5 2 9 1.24 3.85
3 2 10 0.42 1.78
-3 -2 -10 -0.22 3.44
-3 -2 -10 0.72 1.82
-5 3 10 0.56 1.68
-5 3 10 4.01 83.75
-5 3 10 0.26 1.08
-5 3 10 0.27 0.51
-5 3 10 0.3 4.92
5 -3 -10 0.63 1.41
5 -3 -10 -0.01 42.65
5 -3 -10 0.21 1.2
5 -3 -10 0.31 0.51
5 -3 -10 0.15 4.26
2 -5 10 0.11 0.41
2 -5 10 0.03 3.39
2 -5 10 0.29 8.54
-2 5 -10 0.51 1.55
-2 5 -10 -0.05 2.88
-2 -3 -10 0 6.99
-2 -3 -10 0.2 3.42
-2 -3 -10 0.34 1.9
-3 5 -10 0.3 2.77
-3 5 -10 1.34 17.22
-3 5 -10 0.42 0.09
-3 5 -10 -0.01 0.46
-3 5 -10 0.29 2.05
3 -5 10 0.02 0.26
3 -5 10 0.38 2.92
3 -5 10 1.26 11.52
3 -5 10 0.09 0.06
3 -5 10 0.2 3.41
5 -2 -10 0.36 1.93
5 -2 -10 1.92 76.74
5 -2 -10 0.36 1.09
5 -2 -10 0.47 0.73
5 -2 -10 0.22 4.05
-5 2 10 0.13 1.84
-5 2 10 0.5 4.35
3 3 -10 1.04 3.22
3 3 -10 0.78 2.77
-3 -3 10 0.14 0.8
-3 -3 10 1.11 2.74
-6 3 -10 -1.4 24.92
-6 3 -10 -0.12 3.71
-6 3 -10 0.16 3.01
-6 3 -10 -1.52 12.08
-6 3 -10 0.27 1.93
-6 3 -10 2.97 12.64
-6 3 -10 -0.05 8.01
6 -3 10 1.98 32.91
6 -3 10 0.51 3.13
6 -3 10 -0.19 2.46
6 -3 10 2.43 14.24
6 -3 10 0.33 1.65
6 -3 10 0.31 1.29
6 -3 10 1.91 8.52
6 -3 10 0.63 4.71
3 -6 -10 1.04 3.27
3 -6 -10 0.08 13.76
3 -6 -10 0.4 48.28
3 -6 -10 -0.21 4.48
3 -6 -10 2.26 1.89
3 -6 -10 0.58 3.93
-3 6 10 0.56 3.71
-3 6 10 0 27.15
-3 6 10 11.3 106.6
-3 6 10 0.35 1.53
-3 6 10 1.22 1.21
-3 6 10 0.38 1.88
3 3 -9 1.34 3.93
3 3 -9 0.14 2.93
3 3 -9 -0.08 5.42
-3 -3 9 0.85 2.58
-3 -3 9 0.25 3
-3 -3 9 0.03 2.34
-6 3 -9 1.11 24.17
-6 3 -9 0.34 3.43
-6 3 -9 0.27 3.19
-6 3 -9 1.16 11.39
-6 3 -9 -0.06 2.08
-6 3 -9 -0.59 15.54
-6 3 -9 1.4 8.56
6 -3 9 -2.32 23.34
6 -3 9 0.11 2.81
6 -3 9 0.04 2.7
6 -3 9 -2.4 12.31
6 -3 9 0.38 1.85
6 -3 9 0.24 1.43
6 -3 9 0.17 9.61
6 -3 9 0.14 5.31
3 -6 -9 0.94 3
3 -6 -9 0.41 19.9
3 -6 -9 1.16 14.46
3 -6 -9 2.85 14.01
3 -6 -9 0.06 5.05
3 -6 -9 0.19 1.92
3 -6 -9 0 2.66
-3 6 9 0.64 3.48
-3 6 9 7.5 61.07
-3 6 9 -1.6 29.21
-3 6 9 1.38 1.73
-3 6 9 0.65 1.28
-3 6 9 0.08 1.65
3 3 -8 0.1 0.9
3 3 -8 0.76 3.36
3 3 -8 0.42 2.17
3 3 -8 0.59 3.83
-3 -3 8 2.59 3.23
-3 -3 8 0.75 3.52
-3 -3 8 0.23 1.86
-3 -3 8 -0.3 7.14
-6 3 -8 -0.27 20.4
-6 3 -8 0.5 1.88
-6 3 -8 -0.14 3.19
-6 3 -8 -0.1 3.09
-6 3 -8 0.85 10.38
-6 3 -8 0.34 2.24
-6 3 -8 0.04 1.3
-6 3 -8 -0.27 19.32
-6 3 -8 -0.36 8.32
6 -3 8 1.28 14.26
6 -3 8 -0.47 5.21
6 -3 8 0.17 2.6
6 -3 8 0.73 2.95
6 -3 8 0.36 9.72
6 -3 8 0.46 2.03
6 -3 8 0.38 1.45
6 -3 8 2.4 13.19
6 -3 8 1.1 5.89
3 -6 -8 0.7 2.81
3 -6 -8 -2.49 50.01
3 -6 -8 1.27 7.88
3 -6 -8 1.16 6.43
3 -6 -8 0.11 7.55
3 -6 -8 1.94 2.12
3 -6 -8 0.52 1.96
-3 6 8 0.21 2.92
-3 6 8 1.87 11.22
-3 6 8 2.02 14.49
-3 6 8 1.16 1.94
-3 6 8 0.76 1.43
-3 6 8 0.2 1.65
3 3 -7 1.13 0.64
3 3 -7 0.86 4
3 3 -7 0.39 1.64
3 3 -7 0.47 1.04
-3 -3 7 1.72 0.97
-3 -3 7 0.23 3.6
-3 -3 7 0.34 1.54
-3 -3 7 0.33 1.42
-6 3 -7 1.05 13.75
-6 3 -7 1.4 0.67
-6 3 -7 0.2 2.58
-6 3 -7 0.52 2.8
-6 3 -7 5.44 8.88
-6 3 -7 3.4 1.79
-6 3 -7 0.81 7.01
6 -3 7 1.86 10.58
6 -3 7 0.85 1.19
6 -3 7 0.05 2.47
6 -3 7 0.63 2.81
6 -3 7 5.31 7.9
6 -3 7 1.06 1.68
6 -3 7 3.82 1.67
6 -3 7 2.7 16.19
6 -3 7 0.78 6.14
3 -6 -7 1.41 2.88
3 -6 -7 1.22 5.87
3 -6 -7 0.18 4.04
3 -6 -7 -0.57 10.98
3 -6 -7 1.61 2.09
3 -6 -7 0.29 1.58
-3 6 7 0.52 2.84
-3 6 7 1.91 6.6
-3 6 7 -0.21 5.86
-3 6 7 3.22 2.36
-3 6 7 1.03 1.66
-3 6 7 0.46 1.92
3 3 -6 1.59 1.03
3 3 -6 1.98 3.42
3 3 -6 0.95 1.71
3 3 -6 1.54 1.64
-3 -3 6 0.99 0.84
-3 -3 6 1.06 3.35
-3 -3 6 1.33 1.67
-3 -3 6 0.78 1.37
-6 3 -6 0.55 10.15
-6 3 -6 1.03 0.83
-6 3 -6 0.48 2.27
-6 3 -6 0.5 2.5
-6 3 -6 5.74 6.82
-6 3 -6 2.65 2.49
-6 3 -6 0.95 5.44
6 -3 6 0.37 8.38
6 -3 6 0.62 0.59
6 -3 6 1.05 2.56
6 -3 6 2.23 2.54
6 -3 6 3.09 7.03
6 -3 6 1.37 1.62
6 -3 6 3.89 5.96
3 -6 -6 2.21 5.32
3 -6 -6 1.21 2.88
3 -6 -6 3.59 6.6
3 -6 -6 1.23 4.03
3 -6 -6 0.67 19.91
3 -6 -6 2.81 2.04
3 -6 -6 1.14 1.79
-3 6 6 0.3 4.38
-3 6 6 1.96 2.97
-3 6 6 2.81 5.75
-3 6 6 0.59 3.79
-3 6 6 1.15 2.8
-3 6 6 3.42 1.89
-3 6 6 1.24 1.93
3 3 -5 0.57 1.4
3 3 -5 0.31 4.46
3 3 -5 1.25 1.14
3 3 -5 1.32 1.92
-3 -3 5 0.4 1.27
-3 -3 5 0.69 13.96
-3 -3 5 0.67 1.76
-6 3 -5 0.5 8.15
-6 3 -5 1.05 1.72
-6 3 -5 1.4 1.89
-6 3 -5 0.22 2.35
-6 3 -5 1.14 2.52
-6 3 -5 2.23 6.92
-6 3 -5 0.9 6.56
6 -3 5 -0.02 7.36
6 -3 5 2.61 1.78
6 -3 5 1.95 1.87
6 -3 5 -0.11 2.47
6 -3 5 1.03 2.34
6 -3 5 0.6 12.11
6 -3 5 0.75 2.25
6 -3 5 0.38 4.7
3 -6 -5 0.6 2.6
3 -6 -5 0.8 2.65
3 -6 -5 0.79 5.87
3 -6 -5 0.49 4.13
3 -6 -5 1.37 1.79
3 -6 -5 0.08 1.66
-3 6 5 0.18 2.52
-3 6 5 0.82 2.67
-3 6 5 0.03 7.24
-3 6 5 1.07 4.08
-3 6 5 3.07 3.04
-3 6 5 1.13 1.82
3 3 -4 2.66 2.28
-3 -3 4 5.63 2.21
-3 -3 4 1.29 1.67
-6 3 -4 -0 7
-6 3 -4 4.26 0.87
-6 3 -4 1.27 1.1
-6 3 -4 2.74 1.69
-6 3 -4 2.54 2.12
-6 3 -4 4.82 2.36
6 -3 4 0.54 7.26
6 -3 4 3.91 0.81
6 -3 4 0.72 1.18
6 -3 4 6.2 1.8
6 -3 4 5.58 1.8
6 -3 4 6.33 2.47
6 -3 4 3.08 16.39
3 -6 -4 7.32 4.6
3 -6 -4 6.61 4.3
3 -6 -4 6.11 3.11
3 -6 -4 5.55 3.74
3 -6 -4 4.26 1.79
-3 6 4 1.96 3.72
-3 6 4 5.51 3.57
-3 6 4 3.88 3.04
-3 6 4 3.71 4.06
-3 6 4 3.59 3.78
-3 6 4 4.63 1.79
3 3 -3 11.25 5.23
-3 -3 3 9.36 5.3
-6 3 -3 1.52 7.12
-6 3 -3 6.84 0.94
-6 3 -3 8.58 3.74
-6 3 -3 2.78 1.72
-6 3 -3 1.67 1.74
-6 3 -3 5.57 3.76
6 -3 3 6.55 0.92
6 -3 3 10.43 3.96
6 -3 3 4.21 1.71
6 -3 3 12.11 1.91
6 -3 3 4.78 2.92
3 -6 -3 11.25 3.12
3 -6 -3 17.49 7.48
3 -6 -3 13.47 3.4
3 -6 -3 9.08 2.08
-3 6 3 5.98 4.1
-3 6 3 12.15 8.2
-3 6 3 7.18 3.55
-3 6 3 4.96 4.16
-3 6 3 9.68 1.9
3 3 -2 1.87 3.01
3 3 -2 0.94 0.75
-3 -3 2 2.03 2.68
-3 -3 2 0.82 0.75
-6 3 -2 2.21 11.33
-6 3 -2 1.5 0.84
-6 3 -2 1.29 1.59
6 -3 2 1.03 0.86
6 -3 2 1.73 1.53
3 -6 -2 1.02 0.88
3 -6 -2 1.01 2.86
3 -6 -2 2.23 1.59
-3 6 2 1.59 2.95
-3 6 2 7.74 5.23
-3 6 2 1.51 1.71
3 3 -1 1.38 3.09
3 3 -1 0.76 0.53
3 3 -1 1.57 0.89
3 3 -1 0.39 1.66
3 3 -1 5.66 4.1
-3 -3 1 1.06 3.08
-3 -3 1 0.76 0.55
-3 -3 1 0.93 0.88
-3 -3 1 0.42 1.77
-3 -3 1 2.94 3.36
-6 3 -1 3.54 9.03
-6 3 -1 2.34 1.04
-6 3 -1 1.69 2.22
6 -3 1 2.8 7.66
6 -3 1 2.44 1.09
6 -3 1 2.05 2.16
3 -6 -1 15.62 6.81
3 -6 -1 0.96 3.22
-3 6 1 12.19 8.71
-3 6 1 1.34 3.03
-3 6 1 3.59 4.7
-3 6 1 2.53 1.65
3 3 0 7.73 6.65
3 3 0 4.83 0.7
-3 -3 0 10.76 8.57
-3 -3 0 6.22 0.79
-3 -3 0 9.12 0.97
-6 3 0 6.82 8.62
6 -3 0 4.67 9.79
3 -6 0 5.72 1.77
3 -6 0 8.09 4.25
-3 6 0 7.39 2.56
-3 6 0 6.21 3.84
-3 6 0 12.96 9.45
3 -6 1 3.71 0.74
3 -6 1 4.95 5.01
3 -6 1 5.39 11.43
-3 6 -1 2.43 0.81
-3 6 -1 3.67 4.61
-3 6 -1 8.53 10.55
-6 3 2 12.79 13.37
-6 3 2 1.61 3.35
6 -3 -2 10.84 11.07
6 -3 -2 1.31 3.64
3 -6 2 3.05 2.34
3 -6 2 4.86 1.1
3 -6 2 3.39 6.06
3 -6 2 2.79 2.06
-3 6 -2 2.3 2.55
-3 6 -2 1.41 0.5
-3 6 -2 4.52 6.69
-3 6 -2 2.26 1.95
-6 3 3 5.61 8.34
-6 3 3 6.59 16.39
-6 3 3 5.98 3.75
6 -3 -3 4.42 7.6
6 -3 -3 10.62 24.31
6 -3 -3 5.49 3.49
3 -6 3 5.89 1.88
3 -6 3 7.05 7.24
3 -6 3 5.31 2.25
-3 6 -3 4.74 0.78
-3 6 -3 5.12 1.89
-3 6 -3 4.9 4.29
-3 6 -3 5.96 2.2
-6 3 4 5.54 2.13
-6 3 4 0.04 3.05
-6 3 4 1.16 2.58
6 -3 -4 0.27 3.73
6 -3 -4 0.39 2.88
3 -6 4 2.09 0.47
3 -6 4 3.9 1.91
3 -6 4 1.96 8.16
-3 6 -4 1.44 0.46
-3 6 -4 3.47 1.92
-3 6 -4 1.8 7.94
-3 6 -4 0.78 2.54
3 3 5 0.28 0.57
3 3 5 1.42 1.83
-6 3 5 0.78 1.91
-6 3 5 0.67 5.49
-6 3 5 0.19 2.37
6 -3 -5 0.73 2.08
6 -3 -5 -0 4.45
6 -3 -5 0.4 2.23
6 -3 -5 0.17 4.3
3 -6 5 1.47 1.76
3 -6 5 -2.57 9.05
-3 6 -5 1.39 1.76
-3 6 -5 -1.19 9.39
-3 6 -5 0.1 4.43
3 3 6 1.73 2.07
-3 -3 -6 0.95 6.7
-3 -3 -6 2.94 2.23
-6 3 6 1.96 2.43
-6 3 6 1.08 1.43
-6 3 6 4.73 7.8
-6 3 6 0.91 4.6
6 -3 -6 3.6 1.82
6 -3 -6 3.49 9.55
6 -3 -6 0.71 2.84
6 -3 -6 1.82 3.42
3 -6 6 1.3 2
3 -6 6 1.56 9.31
-3 6 -6 1.9 1.97
-3 6 -6 3.08 10.83
3 3 7 4.24 2.05
-3 -3 -7 2.35 0.91
-3 -3 -7 2.91 6.8
-3 -3 -7 5.47 2.39
-6 3 7 4.9 4.53
-6 3 7 1.39 1.47
-6 3 7 3.98 6.07
-6 3 7 0.9 12.24
-6 3 7 1.35 4.42
6 -3 -7 1.2 3.96
6 -3 -7 1.18 1.49
6 -3 -7 4.02 7.62
6 -3 -7 2.53 9.67
3 -6 7 2.52 2.12
3 -6 7 2.32 9.46
3 -6 7 1.66 6.64
-3 6 -7 1.15 2.34
-3 6 -7 0.51 12
3 3 8 0.77 2.27
-3 -3 -8 1.98 4.89
-3 -3 -8 0.62 1.97
-6 3 8 -0.07 7.31
-6 3 8 0.48 1.02
-6 3 8 1.06 4.06
6 -3 -8 0.71 1.38
6 -3 -8 0.7 7.07
6 -3 -8 0.55 1.39
6 -3 -8 -0.53 10.61
3 -6 8 0.96 5.56
3 -6 8 0.77 9.39
3 -6 8 0.57 5.65
-3 6 -8 0.5 2.95
-3 6 -8 -1.45 12.96
3 3 9 -0.47 3.72
-3 -3 -9 -0.01 3.66
-3 -3 -9 0.53 1.95
-6 3 9 1.61 11.98
-6 3 9 0.53 1.86
-6 3 9 0.53 4.17
6 -3 -9 1.3 1.47
6 -3 -9 0.9 9.75
6 -3 -9 0.17 1.29
6 -3 -9 0.66 1.01
3 -6 9 0.05 2.31
3 -6 9 2.88 9.1
3 -6 9 0.18 3.23
-3 6 -9 0.17 2.84
-3 6 -9 3.47 13.31
-3 6 -9 0.51 8.63
3 3 10 -0.46 6.81
-3 -3 -10 0.07 3.57
-3 -3 -10 0.73 1.93
-6 3 10 1.56 27.21
-6 3 10 0.28 1.49
-6 3 10 0.66 4.78
6 -3 -10 0.81 1.6
6 -3 -10 0.98 16.6
6 -3 -10 0.17 1.94
6 -3 -10 0.37 1.05
6 -3 -10 0.16 0.4
6 -3 -10 0.95 4.31
3 -6 10 0.16 2.92
3 -6 10 0.1 2.39
-3 6 -10 0.32 3.14
-3 6 -10 2.7 16.12
-3 6 -10 0.35 6.03
4 0 0 19.42 1.63
4 0 0 21.25 2.53
4 0 0 23.14 3.09
-4 0 0 21.57 1.75
-4 0 0 17.71 2.11
-4 4 0 19.9 4.71
-4 4 0 18.58 1.42
-4 4 0 22.71 4.96
4 -4 0 26.16 4.68
4 -4 0 18.56 1.43
4 -4 0 25.28 5.21
0 -4 0 17.46 2.83
0 -4 0 17.95 1.57
0 4 0 25.77 3.47
0 4 0 18.1 1.78
4 0 1 1.46 0.99
4 0 1 2.25 0.91
4 0 1 11.35 1.92
-4 0 -1 5.27 0.81
-4 0 -1 1.64 1.06
-4 0 -1 3.93 1.03
-4 0 -1 4.26 0.91
-4 4 1 1.05 1.08
-4 4 1 4.17 2.49
-4 4 1 0.98 0.46
-4 4 1 1.45 3.56
4 -4 -1 0.99 0.76
4 -4 -1 7.78 3.54
4 -4 -1 1.03 0.46
4 -4 -1 2.64 3.74
0 -4 1 0.87 1.47
0 -4 1 2.45 0.95
0 4 -1 1.03 1.54
0 4 -1 1.33 0.85
0 -4 -1 0.6 1.82
0 4 1 0.78 1.95
-4 4 -1 0.94 2.18
-4 4 -1 1.15 0.4
4 -4 1 1.27 1.97
4 -4 1 1.47 3.11
4 -4 1 1.15 0.42
4 0 -1 1.41 1.31
4 0 -1 2.25 3.04
4 0 -1 12.26 2.88
-4 0 1 -0.05 5.98
-4 0 1 8.67 2.19
-4 0 1 4.56 2.26
4 0 2 13.65 1.97
4 0 2 9.85 1.19
-4 0 -2 8.86 1.15
-4 0 -2 9.73 1.54
-4 4 2 7.79 1.65
-4 4 2 6.54 2.9
-4 4 2 13.09 11.84
-4 4 2 7.06 0.81
-4 4 2 8.46 7.4
4 -4 -2 7.21 1.67
4 -4 -2 10.95 3.08
4 -4 -2 11.25 7.59
4 -4 -2 7.43 5.66
0 -4 2 6.71 1.66
0 -4 2 6.63 1.28
0 4 -2 6.89 0.47
0 4 -2 9.31 1.73
0 4 -2 6.77 1.35
0 -4 -2 3.76 2.93
0 -4 -2 8.57 2.21
0 -4 -2 9.05 1.37
0 4 2 6.7 2.75
0 4 2 11.07 2.55
0 4 2 7.21 1.27
-4 4 -2 8.44 1.02
-4 4 -2 10.02 1.97
-4 4 -2 6.1 0.61
4 -4 2 10.05 1.09
4 -4 2 11.86 2.03
4 -4 2 7.82 3.29
4 -4 2 8.14 0.74
4 0 -2 7.55 1.57
4 0 -2 8.97 3.11
4 0 -2 12.53 3.18
4 0 -2 4.5 2.12
4 0 -2 7.11 10.07
4 0 -2 4.36 1.11
-4 0 2 7.35 1.54
-4 0 2 8.54 3.23
-4 0 2 13.18 2.93
-4 0 2 4.71 2.07
-4 0 2 7.84 1.35
-4 4 3 12.35 2.06
-4 4 3 4.42 4.1
-4 4 3 15.97 4.48
-4 4 3 10.48 1.03
-4 4 3 19.55 12.52
4 -4 -3 11.48 2.05
4 -4 -3 7.9 3.67
0 -4 3 11.73 1.84
0 -4 3 10.84 2.02
0 4 -3 9.8 1.77
0 4 -3 10.62 2.23
0 -4 -3 11.61 3.18
0 -4 -3 12.95 1.64
0 4 3 9.33 6.22
0 4 3 8.69 3.67
0 4 3 12.24 1.58
-4 4 -3 9 0.93
-4 4 -3 10.33 2.14
-4 4 -3 9.79 3.61
4 -4 3 9.43 0.96
4 -4 3 13.51 2.27
4 -4 3 12.36 3.76
4 -4 3 9.16 0.73
4 0 -3 14.54 3.06
4 0 -3 9.2 1.59
4 0 -3 14.01 3.09
4 0 -3 7.65 3.09
4 0 -3 8.45 3.24
4 0 -3 11.61 4.09
4 0 -3 13.98 2.06
-4 0 3 14.74 3.54
-4 0 3 11.65 2
-4 0 3 9.23 2.93
-4 0 3 9.1 3.12
-4 0 3 7.43 2.91
-4 0 3 15.19 4.4
-4 0 3 13.44 2.02
4 0 4 4.07 4.66
-4 0 -4 2.96 4.53
-4 4 4 5.61 3.5
-4 4 4 5.03 3.33
-4 4 4 1.9 0.88
-4 4 4 4.97 0.72
4 -4 -4 4.58 1.96
4 -4 -4 4.46 3.12
4 -4 -4 4.1 0.66
0 -4 4 3.66 3.31
0 -4 4 3.22 3.78
0 4 -4 1.94 1.58
0 -4 -4 5.2 4.68
0 -4 -4 9.43 8.28
0 -4 -4 6.75 1.35
0 4 4 5.04 5.05
0 4 4 6.3 9.25
0 4 4 5.29 1.31
-4 4 -4 4.82 0.77
-4 4 -4 4.54 1.84
-4 4 -4 5.53 3.97
-4 4 -4 6.16 1.11
4 -4 4 5.1 0.75
4 -4 4 4.13 1.83
4 -4 4 3.92 0.73
4 -4 4 7.61 4.11
4 -4 4 6.65 1.09
4 0 -4 7.62 2.8
4 0 -4 16.41 7.11
4 0 -4 4.87 2.91
4 0 -4 6.68 2.76
4 0 -4 4.16 3.41
4 0 -4 3.27 3.48
4 0 -4 5.24 1.9
-4 0 4 7.47 2.35
-4 0 4 18.53 7.88
-4 0 4 1.8 2.69
-4 0 4 3.98 2.75
-4 0 4 3.47 3.81
-4 0 4 4.1 3.47
-4 0 4 6.02 1.85
4 0 5 1.06 2.84
4 0 5 1.07 0.14
-4 0 -5 1.92 3.11
-4 4 5 0.79 0.89
-4 4 5 1.55 3.53
-4 4 5 4.08 5
-4 4 5 3.59 0.86
-4 4 5 2.47 0.82
-4 4 5 3.11 5.81
-4 4 5 1.74 0.57
4 -4 -5 2.85 0.73
4 -4 -5 1.84 3.35
4 -4 -5 4.22 0.86
4 -4 -5 1.13 0.71
4 -4 -5 1.58 0.55
0 -4 -5 0.85 4.14
0 -4 -5 1.26 1.22
0 4 5 0.87 3.5
0 4 5 1.28 1.27
-4 4 -5 2.13 1.84
-4 4 -5 2.81 2.98
-4 4 -5 1.03 0.96
-4 4 -5 1.46 4.14
-4 4 -5 1.56 1.06
4 -4 5 2.99 1.97
4 -4 5 5.26 3.43
4 -4 5 1.17 0.92
4 -4 5 2.09 4.02
4 -4 5 1.33 1.03
4 0 -5 2.09 3.4
4 0 -5 3.42 2.49
4 0 -5 1.34 6.26
4 0 -5 1.33 2.65
4 0 -5 1.95 1.92
-4 0 5 1.99 2.01
-4 0 5 2.08 3.2
-4 0 5 3.89 2.7
-4 0 5 0.6 7.71
-4 0 5 1.53 2.72
-4 0 5 2.29 2
4 0 6 10.4 3.35
4 0 6 8.1 0.69
4 0 6 10.23 2.04
-4 0 -6 8.53 3.21
-4 0 -6 10.39 0.84
-4 0 -6 11.69 2.22
-4 4 6 8.35 4.37
-4 4 6 13.41 4.81
-4 4 6 11.64 1.66
-4 4 6 9.53 1.05
-4 4 6 14.08 3.87
-4 4 6 9.28 0.98
4 -4 -6 8.23 4.25
4 -4 -6 11.18 1.34
4 -4 -6 15.18 4.35
4 -4 -6 9.38 1
0 4 -6 13.3 4.41
0 -4 -6 6.68 3.23
0 -4 -6 9.91 1.88
0 4 6 7.7 3.23
0 4 6 11.51 1.91
-4 4 -6 6.11 3.55
-4 4 -6 7.09 1.19
-4 4 -6 9.85 4.5
-4 4 -6 7.03 1.34
-4 4 -6 14.47 3.1
4 -4 6 11.35 3.76
4 -4 6 7.03 1.18
4 -4 6 7.02 4.13
4 -4 6 9.12 1.42
4 -4 6 8.71 2.13
4 0 -6 11.89 4.26
4 0 -6 5.69 2.46
4 0 -6 3.31 15.17
4 0 -6 10.44 1.87
4 0 -6 4.07 3.74
-4 0 6 15.25 4.41
-4 0 6 4.71 2.66
-4 0 6 7.54 20.39
-4 0 6 7.35 1.5
-4 0 6 6.92 6.15
-4 0 6 12.97 2.71
4 0 7 1.05 3.17
4 0 7 1.45 0.64
4 0 7 1.59 1.65
-4 0 -7 0.96 3.1
-4 0 -7 0.96 0.46
-4 0 -7 1.61 1.71
-4 4 7 -0.02 4.48
-4 4 7 0.32 6.32
-4 4 7 0.51 0.84
-4 4 7 1.63 3.56
-4 4 7 0.53 0.49
4 -4 -7 -0.19 6.79
4 -4 -7 0.85 4.49
4 -4 -7 0.77 0.79
4 -4 -7 0.88 3.9
4 -4 -7 0.47 0.5
0 -4 7 0.52 1.42
0 4 -7 3.49 1.63
0 4 -7 0.73 3.77
0 -4 -7 0.69 3.17
0 -4 -7 0.47 1.49
0 4 7 0.11 3.39
0 4 7 0.74 1.67
-4 4 -7 0.96 2.84
-4 4 -7 0.33 1.05
-4 4 -7 0.62 4.14
-4 4 -7 0.46 1.19
-4 4 -7 1.23 2.55
4 -4 7 0.63 3.01
4 -4 7 0.44 1.09
4 -4 7 0.55 3.77
4 -4 7 0.89 1.16
4 -4 7 1.01 2.51
4 0 -7 2.04 4.18
4 0 -7 1.16 3.9
4 0 -7 1.83 1.84
4 0 -7 0.72 1.27
4 0 -7 0.87 12.4
-4 0 7 1.4 4.08
-4 0 7 1.35 1.5
-4 0 7 -0.12 9.97
-4 0 7 0.73 2.45
4 0 8 1.38 3.29
4 0 8 2.14 0.76
4 0 8 1.55 1.59
-4 0 -8 1.15 3.14
-4 0 -8 5.19 17.29
-4 0 -8 1.63 0.69
-4 0 -8 1.86 1.78
-4 4 8 0.96 5.22
-4 4 8 2.12 11.51
-4 4 8 1.25 1.1
-4 4 8 2.16 3.32
-4 4 8 0.87 0.49
4 -4 -8 0.64 5.4
4 -4 -8 0.39 5.05
4 -4 -8 1.87 0.87
4 -4 -8 3.79 5.27
4 -4 -8 1.49 0.52
0 -4 8 0.82 0.62
0 4 -8 1.08 1.02
0 4 -8 2.12 3.87
0 -4 -8 1.03 3.45
0 -4 -8 1.3 1.75
0 4 8 1.04 3.44
0 4 8 1.36 2.33
-4 4 -8 1.26 2.67
-4 4 -8 0.95 1.2
-4 4 -8 2.28 4.09
-4 4 -8 0.89 1.3
-4 4 -8 1.69 2.21
4 -4 8 0.19 0.11
4 -4 8 0.96 2.67
4 -4 8 0.64 1.32
4 -4 8 0.57 3.8
4 -4 8 1.48 1.25
4 -4 8 0.08 1.27
4 -4 8 1.07 2.74
4 0 -8 3.76 7.74
4 0 -8 1.43 3.86
4 0 -8 1.53 1.77
4 0 -8 1.48 1.9
-4 0 8 2.54 3.17
-4 0 8 1.38 4.21
-4 0 8 1.12 1.54
-4 0 8 2.63 2.81
4 0 9 1.07 3.16
4 0 9 4.84 16.66
4 0 9 0.52 0.74
4 0 9 0.57 1.49
-4 0 -9 0.8 3.25
-4 0 -9 3.16 11.45
-4 0 -9 1.28 0.83
-4 0 -9 1.04 1.63
-4 0 -9 0.81 2.93
-4 4 9 2.04 2.93
-4 4 9 1.07 5.97
-4 4 9 2.43 50.01
-4 4 9 0.69 1.33
-4 4 9 1.57 2.59
-4 4 9 0.98 0.47
4 -4 -9 0.25 1.94
4 -4 -9 0.61 5.56
4 -4 -9 1.14 0.91
4 -4 -9 1.47 4.41
4 -4 -9 1.18 0.48
0 -4 9 0.18 0.83
0 4 -9 0.21 0.39
0 4 -9 0.4 3.26
0 -4 -9 0.84 3.19
0 -4 -9 -3.88 58.57
0 -4 -9 0.56 2.3
0 4 9 0.6 3.13
0 4 9 0.49 3.27
-4 4 -9 0.24 0.13
-4 4 -9 0.04 3.02
-4 4 -9 0.1 1.34
-4 4 -9 0.94 4.21
-4 4 -9 0.16 1.37
-4 4 -9 0.34 1.44
-4 4 -9 0.69 2.09
4 -4 9 0.4 2.7
4 -4 9 0.22 2.15
4 -4 9 0.6 4.45
4 -4 9 0.88 1.3
4 -4 9 0.34 1.54
4 -4 9 1.09 2.34
4 0 -9 0.21 10.03
4 0 -9 0.86 3.59
4 0 -9 0.48 1.47
4 0 -9 1.35 3.17
-4 0 9 0.38 6.28
-4 0 9 1.58 4.4
-4 0 9 0.35 2.12
-4 0 9 1.24 3.1
4 0 10 0.41 3.66
4 0 10 2.07 13.93
4 0 10 1.23 0.73
4 0 10 1.32 1.66
4 0 10 3.79 21.24
4 0 10 2.14 17.42
-4 0 -10 -1.21 13.89
-4 0 -10 0.07 3.21
-4 0 -10 1.27 11.31
-4 0 -10 2.57 0.93
-4 0 -10 0.7 1.68
-4 0 -10 0.98 2.97
-4 4 10 3.27 3.45
-4 4 10 1.17 6.78
-4 4 10 1.78 1.68
-4 4 10 25.84 94.4
-4 4 10 1.42 1.57
-4 4 10 1.01 2.33
-4 4 10 1.1 0.45
4 -4 -10 -1.02 4.78
4 -4 -10 0.95 6.17
4 -4 -10 1.31 1.08
4 -4 -10 1.02 3.98
4 -4 -10 0.78 0.43
0 -4 10 0.71 1.81
0 4 -10 0.83 2
0 4 -10 0.49 3.02
0 -4 -10 1.13 3.15
0 -4 -10 2.99 23.83
0 -4 -10 0.56 2.94
0 -4 -10 1.03 2.98
0 4 10 0.9 3.53
0 4 10 10.42 67.12
0 4 10 0.22 5.31
-4 4 -10 0.3 3.85
-4 4 -10 0.23 1.83
-4 4 -10 0.57 0.94
-4 4 -10 0.98 4.4
-4 4 -10 0.33 1.49
-4 4 -10 0.38 1.42
-4 4 -10 1.16 2.22
4 -4 10 0.44 3.07
4 -4 10 0.34 3.59
4 -4 10 0.4 5.48
4 -4 10 0.75 1.38
4 -4 10 0.38 1.55
4 -4 10 0.97 2.12
4 0 -10 0.99 10.99
4 0 -10 1.24 3.54
4 0 -10 1.38 1.26
4 0 -10 2.14 3.56
-4 0 10 0.58 13.1
-4 0 10 0.54 4.01
-4 0 10 1.01 1.27
-4 0 10 1.78 3.37
4 0 11 0.42 22.28
4 0 11 -0.3 3.58
4 0 11 -2.53 13.53
4 0 11 0.26 0.6
4 0 11 0.03 1.73
4 0 11 0.04 3.82
4 0 11 -0.54 11.28
4 0 11 -1.63 24.24
4 0 11 0.03 3.98
-4 0 -11 -0.16 13.53
-4 0 -11 0.07 3.57
-4 0 -11 1.74 14.87
-4 0 -11 0.33 0.87
-4 0 -11 0.21 1.78
-4 0 -11 0.81 45.41
-4 0 -11 1.19 25.07
-4 0 -11 0.14 3.57
-4 4 11 1.24 1.16
-4 4 11 -0.61 7.53
-4 4 11 -0.14 1.69
-4 4 11 0.04 1.61
-4 4 11 0.05 2.05
-4 4 11 0.22 0.38
4 -4 -11 0.26 6.53
4 -4 -11 0.27 1.17
4 -4 -11 0.38 3.66
4 -4 -11 0.06 0.38
0 -4 11 0.01 0.51
0 4 -11 0.43 2.29
0 4 -11 0.13 2.82
0 -4 -11 0.51 3.32
0 -4 -11 0.85 16.07
0 -4 -11 0.24 3.84
0 -4 -11 0.27 1.74
0 -4 -11 -1.06 5.94
0 4 11 -0.08 3.55
0 4 11 2.65 36.86
0 4 11 0.11 5.79
-4 4 -11 -0.06 4.92
-4 4 -11 -0.13 2.59
-4 4 -11 0.21 0.97
-4 4 -11 0.17 5.38
-4 4 -11 -0.25 1.58
-4 4 -11 -0.23 1.63
-4 4 -11 0.17 2.85
4 -4 11 0.29 3.97
4 -4 11 -0.35 3.86
4 -4 11 1.04 7.94
4 -4 11 0.25 1.42
4 -4 11 0.16 1.84
4 -4 11 0.03 1.82
4 0 -11 0.61 11.22
4 0 -11 0.34 3.82
4 0 -11 0.42 0.96
4 0 -11 0.16 3.88
-4 0 11 -1.85 17.54
-4 0 11 0.09 4
-4 0 11 0.3 1.01
-4 0 11 0.67 3.69
4 1 -10 2.52 13.2
4 1 -10 0.81 5.38
4 1 -10 0.19 0.83
4 1 -10 0.6 8.47
-4 -1 10 1.02 9.78
-4 -1 10 0.97 5.19
-4 -1 10 0.08 2.31
-4 -1 10 1.02 5.75
-5 4 -10 -0.2 4.57
-5 4 -10 -0.13 1.48
-5 4 -10 -0.32 8.07
-5 4 -10 0.05 1.82
-5 4 -10 0.04 2.76
5 -4 10 0.12 3.94
5 -4 10 1.14 5.98
5 -4 10 -0.1 1.46
5 -4 10 0.16 1.95
5 -4 10 -0.22 6.5
5 -4 10 0.16 1.75
1 -5 -10 -0.15 3.04
1 -5 -10 -0.51 44.04
1 -5 -10 0.45 7.45
1 -5 -10 1.24 2.91
1 -5 -10 0.32 1.74
1 -5 -10 0.29 2.07
-1 5 10 -0.25 3.31
-1 5 10 0.22 2.81
-1 -4 10 0.55 3.95
1 4 -10 0.05 0.85
1 4 -10 0.03 3
-4 5 10 0.23 3.11
-4 5 10 1.42 11.61
-4 5 10 -5.22 85.64
-4 5 10 0.3 1
-4 5 10 0.18 8.09
-4 5 10 0.3 0.43
-4 5 10 -0.07 1.97
4 -5 -10 0.21 2.41
4 -5 -10 1.33 9.26
4 -5 -10 -1.45 23.57
4 -5 -10 0.64 1.25
4 -5 -10 0.11 0.44
4 -5 -10 0.34 4.64
5 -1 10 0.6 15.22
5 -1 10 0.11 3.38
5 -1 10 1.95 13.26
5 -1 10 0.17 1.63
5 -1 10 0.49 3.81
5 -1 10 0.81 20.72
5 -1 10 -1.16 8.73
5 -1 10 0.36 2.88
-5 1 -10 0.26 8.36
-5 1 -10 -0.08 3.32
-5 1 -10 0.58 12.39
-5 1 -10 0.25 1.83
-5 1 -10 0.74 24.14
-5 1 -10 0.86 2.38
4 1 -9 2.63 9.56
4 1 -9 1.41 4.85
4 1 -9 0.52 2.15
4 1 -9 6.38 7.49
-4 -1 9 1.16 7.8
-4 -1 9 1.08 4.15
-4 -1 9 0.05 1.94
-4 -1 9 2.83 6.16
-5 4 -9 0.43 0.34
-5 4 -9 0.25 3.91
-5 4 -9 0.34 1.32
-5 4 -9 1.13 7.58
-5 4 -9 0.64 1.82
5 -4 9 0.52 0.86
5 -4 9 0.63 3.05
5 -4 9 1.4 5.42
5 -4 9 0.9 1.39
5 -4 9 0.67 1.95
5 -4 9 1.91 6.9
5 -4 9 0.67 1.69
1 -5 -9 1.17 3.34
1 -5 -9 0.97 5.66
1 -5 -9 0.34 2.12
1 -5 -9 1.64 1.85
-1 5 9 0.47 3.14
-1 5 9 0.74 3.44
-1 5 9 0.96 1.95
-1 -4 9 0.28 0.71
1 4 -9 0.26 0.41
1 4 -9 0.32 3.52
-4 5 9 0.51 2.68
-4 5 9 0.75 10.89
-4 5 9 -1.13 16.87
-4 5 9 0.65 1.04
-4 5 9 2.71 6.18
-4 5 9 0.56 0.46
-4 5 9 0.27 2.56
4 -5 -9 0.69 2.54
4 -5 -9 1.5 8.75
4 -5 -9 1.44 11.39
4 -5 -9 3.9 5.4
4 -5 -9 0.36 0.48
4 -5 -9 0.14 6.03
5 -1 9 -0.35 15.21
5 -1 9 1.34 3.15
5 -1 9 8.93 14.99
5 -1 9 0.74 1.76
5 -1 9 7.45 16.08
5 -1 9 1.98 2.54
-5 1 -9 -0.04 13.14
-5 1 -9 1.62 3.13
-5 1 -9 1.07 10.61
-5 1 -9 0.28 1.93
-5 1 -9 3.05 2.14
4 1 -8 0.16 0.71
4 1 -8 3.53 7.11
4 1 -8 0.65 4.28
4 1 -8 0.58 1.58
4 1 -8 0.41 9.11
-4 -1 8 2.05 6.54
-4 -1 8 0.57 3.46
-4 -1 8 0.28 1.5
-4 -1 8 -0.58 7.99
-4 -1 8 1.14 4.62
-5 4 -8 0.55 1.02
-5 4 -8 0.69 2.81
-5 4 -8 0.48 1.25
-5 4 -8 2.03 6.35
-5 4 -8 0.61 1.74
5 -4 8 0.38 0.3
5 -4 8 0.95 2.51
5 -4 8 1.56 4.91
5 -4 8 0.4 1.21
5 -4 8 0.64 1.87
5 -4 8 1.62 6.63
5 -4 8 0.99 1.61
1 -5 -8 0.88 3.23
1 -5 -8 1.51 3.62
1 -5 -8 -0.37 2.36
1 -5 -8 3.42 2.75
-1 5 8 1.35 3.42
-1 5 8 0.5 6.29
-1 5 8 1.76 2.27
-1 5 8 1.28 1.9
-1 -4 8 0.61 0.6
1 4 -8 1.42 0.98
1 4 -8 1.56 3.8
-4 5 8 0.83 2.47
-4 5 8 -1.41 9.84
-4 5 8 1.78 9.03
-4 5 8 2.55 3.2
-4 5 8 1.06 0.51
-4 5 8 0.91 3.56
4 -5 -8 -0.12 2.35
4 -5 -8 1.3 8.32
4 -5 -8 1.91 6.94
4 -5 -8 0.71 0.52
5 -1 8 1.46 2.86
5 -1 8 0.77 26.48
5 -1 8 1.37 1.9
5 -1 8 1.08 2.09
-5 1 -8 0.75 11.14
-5 1 -8 0.5 2.97
-5 1 -8 1.66 12.46
-5 1 -8 1.36 2.03
-5 1 -8 2.08 1.82
4 1 -7 1.62 2.46
4 1 -7 6.09 5.72
4 1 -7 3.1 3.58
4 1 -7 3.75 1.81
4 1 -7 0.71 2.23
-4 -1 7 1.79 2.4
-4 -1 7 3.82 5.88
-4 -1 7 1.82 3.07
-4 -1 7 3.66 1.87
-4 -1 7 2.22 4.68
-4 -1 7 2.37 4.07
-5 4 -7 3.08 2.53
-5 4 -7 1.23 4.24
-5 4 -7 1.94 1.39
-5 4 -7 0.84 1.66
-5 4 -7 3.48 5.32
-5 4 -7 2.18 1.71
5 -4 7 0.69 0.63
5 -4 7 2.85 2.65
5 -4 7 1.93 4.36
5 -4 7 3.29 1.34
5 -4 7 0.68 1.79
5 -4 7 2.95 5.81
5 -4 7 2.47 1.56
1 -5 -7 2.07 3.14
1 -5 -7 3.07 28.53
1 -5 -7 2.67 2.66
1 -5 -7 -0.55 4.42
-1 5 7 1.98 3.62
-1 5 7 2.15 4
-1 5 7 2.74 3.67
-1 5 7 3.01 2.84
-1 -4 7 0.78 1.3
-1 -4 7 2.04 3.55
1 4 -7 1.08 2.14
1 4 -7 1.48 3.36
-4 5 7 2.41 2.47
-4 5 7 -0.55 8.34
-4 5 7 4.74 5.81
-4 5 7 2.66 0.61
-4 5 7 1.31 4.94
4 -5 -7 2.16 2.53
4 -5 -7 -0 7.86
4 -5 -7 3.99 5.52
4 -5 -7 3.04 0.65
5 -1 7 3.94 3.07
5 -1 7 4.95 2.05
5 -1 7 1.13 1.65
-5 1 -7 3.88 14.12
-5 1 -7 3.23 3.17
-5 1 -7 1.58 27.35
-5 1 -7 2.69 2.25
-5 1 -7 1.68 1.54
4 1 -6 1.78 1.21
4 1 -6 0.95 4.79
4 1 -6 0.34 3.11
4 1 -6 0.67 1.18
4 1 -6 0.43 1.84
-4 -1 6 3.61 1.7
-4 -1 6 1.11 5.04
-4 -1 6 0.77 3.06
-4 -1 6 0.59 1.1
-4 -1 6 0.33 1.85
-5 4 -6 1.3 2.07
-5 4 -6 2.95 2.78
-5 4 -6 2.92 3.93
-5 4 -6 0.25 1.36
-5 4 -6 1.89 1.55
-5 4 -6 1.47 4.59
-5 4 -6 0.82 1.56
5 -4 6 1.46 4.39
5 -4 6 1.03 2.98
5 -4 6 3.64 3.99
5 -4 6 0.77 1.32
5 -4 6 3.03 1.79
5 -4 6 0.57 4.84
5 -4 6 1.19 1.39
1 -5 -6 0.16 3.16
1 -5 -6 0.42 12.07
1 -5 -6 1.28 1.74
1 -5 -6 1.33 4.39
-1 5 6 0.84 2.94
-1 5 6 0.01 18.68
-1 5 6 1.04 2.4
-1 5 6 -0.55 4.46
-1 -4 6 0.33 1.74
-1 -4 6 0.91 8.56
1 4 -6 0.64 4.19
1 4 -6 1.66 6.55
-4 5 6 0.73 1.96
-4 5 6 0.27 2.44
-4 5 6 -0.1 6.57
-4 5 6 1.39 5.81
-4 5 6 0.3 0.49
4 -5 -6 0.55 2.48
4 -5 -6 2.27 7.02
4 -5 -6 1.85 6.24
4 -5 -6 0.62 0.53
5 -1 6 0.24 2.82
5 -1 6 2.8 1.4
-5 1 -6 0.67 2.86
-5 1 -6 3.97 1.33
4 1 -5 0.97 1.58
4 1 -5 8.19 2.05
4 1 -5 7.1 4.72
4 1 -5 6.77 3.4
4 1 -5 2.36 12.51
4 1 -5 5.42 2.74
-4 -1 5 5.34 2.73
-4 -1 5 5.78 1.61
-4 -1 5 5.02 3.41
-4 -1 5 15.34 16.16
-4 -1 5 3.73 2.72
-5 4 -5 6.31 2.01
-5 4 -5 5.5 3.14
-5 4 -5 7.31 3.62
-5 4 -5 5.46 1.58
-5 4 -5 3.05 4.46
-5 4 -5 4.44 1.53
5 -4 5 8.1 2.11
5 -4 5 7.74 2.87
5 -4 5 7.24 3.65
5 -4 5 6.87 1.79
5 -4 5 6.28 4.45
5 -4 5 5.35 1.41
1 -5 -5 5.27 4.67
1 -5 -5 7.25 5.04
1 -5 -5 6.07 1.6
1 -5 -5 4.49 3.5
-1 5 5 2.65 3.89
-1 5 5 5.54 6.22
-1 5 5 4.99 1.74
-1 5 5 0.75 4.06
-1 -4 5 3.78 1.39
1 4 -5 3.55 2.05
1 4 -5 2.57 1.29
-4 5 5 1.24 1.99
-4 5 5 4.7 2.64
-4 5 5 5.12 5.94
-4 5 5 7.08 6.19
-4 5 5 4.87 0.73
-4 5 5 5.27 0.78
4 -5 -5 4.06 2.52
4 -5 -5 4.43 2.57
4 -5 -5 4.97 5.61
4 -5 -5 6.18 5.11
4 -5 -5 5.01 1.03
4 -5 -5 4.63 0.79
5 -1 5 4.69 2.82
-5 1 -5 4.98 3.16
-5 1 -5 5.77 0.8
4 1 -4 5.47 4.13
4 1 -4 2.28 1.9
4 1 -4 5.26 4.1
4 1 -4 5.91 3.7
4 1 -4 2.21 5.18
4 1 -4 3.71 2.93
-4 -1 4 6.56 3.6
-4 -1 4 1.45 1.97
-4 -1 4 1.23 3.62
-4 -1 4 1.83 6.46
-4 -1 4 3.9 2.92
-5 4 -4 4.17 0.8
-5 4 -4 4.44 1.82
-5 4 -4 -5.65 605.07
-5 4 -4 0.81 1.83
-5 4 -4 1.97 2.94
-5 4 -4 1.06 1.21
-5 4 -4 1.08 4.62
-5 4 -4 3.08 1.31
5 -4 4 4.41 0.8
5 -4 4 4.35 1.75
5 -4 4 1.47 2.92
5 -4 4 1.43 1.36
5 -4 4 3.91 4.4
5 -4 4 3.47 1.2
1 -5 -4 3.87 6.63
1 -5 -4 3.86 4.32
1 -5 -4 4.11 3.24
1 -5 -4 2.12 1.25
-1 5 4 2.99 5.71
-1 5 4 4.39 5.29
-1 5 4 3.29 3.29
-1 5 4 2.53 1.38
-1 5 4 -0.16 3.12
-1 -4 4 2.26 1.32
-1 -4 4 4.03 1.71
1 4 -4 3.44 1.51
-4 5 4 2.09 2.24
-4 5 4 4.26 3.03
-4 5 4 2.67 0.64
4 -5 -4 4.02 2.19
4 -5 -4 0.85 6.46
4 -5 -4 2.87 3.1
5 -1 4 3.99 1.8
5 -1 4 4.87 4.37
-5 1 -4 2.4 1.42
-5 1 -4 4.25 4.71
4 1 -3 4.56 2.48
4 1 -3 6.12 1.47
4 1 -3 3.49 2.58
4 1 -3 13.06 3.8
4 1 -3 1.53 2.74
-4 -1 3 4.83 2.73
-4 -1 3 6.8 1.73
-4 -1 3 8.03 3.51
-4 -1 3 1.95 2.94
-5 4 -3 3.37 0.72
-5 4 -3 5.02 1.95
-5 4 -3 3.54 1.66
-5 4 -3 6.97 2.59
-5 4 -3 6.3 1.29
-5 4 -3 1.4 5.38
-5 4 -3 3.75 1.19
5 -4 3 3.7 0.76
5 -4 3 7.02 1.99
5 -4 3 1.28 1.54
5 -4 3 6.29 2.57
5 -4 3 5.01 1.36
5 -4 3 4.36 5.07
5 -4 3 3.78 1.07
1 -5 -3 2.3 2.63
1 -5 -3 4.26 2.68
1 -5 -3 3.13 1.14
-1 5 3 1.49 2.39
-1 5 3 3.6 3.38
-1 5 3 2.96 1.13
-1 -4 3 3.87 1.52
-1 -4 3 3.62 1.3
1 4 -3 1.59 1.4
1 4 -3 4.44 1.41
-4 5 3 2.94 1.96
-4 5 3 11.1 6.92
-4 5 3 4.93 7.26
-4 5 3 3.65 0.67
4 -5 -3 2.72 1.97
4 -5 -3 9.85 5.98
4 -5 -3 5.6 5.75
5 -1 3 5.27 1.26
-5 1 -3 5.36 0.97
-5 1 -3 7.75 1.43
-5 1 -3 3.93 1.39
4 1 -2 5.02 5.14
4 1 -2 7.18 1.78
4 1 -2 1.43 2.42
4 1 -2 10.9 10.62
-4 -1 2 3.91 6.72
-4 -1 2 7.54 1.65
-4 -1 2 0.92 2.77
-5 4 -2 4.98 0.97
-5 4 -2 3.12 1.88
-5 4 -2 4.82 1.53
-5 4 -2 7.06 2
-5 4 -2 7.22 1.17
-5 4 -2 3.32 0.96
5 -4 2 4.75 0.96
5 -4 2 4.63 1.84
5 -4 2 3.14 1.35
5 -4 2 6 1.97
5 -4 2 6.5 1.22
5 -4 2 7.59 7.84
5 -4 2 4.32 0.92
1 -5 -2 2.49 2.66
1 -5 -2 20.99 4.32
1 -5 -2 4.27 1.11
-1 5 2 2 2.92
-1 5 2 26.14 5.16
-1 5 2 4.25 1.07
-1 -4 2 2.69 0.42
-1 -4 2 2.5 1.4
1 4 -2 2.56 0.42
1 4 -2 3.81 1.45
-4 5 2 4.05 1.75
-4 5 2 8.48 15.79
-4 5 2 4.15 4.13
-4 5 2 2.74 0.64
-4 5 2 5.23 10.36
4 -5 -2 3.05 1.74
4 -5 -2 6.01 6.48
4 -5 -2 2.98 3.74
4 -5 -2 3.54 0.68
4 -5 -2 6.53 13.94
5 -1 2 6.05 1.5
5 -1 2 3.25 1.3
5 -1 2 9 1.38
5 -1 2 5.49 0.85
-5 1 -2 4.4 0.86
-5 1 -2 4.81 1.31
-5 1 -2 6.66 1.41
-5 1 -2 5.47 1.05
-5 1 -2 6.5 1.04
4 1 -1 17.83 1.6
4 1 -1 7.38 3.04
-4 -1 1 21.64 1.78
-4 -1 1 13.61 3.85
-4 -1 1 11.77 3.26
-5 4 -1 20.35 3.48
-5 4 -1 21.2 1.62
-5 4 -1 23.68 1.78
5 -4 1 24.7 3.28
5 -4 1 22.97 1.75
5 -4 1 23.01 1.72
1 -5 -1 18.65 3.03
1 -5 -1 27.39 2.31
-1 5 1 20.63 1.93
-1 -4 1 16.05 2.11
1 4 -1 26.33 3.94
1 4 -1 21.13 2.44
-4 5 1 19.77 4.29
-4 5 1 19.46 4
-4 5 1 17.84 1.45
-4 5 1 8.88 6.69
4 -5 -1 13.73 4.91
4 -5 -1 21.99 3.97
4 -5 -1 20.77 1.63
4 -5 -1 9.8 4.77
5 -1 1 18.87 1.93
-5 1 -1 20.65 1.72
-5 1 -1 14.73 1.8
4 1 0 2.87 0.75
4 1 0 5.32 1.75
-4 -1 0 3.62 0.75
-5 4 0 3 0.93
-5 4 0 3.7 0.6
-5 4 0 2.8 3.7
5 -4 0 2.59 0.76
5 -4 0 3.16 0.57
5 -4 0 1.52 3.34
1 -5 0 3.76 0.89
-1 5 0 3.15 0.95
1 4 0 2.06 2.59
-4 5 0 3.78 3.34
-4 5 0 3.82 0.63
-4 5 0 2.06 3.19
4 -5 0 3.25 3.37
4 -5 0 2.7 0.59
4 -5 0 2.91 3.24
5 -1 0 3.33 1.5
5 -1 0 11.3 2.35
5 -1 0 2.9 1.05
5 -1 0 2.68 1.33
-5 1 0 2.85 0.94
-5 1 0 2.94 1.36
-5 1 0 2.45 1.96
-5 1 0 3.14 1.05
-5 1 0 2.31 1.34
4 1 1 3.9 0.79
-4 -1 -1 4.1 0.81
-5 4 1 3.94 4.06
5 -4 -1 5.3 1.04
5 -4 -1 2.4 3.92
1 -5 1 2.89 2.18
1 -5 1 3.38 1.1
-1 5 -1 2.43 2.47
-1 5 -1 4.6 1.29
-1 -4 -1 3.82 2.92
-1 -4 -1 7.54 2
1 4 1 3.82 2.65
1 4 1 7.1 2.32
-4 5 -1 3.5 0.63
-4 5 -1 2.18 3.22
4 -5 1 2.96 3.71
4 -5 1 2.36 0.57
4 -5 1 3.93 3.54
5 -1 -1 4.89 1.99
-5 1 1 2.07 2.12
-5 4 2 0.3 0.93
-5 4 2 6.06 0.67
-5 4 2 6.41 3.9
5 -4 -2 3.23 7.23
5 -4 -2 3.93 3.87
5 -4 -2 2.77 0.6
5 -4 -2 3.73 0.57
1 -5 2 5.95 1.72
-1 5 -2 4.14 1.71
-1 -4 -2 13.37 8.37
-1 -4 -2 9.34 2.61
1 4 2 8.14 6.22
1 4 2 4.4 3.32
-4 5 -2 6 2.24
-4 5 -2 6.02 0.69
4 -5 2 6.62 3.82
4 -5 2 6.65 0.72
5 -1 -2 17.37 7.13
5 -1 -2 9.25 2.64
5 -1 -2 3.69 1.32
5 -1 -2 3.06 4.74
5 -1 -2 5.54 3.24
5 -1 -2 3.24 1.72
-5 1 2 6.1 2.33
-5 1 2 3.52 1.2
-5 1 2 5.64 5.18
-5 1 2 4.34 3.02
-5 1 2 3.53 1.74
-5 4 3 8.02 7.13
-5 4 3 27.1 7.41
-5 4 3 4.24 0.72
-5 4 3 4.54 0.68
-5 4 3 9.56 4.3
5 -4 -3 12.91 6.8
5 -4 -3 4.97 0.93
1 -5 3 5.81 1.85
-1 5 -3 5.27 1.84
-1 -4 -3 7.71 1.61
1 4 3 4.97 1.5
-4 5 -3 6.52 0.82
-4 5 -3 6.64 1.97
-4 5 -3 3.98 3.55
-4 5 -3 3.81 0.54
-4 5 -3 7.1 2.21
4 -5 3 7.48 0.93
4 -5 3 5 3.69
4 -5 3 3.2 0.52
4 -5 3 5.65 1.61
5 -1 -3 7.38 2.99
5 -1 -3 3.36 1.36
5 -1 -3 2.77 2.61
5 -1 -3 5.64 3.79
5 -1 -3 2.74 1.89
-5 1 3 6.33 2.95
-5 1 3 3.24 1.27
-5 1 3 3.36 2.62
-5 1 3 7.94 4.02
-5 1 3 2.74 1.88
-5 4 4 12.2 7.11
-5 4 4 1.64 2.91
-5 4 4 1.73 0.94
-5 4 4 1.9 0.58
-5 4 4 9.87 16.48
5 -4 -4 9 6.39
5 -4 -4 1.3 1.03
1 -5 4 1.85 1.64
-1 5 -4 2.73 1.66
-1 -4 -4 2.48 1.43
1 4 4 2.11 1.58
-4 5 -4 1.71 0.61
-4 5 -4 2.61 1.86
-4 5 -4 0.69 0.56
-4 5 -4 3.75 3.74
-4 5 -4 2.72 0.46
-4 5 -4 1.9 1.86
4 -5 4 2.49 0.63
4 -5 4 1.53 0.75
4 -5 4 2.51 3.43
4 -5 4 1.36 0.41
4 -5 4 3.79 2.35
5 -1 -4 3.06 3.41
5 -1 -4 2.86 2.88
5 -1 -4 4.47 1.45
5 -1 -4 0.4 4.84
5 -1 -4 1.5 3.22
5 -1 -4 2.86 2.09
-5 1 4 4.34 4.88
-5 1 4 2.37 3.07
-5 1 4 4.37 1.43
-5 1 4 1.38 4.65
-5 1 4 2.68 3.28
-5 1 4 2.68 2.08
4 1 5 8.24 5.88
-4 -1 -5 5.69 5.7
-5 4 5 13.36 6.42
-5 4 5 6.9 5.78
-5 4 5 8.08 1.34
-5 4 5 5.47 0.77
-5 4 5 4.86 7.89
5 -4 -5 12.8 5.45
5 -4 -5 7.05 1.5
5 -4 -5 4.89 0.75
5 -4 -5 4.58 12.66
1 -5 5 5.12 2.13
-1 5 -5 5.01 2.06
-1 -4 -5 5.55 5.62
-1 -4 -5 7.62 1.7
1 4 5 6.8 6.33
1 4 5 6.9 1.64
-4 5 -5 6.81 2.01
-4 5 -5 3.86 0.85
-4 5 -5 6.3 3.72
-4 5 -5 5.7 0.6
-4 5 -5 6.24 2.06
4 -5 5 5.93 0.93
4 -5 5 5.71 3.65
4 -5 5 5.76 0.6
4 -5 5 7.22 2.36
5 -1 -5 13.73 3.07
5 -1 -5 8.53 3.14
5 -1 -5 7.22 1.74
5 -1 -5 4.33 4.28
5 -1 -5 5.75 2.78
5 -1 -5 4.57 2.38
-5 1 5 9.56 2.48
-5 1 5 6.44 3.32
-5 1 5 5.74 1.59
-5 1 5 7.21 4.23
-5 1 5 5.79 2.95
-5 1 5 4.71 2.38
4 1 6 1.84 3.79
4 1 6 1.19 1.65
-4 -1 -6 1.6 4.43
-4 -1 -6 2.89 1.77
-5 4 6 1.42 4.44
-5 4 6 1.97 6.1
-5 4 6 1.66 0.86
-5 4 6 3.64 1.29
-5 4 6 2.2 0.59
5 -4 -6 0.42 6.67
5 -4 -6 3.1 0.92
5 -4 -6 3.05 1.4
5 -4 -6 1.9 0.58
-1 -4 -6 3.15 5.39
-1 -4 -6 2.81 1.45
1 4 6 3.15 4.84
1 4 6 3.41 1.48
-4 5 -6 3.08 2.11
-4 5 -6 1.2 4.25
-4 5 -6 1.21 0.92
-4 5 -6 3.26 3.71
-4 5 -6 2.68 0.4
-4 5 -6 0.98 1.22
-4 5 -6 2.93 2.2
4 -5 6 1.89 14.66
4 -5 6 1.71 0.96
4 -5 6 3.06 3.89
4 -5 6 1.56 0.37
4 -5 6 1.78 1.1
4 -5 6 3.37 2.16
5 -1 -6 0.91 1.99
5 -1 -6 3.07 3.06
5 -1 -6 0.49 1.46
5 -1 -6 2.87 5.34
5 -1 -6 1.77 2.45
5 -1 -6 0.75 2.42
-5 1 6 2.6 4.17
-5 1 6 2.26 3.17
-5 1 6 0.31 1.42
-5 1 6 2.74 5.9
-5 1 6 2.23 3.04
-5 1 6 0.46 2.45
4 1 7 1.45 3.33
4 1 7 1.24 1.9
-4 -1 -7 1.12 3.5
-4 -1 -7 1.78 1.99
-5 4 7 3.64 5.04
-5 4 7 0.47 5.53
-5 4 7 2.01 1.19
-5 4 7 0.66 1.3
-5 4 7 0.67 0.55
5 -4 -7 1.47 6.29
5 -4 -7 0.93 1
5 -4 -7 0.61 1.37
5 -4 -7 0.57 0.55
1 -5 7 1.21 6.51
-1 5 -7 0.13 3.5
-1 -4 -7 0.17 3.62
-1 -4 -7 0.61 1.43
1 4 7 0.38 3.49
1 4 7 0.61 1.59
-4 5 -7 0.98 5.1
-4 5 -7 0.77 3.12
-4 5 -7 0.1 1.09
-4 5 -7 0.63 4.01
-4 5 -7 1.17 0.22
-4 5 -7 0.58 1.27
-4 5 -7 0.11 2.8
4 -5 7 1.79 2.81
4 -5 7 0.35 1.87
4 -5 7 1 4.63
4 -5 7 0.75 0.31
4 -5 7 0.51 1.15
4 -5 7 1.09 2.18
5 -1 -7 0.69 3.17
5 -1 -7 3.66 1.71
5 -1 -7 1.39 9.27
5 -1 -7 0.86 1.29
5 -1 -7 0.76 4.74
-5 1 7 0.4 3.19
-5 1 7 2.73 1.57
-5 1 7 1.64 11.71
-5 1 7 0.34 1.01
-5 1 7 0.8 12.24
-5 1 7 3.07 2.82
4 1 8 0.23 3.3
4 1 8 0.83 1.81
-4 -1 -8 0.75 3.3
-4 -1 -8 1.16 1.97
-5 4 8 2.03 6.43
-5 4 8 -0.17 7.72
-5 4 8 0.9 1.45
-5 4 8 0.65 1.41
-5 4 8 0.94 0.54
5 -4 -8 0.43 1.41
5 -4 -8 0.69 0.5
1 -5 8 1.4 2.84
-1 5 -8 0.95 3.39
-1 -4 -8 0.33 3.47
-1 -4 -8 0.8 1.63
1 4 8 1.15 3.49
1 4 8 0.61 1.7
-4 5 -8 -0.11 3.35
-4 5 -8 0.43 1.88
-4 5 -8 0.51 4.49
-4 5 -8 0.6 1.19
-4 5 -8 0.52 1.29
-4 5 -8 2.15 3.78
4 -5 8 1.13 3.33
4 -5 8 0.29 2.8
4 -5 8 2.79 6.1
4 -5 8 0.84 0.22
4 -5 8 0.56 1.29
4 -5 8 1.12 2.5
5 -1 -8 0.61 3.95
5 -1 -8 1.17 1.62
5 -1 -8 0.01 21.51
5 -1 -8 2.03 1.59
5 -1 -8 0.27 10.74
-5 1 8 1.7 3.44
-5 1 8 5.91 38.93
-5 1 8 1.23 1.72
-5 1 8 2.03 8.19
-5 1 8 1.02 3.03
4 1 9 1.17 3.5
4 1 9 0.11 0.71
4 1 9 3 1.84
-4 -1 -9 1.9 3.5
-4 -1 -9 2.25 1.94
-5 4 9 0.65 1.87
-5 4 9 2.68 13.67
-5 4 9 0.77 1.47
-5 4 9 1.04 0.54
5 -4 -9 1.27 1.49
5 -4 -9 1.19 0.51
1 -5 9 0.97 1.67
1 -5 9 0.93 3.41
-1 5 -9 0.3 3.6
-1 -4 -9 1.28 3.49
-1 -4 -9 1.42 1.79
1 4 9 1.39 3.74
1 4 9 2.01 1.74
-4 5 -9 3.49 3
-4 5 -9 0.21 2.85
-4 5 -9 1.68 5.8
-4 5 -9 0.52 1.24
-4 5 -9 0.24 1.52
-4 5 -9 3.63 5.73
4 -5 9 0.95 3.22
4 -5 9 1.84 8.68
4 -5 9 0.93 1.25
4 -5 9 0.55 1.13
4 -5 9 3.06 3.51
5 -1 -9 1.55 4.32
5 -1 -9 0.73 1.62
5 -1 -9 2.46 55.68
5 -1 -9 1.33 1.76
-5 1 9 1.76 3.82
-5 1 9 0.69 1.49
-5 1 9 1.35 3.37
4 1 10 0.88 3.29
4 1 10 0.21 0.86
4 1 10 1.22 1.81
-4 -1 -10 0.85 3.6
-4 -1 -10 -4.77 76.2
-4 -1 -10 0.17 0.76
-4 -1 -10 1.18 1.94
-5 4 10 0.1 1.57
-5 4 10 -7.27 49.94
-5 4 10 0.33 1.53
-5 4 10 0.27 0.47
5 -4 -10 -0.29 4.35
5 -4 -10 0.31 1.52
5 -4 -10 0.3 0.45
1 -5 10 0.09 0.35
1 -5 10 0.25 3.41
-1 5 -10 0.33 1.96
-1 5 -10 0.85 3.13
-1 -4 -10 0.34 3.43
-1 -4 -10 1.3 1.82
1 4 10 1.19 3.56
1 4 10 0.92 1.67
-4 5 -10 0.24 2.54
-4 5 -10 1.51 3.64
-4 5 -10 0.23 7.6
-4 5 -10 0.02 1.26
-4 5 -10 -0.03 1.71
-4 5 -10 2.16 6.64
4 -5 10 0.03 2.6
4 -5 10 -1.57 12.53
4 -5 10 0.06 1.26
4 -5 10 0.23 0.85
4 -5 10 1 4.53
5 -1 -10 1.42 5.14
5 -1 -10 -0.14 1.59
5 -1 -10 0.37 1.92
5 -1 -10 0.18 3.46
-5 1 10 0.42 3.8
-5 1 10 0.15 2.02
-5 1 10 0.22 3.66
4 2 -9 0.2 0.85
4 2 -9 0.2 5.53
4 2 -9 0.27 2.85
4 2 -9 0.33 2.07
4 2 -9 -0.08 6.52
-4 -2 9 0.06 1.15
-4 -2 9 0.3 10.68
-4 -2 9 -0.06 2.92
-4 -2 9 0.07 1.65
-4 -2 9 -0.18 6.59
-6 4 -9 0.03 0.25
-6 4 -9 -0 4.18
-6 4 -9 0.4 2.36
-6 4 -9 -0.08 6.31
-6 4 -9 0.08 1.73
-6 4 -9 0 0.99
-6 4 -9 1.05 6.99
-6 4 -9 0.03 2.1
6 -4 9 0.32 1.5
6 -4 9 0.45 3.5
6 -4 9 0.06 2.75
6 -4 9 -2.58 7.37
6 -4 9 0.19 1.57
6 -4 9 0.17 1.28
6 -4 9 0.35 7.14
6 -4 9 0.02 1.78
2 -6 -9 -0.06 3.11
2 -6 -9 -3.36 53.09
2 -6 -9 0.54 5.17
2 -6 -9 -0.01 2.15
2 -6 -9 -0.04 2.02
-2 6 9 0.46 3.09
-2 6 9 14.41 91.21
-2 6 9 0.6 4.08
-2 6 9 0.71 2.15
-2 -4 9 0.03 0.59
-2 -4 9 0.12 3.43
2 4 -9 -0.05 0.38
2 4 -9 0.29 3.3
-4 6 9 0.62 2.9
-4 6 9 -1.36 11.37
-4 6 9 1.78 12.72
-4 6 9 0.26 0.5
-4 6 9 0.4 0.82
-4 6 9 0.23 4.35
4 -6 -9 0.21 3.21
4 -6 -9 -1.45 12.44
4 -6 -9 1.15 8.64
4 -6 -9 0 0.47
4 -6 -9 0.75 1.77
4 -6 -9 -0.04 1.97
6 -2 9 1.9 11.62
6 -2 9 0.38 3.06
6 -2 9 2.5 14
6 -2 9 0.29 2.22
6 -2 9 0.55 2.81
6 -2 9 -0.83 8.81
6 -2 9 0.62 2.18
-6 2 -9 0.22 6.09
-6 2 -9 0.08 3.12
-6 2 -9 0.74 10.72
-6 2 -9 0.1 2.44
4 2 -8 1.62 2.37
4 2 -8 4.75 6.73
4 2 -8 1.15 3.1
4 2 -8 0.83 1.61
4 2 -8 0.26 1.29
-4 -2 8 0.98 1.1
-4 -2 8 4.07 9.66
-4 -2 8 1.67 3.06
-4 -2 8 0.76 1.92
-4 -2 8 0.17 3.48
-6 4 -8 1.03 2.09
-6 4 -8 0.76 3.74
-6 4 -8 0.4 2.33
-6 4 -8 1.65 5.7
-6 4 -8 0.74 1.93
-6 4 -8 0.92 1.19
-6 4 -8 2.62 7.35
-6 4 -8 0.31 2.19
6 -4 8 0.18 0.32
6 -4 8 0.49 2.66
6 -4 8 0.65 2.43
6 -4 8 1.8 6.58
6 -4 8 1.04 1.8
6 -4 8 0.93 1.23
6 -4 8 2.21 6.31
6 -4 8 1.05 1.84
2 -6 -8 1.38 3.2
2 -6 -8 4.97 15.54
2 -6 -8 1.97 3.67
2 -6 -8 1.46 1.95
-2 6 8 1.62 3.19
-2 6 8 1.02 36.86
-2 6 8 0.68 4.8
-2 6 8 2.05 2.22
-2 -4 8 0.4 0.54
-2 -4 8 0.5 3.13
-2 -4 8 0.72 2.14
2 4 -8 1.36 0.91
2 4 -8 0.87 3.55
2 4 -8 0.29 5.34
-4 6 8 1.66 3.2
-4 6 8 -0.09 11.8
-4 6 8 1.88 7.65
-4 6 8 1.14 0.54
-4 6 8 0.71 1.14
-4 6 8 0.98 3.48
4 -6 -8 1.39 3.12
4 -6 -8 0.98 9.79
4 -6 -8 2.91 6.86
4 -6 -8 1.12 0.57
4 -6 -8 1.6 1.97
4 -6 -8 0.33 1.9
6 -2 8 0.93 14.07
6 -2 8 1.37 2.8
6 -2 8 7.24 18.33
6 -2 8 1.51 2.38
6 -2 8 5.96 11.54
6 -2 8 3.03 2
-6 2 -8 2.14 8.68
-6 2 -8 0.55 2.89
-6 2 -8 3.37 10.68
-6 2 -8 0.68 2.46
4 2 -7 1.06 3.17
4 2 -7 0.71 5.85
4 2 -7 0.61 3.4
4 2 -7 0.81 1.93
4 2 -7 0.17 1.09
-4 -2 7 2 2.58
-4 -2 7 1.86 7.78
-4 -2 7 0.97 3.38
-4 -2 7 0.82 1.62
-4 -2 7 0.07 1.13
-6 4 -7 0.09 0.66
-6 4 -7 0.12 2.62
-6 4 -7 0.41 2.32
-6 4 -7 -0.01 5.04
-6 4 -7 -0.1 1.33
-6 4 -7 0.1 1.21
-6 4 -7 0.04 8.12
-6 4 -7 0.01 2.31
6 -4 7 0.08 1.98
6 -4 7 0.15 2.14
6 -4 7 0.28 2.17
6 -4 7 -0.26 6
6 -4 7 0.52 1.89
6 -4 7 0.41 1.11
6 -4 7 1.02 6.51
6 -4 7 0.48 1.89
2 -6 -7 -0.06 3.23
2 -6 -7 0.39 7.12
2 -6 -7 0.47 6.5
2 -6 -7 0.08 2.72
2 -6 -7 0.4 1.82
-2 6 7 1.09 3.15
-2 6 7 1.14 9.93
-2 6 7 0.05 3.72
-2 6 7 1.25 2.06
-2 -4 7 0.16 1.26
-2 -4 7 0.52 3.33
-2 -4 7 0.7 4.87
2 4 -7 0.46 1.89
2 4 -7 0.21 3.15
2 4 -7 0.14 2.24
2 4 -7 0.02 1.19
-4 6 7 0.29 3.83
-4 6 7 0.16 2.98
-4 6 7 -0.24 25.2
-4 6 7 0.96 6.53
-4 6 7 0.23 0.53
-4 6 7 0.53 1.49
-4 6 7 0.82 3.02
4 -6 -7 0.71 2.8
4 -6 -7 0.66 10.95
4 -6 -7 2.31 7.6
4 -6 -7 0.33 0.54
4 -6 -7 0.68 2.04
4 -6 -7 0.02 1.88
6 -2 7 1.92 12.77
6 -2 7 0.67 2.79
-6 2 -7 -0.88 12.46
-6 2 -7 -0.45 5.78
-6 2 -7 0.12 2.97
-6 2 -7 1.39 18.75
4 2 -6 1.32 1.64
4 2 -6 3.84 6.1
4 2 -6 1.53 3.8
4 2 -6 1.7 1.19
4 2 -6 1.66 1.81
-4 -2 6 2.74 2.65
-4 -2 6 0.77 3.91
-4 -2 6 1.78 1.25
-4 -2 6 1.63 1.66
-6 4 -6 3.72 2.19
-6 4 -6 2.06 2.33
-6 4 -6 1.52 2.48
-6 4 -6 2.51 4.73
-6 4 -6 0.41 1.33
-6 4 -6 0.96 9.45
-6 4 -6 0.8 2.37
6 -4 6 1.78 1.21
6 -4 6 4.93 2.31
6 -4 6 2.62 2.43
6 -4 6 1.2 2.15
6 -4 6 1.79 5.66
6 -4 6 0.52 1.13
6 -4 6 6.11 7.78
6 -4 6 2.6 1.99
2 -6 -6 1.6 3.34
2 -6 -6 3.77 5.01
2 -6 -6 1.89 5.39
2 -6 -6 2.35 3.46
2 -6 -6 3.99 2.5
-2 6 6 2.42 3.12
-2 6 6 2.01 5.59
-2 6 6 4.74 15.98
-2 6 6 2.02 2.82
-2 6 6 2.73 1.91
-2 -4 6 1.72 2.28
-2 -4 6 1.31 1.03
2 4 -6 2.09 2.91
2 4 -6 1.49 5.25
2 4 -6 1.97 1.8
2 4 -6 1.37 1.3
-4 6 6 0.52 2.41
-4 6 6 1.97 2.68
-4 6 6 5.77 9.1
-4 6 6 1.72 0.6
-4 6 6 2.04 1.55
-4 6 6 2.53 2.53
4 -6 -6 0.76 2.33
4 -6 -6 0.77 2.51
4 -6 -6 5.84 9.07
4 -6 -6 4.75 9.98
4 -6 -6 2.01 0.63
4 -6 -6 2.64 2.2
4 -6 -6 0.77 1.75
6 -2 6 -0 11.61
6 -2 6 0.64 2.23
6 -2 6 2.1 2.83
-6 2 -6 -0.3 11.46
-6 2 -6 0.94 1.48
-6 2 -6 1.93 2.89
4 2 -5 0.17 1.63
4 2 -5 0.74 0.86
4 2 -5 1.87 5.26
4 2 -5 0.58 3.6
4 2 -5 0.31 2.02
-4 -2 5 2.64 3.03
-4 -2 5 0.63 1.03
-4 -2 5 0.63 3.27
-4 -2 5 1.15 2.09
-6 4 -5 1.89 0.61
-6 4 -5 0.77 1.77
-6 4 -5 0.85 2.59
-6 4 -5 0.49 2.43
-6 4 -5 0.57 4.46
-6 4 -5 0.58 1.44
-6 4 -5 2.42 14
-6 4 -5 0.78 2.56
6 -4 5 1.53 0.63
6 -4 5 0.85 1.84
6 -4 5 0.95 2.55
6 -4 5 0.71 2.23
6 -4 5 1.13 5.35
6 -4 5 0.14 1.18
6 -4 5 3.46 10
6 -4 5 0.86 2.01
2 -6 -5 0.58 5.06
2 -6 -5 1.86 5.16
2 -6 -5 0.87 5.96
2 -6 -5 1.3 3.17
2 -6 -5 0.86 4.48
-2 6 5 0.52 3.26
-2 6 5 0.74 4.03
-2 6 5 1.14 5.15
-2 6 5 0.56 4.8
-2 6 5 0.46 3.26
-2 6 5 2.48 3.24
-2 -4 5 0.63 1.43
2 4 -5 0.82 1.54
2 4 -5 0.58 1.72
-4 6 5 0.68 2.29
-4 6 5 0.76 2.45
-4 6 5 2.87 4.91
-4 6 5 0.76 7.19
-4 6 5 1.39 0.61
-4 6 5 1.23 1.61
-4 6 5 1.53 2.21
4 -6 -5 1.11 4.65
4 -6 -5 0.74 2.53
4 -6 -5 2.45 3.56
4 -6 -5 0.34 5.7
4 -6 -5 1.41 2.2
4 -6 -5 0.92 1.62
6 -2 5 0.38 1.11
6 -2 5 1.12 2.61
-6 2 -5 -0.97 9.76
-6 2 -5 0.22 0.91
-6 2 -5 0.57 2.93
4 2 -4 4.59 5.86
4 2 -4 4.17 1.32
4 2 -4 2.48 4.7
4 2 -4 1.15 3.45
4 2 -4 0.75 9.85
-4 -2 4 4.84 5.47
-4 -2 4 4.49 1.22
-4 -2 4 2.05 4.53
-4 -2 4 0.46 5.84
-4 -2 4 7.48 13.21
-6 4 -4 1.83 0.71
-6 4 -4 2.46 1.75
-6 4 -4 0.8 2.89
-6 4 -4 1.35 2.06
-6 4 -4 8.94 5.21
-6 4 -4 7.39 1.79
-6 4 -4 1.78 2.63
6 -4 4 1.7 0.71
6 -4 4 2.5 1.73
6 -4 4 1.74 2.16
6 -4 4 7.1 5.07
6 -4 4 8.84 1.74
6 -4 4 2.07 2.09
2 -6 -4 1.38 2.77
2 -6 -4 2.24 3.98
2 -6 -4 2.35 3.2
2 -6 -4 1.14 1.77
2 -6 -4 2.38 5.94
-2 6 4 1.48 2.71
-2 6 4 3.4 5.16
-2 6 4 2.25 4.64
-2 6 4 1.35 2.69
-2 6 4 0.72 4.65
2 4 -4 0.82 1.24
-4 6 4 1.12 2.44
-4 6 4 3.33 3.94
-4 6 4 0.85 4.44
-4 6 4 1.97 0.62
-4 6 4 4.12 2.1
-4 6 4 2.72 1.84
4 -6 -4 1.12 2.31
4 -6 -4 3.49 5.75
4 -6 -4 1.49 3.99
4 -6 -4 2.96 2.17
4 -6 -4 0.78 1.49
6 -2 4 1.5 0.68
6 -2 4 3.09 0.99
6 -2 4 4.17 1.81
6 -2 4 2.31 4.19
-6 2 -4 2.95 0.74
-6 2 -4 4.16 0.99
-6 2 -4 2.02 1.69
-6 2 -4 2.62 4.96
4 2 -3 1.25 2.89
4 2 -3 0.67 1.29
4 2 -3 0.54 4.08
4 2 -3 0.93 3.68
-4 -2 3 1.19 2.72
-4 -2 3 0.4 1.31
-4 -2 3 1.5 3.74
-4 -2 3 0.16 4.88
-6 4 -3 1.05 0.69
-6 4 -3 0.9 1.67
-6 4 -3 0.78 1.91
-6 4 -3 1.56 3.96
-6 4 -3 0.88 1.42
-6 4 -3 1.23 2.71
6 -4 3 1.22 0.72
6 -4 3 2.21 1.76
6 -4 3 0.5 1.75
6 -4 3 5.33 3.95
6 -4 3 0.94 1.46
6 -4 3 1.48 2.15
2 -6 -3 1.04 4.39
2 -6 -3 1.88 6.32
2 -6 -3 0.2 1.2
2 -6 -3 -0.7 6.15
-2 6 3 1.73 4.4
-2 6 3 2 3.72
-2 6 3 0.23 1.41
-2 6 3 0.68 5.61
-2 -4 3 0.57 1.13
2 4 -3 0.07 1.43
-4 6 3 0.96 2.46
-4 6 3 0.8 6.41
-4 6 3 1.47 3.83
-4 6 3 3.02 0.68
-4 6 3 7.18 2.13
-4 6 3 1.33 1.41
4 -6 -3 0.54 3.11
4 -6 -3 1.05 4.24
4 -6 -3 2.04 3.75
4 -6 -3 0.89 0.59
4 -6 -3 7.13 2.31
4 -6 -3 0.22 1.05
6 -2 3 2.41 0.77
6 -2 3 0.43 1.38
6 -2 3 1.67 1.46
-6 2 -3 2.39 0.78
-6 2 -3 2.08 1.87
-6 2 -3 0.45 1.42
4 2 -2 9.62 3.57
4 2 -2 5.84 1.92
4 2 -2 9.84 3.59
4 2 -2 7.11 3.34
4 2 -2 18.28 30.86
-4 -2 2 9.69 3.89
-4 -2 2 5.79 1.3
-4 -2 2 4.89 1.63
-4 -2 2 8.96 3.54
-4 -2 2 7.69 2.68
-6 4 -2 7.24 8.85
-6 4 -2 10.48 1.35
-6 4 -2 7.17 2.35
-6 4 -2 8.85 2.41
-6 4 -2 4.31 1.55
-6 4 -2 8.91 3.02
6 -4 2 1.23 7.95
6 -4 2 11.27 1.39
6 -4 2 9.97 2.26
6 -4 2 9.74 1.9
6 -4 2 4.4 1.47
6 -4 2 8.85 2.54
2 -6 -2 13.64 4.95
2 -6 -2 8.09 1.36
2 -6 -2 11.09 6.26
-2 6 2 8.37 1.38
-2 6 2 12.62 6.43
-2 -4 2 19.92 5.31
-2 -4 2 7 0.71
-2 -4 2 6.7 1.36
2 4 -2 14.99 4.48
2 4 -2 6.27 0.72
2 4 -2 7.3 1.42
-4 6 2 9.42 2.96
-4 6 2 9.61 18.66
-4 6 2 8.15 4.09
-4 6 2 8.67 0.99
-4 6 2 4.74 2.1
-4 6 2 3.72 0.54
4 -6 -2 13.9 7.74
4 -6 -2 7.15 4.14
4 -6 -2 8.73 0.99
4 -6 -2 8.47 2.15
6 -2 2 9.77 1.12
6 -2 2 2.83 1.79
6 -2 2 10.91 1.82
-6 2 -2 8.43 1.03
-6 2 -2 3 1.51
-6 2 -2 8.37 1.67
4 2 -1 2.49 9.2
4 2 -1 1.33 0.79
4 2 -1 1.14 2.87
4 2 -1 0.75 3.47
-4 -2 1 0.72 7.62
-4 -2 1 1.1 0.74
-4 -2 1 -0.03 1.59
-4 -2 1 0.94 3.21
-4 -2 1 0.9 1.85
-4 -2 1 6.45 3.62
-6 4 -1 0.39 7.46
-6 4 -1 0.81 2.93
-6 4 -1 2.04 7.63
-6 4 -1 5.78 2.11
6 -4 1 1.04 7.55
6 -4 1 0.92 2.34
6 -4 1 1.26 1.75
6 -4 1 1.59 2.01
2 -6 -1 2.32 0.93
2 -6 -1 2.42 0.87
2 -6 -1 1 2.54
2 -6 -1 0.32 5.33
-2 6 1 1.05 0.91
-2 6 1 2.84 0.97
-2 6 1 8.55 7.21
-2 6 1 -0.11 5.96
-2 -4 1 2.24 3.08
-2 -4 1 3.3 0.55
-2 -4 1 -0.1 1.34
2 4 -1 2.99 3.62
2 4 -1 1.49 0.44
2 4 -1 0.81 1.63
-4 6 1 3.78 4.83
-4 6 1 0.62 4.22
-4 6 1 0.97 0.55
-4 6 1 0.76 7.4
-4 6 1 2.55 1.88
4 -6 -1 10.2 6
4 -6 -1 0.48 4.08
4 -6 -1 1.14 0.56
4 -6 -1 7.48 13.05
4 -6 -1 1.5 1.66
6 -2 1 2.24 1.27
6 -2 1 1.18 1.87
6 -2 1 1.19 1.57
-6 2 -1 3.56 1
-6 2 -1 1.83 1.57
-6 2 -1 0.6 1.95
-6 2 -1 1.04 0.43
4 2 0 3.33 0.69
4 2 0 2.84 2.94
-4 -2 0 3.15 0.7
-4 -2 0 4.09 3.27
-6 4 0 3.79 8.23
6 -4 0 3.33 6.98
2 -6 0 4.07 1.05
2 -6 0 3.08 1.27
2 -6 0 1.73 4.84
-2 6 0 3.28 0.96
-2 6 0 3.41 1.54
-2 6 0 2.65 5.52
2 4 0 3.49 2.96
-4 6 0 4.6 4.17
-4 6 0 3.11 0.63
-4 6 0 4.06 4.85
-4 6 0 3.65 1.67
-4 6 0 4.13 0.86
4 -6 0 3.47 3.87
4 -6 0 3.43 0.65
4 -6 0 4.85 3.52
4 -6 0 3.67 1.37
4 -6 0 2.47 0.91
6 -2 0 23.48 6.74
6 -2 0 4.01 1.67
6 -2 0 3.79 1.57
-6 2 0 5.7 1.52
-6 2 0 30.45 7.44
-6 2 0 3.28 1.75
-6 2 0 3.58 1.85
4 2 1 1.39 0.64
4 2 1 1.4 2.88
-4 -2 -1 4.41 0.78
-6 4 1 0.23 7.1
-6 4 1 3.13 3.81
6 -4 -1 0.67 5.61
2 -6 1 1.37 3.24
2 -6 1 -0.39 4.42
-2 6 -1 0.74 5.05
-2 -4 -1 0.34 1
2 4 1 1.16 4.51
-4 6 -1 2.38 3.71
-4 6 -1 1.03 0.51
-4 6 -1 1.21 2.35
-4 6 -1 2.07 1.31
-4 6 -1 2.04 1.58
4 -6 1 1.49 3.42
4 -6 1 0.87 0.5
4 -6 1 2.37 2.53
4 -6 1 1.33 0.93
4 -6 1 1.23 1.2
6 -2 -1 1.19 1.78
6 -2 -1 1.24 1.67
6 -2 -1 0.5 1.65
-6 2 1 0.3 1.84
-6 2 1 0.81 1.34
-6 2 1 0.27 1.64
-6 4 2 22.26 8.22
-6 4 2 3.35 3.76
6 -4 -2 18.03 7.57
6 -4 -2 6.16 10.79
2 -6 2 2.95 2.24
-2 6 -2 2.29 2.44
-2 6 -2 1.07 4.66
2 4 2 0.3 7.5
-4 6 -2 3.17 2.7
-4 6 -2 2.96 0.58
-4 6 -2 3.68 2.62
-4 6 -2 3.56 0.95
-4 6 -2 5.78 2.05
4 -6 2 2.18 3.3
4 -6 2 3.25 0.6
4 -6 2 3.71 2.71
4 -6 2 3.49 0.57
4 -6 2 5.53 1.88
6 -2 -2 3.37 2.15
6 -2 -2 8.99 1.73
6 -2 -2 9.18 11.69
6 -2 -2 10.11 2.24
-6 2 2 2.6 2.12
-6 2 2 9.28 1.67
-6 2 2 7.12 11.41
-6 2 2 9.17 2.15
-6 4 3 4.6 6.53
-6 4 3 1.08 6.65
-6 4 3 0.62 2.8
6 -4 -3 6.07 9.37
6 -4 -3 8.45 20.58
2 -6 3 0.71 1.68
2 -6 3 0.6 1.25
-2 6 -3 0.5 0.46
-2 6 -3 0.4 1.62
-2 6 -3 6.41 2.95
-4 6 -3 1.88 0.8
-4 6 -3 0.67 1.78
-4 6 -3 0.39 0.42
-4 6 -3 1.83 2.16
4 -6 3 0.7 0.89
4 -6 3 0.57 3.39
4 -6 3 0.46 0.43
4 -6 3 1.23 2.29
6 -2 -3 0.83 2.28
6 -2 -3 0.29 1.18
6 -2 -3 -0.3 8.41
6 -2 -3 12.46 25.18
6 -2 -3 0.39 2.98
6 -2 -3 0.72 2.08
-6 2 3 0.22 2.4
-6 2 3 0.62 1.23
-6 2 3 1.43 7.03
-6 2 3 0.72 3.27
-6 2 3 0.56 2.01
-6 4 4 8 10.49
-6 4 4 4.86 4.39
-6 4 4 4.89 2.77
6 -4 -4 6.02 7.69
6 -4 -4 5.88 6.46
6 -4 -4 4.61 2.87
2 -6 4 5.8 0.5
2 -6 4 5.55 1.93
-2 6 -4 3.1 1.86
2 4 4 6.16 1.79
-4 6 -4 6.17 0.71
-4 6 -4 8.07 2.13
-4 6 -4 5.82 3.89
-4 6 -4 6.11 0.68
-4 6 -4 5.76 2.69
4 -6 4 6.07 0.71
4 -6 4 4.36 0.46
4 -6 4 6.06 4.23
4 -6 4 4.9 0.62
4 -6 4 14.42 3.35
6 -2 -4 12.53 3.18
6 -2 -4 2.88 1.4
6 -2 -4 2.6 3.1
6 -2 -4 4.54 3.22
6 -2 -4 2.08 2.38
-6 2 4 6.54 3.06
-6 2 4 1.62 1.41
-6 2 4 2.65 3.29
-6 2 4 3.08 3.17
-6 2 4 1.95 2.27
4 2 5 0.31 3.29
-6 4 5 -0.27 7.63
-6 4 5 -0.24 3.88
-6 4 5 1.56 4.69
6 -4 -5 1.89 10.24
6 -4 -5 -0 3.29
6 -4 -5 0.45 0.67
6 -4 -5 0.79 0.34
6 -4 -5 1.12 3.36
2 -6 5 0.93 1.75
-2 6 -5 1.08 1.7
-2 -4 -5 1.46 1.85
2 4 5 1.05 1.84
-4 6 -5 0.45 0.34
-4 6 -5 0.57 1.72
-4 6 -5 0.7 0.29
-4 6 -5 0.09 4.22
-4 6 -5 0.28 0.35
-4 6 -5 0.37 0.18
-4 6 -5 1.39 2.7
4 -6 5 0.88 0.45
4 -6 5 0.11 0.8
4 -6 5 0.3 5.09
4 -6 5 0.39 0.37
4 -6 5 -0.04 0.24
4 -6 5 1.61 3.33
6 -2 -5 0.88 4.14
6 -2 -5 1.21 1.59
6 -2 -5 0.77 6.87
6 -2 -5 0.67 2.34
6 -2 -5 2.82 2.68
-6 2 5 0.11 3.1
-6 2 5 1.54 1.57
-6 2 5 1.21 7.36
-6 2 5 0.68 2.22
-6 2 5 0.57 2.5
4 2 6 5 7.17
-4 -2 -6 2.44 6.86
-6 4 6 3.01 9.55
-6 4 6 2.53 9.25
-6 4 6 1.59 0.79
-6 4 6 0.77 0.35
-6 4 6 2.74 13.88
6 -4 -6 -0.38 8.4
6 -4 -6 0.96 0.79
6 -4 -6 0.8 0.52
6 -4 -6 1.77 12.42
2 -6 6 0.45 2.1
-2 6 -6 0.1 1.93
-2 -4 -6 3.41 7.11
-2 -4 -6 1.34 1.84
2 4 6 5.95 7.32
2 4 6 1.06 1.73
-4 6 -6 0.67 1.85
-4 6 -6 0.25 1.44
-4 6 -6 0.56 5.14
-4 6 -6 0.68 0.33
-4 6 -6 0.05 0.46
-4 6 -6 2.33 3.01
4 -6 6 1.38 6.67
4 -6 6 0.51 0.34
4 -6 6 0.47 0.59
4 -6 6 2.44 3.88
6 -2 -6 1.56 2.72
6 -2 -6 3.49 1.77
6 -2 -6 1.41 7.59
6 -2 -6 0.35 1.74
6 -2 -6 3.04 3.02
-6 2 6 0.42 2.5
-6 2 6 0.99 3.22
-6 2 6 2.87 1.76
-6 2 6 1.04 5.8
-6 2 6 0.46 1.85
-6 2 6 3.4 2.92
4 2 7 0.25 5.19
-4 -2 -7 0.83 6.46
-4 -2 -7 1.69 2.49
-6 4 7 0.68 1.72
-6 4 7 1.24 7.53
-6 4 7 0.48 0.86
-6 4 7 0.45 0.48
6 -4 -7 -0.33 2.1
6 -4 -7 0.1 10.36
6 -4 -7 0.8 0.8
6 -4 -7 0.54 0.9
6 -4 -7 0.91 0.58
6 -4 -7 -0.24 11.33
-2 6 -7 0.32 1.92
-2 -4 -7 0.89 7.47
-2 -4 -7 1.49 1.92
2 4 7 0.67 6.12
2 4 7 0.93 1.65
-4 6 -7 0.6 2.18
-4 6 -7 1.03 17.83
-4 6 -7 0.49 6.38
-4 6 -7 0.38 0.29
-4 6 -7 0.37 0.67
-4 6 -7 1.27 3.36
4 -6 7 0.89 8.55
4 -6 7 0.79 0.31
4 -6 7 -0.06 0.86
4 -6 7 1.68 4.6
6 -2 -7 -0.21 4.41
6 -2 -7 0.18 1.72
6 -2 -7 0.41 6.05
6 -2 -7 0.23 2.11
6 -2 -7 0.27 3.25
-6 2 7 1.86 7.86
-6 2 7 0.72 3.66
-6 2 7 0.39 1.68
-6 2 7 0.35 6.21
-6 2 7 0.24 3.42
-6 2 7 0.72 3.23
4 2 8 0.45 3.72
-4 -2 -8 1.65 4.46
-4 -2 -8 2.17 2.49
-6 4 8 2.41 7.04
-6 4 8 0.72 1.18
-6 4 8 1.27 0.97
-6 4 8 0.72 0.53
6 -4 -8 1.67 7.47
6 -4 -8 1.38 1.5
6 -4 -8 1.28 1.07
6 -4 -8 0.84 0.58
2 -6 8 0.43 11.61
-2 6 -8 0.51 3.64
-2 -4 -8 2.69 5.37
-2 -4 -8 2.08 1.77
2 4 8 1.23 4.04
2 4 8 2.42 1.8
-4 6 -8 0.66 1.82
-4 6 -8 0.35 2.46
-4 6 -8 2.43 8.72
-4 6 -8 1.19 0.29
-4 6 -8 0.41 0.83
-4 6 -8 1.85 3.32
4 -6 8 2.26 3.34
4 -6 8 3.45 12.3
4 -6 8 0.9 0.27
4 -6 8 0.5 0.6
4 -6 8 2.18 5.6
6 -2 -8 2.45 1.94
6 -2 -8 3.3 8.1
6 -2 -8 1.23 1.25
6 -2 -8 0.37 6.65
-6 2 8 3.71 4.24
-6 2 8 2.31 1.92
-6 2 8 2.19 9.71
-6 2 8 0.56 1.02
-6 2 8 0.36 10.08
-6 2 8 2.46 3.74
4 2 9 0.43 3.42
-4 -2 -9 0.72 3.6
-4 -2 -9 0.1 2.17
-6 4 9 1 9.33
-6 4 9 0.09 1.47
-6 4 9 0.19 1.01
-6 4 9 0.34 0.53
6 -4 -9 0.64 1.86
6 -4 -9 -0.32 8.24
6 -4 -9 0.51 1.41
6 -4 -9 0.5 1.2
6 -4 -9 0.12 0.54
2 -6 9 0.57 2.53
-2 6 -9 0.28 2.73
-2 -4 -9 0.86 3.76
-2 -4 -9 0.24 1.71
2 4 9 -0.01 3.54
2 4 9 0.23 1.84
-4 6 -9 0.02 3.16
-4 6 -9 -1.01 11.37
-4 6 -9 0.08 0.25
-4 6 -9 0.19 0.89
-4 6 -9 1.12 3.56
4 -6 9 0.05 2.29
4 -6 9 -0.75 16.97
4 -6 9 0.18 0.21
4 -6 9 -0.01 0.67
4 -6 9 0.49 6.02
6 -2 -9 0.43 1.93
6 -2 -9 1.46 13.45
6 -2 -9 0.79 1.7
6 -2 -9 -0.4 8.78
-6 2 9 -0.21 4.15
-6 2 9 0.13 20.37
-6 2 9 0.21 1.79
-6 2 9 -0.13 4.06
4 3 -9 0.58 2.57
4 3 -9 0.23 2.83
4 3 -9 0.17 1.79
4 3 -9 0.07 0.62
-4 -3 9 0.59 5.08
-4 -3 9 0.26 3.06
-4 -3 9 -0.28 2.04
-4 -3 9 0.03 2.72
-7 4 -9 0.07 0.22
-7 4 -9 -0.11 3.15
-7 4 -9 -0.18 3
-7 4 -9 -0.67 10.68
-7 4 -9 0.08 2.91
-7 4 -9 0.04 1.3
-7 4 -9 -1.55 20.95
-7 4 -9 0.76 6.39
7 -4 9 -2.03 31.12
7 -4 9 0.01 1.39
7 -4 9 -0.28 3.82
7 -4 9 0.39 2.45
7 -4 9 -0.93 14.53
7 -4 9 0.41 2.47
7 -4 9 0.43 1.26
7 -4 9 1.36 12.94
7 -4 9 0.37 3.61
3 -7 -9 -0.17 3.1
3 -7 -9 -0.21 10.45
3 -7 -9 0.73 5.91
3 -7 -9 0.92 2.19
3 -7 -9 0.22 2
-3 7 9 0.37 3.03
-3 7 9 0.97 17.52
-3 7 9 -0.57 6.14
-3 7 9 0.85 2.61
-3 7 9 -0.06 1.9
-3 -4 9 0.03 0.42
-3 -4 9 0.39 3.14
-3 -4 9 0.16 2.15
-3 -4 9 -0.08 5.03
3 4 -9 0.03 0.32
3 4 -9 0.22 3.24
3 4 -9 0.41 2.56
3 4 -9 0.11 1.59
-4 7 9 0.68 3.24
-4 7 9 -0.24 10.8
-4 7 9 0.19 0.53
-4 7 9 0.15 1.3
-4 7 9 0.18 2.87
4 -7 -9 0.61 2.89
4 -7 -9 4.79 35.86
4 -7 -9 0.6 8.59
4 -7 -9 0.82 21.88
4 -7 -9 0.13 0.95
4 -7 -9 0.34 1.19
4 -7 -9 0.21 6.19
7 -3 9 -0.43 6.95
7 -3 9 0.27 3.21
7 -3 9 0.25 3.13
7 -3 9 0.71 12.91
7 -3 9 0.09 2.97
7 -3 9 0.22 1.49
7 -3 9 8.33 57.62
7 -3 9 -0.1 10.83
-7 3 -9 -0.04 11.33
-7 3 -9 0.92 4.13
-7 3 -9 0.68 2.95
-7 3 -9 3.51 12.62
-7 3 -9 0.07 2.87
-7 3 -9 0.3 4.09
-7 3 -9 -2.9 8.49
4 3 -8 0.22 0.61
4 3 -8 0.17 3.46
4 3 -8 0.04 1.89
4 3 -8 -0.02 0.63
-4 -3 8 0.77 2.65
-4 -3 8 0.2 3.33
-4 -3 8 -0.38 2.37
-4 -3 8 0.02 0.61
-7 4 -8 -1.59 22.32
-7 4 -8 0.83 1.44
-7 4 -8 0.08 3.55
-7 4 -8 0.1 2.99
-7 4 -8 1.13 10.84
-7 4 -8 0.21 1.31
-7 4 -8 2.23 29.24
-7 4 -8 0.89 6.61
7 -4 8 -0.08 26.29
7 -4 8 0.14 0.3
7 -4 8 0.18 3.35
7 -4 8 0.45 2.79
7 -4 8 -0.39 12.29
7 -4 8 -0.11 2.37
7 -4 8 0.68 1.38
7 -4 8 0 16.42
7 -4 8 0.81 4.05
3 -7 -8 0.01 3.13
3 -7 -8 0.78 7.56
3 -7 -8 -0.45 6.28
3 -7 -8 2.25 2.16
3 -7 -8 0.04 2.1
-3 7 8 0.63 3.2
-3 7 8 0.04 9.16
-3 7 8 0.68 5.26
-3 7 8 1.07 2.4
-3 -4 8 0.12 0.44
-3 -4 8 0.09 2.57
-3 -4 8 0.02 1.64
-3 -4 8 0.06 0.91
3 4 -8 0.47 0.81
3 4 -8 0.23 3.1
3 4 -8 0.5 1.98
3 4 -8 0.03 0.53
-4 7 8 0.74 2.95
-4 7 8 -0.08 7.72
-4 7 8 0.25 19.43
-4 7 8 0.4 0.58
-4 7 8 0.16 1.29
-4 7 8 -0.12 1.99
4 -7 -8 0.83 2.8
4 -7 -8 1.34 8.81
4 -7 -8 0.5 9.63
4 -7 -8 0.09 0.99
4 -7 -8 0.48 1.28
4 -7 -8 0.68 4.58
7 -3 8 -0.21 6.73
7 -3 8 0.28 3.21
7 -3 8 0.1 2.68
7 -3 8 0.09 2.79
7 -3 8 0.76 16.08
7 -3 8 0.61 2.73
7 -3 8 1.45 8.21
-7 3 -8 -0.05 8.84
-7 3 -8 0.88 1.49
-7 3 -8 -0.31 2.83
-7 3 -8 1.31 10.35
-7 3 -8 2.22 17.2
4 3 -7 0.05 0.49
4 3 -7 0.78 3.46
4 3 -7 0.63 1.92
4 3 -7 0.32 1.14
-4 -3 7 0.16 0.63
-4 -3 7 0.3 3.09
-4 -3 7 0.86 1.37
-4 -3 7 0.47 0.92
-7 4 -7 1.8 21.28
-7 4 -7 0.44 1.87
-7 4 -7 0.84 2.17
-7 4 -7 -0.19 3.49
-7 4 -7 0.63 2.81
-7 4 -7 -1.22 10.1
-7 4 -7 0.74 1.43
-7 4 -7 0.9 6.88
7 -4 7 -0.71 20.62
7 -4 7 0.38 1.98
7 -4 7 0.2 2.32
7 -4 7 0.31 2.85
7 -4 7 0.44 9.22
7 -4 7 0.65 1.44
7 -4 7 9.04 20.59
7 -4 7 0.94 4.61
3 -7 -7 0.68 3.06
3 -7 -7 1.47 7.72
3 -7 -7 1.53 5.07
3 -7 -7 1.2 2.14
-3 7 7 -0.44 6.65
-3 7 7 1.1 3.2
-3 7 7 0.26 6.63
-3 7 7 -0.34 5.81
-3 7 7 1.69 2.11
-3 -4 7 0.34 1.12
-3 -4 7 0.78 3.33
-3 -4 7 0 1.89
-3 -4 7 0.34 0.72
3 4 -7 1.35 1.91
3 4 -7 0.52 2.73
3 4 -7 0.22 1.65
3 4 -7 0.09 0.96
-4 7 7 0.16 2.75
-4 7 7 0.18 2.78
-4 7 7 2.69 10.99
-4 7 7 0.19 9.22
-4 7 7 0.62 0.62
-4 7 7 0.66 1.28
-4 7 7 0.42 1.64
4 -7 -7 0.28 4.93
4 -7 -7 0.81 2.89
4 -7 -7 1.78 14.17
4 -7 -7 0.62 5.65
4 -7 -7 0.76 1.07
4 -7 -7 1.27 1.37
4 -7 -7 1.08 3.21
7 -3 7 1.73 9.99
7 -3 7 0.17 1.13
7 -3 7 0.04 2.44
7 -3 7 1.61 2.68
7 -3 7 1.69 43.89
7 -3 7 2.5 10.85
-7 3 -7 0.35 6.99
-7 3 -7 0.09 0.47
-7 3 -7 0.6 2.85
-7 3 -7 0.98 14.19
4 3 -6 0.58 0.9
4 3 -6 0.32 2.85
4 3 -6 0.55 1.16
4 3 -6 0.05 1.36
-4 -3 6 0.66 0.67
-4 -3 6 0.48 3.07
-4 -3 6 0.45 1.25
-7 4 -6 0.39 17.31
-7 4 -6 0.51 0.8
-7 4 -6 0.51 1.95
-7 4 -6 0.27 2.3
-7 4 -6 0.31 2.47
-7 4 -6 1.97 8.05
-7 4 -6 0.95 1.54
-7 4 -6 0.22 6.28
7 -4 6 1.27 15.99
7 -4 6 -0.36 0.37
7 -4 6 0.68 1.46
7 -4 6 0.88 2.11
7 -4 6 0.15 1.81
7 -4 6 1.23 2.55
7 -4 6 1.54 7.47
7 -4 6 1.83 1.54
7 -4 6 1.57 5.09
3 -7 -6 0.35 3.69
3 -7 -6 1.6 3.78
3 -7 -6 0.62 11.2
3 -7 -6 1.64 3.97
3 -7 -6 2.6 2.05
-3 7 6 -0 2.97
-3 7 6 0.67 3.1
-3 7 6 1.8 9.41
-3 7 6 1.12 4.96
-3 7 6 2.43 2.09
-3 -4 6 2.17 2.16
-3 -4 6 0.33 1.1
3 4 -6 3.36 3.85
3 4 -6 -0.02 9.93
3 4 -6 0.39 1.89
3 4 -6 0.43 1.24
-4 7 6 0.97 6.13
-4 7 6 1.26 2.86
-4 7 6 0.53 11.93
-4 7 6 0.16 5.3
-4 7 6 1.02 0.67
-4 7 6 0.61 1.28
-4 7 6 0.42 1.38
4 -7 -6 0.18 3.25
4 -7 -6 1.62 2.94
4 -7 -6 0.94 7.33
4 -7 -6 2.07 4.85
4 -7 -6 0.17 0.96
4 -7 -6 1.41 1.49
4 -7 -6 0.45 2.15
7 -3 6 0.31 14.11
7 -3 6 0.27 0.52
7 -3 6 0.58 2.08
7 -3 6 1.42 2.74
-7 3 -6 0.52 7.4
-7 3 -6 0.71 0.68
-7 3 -6 1.19 1.81
-7 3 -6 0.52 2.81
4 3 -5 1.78 1.92
4 3 -5 2.35 1.55
4 3 -5 1.81 5.4
-4 -3 5 3.01 3.91
-4 -3 5 1.73 1.24
-4 -3 5 2.78 3.54
-7 4 -5 -0.05 13.96
-7 4 -5 1.73 0.67
-7 4 -5 1.19 0.98
-7 4 -5 3.29 1.77
-7 4 -5 1.7 1.99
-7 4 -5 1.42 2.4
-7 4 -5 1.22 6.42
-7 4 -5 2.35 2.19
-7 4 -5 4.99 5.86
7 -4 5 0.86 10.62
7 -4 5 1.85 0.68
7 -4 5 1.83 1.55
7 -4 5 3.06 1.82
7 -4 5 2.13 2.14
7 -4 5 2.09 2.3
7 -4 5 1.17 10.49
7 -4 5 2.22 1.58
7 -4 5 4.75 5.8
3 -7 -5 1.04 3.39
3 -7 -5 4.59 6.42
3 -7 -5 1.65 3.83
3 -7 -5 1.76 3.32
3 -7 -5 3.25 1.84
-3 7 5 1.29 5.19
-3 7 5 3.31 4.87
-3 7 5 3.28 6.26
-3 7 5 0.94 3.81
-3 7 5 3.58 2.11
-3 -4 5 -0.13 3.1
3 4 -5 1.34 1.24
-4 7 5 0.33 2.5
-4 7 5 2.52 2.73
-4 7 5 1.3 3.57
-4 7 5 2.26 4.73
-4 7 5 1.07 0.68
-4 7 5 2.87 1.33
-4 7 5 0.9 1.55
4 -7 -5 5.11 6.79
4 -7 -5 2.04 3
4 -7 -5 3.31 3.39
4 -7 -5 2.81 4.96
4 -7 -5 3.18 1.58
4 -7 -5 1.34 1.39
7 -3 5 1.98 13.6
7 -3 5 0.68 0.57
7 -3 5 1.38 1.25
7 -3 5 3.75 2.05
7 -3 5 1.13 1.84
7 -3 5 2.16 2.6
-7 3 -5 -0.08 13.24
-7 3 -5 1.18 0.57
-7 3 -5 2.93 2.59
-7 3 -5 3.6 1.91
-7 3 -5 0.27 1.45
-7 3 -5 0.89 2.89
4 3 -4 25.79 8.83
4 3 -4 2.13 2.45
-4 -3 4 33.44 9.7
-4 -3 4 2.32 1.77
-4 -3 4 1.54 3.09
-7 4 -4 0.15 11.68
-7 4 -4 1.46 0.68
-7 4 -4 0.79 1.68
-7 4 -4 1.2 1.9
-7 4 -4 0.45 2.19
-7 4 -4 0.06 14.56
-7 4 -4 2 5.89
-7 4 -4 0.43 9.89
7 -4 4 2.09 0.69
7 -4 4 2.68 1.68
7 -4 4 1.17 1.97
7 -4 4 1.52 2.28
7 -4 4 1.3 2.14
7 -4 4 1.01 4.47
3 -7 -4 2.47 7.05
3 -7 -4 5.1 3.75
3 -7 -4 1.68 6.5
3 -7 -4 0.64 5.94
3 -7 -4 0.81 3.44
3 -7 -4 2.58 2
-3 7 4 0.15 4.06
-3 7 4 3.89 5.63
-3 7 4 0.7 3.62
-3 7 4 0.97 3.32
-3 7 4 0.99 1.78
-3 -4 4 1.16 2.55
-4 7 4 1.14 3.77
-4 7 4 5.18 8.25
-4 7 4 1.07 5.03
-4 7 4 0.94 0.71
-4 7 4 1.27 1.26
-4 7 4 0.95 0.92
4 -7 -4 2.04 5.15
4 -7 -4 2.46 13.02
4 -7 -4 0.16 5.18
4 -7 -4 1.4 1.64
4 -7 -4 0.4 1.29
7 -3 4 0.99 0.68
7 -3 4 1.28 2.26
7 -3 4 2.74 1.66
7 -3 4 0.28 1.74
7 -3 4 7.59 4.3
-7 3 -4 -0.01 11.89
-7 3 -4 0.97 0.72
-7 3 -4 0.66 1.45
-7 3 -4 3.33 1.66
-7 3 -4 -0.02 1.17
-7 3 -4 2.99 5.22
4 3 -3 2.18 4.78
4 3 -3 6.63 9.52
4 3 -3 0.57 7.27
-4 -3 3 1.14 3.74
-4 -3 3 -0.04 2.77
-4 -3 3 0.51 3.24
-4 -3 3 7.4 8.75
-7 4 -3 1.37 8.03
-7 4 -3 0.72 0.71
-7 4 -3 0.32 1.58
-7 4 -3 1.35 3.93
7 -4 3 0.96 0.75
7 -4 3 0.18 1.57
7 -4 3 1.78 2.64
7 -4 3 2.48 12.64
3 -7 -3 0.52 3.8
3 -7 -3 0.65 4.1
-3 7 3 1.93 8.5
-3 7 3 0.39 5.15
-3 7 3 0.72 3.61
-3 7 3 1.47 2.52
-3 -4 3 10.36 7.75
-3 -4 3 0.3 0.9
3 4 -3 3.18 6.34
3 4 -3 2.36 1.04
-4 7 3 2.8 3.92
-4 7 3 0.67 5.03
-4 7 3 0.87 0.71
-4 7 3 0.74 1.39
4 -7 -3 0.26 4.51
4 -7 -3 0.55 0.98
4 -7 -3 2.08 1.68
7 -3 3 0.37 0.66
7 -3 3 2.37 1.18
7 -3 3 0.89 1.56
7 -3 3 -0.31 0.57
7 -3 3 -0.3 6.9
-7 3 -3 0.52 11.14
-7 3 -3 0.56 0.67
-7 3 -3 1.53 1.32
-7 3 -3 0.74 1.55
-7 3 -3 0.45 1.2
4 3 -2 2.72 3.52
4 3 -2 1.19 0.9
4 3 -2 1.01 2.75
4 3 -2 12.42 38.05
-4 -3 2 2.99 3.52
-4 -3 2 1.16 0.87
-4 -3 2 2.59 3.52
-4 -3 2 0.95 4.44
-7 4 -2 1.14 7.42
-7 4 -2 3.04 1.1
-7 4 -2 1.76 2.52
7 -4 2 0.87 7.53
7 -4 2 3.12 1.15
7 -4 2 3.27 2.2
3 -7 -2 1.22 1.79
3 -7 -2 2.43 0.92
3 -7 -2 3.82 5.63
-3 7 2 1.87 3.03
-3 7 2 2.34 0.9
-3 7 2 0.78 4.47
-3 -4 2 2.36 4.26
-3 -4 2 1.33 0.55
-3 -4 2 1.12 1.11
3 4 -2 3.7 5.4
3 4 -2 1.48 0.64
3 4 -2 2.46 1.09
-4 7 2 13.02 27.11
-4 7 2 3.27 4.62
-4 7 2 1.28 0.71
-4 7 2 2.52 1.53
4 -7 -2 4.2 7.76
4 -7 -2 1.25 3.94
4 -7 -2 0.78 0.89
4 -7 -2 1.76 1.56
7 -3 2 1.67 0.93
7 -3 2 4.93 3.87
7 -3 2 4.13 1.64
-7 3 -2 4.71 13.06
-7 3 -2 1.75 0.86
-7 3 -2 6.25 3.8
-7 3 -2 3.8 1.84
4 3 -1 3.48 4.41
4 3 -1 2.6 0.64
4 3 -1 2 0.5
4 3 -1 1.09 1.85
-4 -3 1 1.79 5.6
-4 -3 1 2.42 0.62
-4 -3 1 1.7 0.57
-4 -3 1 5.38 3.81
-4 -3 1 3.68 3.36
-4 -3 1 6.92 5.1
-7 4 -1 1.98 7.68
-7 4 -1 5.36 1.55
7 -4 1 0.73 8.8
7 -4 1 3.38 2.67
3 -7 -1 2.61 1.11
3 -7 -1 17.1 10.27
3 -7 -1 4.38 6.67
-3 7 1 2.36 1.43
-3 7 1 14.61 11.19
-3 7 1 5.03 5.69
-3 -4 1 4.7 3.49
-3 -4 1 2.13 0.59
-3 -4 1 2.88 1.11
-3 -4 1 4.25 2.78
3 4 -1 5.21 3.54
3 4 -1 2.64 0.58
3 4 -1 4.63 1.73
3 4 -1 7.74 3.68
-4 7 1 12.38 8.44
-4 7 1 1.93 3.97
-4 7 1 3.17 0.82
-4 7 1 5.48 1.55
4 -7 -1 9.63 8.6
4 -7 -1 1.84 3.61
4 -7 -1 1.87 0.89
4 -7 -1 2.55 1.51
7 -3 1 3.7 1.26
7 -3 1 5.24 2.68
-7 3 -1 3.93 1.21
-7 3 -1 2.95 2.52
4 3 0 0.82 10
4 3 0 1.37 0.61
4 3 0 1.8 2.39
-4 -3 0 1.17 0.63
-4 -3 0 1.56 3.56
-4 -3 0 3.02 2.85
-7 4 0 1.43 8.07
7 -4 0 0.62 12.28
3 -7 0 0.89 0.86
3 -7 0 4.2 7.69
-3 7 0 1.19 0.91
-3 7 0 3.16 6.92
-3 -4 0 0.75 4.41
-3 -4 0 0.5 0.88
3 4 0 0.89 3.78
3 4 0 0.65 0.88
-4 7 0 1.68 3.64
-4 7 0 0.92 0.64
-4 7 0 0.71 6.34
-4 7 0 3.21 1.38
4 -7 0 1.39 3.56
4 -7 0 0.63 0.91
4 -7 0 3.88 11.07
4 -7 0 3.5 1.43
4 3 1 1.01 2.5
-4 -3 -1 2.08 3.61
-7 4 1 3.5 11.55
7 -4 -1 0.68 9.72
3 -7 1 1.47 0.87
3 -7 1 1.19 8.36
-3 7 -1 1.43 0.77
-3 7 -1 2.68 7.95
3 4 1 1.71 10.99
-4 7 -1 1.89 3.67
-4 7 -1 1.29 0.62
-4 7 -1 4.24 3.85
-4 7 -1 2.23 1.21
4 -7 1 1.31 3.97
4 -7 1 1.67 0.8
4 -7 1 2.03 2.18
4 3 2 1.15 2.6
-4 -3 -2 3.07 3.58
-7 4 2 5.36 10.04
-7 4 2 3.9 14.18
-7 4 2 1.01 3.02
7 -4 -2 0.82 9.32
7 -4 -2 2.57 9.17
3 -7 2 1.63 3.2
3 -7 2 3.02 8.92
3 -7 2 4.29 6.75
-3 7 -2 3.67 3.18
-3 7 -2 0.91 8.7
-3 7 -2 3.62 7.06
-4 7 -2 1.91 3.19
-4 7 -2 1.91 4.17
-4 7 -2 1.82 0.61
-4 7 -2 1.64 1.71
4 -7 2 2.89 3.21
4 -7 2 1.94 4.74
4 -7 2 0.85 0.73
4 -7 2 1.44 1.9
7 -3 -2 4.56 8.74
-7 3 2 3.95 13
-7 3 2 1.06 3.48
4 3 3 1.24 2.87
-4 -3 -3 1.48 2.93
-7 4 3 1.47 9.78
-7 4 3 0.6 13.11
-7 4 3 1.06 2.59
7 -4 -3 0.75 7
7 -4 -3 1.14 2.9
3 -7 3 1.44 1.87
3 -7 3 3.81 9.3
3 -7 3 0.37 1.34
-3 7 -3 0.76 2.09
-3 7 -3 1.24 1.21
-4 7 -3 0.83 2.35
-4 7 -3 0.9 0.52
-4 7 -3 0.3 1.71
4 -7 3 0.56 1.91
4 -7 3 1.22 5.64
4 -7 3 1.56 0.74
4 -7 3 0.74 1.86
7 -3 -3 1.37 6.91
7 -3 -3 0.75 2.82
7 -3 -3 1.26 3.57
-7 3 3 0.58 1.94
-7 3 3 1.16 9.28
-7 3 3 0.88 12.41
-7 3 3 0.06 2.69
4 3 4 0.22 3.04
-4 -3 -4 0.56 2.86
-7 4 4 2.02 9.8
-7 4 4 0.59 2.13
7 -4 -4 0.51 14.39
7 -4 -4 0.12 2.43
3 -7 4 0.88 0.62
3 -7 4 1.25 1.85
3 -7 4 1.51 8.85
-3 7 -4 1.21 0.4
-3 7 -4 1.14 1.74
-3 7 -4 0.53 1.4
-4 7 -4 1.17 0.53
-4 7 -4 1.21 1.77
-4 7 -4 0.68 0.47
4 -7 4 1.28 0.74
4 -7 4 1.7 1.83
4 -7 4 3.98 7.17
4 -7 4 0.69 0.68
4 -7 4 0.72 3.27
7 -3 -4 0.7 2.18
7 -3 -4 0.55 9.07
7 -3 -4 1.23 2.59
7 -3 -4 1.12 3.03
-7 3 4 0.99 1.56
-7 3 4 1.03 5.77
-7 3 4 0.83 2.54
-7 3 4 1.83 4.26
4 3 5 0.39 2.5
-4 -3 -5 1.08 2.44
-7 4 5 1.84 3.47
-7 4 5 0.71 1.83
7 -4 -5 0.38 4.22
7 -4 -5 0.8 1.75
3 -7 5 1.53 0.35
3 -7 5 1.31 1.79
3 -7 5 5.17 8.72
-3 7 -5 2.16 1.81
-3 7 -5 1.39 10.78
-4 7 -5 1.45 0.43
-4 7 -5 1.81 1.86
-4 7 -5 0.89 7.55
-4 7 -5 1.64 0.46
-4 7 -5 -0.03 5.38
4 -7 5 1.11 0.46
4 -7 5 3.15 1.87
4 -7 5 2.48 9.73
4 -7 5 1.26 0.64
4 -7 5 1.22 2.99
7 -3 -5 3.58 1.69
7 -3 -5 1.08 3.47
7 -3 -5 0.92 2.08
7 -3 -5 2.19 3.05
-7 3 5 3.75 1.53
-7 3 5 1.62 4.09
-7 3 5 0.84 1.94
-7 3 5 3.27 3.65
4 3 6 -0.17 1.41
4 3 6 0.39 4.44
-4 -3 -6 -0.56 1.23
-7 4 6 1.79 8
-7 4 6 0.42 1.92
7 -4 -6 -0 5.43
7 -4 -6 0.24 1.58
3 -7 6 0.88 1.86
3 -7 6 2.85 8.16
-3 7 -6 0.93 1.74
-3 7 -6 2.88 11.26
-3 -4 -6 1.99 2.6
3 4 6 0.98 2.33
-4 7 -6 0.77 1.75
-4 7 -6 0.05 9.36
-4 7 -6 1.49 0.42
-4 7 -6 0.87 5.07
4 -7 6 0.88 1.82
4 -7 6 2.99 12.09
4 -7 6 0.27 0.57
4 -7 6 0.92 2.44
7 -3 -6 3.75 4
7 -3 -6 1.03 1.56
7 -3 -6 0.57 8.33
7 -3 -6 0.43 1.4
7 -3 -6 0.76 3.25
-7 3 6 1.23 1.47
-7 3 6 0.35 11.77
-7 3 6 0.47 1.45
-7 3 6 0.85 3.42
4 3 7 0 8.25
-4 -3 -7 1.2 8.66
-4 -3 -7 1.52 3.01
-7 4 7 0.46 2.15
-7 4 7 0.66 14.72
-7 4 7 0.84 7.4
7 -4 -7 0.5 1.63
7 -4 -7 -1.15 15.73
7 -4 -7 0.56 2.64
3 -7 7 1.12 2.19
3 -7 7 -0 7.69
-3 7 -7 0.77 1.99
-3 7 -7 0.58 11.37
-3 -4 -7 0.72 7.97
-3 -4 -7 0.94 2.49
3 4 7 0.24 2.22
-4 7 -7 1.05 1.94
-4 7 -7 1.99 12.49
-4 7 -7 0.65 0.34
-4 7 -7 0.05 4.7
4 -7 7 0.88 2.09
4 -7 7 -2.53 16.59
4 -7 7 0.22 0.49
4 -7 7 0.49 2.12
7 -3 -7 1.55 3.07
7 -3 -7 1.47 1.41
7 -3 -7 3.39 15.01
7 -3 -7 0.1 1.22
7 -3 -7 0.49 3.67
-7 3 7 0.51 2.58
-7 3 7 1.26 1.54
-7 3 7 1.58 10.7
-7 3 7 0.19 1.68
-7 3 7 0.45 3.61
-4 -3 -8 0.51 10.06
-4 -3 -8 0.76 2.99
-7 4 8 0.23 2.64
-7 4 8 0.49 1.62
-7 4 8 2.39 9.09
-7 4 8 -0.48 9.94
7 -4 -8 -0.45 7.83
7 -4 -8 0.93 1.97
7 -4 -8 0.75 16.12
7 -4 -8 0.26 0.9
7 -4 -8 0.14 8.64
3 -7 8 0.98 2.2
-3 7 -8 0.49 2.51
-3 7 -8 1.82 11.34
-3 -4 -8 1.57 9.65
-3 -4 -8 0.55 2.37
3 4 8 0.29 2.21
-4 7 -8 0.32 2.33
-4 7 -8 1.53 17.77
-4 7 -8 0.69 0.31
-4 7 -8 1.41 3.76
4 -7 8 0.7 2.43
4 -7 8 -1.64 20.56
4 -7 8 0.31 0.42
4 -7 8 0.32 2.13
7 -3 -8 -0.05 10.67
7 -3 -8 0.6 1.47
7 -3 -8 0.68 10.87
7 -3 -8 0.05 1.84
7 -3 -8 -0.05 4.12
-7 3 8 2.56 7.79
-7 3 8 0.83 1.66
-7 3 8 0.74 7.98
-7 3 8 0.04 5.61
-7 3 8 0.15 4.07
-4 -3 -9 -0.29 6.23
-4 -3 -9 0.36 2.85
-7 4 9 1.25 20.06
-7 4 9 0.14 1.35
-7 4 9 0.53 8.88
-7 4 9 0.2 0.93
7 -4 -9 0.13 1.64
7 -4 -9 -0.24 10.38
7 -4 -9 0.52 1.61
7 -4 -9 0.15 0.95
7 -4 -9 0.13 0.36
7 -4 -9 -0.29 10.29
3 -7 9 -3.41 55
-3 7 -9 0.07 3.35
-3 7 -9 -0.91 12.72
-3 -4 -9 1.01 7.04
-3 -4 -9 1.42 2.23
3 4 9 1 1.96
-4 7 -9 0.37 2.36
-4 7 -9 -0.27 2.33
-4 7 -9 -1.34 24.05
-4 7 -9 0.17 0.25
-4 7 -9 0.25 2.53
4 -7 9 -0.83 9.29
4 -7 9 -2.12 23.59
4 -7 9 0.24 0.34
4 -7 9 0.27 2
7 -3 -9 0.46 1.56
7 -3 -9 0.98 8.99
7 -3 -9 0.05 1.12
7 -3 -9 0.24 6.96
-7 3 9 2.67 5.06
-7 3 9 0.37 1.85
-7 3 9 0.26 9.4
-7 3 9 -0.15 0.95
-7 3 9 -0.41 8.67
-7 3 9 -0.1 4.58
4 4 -7 0.24 1.95
4 4 -7 0.1 2.42
4 4 -7 -0.03 1.78
4 4 -7 0.03 0.77
-4 -4 7 0.02 0.92
-4 -4 7 0.36 4.28
-4 -4 7 0.06 1.19
-4 -4 7 -0.09 0.75
-8 4 -7 0.83 11.55
-8 4 -7 -0.39 3.82
-8 4 -7 0.28 2.4
-8 4 -7 0.03 2.54
-8 4 -7 0.3 2.71
-8 4 -7 -0.73 11.15
-8 4 -7 0.55 15.49
8 -4 7 -0.73 7.96
8 -4 7 -0.16 0.93
8 -4 7 0.4 1.71
8 -4 7 -0.02 3.14
8 -4 7 0.72 2.52
8 -4 7 -3.49 31.35
8 -4 7 0.19 2.06
8 -4 7 0.38 8.54
4 -8 -7 0.23 3.05
4 -8 -7 0.23 3.18
4 -8 -7 1.14 17.68
4 -8 -7 -1.05 7.31
4 -8 -7 0.88 2.2
4 -8 -7 0.03 1.68
-4 8 7 0.35 4.2
-4 8 7 0.7 3.09
-4 8 7 0.36 19.33
-4 8 7 0.02 6.45
-4 8 7 0.25 2.85
-4 8 7 1.11 2.24
4 4 -6 4.07 3.49
4 4 -6 0.2 22.47
4 4 -6 0.72 1.22
-4 -4 6 2.71 2.1
-4 -4 6 0.65 1.37
-8 4 -6 0.88 8.07
-8 4 -6 0.36 0.4
-8 4 -6 0.89 1.21
-8 4 -6 1.24 1.89
-8 4 -6 0.14 2.89
-8 4 -6 0.59 2.7
-8 4 -6 1.25 32.5
8 -4 6 0.09 7.14
8 -4 6 0.26 0.47
8 -4 6 0.32 3.59
8 -4 6 2.39 2.06
8 -4 6 0.13 2.09
8 -4 6 1.47 2.64
8 -4 6 7.5 6.74
8 -4 6 1.35 6.49
4 -8 -6 1.34 5.36
4 -8 -6 2.56 4.5
4 -8 -6 1.04 4.34
4 -8 -6 0.17 6.51
4 -8 -6 1.75 2
4 -8 -6 0.59 1.38
-4 8 6 1.08 13.28
-4 8 6 1.82 3.27
-4 8 6 3.19 8.66
-4 8 6 -0.09 6.86
-4 8 6 0.7 2.52
-4 8 6 1.87 2.29
4 4 -5 0.25 1.85
4 4 -5 4.72 5.64
-4 -4 5 1.75 4.45
-4 -4 5 1.83 3.74
-8 4 -5 0.73 7.05
-8 4 -5 0.45 0.6
-8 4 -5 0.23 1
-8 4 -5 0.62 1.59
-8 4 -5 -0.07 2.07
-8 4 -5 0.06 2.85
8 -4 5 0.54 8.14
8 -4 5 0.5 0.62
8 -4 5 0.46 1.02
8 -4 5 0.66 1.65
8 -4 5 0.07 1.47
8 -4 5 0.38 2.58
4 -8 -5 1.84 9.67
4 -8 -5 0.88 7.38
4 -8 -5 2.12 6.59
4 -8 -5 0.6 5.34
4 -8 -5 2.74 1.98
-4 8 5 -0.2 2.75
-4 8 5 0.78 5.62
-4 8 5 0.65 3.64
-4 8 5 0.72 6.35
-4 8 5 0.5 2.54
-4 8 5 2.16 2.13
4 4 -4 5.1 10.42
-4 -4 4 7.76 13.74
-8 4 -4 -0.36 7.74
-8 4 -4 1.17 0.63
-8 4 -4 0.9 1.4
-8 4 -4 0.92 1.62
-8 4 -4 0.39 0.91
-8 4 -4 0.53 5.75
8 -4 4 1.26 0.63
8 -4 4 0.85 1.62
8 -4 4 1.23 1.58
8 -4 4 2.57 1.09
8 -4 4 1.22 3.89
4 -8 -4 12.79 18.31
4 -8 -4 1.75 4.31
4 -8 -4 2.95 1.98
-4 8 4 0.54 5.69
-4 8 4 5.61 18.29
-4 8 4 1.28 5.26
-4 8 4 1.02 3.28
-4 8 4 3.55 1.94
4 4 -3 2.42 9.02
-4 -4 3 1.39 6.15
-4 -4 3 0.28 1.01
-8 4 -3 0.26 11.21
-8 4 -3 0.44 0.69
-8 4 -3 0.11 1.54
8 -4 3 0.51 0.75
8 -4 3 0.03 0.73
8 -4 3 0.17 1.45
8 -4 3 0.28 3.34
4 -8 -3 0.5 0.68
4 -8 -3 0.63 3.9
4 -8 -3 0.45 1.62
-4 8 3 0.04 4.41
-4 8 3 0.88 2.58
-4 8 3 0.69 1.84
4 4 -2 1.9 4.24
4 4 -2 0.59 0.71
4 4 -2 0.17 0.98
4 4 -2 -0.29 4.4
-4 -4 2 1.51 3.97
-4 -4 2 0.8 0.57
-4 -4 2 0.79 0.91
-4 -4 2 5.53 15.04
-8 4 -2 3.14 13.44
-8 4 -2 2.16 1.14
-8 4 -2 0.97 3.28
8 -4 2 3.62 12.25
8 -4 2 2.24 1.26
8 -4 2 1.07 2.39
4 -8 -2 0.61 9.15
4 -8 -2 1.5 4.03
4 -8 -2 2.96 2.11
-4 8 2 9.26 34.45
-4 8 2 1.56 3.92
-4 8 2 1.76 3.72
-4 8 2 1.38 1.58
4 4 -1 0.85 3.78
4 4 -1 0.9 0.51
4 4 -1 0.48 1.48
4 4 -1 1.26 4.36
-4 -4 1 1.31 4.21
-4 -4 1 0.84 0.54
-4 -4 1 0.67 0.82
-4 -4 1 0.2 2.31
-4 -4 1 6.26 7.79
-8 4 -1 -0.63 12.74
-8 4 -1 1.58 1.46
8 -4 1 -0.82 12.58
8 -4 1 1.63 2.77
4 -8 -1 0.78 2.5
4 -8 -1 5.82 12.3
4 -8 -1 1.12 4.64
-4 8 1 7.55 16.22
-4 8 1 -0.06 4.13
-4 8 1 4.22 5.48
-4 8 1 1.83 2.2
4 4 0 2.58 6.51
4 4 0 1.75 0.53
4 4 0 15.47 9.42
-4 -4 0 4.23 10.36
-4 -4 0 1.25 0.47
-4 -4 0 2.05 0.97
-8 4 0 4.08 11.78
4 -8 0 1.15 1.46
4 -8 0 4.18 5.98
-4 8 0 2.09 4.95
-4 8 0 3.99 5.57
-8 4 1 1.41 15.61
4 -8 1 0.13 0.79
4 -8 1 1.2 7.26
4 -8 1 2.56 9.01
-4 8 -1 0.07 1.04
-4 8 -1 1.14 5.81
-4 8 -1 0.47 3.06
-4 8 -1 -0.49 14.21
-8 4 2 6.24 15.11
-8 4 2 0.01 2.84
8 -4 -2 0.1 3.61
4 -8 2 1.8 3.82
4 -8 2 1.01 0.71
4 -8 2 0.98 8.85
4 -8 2 0.72 1.21
-4 8 -2 1.73 3.39
-4 8 -2 0.56 0.71
-4 8 -2 2.57 7.11
-4 8 -2 3.07 4.18
-4 8 -2 1.48 2.61
-8 4 3 1.26 12.16
-8 4 3 0.42 2.11
8 -4 -3 -1.83 40.33
8 -4 -3 0.01 2.15
4 -8 3 0.21 2.64
4 -8 3 0.67 11.29
4 -8 3 0.12 1.23
-4 8 -3 0.01 3.44
-4 8 -3 0.41 0.48
-4 8 -3 2.49 3.85
-4 8 -3 0.26 1.03
-8 4 4 2.5 21.91
-8 4 4 17.71 143.48
-8 4 4 0.54 2
8 -4 -4 4.3 20.3
8 -4 -4 6.26 68.55
8 -4 -4 0 2
4 -8 4 0.08 1.64
4 -8 4 1.26 13.4
-4 8 -4 0.89 0.85
-4 8 -4 0.37 1.74
-4 8 -4 0.99 2.46
-4 8 -4 0.05 1.13
-8 4 5 -0.03 5.09
-8 4 5 0.2 1.58
8 -4 -5 0.34 9.92
8 -4 -5 0.12 1.62
4 -8 5 0.61 0.41
4 -8 5 0.43 1.72
4 -8 5 2.12 16.07
-4 8 -5 0.92 0.37
-4 8 -5 0.28 1.67
-4 8 -5 9.64 13.26
-4 8 -5 0.5 2.13
-4 -4 -6 1.16 1.35
-8 4 6 0.41 1.86
-8 4 6 1.21 5.04
-8 4 6 0.35 1.04
8 -4 -6 1.26 3.91
8 -4 -6 0.51 1.01
4 -8 6 0.59 0.31
4 -8 6 0.78 1.69
4 -8 6 -0.46 18.24
-4 8 -6 0.87 1.69
-4 8 -6 5.23 18.36
-4 8 -6 -0.05 1.68
4 4 7 1.34 0.8
4 4 7 0.7 3.32
-4 -4 -7 -0.24 0.59
-4 -4 -7 0.34 2.82
-8 4 7 -0.13 1.55
-8 4 7 -1.03 17.78
-8 4 7 0.12 0.99
8 -4 -7 0.11 1.89
8 -4 -7 0.18 11.29
8 -4 -7 0.11 0.81
8 -4 -7 0.44 5.02
4 -8 7 -0.02 1.84
4 -8 7 -0.91 19.7
-4 8 -7 -0.02 1.66
-4 8 -7 0.24 22.09
-4 8 -7 -0.05 0.95
5 0 0 8.8 1.19
5 0 0 7.44 1.72
5 0 0 10.56 2.43
-5 0 0 9.94 1.23
-5 0 0 6.27 1.47
-5 5 0 8.33 6.17
-5 5 0 6.38 0.78
-5 5 0 4.52 3.55
5 -5 0 17.89 5.87
5 -5 0 6.32 0.78
5 -5 0 6.92 3.71
0 -5 0 6.31 3.24
0 -5 0 12.71 2.01
0 5 0 8.68 2.69
0 5 0 6.05 1.61
5 0 1 3.21 0.76
5 0 1 3.57 1.34
5 0 1 3.74 1.1
5 0 1 9.15 1.95
-5 0 -1 2.82 0.74
-5 0 -1 4.72 1.5
-5 0 -1 3.27 1.1
-5 0 -1 5.26 1.02
-5 5 1 2.11 0.71
-5 5 1 3.05 0.62
-5 5 1 5.59 3.46
5 -5 -1 3.77 1.26
5 -5 -1 9.44 10.83
5 -5 -1 3.65 0.64
5 -5 -1 2.55 3.45
0 -5 1 2.5 2.04
0 5 -1 2.25 2.35
0 5 -1 2.77 1.12
0 -5 -1 4.85 3.17
0 5 1 3.3 3.4
-5 5 -1 3.27 0.57
-5 5 -1 2.85 3.45
5 -5 1 4.16 2.93
5 -5 1 3.47 4.32
5 -5 1 3.24 0.58
5 0 -1 3.24 1.37
5 0 -1 4.19 8.62
5 0 -1 8.81 2.71
-5 0 1 2.98 1.27
-5 0 1 11.69 2.13
5 0 2 5.56 1.79
5 0 2 5.89 1.39
-5 0 -2 5.61 0.92
-5 0 -2 4.03 1.38
-5 0 -2 2.93 1.06
-5 5 2 2.6 1.56
-5 5 2 2.53 3.46
-5 5 2 4.77 0.75
-5 5 2 4.61 3.82
5 -5 -2 2.44 1.6
5 -5 -2 1.61 4.52
5 -5 -2 7.31 5.16
5 -5 -2 4.45 0.71
5 -5 -2 3.6 3.47
0 -5 2 2.24 1.47
0 -5 2 2.97 1.32
0 5 -2 1.58 1.5
0 5 -2 2.81 1.28
0 -5 -2 3.15 2.83
0 -5 -2 5.72 2.72
0 -5 -2 3.51 1.38
0 5 2 1.74 2.46
0 5 2 3.2 1.98
0 5 2 2 1.29
-5 5 -2 4.37 1.13
-5 5 -2 4.02 2.43
-5 5 -2 3.98 0.57
5 -5 2 3.53 2.28
5 -5 2 4.43 3.98
5 -5 2 3.5 0.56
5 0 -2 3.84 1.98
5 0 -2 4.02 3.21
5 0 -2 7.34 2.71
5 0 -2 1.49 4.95
5 0 -2 3.69 3.58
-5 0 2 3.4 1.82
-5 0 2 0.88 3
-5 0 2 5.61 2.24
-5 0 2 1.97 3.39
-5 0 2 3.13 3.29
-5 0 2 2.42 1.45
5 0 3 4.85 0.8
-5 5 3 5.62 1.83
-5 5 3 3.6 4
-5 5 3 10.05 6.22
-5 5 3 6.21 0.81
-5 5 3 8.96 16.06
5 -5 -3 3.82 1.8
5 -5 -3 4.09 4.47
5 -5 -3 4.88 9.72
0 -5 3 5.24 1.63
0 -5 3 4.36 1.46
0 5 -3 3.74 1.64
0 5 -3 5.38 1.71
0 -5 -3 4.1 5.65
0 -5 -3 5.35 3.12
0 -5 -3 5.97 1.52
0 5 3 2.51 4.02
0 5 3 5.89 2.89
0 5 3 5.86 1.48
-5 5 -3 5.49 0.87
-5 5 -3 5.46 1.92
-5 5 -3 6.33 4.24
-5 5 -3 4.01 0.48
5 -5 3 5.56 0.95
5 -5 3 7.5 2.01
5 -5 3 6.36 4.27
5 -5 3 5 0.58
5 0 -3 6.69 7.02
5 0 -3 5.14 1.8
5 0 -3 7.91 3.06
5 0 -3 5.7 2.66
5 0 -3 2.57 3.2
5 0 -3 6.08 2.07
-5 0 3 3.15 7.01
-5 0 3 4.97 1.68
-5 0 3 3.26 3.08
-5 0 3 7.01 2.36
-5 0 3 1.81 3.75
-5 0 3 6.6 2.12
5 0 4 1.9 0.36
-5 5 4 3.31 2.01
-5 5 4 1.15 5.18
-5 5 4 3.09 4.05
-5 5 4 2.47 0.63
-5 5 4 4.72 7.02
5 -5 -4 3.41 1.96
5 -5 -4 2.15 4.23
0 -5 4 1.55 1.66
0 -5 4 2.28 1.93
0 5 -4 1.81 1.6
0 -5 -4 3.31 4.4
0 -5 -4 4.69 1.44
0 5 4 1.56 7.09
0 5 4 4.28 1.38
-5 5 -4 3.16 0.68
-5 5 -4 2.52 1.9
-5 5 -4 2.4 4.5
-5 5 -4 2.98 0.99
5 -5 4 2.08 0.64
5 -5 4 2.93 1.86
5 -5 4 2.69 4.7
5 0 -4 4.3 2.89
5 0 -4 1.97 1.37
5 0 -4 2.56 2.68
5 0 -4 3.35 2.32
5 0 -4 3.6 4.53
5 0 -4 2.44 2.87
5 0 -4 3.43 2.36
-5 0 4 2.41 2.89
-5 0 4 3.1 1.94
-5 0 4 1.71 2.73
-5 0 4 2.55 2.44
-5 0 4 3.51 3.82
-5 0 4 2.41 2.99
-5 0 4 3.65 2.18
5 0 5 0.32 5.99
-5 0 -5 1.49 6.16
-5 5 5 2.19 4.72
-5 5 5 0.42 4.25
-5 5 5 0.46 0.68
-5 5 5 0.75 0.54
5 -5 -5 1.62 2.15
5 -5 -5 0.84 4.04
5 -5 -5 1.06 0.61
0 -5 5 -0.02 8.94
0 5 -5 0.29 1.69
0 5 -5 1.38 0.86
0 -5 -5 0.6 5.81
0 -5 -5 4.19 12.22
0 -5 -5 2.29 1.4
0 5 5 1.47 6.09
0 5 5 1.92 14.96
0 5 5 1.66 1.34
-5 5 -5 0.74 0.52
-5 5 -5 1.52 1.8
-5 5 -5 1.76 5.15
-5 5 -5 2.06 1.09
5 -5 5 1.4 0.59
5 -5 5 0.73 1.78
5 -5 5 1.04 0.92
5 -5 5 2.64 5.43
5 -5 5 1.83 1.04
5 0 -5 1.91 4.68
5 0 -5 4.56 4.09
5 0 -5 1.33 3.13
5 0 -5 3.76 2.4
5 0 -5 0.94 4.38
5 0 -5 0.64 2.42
5 0 -5 1.61 2.68
-5 0 5 1.97 3.26
-5 0 5 4.77 4.41
-5 0 5 0.81 2.81
-5 0 5 2.47 2.25
-5 0 5 1.64 4.89
-5 0 5 0.75 2.38
-5 0 5 1.72 2.24
5 0 6 1.16 3.58
-5 0 -6 0.59 4.57
-5 5 6 0.07 4.98
-5 5 6 1.45 8.69
-5 5 6 1.85 0.74
-5 5 6 1.77 0.83
-5 5 6 1.24 0.56
5 -5 -6 0.76 1.16
5 -5 -6 1.15 2.47
5 -5 -6 1.11 4.47
5 -5 -6 3.37 1
5 -5 -6 0.74 1.02
5 -5 -6 0.54 0.52
0 -5 -6 0.87 5.96
0 -5 -6 1.35 1.43
0 5 6 0.42 4.88
0 5 6 1.33 1.48
-5 5 -6 2.33 1.98
-5 5 -6 1.2 2.86
-5 5 -6 0.65 1.2
-5 5 -6 1.71 5.88
-5 5 -6 0.75 1.13
5 -5 6 1.41 2.08
5 -5 6 2.7 5.09
5 -5 6 1.31 1.13
5 -5 6 1.14 5.64
5 -5 6 1.1 1.11
5 0 -6 1.54 2.09
5 0 -6 0.66 1.09
5 0 -6 3.43 3.89
5 0 -6 2.31 2.08
5 0 -6 0.68 7.15
5 0 -6 0.88 1.86
5 0 -6 2.33 2.84
-5 0 6 2.13 5.17
-5 0 6 1.36 3.61
-5 0 6 2.99 2.1
-5 0 6 1.15 8.97
-5 0 6 0.9 1.8
-5 0 6 1.28 2.52
5 0 7 1 3.16
5 0 7 3.52 0.41
5 0 7 1.76 2.28
-5 0 -7 0.98 3.39
-5 0 -7 1.2 0.34
-5 0 -7 1.1 2.02
-5 5 7 0.58 5.24
-5 5 7 3.14 6.98
-5 5 7 1.84 1.03
-5 5 7 1.49 0.71
-5 5 7 2.32 4.49
-5 5 7 2.19 0.6
5 -5 -7 1.07 4.99
5 -5 -7 2.45 1.3
5 -5 -7 1.33 0.88
5 -5 -7 1.71 0.55
0 5 -7 1.46 4.25
0 -5 -7 1.86 4
0 -5 -7 1.38 1.65
0 5 7 2.22 3.49
0 5 7 1.88 1.59
-5 5 -7 1.52 2.3
-5 5 -7 0.81 3.18
-5 5 -7 0.49 1.11
-5 5 -7 1.81 6.08
-5 5 -7 1.06 1.22
-5 5 -7 2.25 2.53
5 -5 7 1.46 2.84
5 -5 7 0.7 1.05
5 -5 7 1.57 5.64
5 -5 7 1.4 1.18
5 0 -7 5 4.48
5 0 -7 1.31 1.79
5 0 -7 1.22 17.45
5 0 -7 2.51 1.25
5 0 -7 0.37 1.55
-5 0 7 2.05 4.11
-5 0 7 1.76 1.89
-5 0 7 4.35 31.1
-5 0 7 0.93 1.14
-5 0 7 0.66 2.04
-5 0 7 2.91 2.89
5 0 8 0.58 3.23
5 0 8 0.91 0.42
5 0 8 1.53 2.23
-5 0 -8 0.39 3.32
-5 0 -8 -0.07 0.42
-5 0 -8 0.75 2.47
-5 5 8 -0.87 5.93
-5 5 8 0.7 6.84
-5 5 8 0.3 0.8
-5 5 8 1.9 4.73
-5 5 8 0.59 0.5
5 -5 -8 0.29 5.53
5 -5 -8 0.72 0.84
5 -5 -8 0.79 4.78
5 -5 -8 0.25 0.49
0 -5 8 1.15 6.87
0 5 -8 0.38 2.94
0 -5 -8 1.32 3.47
0 -5 -8 0.78 1.64
0 5 8 1.71 3.46
0 5 8 0.72 1.63
-5 5 -8 1.27 2.92
-5 5 -8 0.42 1.16
-5 5 -8 1.04 6.13
-5 5 -8 0.46 1.27
-5 5 -8 1.03 2.51
5 -5 8 0.3 3.15
5 -5 8 0.48 1.2
5 -5 8 0.85 5.4
5 -5 8 0.31 1.21
5 -5 8 1.57 2.44
5 0 -8 1.11 3.35
5 0 -8 1.88 4.53
5 0 -8 1.07 1.53
5 0 -8 2.69 45.45
5 0 -8 0.49 1.91
5 0 -8 0.13 3.5
-5 0 8 1.43 5.12
-5 0 8 1.14 1.65
-5 0 8 0.84 1.63
-5 0 8 0.8 9.25
-5 0 8 0.6 3.02
5 0 9 1.02 3.21
5 0 9 1.12 0.48
5 0 9 0.73 2.02
-5 0 -9 0.38 3.42
-5 0 -9 0.9 0.81
-5 0 -9 0.8 2.32
-5 5 9 0.32 6.56
-5 5 9 0.68 10.37
-5 5 9 0.3 1
-5 5 9 1.56 4.43
-5 5 9 0.67 0.47
5 -5 -9 1.1 10.39
5 -5 -9 0.67 6.26
5 -5 -9 0.6 0.77
5 -5 -9 1.45 6.73
5 -5 -9 1.16 0.5
0 -5 9 0.56 1.62
0 5 -9 1.35 3.2
0 5 -9 0.77 3.61
0 -5 -9 0.7 3.5
0 -5 -9 0.45 1.67
0 5 9 1.59 3.52
0 5 9 0.51 1.89
-5 5 -9 0.2 2.47
-5 5 -9 0.22 1.35
-5 5 -9 0.68 6.32
-5 5 -9 0.37 1.34
-5 5 -9 0.66 2.4
5 -5 9 0.24 2.68
5 -5 9 0.5 1.24
5 -5 9 1.24 4.95
5 -5 9 0.35 1.26
5 -5 9 0.54 1.71
5 -5 9 0.83 2.5
5 0 -9 2.07 9.06
5 0 -9 1.07 4.48
5 0 -9 0.76 1.28
5 0 -9 0.41 1.57
5 0 -9 0.9 8.43
-5 0 9 0.94 4.84
-5 0 9 0.22 1.7
-5 0 9 1.4 7.34
-5 0 9 1.5 3.47
5 0 10 0.07 3.07
5 0 10 0.19 0.47
5 0 10 0.3 1.88
-5 0 -10 0.78 3.32
-5 0 -10 3.68 39.39
-5 0 -10 0.39 0.77
-5 0 -10 0.54 2.15
-5 5 10 0.07 7.41
-5 5 10 -0.09 20.33
-5 5 10 0.05 1.27
-5 5 10 0.35 3.28
-5 5 10 0.19 0.41
5 -5 -10 0.64 6.93
5 -5 -10 0.16 6.92
5 -5 -10 0.34 0.78
5 -5 -10 0.33 7.27
5 -5 -10 0.25 0.4
0 -5 10 0.05 0.3
0 5 -10 0.3 1.5
0 5 -10 0.41 3.4
0 -5 -10 0.32 3.43
0 -5 -10 0.3 1.67
0 5 10 0.31 3.6
0 5 10 0.15 2.25
-5 5 -10 -0 2.43
-5 5 -10 0.1 1.36
-5 5 -10 0.39 5.92
-5 5 -10 0.3 1.4
-5 5 -10 0.15 2.93
-5 5 -10 0.07 1.93
5 -5 10 0.03 2.37
5 -5 10 0.1 1.27
5 -5 10 0.23 5.01
5 -5 10 0.25 1.32
5 -5 10 -0.17 1.21
5 -5 10 0.13 2.25
5 0 -10 -0.33 16.36
5 0 -10 0.17 4.14
5 0 -10 0.42 1.08
5 0 -10 0.38 2.32
5 0 -10 0.55 4.16
-5 0 10 0.71 4.95
-5 0 10 0.1 1.67
-5 0 10 0.51 3.78
5 1 -9 0.2 0.89
5 1 -9 0.42 9.88
5 1 -9 0.71 4.6
5 1 -9 0.3 1.73
5 1 -9 0.06 1.75
-5 -1 9 -0.22 13.34
-5 -1 9 0.35 3.26
-5 -1 9 -0.13 2.32
-5 -1 9 -0.18 6.92
-5 -1 9 0.85 7.53
-6 5 -9 0.14 2.37
-6 5 -9 0.03 1.47
-6 5 -9 0.46 2.04
-6 5 -9 0.56 8.57
-6 5 -9 0.46 1.75
6 -5 9 0.12 0.57
6 -5 9 0.22 2.21
6 -5 9 0.22 5.36
6 -5 9 0.16 1.33
6 -5 9 0.22 1.7
6 -5 9 0.12 9.29
6 -5 9 -0.01 1.54
1 -6 -9 0.31 3.45
1 -6 -9 0 2.16
1 -6 -9 -2.67 6.76
-1 6 9 0.09 3.46
-1 6 9 0.75 3.62
-1 6 9 -1.52 3.44
-1 6 9 0.33 2.87
-1 -5 9 0.39 1.44
-1 -5 9 0 2.36
1 5 -9 1 3.94
1 5 -9 0.33 2.97
-5 6 9 0.25 2.36
-5 6 9 0.06 13.38
-5 6 9 0.72 9.18
-5 6 9 0.45 2.12
-5 6 9 0.09 0.42
-5 6 9 0.58 14.09
5 -6 -9 -0.14 2.27
5 -6 -9 1.82 10.97
5 -6 -9 0.08 8.22
5 -6 -9 0.12 0.47
6 -1 9 0.03 2.99
6 -1 9 0.4 2.55
6 -1 9 0.69 2.67
-6 1 -9 -0.42 24.31
-6 1 -9 0.15 3.29
-6 1 -9 0.95 79.74
-6 1 -9 0.1 2.94
-6 1 -9 0.9 2.42
5 1 -8 0.51 1.53
5 1 -8 3.54 9.24
5 1 -8 1.22 3.37
5 1 -8 1.57 1.98
5 1 -8 0.14 0.96
-5 -1 8 0.59 1.37
-5 -1 8 0.94 11.66
-5 -1 8 0.25 2.81
-5 -1 8 0.55 1.57
-5 -1 8 0.09 1.31
-5 -1 8 1.25 6.89
-6 5 -8 0.48 2.55
-6 5 -8 0.27 1.67
-6 5 -8 -0.01 1.92
-6 5 -8 0.97 6.9
-6 5 -8 0.69 1.65
6 -5 8 0.33 2.58
6 -5 8 1.8 4.98
6 -5 8 0.68 1.45
6 -5 8 0.53 1.79
6 -5 8 1.48 7.91
6 -5 8 0.64 1.49
1 -6 -8 0.28 3.38
1 -6 -8 5.19 45.09
1 -6 -8 0.6 1.75
1 -6 -8 -5.1 17.81
-1 6 8 0.7 3.55
-1 6 8 0.45 2.46
-1 6 8 -0.88 6.8
-1 -5 8 0.34 3.16
-1 -5 8 0.07 3.17
1 5 -8 0.63 2.58
-5 6 8 0.87 2.29
-5 6 8 0.69 11.21
-5 6 8 2.96 7.81
-5 6 8 0.82 0.47
5 -6 -8 0.12 2.36
5 -6 -8 1.77 10.41
5 -6 -8 2.56 8.85
5 -6 -8 0.5 0.51
6 -1 8 0.66 3.11
6 -1 8 1.18 2.95
-6 1 -8 0.73 3.26
-6 1 -8 -0.13 1.98
-6 1 -8 0.6 1.73
5 1 -7 0.07 0.98
5 1 -7 2.04 8.92
5 1 -7 0.44 2.9
5 1 -7 2.98 35.59
5 1 -7 1.01 1.18
5 1 -7 0.14 1.16
-5 -1 7 0.44 1.61
-5 -1 7 0.49 8.27
-5 -1 7 0.87 2.8
-5 -1 7 0.18 1.03
-5 -1 7 1.83 5.44
-6 5 -7 0.69 2.23
-6 5 -7 0.07 2.9
-6 5 -7 0.08 1.68
-6 5 -7 0.14 1.79
-6 5 -7 1.73 5.99
-6 5 -7 0.61 1.52
6 -5 7 1.56 2.23
6 -5 7 1.52 2.8
6 -5 7 0.26 4.41
6 -5 7 0.5 1.64
6 -5 7 0.38 1.77
6 -5 7 1.81 6.5
6 -5 7 0.49 1.38
1 -6 -7 2.39 4.64
1 -6 -7 -1.15 20.21
1 -6 -7 0.41 1.6
-1 6 7 0.52 3.62
-1 6 7 7.34 37.74
-1 6 7 0.56 1.77
-1 6 7 0.15 6.99
1 5 -7 1.24 5.78
1 5 -7 0.11 5.39
-5 6 7 0.17 2.1
-5 6 7 -0.03 2.23
-5 6 7 0.27 8.52
-5 6 7 2.64 11
-5 6 7 0.67 1.09
-5 6 7 0.74 0.49
5 -6 -7 0.58 1.93
5 -6 -7 0.94 2.55
5 -6 -7 -1.54 9.73
5 -6 -7 1.54 12.77
5 -6 -7 0.72 0.51
6 -1 7 0.17 3.07
-6 1 -7 0.34 3.19
-6 1 -7 0.4 1.61
5 1 -6 0.68 2.33
5 1 -6 0.56 1.94
5 1 -6 0.98 7.64
5 1 -6 0.48 2.87
5 1 -6 0.7 14.39
5 1 -6 1.51 1.87
-5 -1 6 4.21 5.46
-5 -1 6 0.41 1.18
-5 -1 6 1.87 3.07
-5 -1 6 1.94 21.41
-5 -1 6 0.73 1.92
-6 5 -6 1.79 1.92
-6 5 -6 0.35 2.47
-6 5 -6 0.2 1.63
-6 5 -6 2.01 5.81
-6 5 -6 1.8 1.45
6 -5 6 0.21 0.97
6 -5 6 1.51 2.02
6 -5 6 1.6 2.68
6 -5 6 1.6 4
6 -5 6 0.4 1.75
6 -5 6 2.17 5.72
6 -5 6 1.37 1.32
1 -6 -6 1.17 6.59
1 -6 -6 0.9 6.48
1 -6 -6 0.66 1.5
-1 6 6 1.05 5.44
-1 6 6 1.05 10.68
-1 6 6 0.96 1.6
-1 6 6 0.13 5.21
-1 -5 6 1.45 2.15
-1 -5 6 1.86 0.54
1 5 -6 1.47 2.32
1 5 -6 0.53 0.7
-5 6 6 0.99 2.41
-5 6 6 -0.51 7.24
-5 6 6 2.13 8.93
-5 6 6 1.65 0.86
-5 6 6 0.63 0.51
5 -6 -6 0.71 4.45
5 -6 -6 1.22 2.72
5 -6 -6 0.61 7.42
5 -6 -6 2.45 5.79
5 -6 -6 1.48 0.79
5 -6 -6 1.28 0.54
6 -1 6 1.08 3.37
-6 1 -6 1.48 4.2
5 1 -5 3.37 7.26
5 1 -5 3.02 2.75
5 1 -5 0.6 5.36
5 1 -5 0.41 3.13
5 1 -5 0.47 5.96
5 1 -5 -0.08 2.05
-5 -1 5 2.31 5.57
-5 -1 5 2.95 2.26
-5 -1 5 -0.2 3.38
-5 -1 5 0.3 7.15
-5 -1 5 0.35 2
-6 5 -5 0.51 0.61
-6 5 -5 0.52 1.71
-6 5 -5 23.37 895.77
-6 5 -5 0.5 1.54
-6 5 -5 0.87 5.94
-6 5 -5 0.28 1.26
6 -5 5 0.66 0.62
6 -5 5 0.39 1.7
6 -5 5 1.87 3.53
6 -5 5 1 1.69
6 -5 5 1.76 5.46
6 -5 5 0.71 1.15
1 -6 -5 1.16 5.08
1 -6 -5 1.35 4.18
1 -6 -5 0.58 1.39
-1 6 5 0.33 7.91
-1 6 5 1.93 6.77
-1 6 5 1.35 4.82
-1 6 5 0.55 1.41
-1 -5 5 0.32 1.51
1 5 -5 0.69 1.7
-5 6 5 0.41 2.46
-5 6 5 3 10.74
-5 6 5 0.63 3.38
-5 6 5 0.64 0.51
5 -6 -5 1.16 2.45
5 -6 -5 4.11 6.69
5 -6 -5 0.08 3.44
6 -1 5 2.82 5.6
-6 1 -5 0.83 2.37
-6 1 -5 1.67 6.1
5 1 -4 0.82 3.05
5 1 -4 4.74 1.98
5 1 -4 1.14 3.46
5 1 -4 0.23 3.84
-5 -1 4 0.94 3.08
-5 -1 4 4.95 2.69
-5 -1 4 2.02 3.48
-5 -1 4 0.52 3.96
-6 5 -4 3.28 0.69
-6 5 -4 3.16 1.9
-6 5 -4 2.68 1.49
-6 5 -4 0.6 6.87
-6 5 -4 1.48 1.14
6 -5 4 3.54 0.71
6 -5 4 4.57 1.92
6 -5 4 5.2 3.18
6 -5 4 5.07 1.75
6 -5 4 0.4 5.74
6 -5 4 1.2 1.05
1 -6 -4 0.6 3.8
1 -6 -4 1.21 5.55
1 -6 -4 0.78 1.24
-1 6 4 0.76 3.23
-1 6 4 0.99 5.29
-1 6 4 0.84 1.27
-1 -5 4 0.7 1.68
-1 -5 4 0.66 1.53
1 5 -4 1.04 1.58
1 5 -4 0.34 1.28
-5 6 4 0.75 2.2
-5 6 4 2.94 8.07
-5 6 4 0.69 0.53
5 -6 -4 0.69 2.06
5 -6 -4 2.13 10.41
6 -1 4 4.45 2.03
6 -1 4 0.62 2.91
-6 1 -4 5.85 1.61
5 1 -3 4.36 3.74
5 1 -3 1.95 1.06
5 1 -3 3.29 2.95
5 1 -3 1.58 5.03
-5 -1 3 2.59 4.92
-5 -1 3 2.51 1.36
-5 -1 3 0.92 3.51
-5 -1 3 1.14 4.39
-6 5 -3 2.07 0.79
-6 5 -3 2.71 1.81
-6 5 -3 1.37 1.57
-6 5 -3 1.85 1.29
-6 5 -3 1.2 7.92
-6 5 -3 2.73 1.04
6 -5 3 2.63 0.93
6 -5 3 3.03 1.76
6 -5 3 2.42 2.55
6 -5 3 1.83 1.47
6 -5 3 2.18 6.89
6 -5 3 2.46 0.96
1 -6 -3 2.4 2.95
1 -6 -3 2.27 2.56
1 -6 -3 2.23 1.23
-1 6 3 1.61 3.02
-1 6 3 1.65 2.44
-1 6 3 2.28 1.21
-1 -5 3 0.81 0.44
-1 -5 3 2.5 1.43
-1 -5 3 2.72 1.25
1 5 -3 0.6 0.46
1 5 -3 2.88 1.46
1 5 -3 2.1 1.31
-5 6 3 1.28 1.96
-5 6 3 4.54 9.9
-5 6 3 3.01 0.63
-5 6 3 -0.57 19.33
5 -6 -3 2.7 2.08
5 -6 -3 2.83 7.53
5 -6 -3 2.43 0.64
5 -6 -3 0.63 11.15
6 -1 3 1.37 1.27
6 -1 3 3.02 1.45
6 -1 3 3.18 0.94
-6 1 -3 2.3 0.8
-6 1 -3 2.22 1.23
-6 1 -3 2.5 1.48
-6 1 -3 3.19 0.84
-6 1 -3 1.61 0.67
5 1 -2 2.57 8.68
5 1 -2 3.27 1.43
5 1 -2 3.13 2.62
5 1 -2 5.58 4.55
-5 -1 2 2.6 1.25
-5 -1 2 3.91 2.26
-5 -1 2 4.96 4.78
-6 5 -2 5.7 1.22
-6 5 -2 7.08 2.91
-6 5 -2 3.95 1.34
-6 5 -2 0.42 1.05
-6 5 -2 4.96 0.97
6 -5 2 6.34 1.44
6 -5 2 7.66 2.73
6 -5 2 0.6 1.98
6 -5 2 0.86 1.27
6 -5 2 12.52 9.42
6 -5 2 4.44 0.92
1 -6 -2 4.73 4.77
1 -6 -2 6.53 1.46
-1 6 2 4.99 5.17
-1 6 2 10.57 3.87
-1 6 2 5.14 1.36
-1 -5 2 4.34 0.43
-1 -5 2 4.27 1.48
1 5 -2 4.31 0.46
1 5 -2 2.98 1.42
-5 6 2 4.06 1.83
-5 6 2 5.79 4.75
-5 6 2 3.48 6.12
-5 6 2 4.61 0.72
-5 6 2 8.63 14.05
5 -6 -2 4.57 2.21
5 -6 -2 5.43 7.63
5 -6 -2 6.25 5.41
5 -6 -2 4.91 0.74
5 -6 -2 5.89 7.53
6 -1 2 1.7 1.17
6 -1 2 4.73 1.39
6 -1 2 0.33 0.8
6 -1 2 1.38 0.85
-6 1 -2 3.34 0.8
-6 1 -2 1.84 1.06
-6 1 -2 3.69 1.42
-6 1 -2 1.09 0.85
-6 1 -2 0.46 0.99
5 1 -1 1.23 0.97
5 1 -1 0.28 1.25
-5 -1 1 1.07 0.94
-5 -1 1 -0.05 2.64
-6 5 -1 1.36 0.59
-6 5 -1 0.65 0.92
-6 5 -1 1.73 0.74
6 -5 1 2.03 2.95
6 -5 1 1.15 0.5
6 -5 1 1.26 0.75
6 -5 1 0.78 1.11
6 -5 1 2.14 0.73
1 -6 -1 1.45 2.56
1 -6 -1 1.43 1.28
-1 6 1 3.61 4.41
-1 6 1 1.24 1.21
-1 -5 1 1.72 2.03
1 5 -1 1.68 3.63
1 5 -1 0.68 2.18
-5 6 1 1.7 4.62
-5 6 1 1.59 0.56
-5 6 1 1.4 2.97
5 -6 -1 3.85 4.35
5 -6 -1 1.54 0.54
5 -6 -1 1.76 2.75
6 -1 1 0.68 1.27
6 -1 1 1.89 1.28
6 -1 1 0.54 0.92
6 -1 1 0.24 1.13
-6 1 -1 1.99 0.83
-6 1 -1 0.66 1.53
-6 1 -1 0.84 1.57
-6 1 -1 0.53 0.92
-6 1 -1 0.63 1.28
5 1 0 1.68 0.76
5 1 0 2.25 1.65
5 1 0 0.72 0.43
-5 -1 0 2.16 0.72
-6 5 0 0.96 0.77
-6 5 0 2.09 0.57
-6 5 0 0.7 3.34
6 -5 0 1.42 0.92
6 -5 0 0.76 3.33
-1 6 0 0.9 0.87
1 5 0 1.53 4.47
-5 6 0 2.32 4.19
-5 6 0 1.07 0.52
-5 6 0 1.52 2.79
5 -6 0 1.86 4.13
5 -6 0 1.33 0.52
5 -6 0 1.11 2.91
6 -1 0 1.44 2.04
6 -1 0 0.79 1.99
6 -1 0 2.26 1.18
6 -1 0 1.26 1.42
-6 1 0 2.15 1.03
-6 1 0 2.33 2.11
-6 1 0 0.84 9.65
-6 1 0 1.74 1.13
-6 1 0 1.33 1.48
5 1 1 0.83 0.68
-5 -1 -1 0.82 0.68
-5 -1 -1 0.38 1.96
-5 -1 -1 0.84 0.6
-6 5 1 2.16 0.99
-6 5 1 2.19 0.73
-6 5 1 0.79 0.33
-6 5 1 4.62 3.59
6 -5 -1 1.36 0.71
6 -5 -1 0.73 0.44
6 -5 -1 2.7 3.38
1 -6 1 -0.17 2.81
1 -6 1 0.46 1.09
-1 6 -1 0.61 1.09
-1 -5 -1 0.51 2.95
1 5 1 0.31 2.76
1 5 1 3.47 2.17
-5 6 -1 0.33 4.27
-5 6 -1 0.55 0.48
-5 6 -1 2.63 2.82
5 -6 1 0.42 4.33
5 -6 1 0.4 0.46
5 -6 1 0.49 2.68
6 -1 -1 2.13 1.68
6 -1 -1 0.52 2.31
6 -1 -1 2.04 1.23
6 -1 -1 1.38 1.62
-6 1 1 1.69 2.59
-6 1 1 1.8 1.14
-6 1 1 1.36 1.69
5 1 2 0.85 0.65
-5 -1 -2 2.91 0.73
-6 5 2 3.23 2.33
-6 5 2 6.44 0.91
-6 5 2 0.87 0.51
-6 5 2 1.07 3.01
6 -5 -2 5.11 12.81
6 -5 -2 3.95 0.64
6 -5 -2 0.68 0.53
6 -5 -2 0.86 2.88
1 -6 2 0.1 1.95
1 -6 2 0.24 1.29
-1 6 -2 0.57 2.26
-1 6 -2 0.63 1.58
-1 -5 -2 0.45 4.04
-1 -5 -2 0.38 2.76
1 5 2 0.39 3.51
1 5 2 0.52 2.71
-5 6 -2 0.07 2.77
-5 6 -2 0.78 0.47
5 -6 2 0.46 2.71
5 -6 2 0.34 4.77
5 -6 2 2.77 0.56
6 -1 -2 4.99 1.54
6 -1 -2 0.65 2.17
6 -1 -2 7.29 1.54
6 -1 -2 9.85 12.34
6 -1 -2 4.01 1.95
-6 1 2 0.89 2.3
-6 1 2 6.81 1.49
-6 1 2 0.29 4.29
-6 1 2 5.75 12.57
-6 1 2 4.39 2
-6 5 3 1.27 2.76
-6 5 3 2.89 0.63
-6 5 3 2.21 2.82
6 -5 -3 5.79 22.45
6 -5 -3 2.33 0.41
1 -6 3 1.64 1.69
-1 6 -3 1.16 1.6
-1 -5 -3 3.02 9.79
-1 -5 -3 2.18 4.46
1 5 3 2.47 9.51
1 5 3 0.14 6.4
1 5 3 2.36 1.6
-5 6 -3 3.31 0.95
-5 6 -3 1.91 1.92
-5 6 -3 2.33 0.5
5 -6 3 2.02 0.96
5 -6 3 1.26 1.84
5 -6 3 2.4 5.16
5 -6 3 1.57 0.48
6 -1 -3 6.1 5.2
6 -1 -3 3.58 2.92
6 -1 -3 1.9 1.4
6 -1 -3 1.15 4.46
6 -1 -3 13.27 23.93
6 -1 -3 2.21 2.07
-6 1 3 5.99 5.75
-6 1 3 3.01 2.54
-6 1 3 2.22 1.41
-6 1 3 0.43 3.21
-6 1 3 2.02 3.8
-6 1 3 2.61 2.12
-6 5 4 0.49 3.2
-6 5 4 6.91 9.03
-6 5 4 2.94 1.19
-6 5 4 3.29 0.67
-6 5 4 2.16 5.27
6 -5 -4 0.24 8.22
6 -5 -4 0.99 3.14
1 -6 4 2.83 1.67
-1 6 -4 2.98 1.72
-1 -5 -4 1.87 26.81
-1 -5 -4 5.24 1.9
1 5 4 3.07 1.75
-5 6 -4 3.57 0.65
-5 6 -4 4.35 1.98
-5 6 -4 4.39 5.44
-5 6 -4 3.12 0.53
-5 6 -4 4.07 1.95
5 -6 4 3.83 0.69
5 -6 4 4.45 2.05
5 -6 4 4.21 5.06
5 -6 4 3.57 0.55
6 -1 -4 1.44 6.66
6 -1 -4 0.13 1.44
6 -1 -4 5.45 3.57
6 -1 -4 0.18 1.46
6 -1 -4 1.25 3.88
6 -1 -4 3.08 2.75
6 -1 -4 0.4 2.17
-6 1 4 3.71 3.3
-6 1 4 0.79 1.3
-6 1 4 3.17 5.01
-6 1 4 3.43 2.83
-6 1 4 0.58 2.17
5 1 5 0.88 4.3
-6 5 5 0.68 9.52
-6 5 5 -0.06 3.63
-6 5 5 1.53 3.33
-6 5 5 1.11 1.18
-6 5 5 1.19 0.58
-6 5 5 1.74 14.2
6 -5 -5 3.81 9.04
6 -5 -5 0.28 1.58
6 -5 -5 2.52 0.66
1 -6 5 0.7 1.79
-1 6 -5 0.53 1.71
-1 -5 -5 1.21 1.67
1 5 5 1.02 1.62
-5 6 -5 0.89 0.56
-5 6 -5 1.02 1.78
-5 6 -5 0.25 0.68
-5 6 -5 2.69 5.39
-5 6 -5 1.7 0.45
-5 6 -5 0.6 2.3
5 -6 5 0.87 0.57
5 -6 5 1.22 1.82
5 -6 5 0.38 0.96
5 -6 5 1.69 4.9
5 -6 5 0.75 0.4
5 -6 5 1.19 2.21
6 -1 -5 2.91 2.88
6 -1 -5 1.9 3.61
6 -1 -5 0.67 1.46
6 -1 -5 2.93 7.96
6 -1 -5 0.91 2.37
6 -1 -5 0.28 2.4
-6 1 5 1.66 3.68
-6 1 5 1.37 3.69
-6 1 5 0.21 1.38
-6 1 5 2.62 6.44
-6 1 5 0.76 2.25
-6 1 5 0.36 2.34
5 1 6 1.64 7.59
-5 -1 -6 2.25 7.17
-6 5 6 5.25 10.6
-6 5 6 -0.01 4.14
-6 5 6 0.21 8.05
-6 5 6 0.73 1.36
-6 5 6 0.5 0.55
6 -5 -6 3.39 7.68
6 -5 -6 1.64 1.92
6 -5 -6 0.79 0.56
6 -5 -6 0.37 10.54
1 -6 6 0.42 1.93
-1 6 -6 0.08 2.05
-1 -5 -6 2.22 6.76
-1 -5 -6 1.46 1.64
1 5 6 1.8 7.61
1 5 6 1.96 1.67
-5 6 -6 0.33 1.8
-5 6 -6 0.2 0.95
-5 6 -6 -0.17 5.09
-5 6 -6 0.44 0.38
-5 6 -6 0.44 1.95
5 -6 6 0.63 1.9
5 -6 6 0.25 0.84
5 -6 6 0.72 4.72
5 -6 6 1 0.4
5 -6 6 0.61 2.33
6 -1 -6 4.41 5.08
6 -1 -6 0.3 3.41
6 -1 -6 1.17 1.54
6 -1 -6 -0.11 5.83
6 -1 -6 0.72 1.87
6 -1 -6 2.03 2.7
-6 1 6 1.74 3.31
-6 1 6 0.59 3.84
-6 1 6 0.94 1.44
-6 1 6 1.24 5.41
-6 1 6 0.61 1.54
-6 1 6 0.76 2.63
5 1 7 0.14 4.84
5 1 7 1.14 2.45
-5 -1 -7 0.19 6.37
-6 5 7 2.88 9.99
-6 5 7 0.03 4.52
-6 5 7 2.6 11.93
-6 5 7 0.43 1.34
-6 5 7 0.12 0.53
6 -5 -7 2.01 4.99
6 -5 -7 0.32 0.78
6 -5 -7 0.65 1.85
6 -5 -7 0.15 0.54
-1 -5 -7 0.46 8.2
-1 -5 -7 0.59 1.56
1 5 7 -0.1 6.12
1 5 7 0.65 1.57
-5 6 -7 0.29 2.01
-5 6 -7 0.43 4.19
-5 6 -7 0.16 0.96
-5 6 -7 0.7 4.85
-5 6 -7 0.46 0.29
-5 6 -7 0.19 1.89
5 -6 7 0.59 2.26
5 -6 7 0.22 1
5 -6 7 0.2 4.56
5 -6 7 0.23 0.35
5 -6 7 0.07 0.95
5 -6 7 0.44 2.12
6 -1 -7 0.08 3.98
6 -1 -7 0.09 3.3
6 -1 -7 0.95 1.59
6 -1 -7 1.18 6.56
6 -1 -7 0.48 1.18
6 -1 -7 0.84 2.87
-6 1 7 1.53 10.19
-6 1 7 0.59 3.99
-6 1 7 0.43 1.4
-6 1 7 1.33 7.65
-6 1 7 -0.02 1.29
-6 1 7 0.67 2.9
5 1 8 0.4 3.58
5 1 8 2.2 2.77
-5 -1 -8 -0.05 4.2
-5 -1 -8 1.85 3.02
-6 5 8 0.86 5.82
-6 5 8 0.14 5.02
-6 5 8 0.93 8.3
-6 5 8 0.85 1.44
-6 5 8 0.09 1.34
-6 5 8 0.2 0.54
6 -5 -8 0.78 5.76
6 -5 -8 0.39 1.11
6 -5 -8 0.62 1.79
6 -5 -8 0.1 0.5
-1 6 -8 0.41 4.14
-1 -5 -8 0.94 5.66
-1 -5 -8 0.44 1.65
1 5 8 -0.32 4.28
1 5 8 0.73 1.82
-5 6 -8 0.2 2.36
-5 6 -8 0.44 2.49
-5 6 -8 -0.02 1.13
-5 6 -8 1.05 4.81
-5 6 -8 0.48 1.19
-5 6 -8 0.26 1.46
-5 6 -8 0.94 2.43
5 -6 8 0.61 2.53
5 -6 8 0.02 1.05
5 -6 8 0.32 4.79
5 -6 8 0.34 0.3
5 -6 8 0.09 1.22
5 -6 8 0.02 1.85
6 -1 -8 0.49 3.24
6 -1 -8 0.83 1.67
6 -1 -8 1.42 10.21
6 -1 -8 0.47 1.15
6 -1 -8 0.14 1.49
6 -1 -8 0 2.76
-6 1 8 0.8 3.67
-6 1 8 0.93 1.39
-6 1 8 0.27 14.51
-6 1 8 0.13 1.02
-6 1 8 -0.08 2.72
-6 1 8 1 3.19
5 1 9 1.11 3.72
5 1 9 1.39 2.49
-5 -1 -9 0.65 3.82
-5 -1 -9 2.14 2.76
-6 5 9 0.19 4.03
-6 5 9 0.18 5.52
-6 5 9 0.87 8.52
-6 5 9 0.54 1.21
-6 5 9 0.23 1.36
-6 5 9 0.5 0.53
6 -5 -9 0.78 9.57
6 -5 -9 0.84 1.61
6 -5 -9 -0.37 0.73
6 -5 -9 0.38 1.71
6 -5 -9 0.24 0.48
1 -6 9 -0.14 2.83
-1 6 -9 0.14 2.29
-1 -5 -9 1.66 4.17
-1 -5 -9 0.79 1.83
1 5 9 1.44 3.67
1 5 9 0.74 1.86
-5 6 -9 0.07 2.93
-5 6 -9 0 1.12
-5 6 -9 0.71 4.99
-5 6 -9 0.55 1.25
-5 6 -9 0.09 1.1
-5 6 -9 0.74 3.28
5 -6 9 0.08 2.55
5 -6 9 0.14 1.74
5 -6 9 0.14 5.66
5 -6 9 0.55 0.2
5 -6 9 0.33 1.34
5 -6 9 0.31 2.04
6 -1 -9 0.61 3.42
6 -1 -9 -0.03 1.56
6 -1 -9 -0.46 20.13
6 -1 -9 0.64 2.08
6 -1 -9 0.45 4.77
-6 1 9 0.33 3.96
-6 1 9 0.29 1.29
-6 1 9 -2.83 62.09
-6 1 9 0.07 1.45
-6 1 9 0.02 8.33
-6 1 9 0.28 3.37
5 2 -8 3.43 4.35
5 2 -8 -0.09 12.96
5 2 -8 0.27 2.68
5 2 -8 0.41 1.87
5 2 -8 0.06 0.7
-5 -2 8 1.5 2.02
-5 -2 8 0.59 10.21
-5 -2 8 0.43 3.08
-5 -2 8 0.05 1.24
-5 -2 8 0.16 0.58
-7 5 -8 0.2 2.29
-7 5 -8 0.53 2.19
-7 5 -8 0.26 2.1
-7 5 -8 0.15 5.85
-7 5 -8 0.32 1.14
-7 5 -8 0.7 10.07
-7 5 -8 0.16 1.74
7 -5 8 0.12 0.5
7 -5 8 -0.04 2.1
7 -5 8 0.15 2.57
7 -5 8 0.83 6.92
7 -5 8 0.34 2.49
7 -5 8 0.48 1.33
7 -5 8 0.49 7.65
7 -5 8 0.48 1.73
2 -7 -8 0.09 3.43
2 -7 -8 -0.29 9.54
2 -7 -8 0.47 3.43
2 -7 -8 -0.12 6.14
-2 7 8 -0.33 3.38
-2 7 8 -0.29 19.16
-2 7 8 0.6 6.32
-2 7 8 0.19 3.4
-2 7 8 0.87 1.81
-2 -5 8 1.45 2.86
-2 -5 8 0.56 4.04
-2 -5 8 0.67 4.25
2 5 -8 3.11 5.71
2 5 -8 0.43 2.54
2 5 -8 -0.13 2.17
2 5 -8 0.07 0.56
-5 7 8 0.31 2.65
-5 7 8 -0.07 3.16
-5 7 8 1.78 24.58
-5 7 8 0.82 12.33
-5 7 8 0.25 0.48
-5 7 8 -0.01 1.61
5 -7 -8 0.37 2.96
5 -7 -8 1.78 12
5 -7 -8 1.79 16.61
5 -7 -8 0.1 0.48
5 -7 -8 0.08 0.69
5 -7 -8 0.1 2.67
7 -2 8 0.95 3.04
7 -2 8 0.45 1.33
-7 2 -8 1.71 17.14
-7 2 -8 0.31 3.21
5 2 -7 3.08 3.33
5 2 -7 0.63 9.89
5 2 -7 1.73 3.08
5 2 -7 0.64 1.18
5 2 -7 0.9 1.24
-5 -2 7 2.02 4.09
-5 -2 7 0.74 3.53
-5 -2 7 0.32 1.02
-7 5 -7 1.34 2.13
-7 5 -7 -0.1 2.34
-7 5 -7 0.34 2.06
-7 5 -7 1.04 5.33
-7 5 -7 0.41 1.13
-7 5 -7 1.36 11.26
-7 5 -7 0.63 1.81
7 -5 7 1.1 2.27
7 -5 7 0.43 2.4
7 -5 7 0.6 2.19
7 -5 7 0.63 6.43
7 -5 7 1.06 1.28
7 -5 7 3.05 8.82
7 -5 7 0.83 1.73
2 -7 -7 1.68 4.94
2 -7 -7 1.41 6.5
2 -7 -7 0.74 2.49
2 -7 -7 1.85 9.5
-2 7 7 1.32 3.79
-2 7 7 0.62 8.15
-2 7 7 1.05 4.49
-2 7 7 1.06 4.62
-2 7 7 2.27 3.05
-2 -5 7 0.63 4.66
-2 -5 7 0.22 0.54
2 5 -7 0.01 12.74
2 5 -7 0.19 2.13
2 5 -7 0.22 0.74
-5 7 7 0.39 7.11
-5 7 7 1.59 2.99
-5 7 7 3.04 16.88
-5 7 7 0.94 0.53
-5 7 7 0.15 1.53
5 -7 -7 0.16 2.82
5 -7 -7 0.88 2.68
5 -7 -7 -0.59 20.31
5 -7 -7 2.49 13.56
5 -7 -7 0.96 0.55
5 -7 -7 0.12 2.94
7 -2 7 1.6 3.05
-7 2 -7 0.69 19.46
-7 2 -7 2.12 3.52
-7 2 -7 0.46 3.1
5 2 -6 0.6 2.74
5 2 -6 0.35 1.1
5 2 -6 1.33 7.76
5 2 -6 0.53 3.41
5 2 -6 5.38 28.86
5 2 -6 0.13 1.55
-5 -2 6 1.85 7.73
-5 -2 6 0.93 2.48
-5 -2 6 0.24 3.26
-5 -2 6 0.86 1.41
-7 5 -6 0.32 0.43
-7 5 -6 1.54 1.81
-7 5 -6 1.69 2.56
-7 5 -6 0.21 2.16
-7 5 -6 1.04 4.74
-7 5 -6 0.45 1.14
-7 5 -6 1.71 13.87
-7 5 -6 0.65 1.8
7 -5 6 0.58 0.51
7 -5 6 0.76 1.84
7 -5 6 1.22 1.83
7 -5 6 0.32 1.95
7 -5 6 0.76 5.98
7 -5 6 0.21 1.12
7 -5 6 2.31 10.33
7 -5 6 0.32 1.65
2 -7 -6 -0.69 9.05
2 -7 -6 1.59 7.47
2 -7 -6 1.23 7.01
2 -7 -6 0.65 1.81
2 -7 -6 -1.13 9.76
-2 7 6 0.6 5.87
-2 7 6 1.15 5.93
-2 7 6 -0.35 5.97
-2 7 6 0.7 2.56
-2 7 6 0.31 6.58
-2 -5 6 0.23 0.88
2 5 -6 0.17 1.57
2 5 -6 0.62 1.09
-5 7 6 0.67 2.6
-5 7 6 1.36 6.28
-5 7 6 0.67 0.55
-5 7 6 0.48 1.62
5 -7 -6 0.38 6.6
5 -7 -6 1.22 2.48
5 -7 -6 1.17 3.9
5 -7 -6 0.68 13.1
5 -7 -6 0.62 0.54
5 -7 -6 0.3 0.97
5 -7 -6 -0.39 2.79
7 -2 6 0.61 2.45
7 -2 6 0.57 3.25
-7 2 -6 0.45 1.44
-7 2 -6 0.32 4.29
5 2 -5 10.18 11.01
5 2 -5 0.96 0.74
5 2 -5 3.39 6.13
5 2 -5 1.79 3.04
5 2 -5 0.78 13.56
-5 -2 5 10.36 9.43
-5 -2 5 1.47 0.93
-5 -2 5 3.03 6.44
-5 -2 5 1.81 2.8
-5 -2 5 1.09 18.71
-5 -2 5 1.98 2.26
-7 5 -5 1.6 0.66
-7 5 -5 1.85 1.72
-7 5 -5 -0.25 3.33
-7 5 -5 1.95 2.38
-7 5 -5 1.47 4.5
-7 5 -5 1.39 1.25
-7 5 -5 1.68 18.07
-7 5 -5 1.56 1.83
7 -5 5 1.68 0.65
7 -5 5 2.71 1.76
7 -5 5 1.39 1.99
7 -5 5 2.98 5.94
7 -5 5 1.83 1.16
7 -5 5 7.01 12.47
7 -5 5 2.15 1.63
2 -7 -5 0.78 3.28
2 -7 -5 2.72 5.16
2 -7 -5 2.64 7.71
2 -7 -5 1.34 1.52
2 -7 -5 3.44 9.24
-2 7 5 0.48 3.4
-2 7 5 4.25 6.55
-2 7 5 3.04 9.69
-2 7 5 2.24 1.83
-2 7 5 -0.28 9.58
-2 -5 5 1.76 1.64
2 5 -5 2.29 2.04
-5 7 5 2.06 2.49
-5 7 5 1.84 3.85
-5 7 5 3.77 10.6
-5 7 5 1.86 0.6
-5 7 5 0.62 1.79
5 -7 -5 2.32 2.58
5 -7 -5 5.03 6.02
5 -7 -5 0.06 0.22
5 -7 -5 0.95 7.98
7 -2 5 -0.22 0.39
7 -2 5 1.5 1.21
7 -2 5 2.53 5.62
-7 2 -5 1.58 0.83
-7 2 -5 1.92 1.65
-7 2 -5 2.94 6.59
5 2 -4 1.81 4.67
5 2 -4 1.75 1.04
5 2 -4 0.74 4.97
5 2 -4 0.54 3.8
5 2 -4 0.38 4.65
-5 -2 4 1.1 3.66
-5 -2 4 1.73 0.89
-5 -2 4 0.39 6.34
-5 -2 4 -1.33 23.55
-5 -2 4 0.94 6.07
-7 5 -4 0.75 0.6
-7 5 -4 0.73 1.75
-7 5 -4 0.76 2.1
-7 5 -4 1.41 4.49
-7 5 -4 2.3 1.4
-7 5 -4 0.86 1.86
7 -5 4 0.46 0.62
7 -5 4 0.29 1.7
7 -5 4 0.47 2.08
7 -5 4 3.7 6.01
7 -5 4 1.81 1.17
7 -5 4 2.47 19.1
7 -5 4 0.44 1.5
2 -7 -4 -0.13 3.55
2 -7 -4 0.33 2.91
2 -7 -4 0.57 1.35
2 -7 -4 1.39 7.6
-2 7 4 0.03 5.33
-2 7 4 0.22 3.12
-2 7 4 0.23 1.35
-2 7 4 -0.24 9.15
-2 -5 4 0.58 1.42
-2 -5 4 0.43 1.22
2 5 -4 0.23 1.66
2 5 -4 0.39 1.18
-5 7 4 0.7 2.38
-5 7 4 8.02 15.69
-5 7 4 0.1 6.32
-5 7 4 0.97 0.57
-5 7 4 -0.28 1.44
5 -7 -4 0.4 2.33
5 -7 -4 7.06 14.16
5 -7 -4 0.96 5.38
7 -2 4 0.67 0.68
7 -2 4 1.25 0.8
7 -2 4 1.01 1.66
7 -2 4 0.28 3.56
7 -2 4 0.28 0.35
-7 2 -4 0.49 0.68
-7 2 -4 1.32 0.75
-7 2 -4 0.89 1.57
5 2 -3 4.95 3.72
5 2 -3 3.84 1.53
5 2 -3 4.58 4.89
5 2 -3 2.16 4.74
-5 -2 3 3.57 3.59
-5 -2 3 3.33 1.37
-5 -2 3 4.49 6.24
-5 -2 3 3.5 3.74
-7 5 -3 2.97 0.88
-7 5 -3 2.96 1.89
-7 5 -3 3.05 1.87
-7 5 -3 3.66 4.9
-7 5 -3 3.46 1.5
-7 5 -3 3.3 1.87
7 -5 3 3.41 1.03
7 -5 3 4.81 1.82
7 -5 3 5.98 1.88
7 -5 3 2.65 4.62
7 -5 3 3.45 1.32
7 -5 3 3.76 1.54
2 -7 -3 7.79 7.54
2 -7 -3 17.5 9.66
2 -7 -3 3.35 1.34
2 -7 -3 0.83 5.91
-2 7 3 2.38 5.86
-2 7 3 13.36 10.98
-2 7 3 3 1.36
-2 7 3 2.48 7.7
-2 -5 3 5.47 1.88
-2 -5 3 0.82 0.6
-2 -5 3 2.7 1.42
2 5 -3 1.44 0.75
2 5 -3 4.53 1.41
-5 7 3 3.82 2.8
-5 7 3 4.56 5.21
-5 7 3 3.31 0.69
5 -7 -3 3.21 4.09
5 -7 -3 3.86 4.74
5 -7 -3 3.36 0.72
7 -2 3 2.57 0.73
7 -2 3 1.91 1.09
7 -2 3 5.09 1.53
7 -2 3 2.85 0.88
-7 2 -3 2.7 0.76
-7 2 -3 3.33 2.03
-7 2 -3 3.18 1.51
-7 2 -3 2.5 1.74
5 2 -2 3.61 5.87
5 2 -2 1.15 1.3
5 2 -2 1.74 1.96
5 2 -2 3.2 5.05
5 2 -2 1.25 2.52
5 2 -2 6.55 6.58
-5 -2 2 4.25 8.89
-5 -2 2 2.04 1.13
-5 -2 2 2.05 1.79
-5 -2 2 3.67 4.7
-5 -2 2 1.78 4.12
-5 -2 2 2.97 8.23
-7 5 -2 4.54 1.27
-7 5 -2 3.05 3.2
-7 5 -2 2.61 2.13
-7 5 -2 -1.96 1.97
-7 5 -2 3.57 1.43
-7 5 -2 2.94 1.89
7 -5 2 1.5 12.86
7 -5 2 4.02 1.37
7 -5 2 4.06 2.93
7 -5 2 2.34 1.49
7 -5 2 4.71 1.46
7 -5 2 2.42 1.4
2 -7 -2 1.41 1.98
2 -7 -2 2.48 1.17
2 -7 -2 2.15 5.53
-2 7 2 1.91 1.16
-2 7 2 0.93 6.58
-2 -5 2 7.94 7.2
-2 -5 2 1.94 0.47
-2 -5 2 1.8 1.3
2 5 -2 6.95 5.08
2 5 -2 1.45 0.44
2 5 -2 1.19 1.22
-5 7 2 4.51 2.9
-5 7 2 2.7 6.88
-5 7 2 2.84 4.81
-5 7 2 2.71 0.64
5 -7 -2 9.2 12.63
5 -7 -2 1.52 4.68
5 -7 -2 2.65 0.66
5 -7 -2 2.99 11.14
7 -2 2 0.68 2.41
7 -2 2 2.26 1.39
7 -2 2 0.81 1.44
-7 2 -2 2.86 0.77
-7 2 -2 1.1 2.23
-7 2 -2 2.25 1.4
-7 2 -2 1.2 1.44
5 2 -1 2.34 0.9
5 2 -1 16 3.8
5 2 -1 4.34 4.72
5 2 -1 2.68 5.04
-5 -2 1 2.03 0.8
-5 -2 1 4.78 2.67
-5 -2 1 4.83 6.44
-7 5 -1 3.2 14.9
-7 5 -1 4.42 1.48
-7 5 -1 2.46 1.9
7 -5 1 4.05 10.62
7 -5 1 4.07 3.1
7 -5 1 5.71 1.43
7 -5 1 3.23 1.34
2 -7 -1 4.46 1.3
2 -7 -1 4.52 1.04
2 -7 -1 5.82 4.74
-2 7 1 3.22 1.16
-2 7 1 2.19 0.96
-2 7 1 12.35 11.37
-2 7 1 0.06 5.53
-2 -5 1 1.95 2.24
2 5 -1 6.14 6.63
2 5 -1 1.24 2.02
-5 7 1 10.52 10.65
-5 7 1 5.39 5.14
-5 7 1 3.79 0.71
-5 7 1 8.99 13.09
5 -7 -1 3.27 5.21
5 -7 -1 4.45 0.73
5 -7 -1 3.76 5.86
7 -2 1 3.61 1.94
7 -2 1 4.73 2.44
7 -2 1 3.79 1.4
7 -2 1 4.29 1.78
-7 2 -1 4.86 1.14
-7 2 -1 2.66 1.43
-7 2 -1 4.13 2.49
-7 2 -1 0.44 0.88
-7 2 -1 4.28 1.54
-7 2 -1 3.31 1.67
5 2 0 0.46 0.59
-5 -2 0 0.74 0.62
-7 5 0 1.65 11.03
-7 5 0 5.87 12.89
-7 5 0 0.8 1.5
7 -5 0 2.91 10.3
7 -5 0 0.93 1.31
7 -5 0 1.16 0.92
2 -7 0 0.89 1.16
2 -7 0 1.59 1.1
-2 7 0 0.78 1.15
-2 7 0 1.3 1.16
-2 7 0 -1.53 4.87
2 5 0 1.28 3.54
-5 7 0 0.61 5.42
-5 7 0 1.29 0.55
-5 7 0 0.79 2.22
5 -7 0 0.85 5.27
5 -7 0 0.68 0.52
5 -7 0 1.48 2.22
7 -2 0 1.06 1.37
7 -2 0 1.49 1.51
7 -2 0 1.36 1.56
7 -2 0 0.81 1.86
-7 2 0 1.59 1.34
-7 2 0 1.45 1.67
-7 2 0 0.94 1.66
-7 2 0 2.11 1.22
-7 2 0 1.27 1.82
5 2 1 3.52 0.76
-5 -2 -1 3.87 0.77
-7 5 1 3.47 11.29
-7 5 1 3.19 2.9
7 -5 -1 3.5 10.31
7 -5 -1 2.8 0.66
7 -5 -1 3.23 3.22
2 -7 1 3.32 1.72
-2 -5 -1 7.32 3.12
2 5 1 2.49 3.64
2 5 1 2.7 1.13
-5 7 -1 4.81 5.57
-5 7 -1 3.81 0.66
-5 7 -1 2.81 2.12
-5 7 -1 2.86 1.37
5 -7 1 4.29 5.22
5 -7 1 4.09 0.66
5 -7 1 3.92 2.46
7 -2 -1 5.75 4.26
7 -2 -1 3.74 2.38
7 -2 -1 3.37 1.31
7 -2 -1 4.7 2.2
-7 2 1 9.62 5.14
-7 2 1 4.01 2.26
-7 2 1 4.46 1.38
-7 2 1 4.68 2.15
5 2 2 -0.04 1.18
-7 5 2 8.01 11.4
-7 5 2 0.4 2.86
7 -5 -2 4.62 9.19
7 -5 -2 4.18 10.06
2 -7 2 3 3.13
-2 7 -2 1.86 3.17
-2 -5 -2 3.27 11.49
-2 -5 -2 0.43 2.65
2 5 2 0.77 6.63
-5 7 -2 1.3 3.24
-5 7 -2 0 4.58
-5 7 -2 1.48 0.51
-5 7 -2 0.56 2.05
-5 7 -2 0.66 1.26
5 -7 2 1.06 4.83
5 -7 2 0.75 0.48
5 -7 2 1.22 2.1
5 -7 2 1.52 1.72
7 -2 -2 1.82 1.42
7 -2 -2 1.33 2.37
7 -2 -2 3.06 1.45
7 -2 -2 0.71 9.23
7 -2 -2 3.78 2.35
-7 2 2 0.46 2.8
-7 2 2 3.87 1.44
-7 2 2 4.55 14.21
-7 2 2 2.97 2.31
-7 5 3 10.34 10.09
-7 5 3 1.25 2.49
7 -5 -3 5.58 6.95
7 -5 -3 4.71 8
2 -7 3 1.39 1.71
-2 7 -3 1.39 1.91
-5 7 -3 2.9 2.66
-5 7 -3 2.16 0.51
-5 7 -3 2.18 1.87
5 -7 3 2.22 4.39
5 -7 3 3.42 0.58
5 -7 3 2.48 1.59
7 -2 -3 3.11 2.49
7 -2 -3 5.21 1.54
7 -2 -3 3.99 10.7
7 -2 -3 2.77 7.62
7 -2 -3 3.89 2.59
-7 2 3 3.46 2.9
-7 2 3 6.44 1.77
-7 2 3 5.53 12.37
-7 2 3 5.94 16.89
-7 2 3 1.94 3.17
-7 2 3 4.66 2.63
-7 5 4 3.18 7.24
-7 5 4 7.6 15.66
-7 5 4 1.39 1.83
7 -5 -4 1.84 5.96
7 -5 -4 4.94 15.11
7 -5 -4 1.89 0.5
2 -7 4 0.67 0.35
2 -7 4 1.19 1.72
2 -7 4 4.78 0.62
-2 7 -4 2.29 0.3
-2 7 -4 1.94 1.74
-2 7 -4 1.32 2.26
-5 7 -4 1.64 0.66
-5 7 -4 1.82 1.78
-5 7 -4 1.68 0.46
-5 7 -4 2.22 2.69
5 -7 4 2.01 0.86
5 -7 4 1.91 4.32
5 -7 4 2.06 0.48
5 -7 4 2.42 1.77
7 -2 -4 1.64 2.67
7 -2 -4 1.14 1.45
7 -2 -4 1.12 4.72
7 -2 -4 1.45 2.39
7 -2 -4 1.05 2.69
-7 2 4 1.51 2.82
-7 2 4 1.02 1.63
-7 2 4 0.54 3.28
-7 2 4 1.55 2.2
-7 2 4 0.5 2.68
-7 5 5 6.73 6.3
-7 5 5 1.8 4.17
-7 5 5 1.73 0.65
-7 5 5 1.21 2.4
7 -5 -5 5.39 9.69
7 -5 -5 2.37 7.2
7 -5 -5 2.12 0.7
7 -5 -5 1.81 0.55
7 -5 -5 0.73 1.88
2 -7 5 1.38 1.72
-2 7 -5 1.3 1.69
-2 -5 -5 3.27 2.54
2 5 5 2.43 2.25
-5 7 -5 1.65 0.52
-5 7 -5 1.73 1.86
-5 7 -5 0.67 0.77
-5 7 -5 3.12 4.61
-5 7 -5 2.24 0.45
-5 7 -5 4.13 3.8
5 -7 5 1.21 0.49
5 -7 5 1.7 0.36
5 -7 5 3.32 4.44
5 -7 5 2.4 0.46
5 -7 5 3.62 2.38
7 -2 -5 2.72 3.12
7 -2 -5 2.63 1.69
7 -2 -5 0.46 4.35
7 -2 -5 2.55 2.2
7 -2 -5 1.83 2.93
-7 2 5 2.06 2.91
-7 2 5 2.89 1.76
-7 2 5 2.7 6.37
-7 2 5 2.96 2.13
-7 2 5 2.34 3.02
5 2 6 -0.15 5.23
-7 5 6 2.06 6.15
-7 5 6 -0.14 4.79
-7 5 6 0.41 0.71
-7 5 6 0.43 0.42
-7 5 6 0.06 9.01
7 -5 -6 2.4 9.9
7 -5 -6 0.44 3.7
7 -5 -6 0.59 0.81
7 -5 -6 0.55 0.55
7 -5 -6 0.28 2.8
2 -7 6 0.15 1.88
-2 7 -6 0.16 1.74
-2 -5 -6 1.36 2.26
2 5 6 -0.09 3.81
2 5 6 0.5 2.17
-5 7 -6 0.27 0.71
-5 7 -6 0.42 1.74
-5 7 -6 0.32 0.77
-5 7 -6 1.02 4.62
-5 7 -6 0.73 0.36
-5 7 -6 0.04 0.24
-5 7 -6 1.28 4.64
5 -7 6 0.32 0.38
5 -7 6 0.17 0.65
5 -7 6 0.63 5.11
5 -7 6 0.37 0.33
5 -7 6 0.24 0.27
5 -7 6 1.01 2.99
7 -2 -6 1.48 3.14
7 -2 -6 0.48 3.69
7 -2 -6 0.97 1.71
7 -2 -6 -0.23 12.67
7 -2 -6 0.17 1.55
7 -2 -6 0.44 3.06
-7 2 6 1.1 5.02
-7 2 6 0.19 3.07
-7 2 6 1.24 1.9
-7 2 6 0.64 12.13
-7 2 6 0.25 1.4
-7 2 6 0.76 3.18
5 2 7 0.52 9.22
-5 -2 -7 0.86 9
-7 5 7 1.44 9.59
-7 5 7 2.81 15.52
-7 5 7 0.79 0.84
-7 5 7 1.22 0.56
-7 5 7 -0.05 10.57
7 -5 -7 2.05 12.01
7 -5 -7 2.2 10.76
7 -5 -7 1.1 0.99
7 -5 -7 0.62 0.57
7 -5 -7 0.16 9.91
2 -7 7 0.22 2.32
-2 7 -7 0.43 2.09
-2 -5 -7 1.68 8.37
-2 -5 -7 0.85 2.21
2 5 7 1.96 9.79
2 5 7 1.61 2.07
-5 7 -7 1.32 1.85
-5 7 -7 0.12 0.89
-5 7 -7 1.91 5.1
-5 7 -7 0.93 0.35
-5 7 -7 0.06 0.46
-5 7 -7 4.3 5.75
5 -7 7 0.27 1.32
5 -7 7 1.51 5.88
5 -7 7 0.71 0.32
5 -7 7 3.47 3.98
7 -2 -7 2.78 5.44
7 -2 -7 0.28 3.98
7 -2 -7 1.55 1.9
7 -2 -7 1.76 11.25
7 -2 -7 0.36 0.99
7 -2 -7 2.02 3.44
-7 2 7 2.41 3.39
-7 2 7 1.86 3.28
-7 2 7 1.56 1.84
-7 2 7 1.02 7.52
-7 2 7 0.34 1.12
-7 2 7 1.36 3.55
5 2 8 0.85 6.69
-5 -2 -8 1.87 9.25
-5 -2 -8 0.2 3.27
-7 5 8 3.79 10.76
-7 5 8 0.09 13.97
-7 5 8 0.31 0.93
-7 5 8 0.3 0.54
7 -5 -8 0.34 1.36
7 -5 -8 0.1 21.32
7 -5 -8 0.29 0.79
7 -5 -8 0.46 1.12
7 -5 -8 0.39 0.58
7 -5 -8 0.72 10.22
-2 7 -8 0.11 2.29
-2 -5 -8 0.79 10.35
-2 -5 -8 1.16 2.02
2 5 8 0.75 7.94
2 5 8 1.71 1.86
-5 7 -8 0.38 2.16
-5 7 -8 1.8 19.37
-5 7 -8 0.25 1.24
-5 7 -8 0.67 5.59
-5 7 -8 0.57 0.32
-5 7 -8 0.19 1.23
-5 7 -8 2.79 6.18
5 -7 8 -0.08 5.01
5 -7 8 1.12 8.43
5 -7 8 0.36 0.28
5 -7 8 0.03 0.53
5 -7 8 1.4 5.25
7 -2 -8 0.78 9.68
7 -2 -8 0.68 4.43
7 -2 -8 0.44 1.98
7 -2 -8 -0.32 7.99
7 -2 -8 0.09 0.83
7 -2 -8 0.35 3.66
-7 2 8 5.32 15.49
-7 2 8 0.62 3.68
-7 2 8 0.51 1.84
-7 2 8 0.83 8.17
-7 2 8 -0.04 1.44
-7 2 8 0.35 3.82
5 3 -7 0.04 0.38
5 3 -7 -0.44 5.92
5 3 -7 -0 3.09
5 3 -7 -0.12 1.14
5 3 -7 0.01 0.83
-5 -3 7 0.14 0.52
-5 -3 7 0.41 2.35
-5 -3 7 -0.05 0.85
-8 5 -7 0.81 1.98
-8 5 -7 0.46 1.91
-8 5 -7 0.14 2.81
-8 5 -7 2.22 11.21
-8 5 -7 0.48 1.28
-8 5 -7 0.12 5.79
8 -5 7 -0.15 28.37
8 -5 7 -0.07 0.32
8 -5 7 0.11 0.6
8 -5 7 0.07 2.15
8 -5 7 0.07 1.9
8 -5 7 0.33 2.69
8 -5 7 1.4 11.63
8 -5 7 1.46 1.32
8 -5 7 -0 26.84
8 -5 7 0.45 2.88
3 -8 -7 -0.02 7.57
3 -8 -7 -0.66 5.84
3 -8 -7 -1.18 16.71
3 -8 -7 0.1 5.57
3 -8 -7 0.23 3.92
3 -8 -7 0.81 1.87
-3 8 7 0.34 3.46
-3 8 7 -0.28 3.91
-3 8 7 0.94 11.16
-3 8 7 0.07 4.49
-3 8 7 0.32 1.73
-3 -5 7 0.24 5.75
-3 -5 7 -0 0.66
3 5 -7 -0.33 31.75
3 5 -7 0.13 2.17
3 5 -7 0.09 0.7
-5 8 7 -1.06 17.54
-5 8 7 0.79 2.76
-5 8 7 -1.72 17.82
-5 8 7 -1.72 15.23
-5 8 7 0.08 0.47
-5 8 7 0.45 1.66
-5 8 7 0.02 3.91
5 -8 -7 0.42 4.9
5 -8 -7 0.46 2.88
5 -8 -7 0.84 7.97
5 -8 -7 0.03 7.99
5 -8 -7 0.07 0.52
5 -8 -7 0.13 1.19
5 -8 -7 -0.05 3.83
8 -3 7 0.31 17.75
8 -3 7 0.13 1.16
8 -3 7 0.68 2.96
-8 3 -7 1.75 14.9
-8 3 -7 0.12 0.37
-8 3 -7 -0.41 2.99
5 3 -6 0.23 2.36
5 3 -6 0.48 0.77
5 3 -6 0.27 5.94
5 3 -6 0.54 2.3
-5 -3 6 2.44 11.15
-5 -3 6 0.13 0.5
-5 -3 6 0.86 10.96
-5 -3 6 0.19 3.18
-5 -3 6 0.2 1.35
-8 5 -6 -2.69 21.33
-8 5 -6 0.15 0.46
-8 5 -6 0.96 1.69
-8 5 -6 0 2.09
-8 5 -6 0.34 2.42
-8 5 -6 1.01 10.21
-8 5 -6 0.22 1.34
-8 5 -6 1.73 6.02
8 -5 6 1.62 26.2
8 -5 6 0.3 0.54
8 -5 6 1.11 1.81
8 -5 6 0.26 1.72
8 -5 6 0.67 2.59
8 -5 6 1.55 8.69
8 -5 6 0.53 1.37
8 -5 6 0.71 3.56
3 -8 -6 0.03 3.43
3 -8 -6 -0.35 8.64
3 -8 -6 0.08 9.16
3 -8 -6 0.39 4.56
3 -8 -6 -0.07 4.76
3 -8 -6 3.33 3.82
-3 8 6 0.21 4.52
-3 8 6 1.26 6.9
-3 8 6 -0.52 16.85
-3 8 6 0.52 3.9
-3 8 6 1.25 1.76
-3 -5 6 0.35 1.76
3 5 -6 0.3 1.8
-5 8 6 0.45 2.84
-5 8 6 -0.22 4.38
-5 8 6 0.7 7.77
-5 8 6 0.3 0.5
-5 8 6 0.56 1.7
-5 8 6 -0.24 2.65
5 -8 -6 -0.78 8.42
5 -8 -6 0.58 2.8
5 -8 -6 0.26 3.68
5 -8 -6 0.96 6.14
5 -8 -6 0.29 1.19
5 -8 -6 0.16 3.58
8 -3 6 1.34 19.88
8 -3 6 -0.09 0.35
8 -3 6 0.14 0.43
8 -3 6 0.87 1.6
8 -3 6 0.69 3.08
-8 3 -6 3.98 15.68
-8 3 -6 0.44 0.56
-8 3 -6 1.14 2.06
-8 3 -6 1.18 4.39
5 3 -5 7.13 15.3
5 3 -5 0.2 1.63
5 3 -5 0.51 5.65
5 3 -5 -0.41 8.61
5 3 -5 2.09 23.75
-5 -3 5 5.72 14.97
-5 -3 5 0.14 0.97
-5 -3 5 -0.66 9.33
-8 5 -5 -0.16 19.82
-8 5 -5 0.59 0.59
-8 5 -5 1.01 1.61
-8 5 -5 0.58 1.69
-8 5 -5 0.11 2.32
-8 5 -5 0.58 7.45
-8 5 -5 0.1 1.4
-8 5 -5 0.69 6.31
8 -5 5 -0 19.36
8 -5 5 0.38 0.57
8 -5 5 0.55 1.6
8 -5 5 0.01 10.75
8 -5 5 0.43 2.14
8 -5 5 1.96 8.89
8 -5 5 -0.03 1.33
8 -5 5 1.62 3.82
3 -8 -5 1.1 6.13
3 -8 -5 -0.42 4.33
3 -8 -5 0.32 3.28
3 -8 -5 0.58 2.77
3 -8 -5 -0.17 6.7
-3 8 5 -0.03 11.7
-3 8 5 0.6 7.14
-3 8 5 -0.53 3.95
-3 8 5 -0.06 4.62
-3 8 5 -0.07 4.31
-3 8 5 0.59 3.3
3 5 -5 0.27 1.2
-5 8 5 0.8 2.73
-5 8 5 0.14 6.99
-5 8 5 0.28 5.84
-5 8 5 0.2 0.54
-5 8 5 0.25 1.67
-5 8 5 0.2 1.68
5 -8 -5 0.25 3.23
5 -8 -5 1.16 17.85
5 -8 -5 -0.28 5.8
5 -8 -5 0.15 1.19
5 -8 -5 0.13 3.13
8 -3 5 0.21 0.58
8 -3 5 0.01 0.74
8 -3 5 0.64 1.81
8 -3 5 1.77 5.58
-8 3 -5 -0.96 17.08
-8 3 -5 0.07 0.57
-8 3 -5 0.32 2.78
-8 3 -5 0.41 1.6
-8 3 -5 0.76 7.04
5 3 -4 6.29 8.93
5 3 -4 0.53 2.43
5 3 -4 1.21 6.31
5 3 -4 0.75 9.97
-5 -3 4 1.29 5.51
-5 -3 4 0.45 1.89
-5 -3 4 1.27 7.96
-5 -3 4 -0.33 14.42
-8 5 -4 -1.25 20.35
-8 5 -4 0.82 0.59
-8 5 -4 0.68 1.58
-8 5 -4 0.56 2.18
-8 5 -4 -0.27 8.27
-8 5 -4 0.86 2.08
-8 5 -4 1.42 5.25
8 -5 4 0.86 0.65
8 -5 4 1.26 1.62
8 -5 4 1.54 2.19
8 -5 4 0.32 1.33
8 -5 4 2.48 4.55
3 -8 -4 2.54 10.85
3 -8 -4 1.6 18.17
3 -8 -4 0.82 1.72
3 -8 -4 2.14 8.76
-3 8 4 -0.21 4.79
-3 8 4 3.17 8.74
-3 8 4 0.83 3.08
-3 8 4 1.24 6.01
-3 -5 4 1.38 2.75
3 5 -4 0.11 1.31
-5 8 4 1.63 4.19
-5 8 4 8.61 21.41
-5 8 4 0.74 5.76
-5 8 4 1.06 0.57
-5 8 4 1.64 1.62
-5 8 4 0.37 1.02
5 -8 -4 1.4 6.18
5 -8 -4 3.2 12.38
5 -8 -4 0.62 6.19
5 -8 -4 0.61 0.59
5 -8 -4 1 1.19
5 -8 -4 1.19 2.58
8 -3 4 1.13 0.64
8 -3 4 0.36 3.07
8 -3 4 1.59 1.52
8 -3 4 1.18 4.52
-8 3 -4 1.36 0.68
-8 3 -4 0.44 2.6
-8 3 -4 1.01 1.46
5 3 -3 1.11 4.31
5 3 -3 2.8 4.58
5 3 -3 0.9 6.41
5 3 -3 0.47 4.07
-5 -3 3 0.14 4.02
-5 -3 3 1.24 2.89
-5 -3 3 0.81 7.14
-5 -3 3 0.47 5.46
-8 5 -3 2.31 16.96
-8 5 -3 0.38 0.81
-8 5 -3 0.38 1.91
-8 5 -3 3.33 4.25
-8 5 -3 1.17 5.85
-8 5 -3 1.5 3.97
8 -5 3 0.47 10.86
8 -5 3 1.16 1.03
8 -5 3 0.27 1.59
8 -5 3 0.66 2.38
8 -5 3 0.49 1.73
8 -5 3 0.54 3.97
3 -8 -3 0.27 1.27
3 -8 -3 0.28 10.33
-3 8 3 0.31 1.72
-3 8 3 -0.11 7.71
-3 -5 3 17.04 12.43
-3 -5 3 0.31 0.66
-3 -5 3 0.25 1.3
3 5 -3 8.81 8.46
3 5 -3 0.31 0.87
3 5 -3 0.32 1.22
-5 8 3 4.12 4.2
-5 8 3 0.32 6.21
-5 8 3 0.34 0.54
-5 8 3 0.74 1.44
-5 8 3 0.39 0.72
5 -8 -3 1.6 39.07
5 -8 -3 -0.06 6.35
5 -8 -3 0.24 0.55
5 -8 -3 0.65 1.13
8 -3 3 0.31 0.65
8 -3 3 0.7 2.16
8 -3 3 0.45 1.43
-8 3 -3 0.35 0.62
-8 3 -3 0.25 1.11
-8 3 -3 0.3 1.39
5 3 -2 0.4 3.91
5 3 -2 0.08 1
5 3 -2 0.91 6.23
5 3 -2 -0.59 6.19
5 3 -2 4.65 9.4
-5 -3 2 0.28 4.7
-5 -3 2 0.07 0.93
-5 -3 2 2.02 3.94
-5 -3 2 1.06 6.28
-5 -3 2 1.48 5.11
-5 -3 2 0.97 14.81
-8 5 -2 0.4 12.37
-8 5 -2 0.37 1.26
-8 5 -2 0.71 3.7
8 -5 2 -0.17 8.77
8 -5 2 0.19 1.33
8 -5 2 0.37 3.31
8 -5 2 0.01 7.01
8 -5 2 1.09 6.04
8 -5 2 0.48 3.11
3 -8 -2 0.14 1.19
3 -8 -2 0.33 0.68
3 -8 -2 1.16 30.72
3 -8 -2 0.81 10.99
-3 8 2 0.2 1.19
-3 8 2 0.9 1.13
-3 8 2 1.21 9.38
-3 -5 2 3.6 7.72
-3 -5 2 0.05 0.43
-3 -5 2 0.21 1.09
3 5 -2 5.14 10.07
3 5 -2 0.12 0.42
3 5 -2 0.08 1.06
-5 8 2 1.04 9.85
-5 8 2 0.22 6.39
-5 8 2 0.17 0.53
-5 8 2 0.23 1.19
5 -8 -2 1.96 23.32
5 -8 -2 0.31 5.88
5 -8 -2 0.09 0.58
5 -8 -2 0.19 1.12
5 -8 -2 0.17 0.18
8 -3 2 0.21 0.96
8 -3 2 0.6 1.09
8 -3 2 0.8 1.59
-8 3 -2 0.36 0.81
-8 3 -2 0.71 1.52
-8 3 -2 1.29 2.23
5 3 -1 0.68 9.73
5 3 -1 0.52 0.6
5 3 -1 1.5 5.75
5 3 -1 0.98 7.65
-5 -3 1 -0.39 11.97
-5 -3 1 0.6 0.56
-5 -3 1 1.61 5.25
-5 -3 1 0.45 2.4
-8 5 -1 0.78 10.95
8 -5 1 0.13 7.33
8 -5 1 0.59 2.89
3 -8 -1 0.25 1.04
3 -8 -1 0.54 1
3 -8 -1 3.8 16.37
3 -8 -1 1.61 10.93
-3 8 1 0.09 1.1
-3 8 1 0.6 1.41
-3 8 1 7.82 14.67
-3 8 1 -0.5 10.4
-3 -5 1 0.98 4.14
-3 -5 1 1 0.35
-3 -5 1 0.23 2.19
-3 -5 1 0.61 3.98
3 5 -1 0.95 4.77
3 5 -1 0.94 0.4
3 5 -1 0.12 1.92
3 5 -1 1.88 5.1
-5 8 1 -0.07 12.57
-5 8 1 1.01 6.1
-5 8 1 0.45 0.53
-5 8 1 0.78 1.12
5 -8 -1 0.02 5.36
5 -8 -1 0.25 0.54
5 -8 -1 0.05 9.12
5 -8 -1 1.08 1.18
8 -3 1 0.87 1.32
8 -3 1 2.48 2.84
8 -3 1 0.64 2.83
-8 3 -1 0.35 1.22
-8 3 -1 2.44 2.9
-8 3 -1 -0.27 2.5
-8 3 -1 0.04 1.24
5 3 0 0.83 0.56
5 3 0 1.9 5.23
-5 -3 0 1.22 0.62
-5 -3 0 2.7 4.59
-8 5 0 0.04 8.78
8 -5 0 1.11 7.23
3 -8 0 1.02 1.04
3 -8 0 3.4 10.57
-3 8 0 0.85 0.98
-3 8 0 1.12 11.24
3 5 0 0.69 4.04
-5 8 0 1.5 5.56
-5 8 0 2.23 0.62
-5 8 0 4.05 10.55
-5 8 0 1.98 1.14
5 -8 0 0.59 4.6
5 -8 0 1 0.54
5 -8 0 1.34 3.78
5 -8 0 1.68 1.06
5 -8 0 0.34 0.67
8 -3 0 0.71 1.07
8 -3 0 1.33 3.53
-8 3 0 0.57 1.47
5 3 1 0.56 0.52
5 3 1 0.85 4.93
-5 -3 -1 0.93 0.49
-5 -3 -1 0.6 4.55
-8 5 1 -0.1 7.43
-8 5 1 0.18 3.23
8 -5 -1 -0.04 7.15
3 -8 1 0.23 1.14
3 -8 1 0.07 9.52
-3 8 -1 0.21 1.09
-3 8 -1 0.05 11.4
3 5 1 0.27 4.98
-5 8 -1 0.49 4.96
-5 8 -1 0.36 0.5
-5 8 -1 0.38 1.56
-5 8 -1 0.28 0.84
5 -8 1 0.48 4.39
5 -8 1 0.31 0.5
5 -8 1 0.22 1.44
5 -8 1 0.44 1.19
5 -8 1 0.65 1.07
8 -3 -1 0.41 2.71
-8 3 1 -0.05 1.68
5 3 2 0.09 4.03
-5 -3 -2 1.62 5.59
-8 5 2 1.17 6.95
-8 5 2 2.14 16.13
-8 5 2 0.22 2.01
8 -5 -2 -0.39 11.2
3 -8 2 1.17 3.86
3 -8 2 0.97 8.95
-3 8 -2 0.48 3.28
-3 8 -2 2.18 11.24
3 5 2 0.16 12.77
-5 8 -2 0.25 3.23
-5 8 -2 0.64 4.46
-5 8 -2 0.59 0.48
-5 8 -2 0.52 1.47
-5 8 -2 0.9 0.98
-5 8 -2 -0.13 2.04
5 -8 2 0.71 4.3
5 -8 2 0.3 0.48
5 -8 2 0.31 1.61
5 -8 2 0.36 1
5 -8 2 0.28 1.5
8 -3 -2 0.9 2.64
-8 3 2 0.15 1.92
-8 3 2 -0.22 1.79
-8 3 2 4.5 15.43
-8 3 2 0.89 3.36
5 3 3 0.06 4.48
-5 -3 -3 0.02 2.37
-8 5 3 1.6 10.5
-8 5 3 1.38 12.75
-8 5 3 1.03 2.24
8 -5 -3 -0.31 11.22
8 -5 -3 1.36 41.97
3 -8 3 0.34 2.25
3 -8 3 -0.93 8.18
3 -8 3 0.52 2.99
-3 8 -3 0.36 3.09
-3 8 -3 3.57 10.63
-3 8 -3 0.49 4.69
-5 8 -3 1.31 3.62
-5 8 -3 0.45 0.47
-5 8 -3 0.06 1.39
-5 8 -3 1.35 0.95
-5 8 -3 0.65 2.32
5 -8 3 0.65 4.56
5 -8 3 0.52 0.46
5 -8 3 0.38 1.49
5 -8 3 0.65 1.79
8 -3 -3 0.17 1.94
8 -3 -3 -0.23 45.4
8 -3 -3 -0.02 3.24
8 -3 -3 0.29 2.79
-8 3 3 -0.2 2.11
-8 3 3 0.27 1.42
-8 3 3 -0.31 9.87
-8 3 3 2.13 12.32
-8 3 3 0.15 2.27
-8 3 3 0.97 2.99
5 3 4 -0.33 2.77
-8 5 4 3.06 12.94
-8 5 4 -0.32 20.4
-8 5 4 -2.45 48.54
-8 5 4 0.25 1.72
8 -5 -4 1.57 11.01
8 -5 -4 3.45 65.57
8 -5 -4 0.19 1.85
3 -8 4 0.28 1.61
3 -8 4 -4.31 7.38
3 -8 4 0.03 0.88
-3 8 -4 0.46 0.72
-3 8 -4 -0.01 1.61
-3 8 -4 0.18 0.66
-5 8 -4 0.93 0.97
-5 8 -4 0.47 1.89
-5 8 -4 0.22 0.43
-5 8 -4 0.5 2.05
5 -8 4 -0.5 5.26
5 -8 4 0.42 0.43
5 -8 4 0.57 2.14
8 -3 -4 2.64 1.64
8 -3 -4 -1.28 22.28
8 -3 -4 6.38 67.06
8 -3 -4 0.06 1.86
8 -3 -4 1.09 3.13
-8 3 4 -0.91 6.72
-8 3 4 2.03 1.49
-8 3 4 -0.7 15.61
-8 3 4 -0.01 1.83
-8 3 4 0.87 3.17
5 3 5 -0.12 3.3
-8 5 5 0.08 11.72
-8 5 5 0.09 10.69
-8 5 5 -0 1.1
8 -5 -5 0 20.63
8 -5 -5 0.02 1.3
3 -8 5 0.21 0.29
3 -8 5 0.16 1.65
-3 8 -5 0.18 0.26
-3 8 -5 0.1 1.59
-3 8 -5 0.09 1.09
-5 8 -5 0.41 0.4
-5 8 -5 0.65 1.68
-5 8 -5 0.21 0.26
-5 8 -5 -0.07 5.21
-5 8 -5 0.18 0.39
-5 8 -5 0.3 1.82
5 -8 5 0.25 0.49
5 -8 5 0.76 6.6
5 -8 5 0.13 0.39
5 -8 5 0.34 2.41
8 -3 -5 0.27 1.26
8 -3 -5 0.13 4.7
8 -3 -5 0.27 1.68
8 -3 -5 0.61 3.42
-8 3 5 0.58 1.35
-8 3 5 0.99 3.58
-8 3 5 0.38 1.56
-8 3 5 -0.1 3.33
5 3 6 -0.22 3.6
-8 5 6 -0.32 13.85
-8 5 6 0.88 3.97
-8 5 6 -0.01 1.16
8 -5 -6 0.01 4.68
8 -5 -6 0.13 0.9
3 -8 6 0.32 1.66
-3 8 -6 0.14 1.6
-3 8 -6 1.5 10.27
-3 -5 -6 0.86 2.54
3 5 6 0.6 3.22
-5 8 -6 0.21 0.33
-5 8 -6 0.32 1.68
-5 8 -6 0.11 0.57
-5 8 -6 -0.13 6.32
-5 8 -6 0.15 0.36
-5 8 -6 0.29 1.74
5 -8 6 0.37 0.42
5 -8 6 2.01 8.65
5 -8 6 0.33 0.37
5 -8 6 0.43 2.71
8 -3 -6 0.55 1.34
8 -3 -6 0.41 4.95
8 -3 -6 0.2 1.33
8 -3 -6 0.35 3.78
-8 3 6 0.78 1.51
-8 3 6 1.03 7.83
-8 3 6 0.33 1.18
-8 3 6 0.15 3.69
5 3 7 -0.6 2.05
5 3 7 -0.17 6.86
-8 5 7 0.63 12.03
-8 5 7 0.15 2.35
8 -5 -7 -0.21 6.2
8 -5 -7 0.8 0.8
8 -5 -7 0.08 1.12
3 -8 7 0.45 1.89
-3 8 -7 -0.2 1.71
-3 8 -7 2.03 9.51
-3 -5 -7 0.48 3.04
3 5 7 0.55 6.33
3 5 7 1.09 2.76
-5 8 -7 0.62 1.68
-5 8 -7 0.68 7.69
-5 8 -7 0.32 0.32
-5 8 -7 -0.09 0.25
-5 8 -7 0.49 1.68
5 -8 7 -0.13 0.59
5 -8 7 1.83 11.19
5 -8 7 0.33 0.33
5 -8 7 0.52 3.18
8 -3 -7 0.55 3.23
8 -3 -7 0.38 1.46
8 -3 -7 2.59 18.58
8 -3 -7 0.03 0.78
8 -3 -7 -0.1 4.25
-8 3 7 0.52 1.79
-8 3 7 3.18 21.7
-8 3 7 0 0.74
-8 3 7 0.04 4.08
5 4 -6 0.1 3.01
5 4 -6 0.28 3.68
5 4 -6 0.36 34.98
-5 -4 6 0.47 14.27
-5 -4 6 0.26 1.91
-9 5 -6 -0.64 20.38
-9 5 -6 0.05 0.47
-9 5 -6 0.02 0.22
-9 5 -6 0.56 1.53
-9 5 -6 -0.17 1.59
-9 5 -6 0.11 2.64
-9 5 -6 -0.03 17.82
-9 5 -6 0.47 9.63
-9 5 -6 -1.95 7.23
9 -5 6 -1.19 10.29
9 -5 6 0.14 0.52
9 -5 6 0.02 0.63
9 -5 6 0.09 1.63
9 -5 6 0.22 1.7
9 -5 6 0.57 2.43
9 -5 6 0.2 1.71
9 -5 6 -1.28 8.17
4 -9 -6 0.46 11.83
4 -9 -6 0.27 9.66
4 -9 -6 0.07 3.66
4 -9 -6 0.35 4.54
4 -9 -6 0.51 1.61
-4 9 6 1.45 26.63
-4 9 6 -0.66 7.92
-4 9 6 -0.17 5.41
-4 9 6 0.33 6.69
-4 9 6 0.82 2.05
-4 -5 6 0.33 8.26
-5 9 6 0.8 3.45
-5 9 6 -0.07 3.84
-5 9 6 0.05 7.78
-5 9 6 0.01 0.68
-5 9 6 0.2 1.25
-5 9 6 -0.03 1.04
5 -9 -6 -0.98 11.79
5 -9 -6 0.15 5.22
5 -9 -6 -0.36 6.35
5 -9 -6 -0.48 8.72
5 -9 -6 0.14 2.29
5 -9 -6 0.07 1.17
9 -4 6 -1.27 17.51
9 -4 6 0.11 0.5
9 -4 6 0.41 4.31
9 -4 6 0.57 1.9
9 -4 6 -0.24 2.51
9 -4 6 0.12 2.93
-9 4 -6 0.03 9.64
-9 4 -6 0.07 0.4
-9 4 -6 0.32 2.68
-9 4 -6 0.15 1.59
-9 4 -6 -0.17 1.66
-9 4 -6 0.04 4.2
5 4 -5 4.92 21.76
5 4 -5 3.34 7.28
-5 -4 5 9.04 25.8
-5 -4 5 1.75 3.62
-9 5 -5 -1.28 14.35
-9 5 -5 0.67 0.55
-9 5 -5 0.53 1.53
-9 5 -5 0.15 1.65
-9 5 -5 0.16 2.86
9 -5 5 0.57 0.52
9 -5 5 0 0.54
9 -5 5 0.43 1.48
9 -5 5 -0.01 1.18
9 -5 5 0.65 2.47
9 -5 5 0.7 4.83
9 -5 5 0.73 6.78
4 -9 -5 2.31 14.43
4 -9 -5 2.21 9.72
4 -9 -5 4.38 23.33
4 -9 -5 0.68 4.46
4 -9 -5 1.02 1.9
-4 9 5 -0.35 2.93
-4 9 5 0.45 7.48
-4 9 5 0.57 6.09
-4 9 5 0.35 4.97
-4 9 5 0.38 1.76
-4 -5 5 1.52 6.27
4 5 -5 0.73 1.68
-5 9 5 0.67 6.45
-5 9 5 1.96 17.54
-5 9 5 0.45 0.36
-5 9 5 -0.05 8.28
-5 9 5 0.2 0.69
-5 9 5 0.74 1.4
5 -9 -5 0.84 8.4
5 -9 -5 6.96 40.49
5 -9 -5 -0.11 8.15
5 -9 -5 0.48 1.35
5 -9 -5 0.93 2.25
5 -9 -5 -0.07 1.22
9 -4 5 1.27 19.79
9 -4 5 0.31 0.55
9 -4 5 0.2 3.01
9 -4 5 0.47 1.53
9 -4 5 -1.31 0.86
9 -4 5 0.1 5.2
-9 4 -5 -1 15.29
-9 4 -5 0.4 0.56
-9 4 -5 0.25 0.88
-9 4 -5 0.6 1.39
-9 4 -5 -0 1.61
-9 4 -5 -0.67 7.96
5 4 -4 1.55 15.7
5 4 -4 1.38 17.83
-5 -4 4 0.5 9.26
-5 -4 4 0.44 6.15
-9 5 -4 0.11 9.46
-9 5 -4 0.17 0.54
-9 5 -4 0.24 1.43
-9 5 -4 -0.24 6.3
9 -5 4 0.48 0.62
9 -5 4 0.05 1.45
9 -5 4 0.34 3.48
4 -9 -4 0.62 17.11
4 -9 -4 -0.22 3.99
4 -9 -4 0.04 4.96
-4 9 4 2.97 32.55
-4 9 4 0.61 4.44
-4 9 4 0.46 1.58
-4 -5 4 4.47 22.44
4 5 -4 0.95 13.31
-5 9 4 1.3 5.88
-5 9 4 2.83 19.89
-5 9 4 0.8 8.02
-5 9 4 0.15 0.67
-5 9 4 0.34 1.73
5 -9 -4 0.31 0.9
5 -9 -4 0.69 6.79
5 -9 -4 0.22 1.27
5 -9 -4 0.55 1.94
9 -4 4 0.19 0.54
9 -4 4 0.28 1
9 -4 4 0.57 1.46
9 -4 4 0.72 0.67
9 -4 4 -0.43 5.81
-9 4 -4 0.37 17.36
-9 4 -4 0.14 0.55
-9 4 -4 0.34 1.13
-9 4 -4 -0 1.36
-9 4 -4 0.42 0.76
5 4 -3 2.44 6.12
5 4 -3 0.44 1.34
5 4 -3 0.27 8.19
-5 -4 3 1.32 5.28
-5 -4 3 0.39 1.17
-5 -4 3 0.94 3.56
-5 -4 3 1.31 10.99
-9 5 -3 -0.38 8.84
-9 5 -3 0.83 0.81
-9 5 -3 0.77 2.33
9 -5 3 0.25 7.35
9 -5 3 1.55 1.12
9 -5 3 0.82 1.64
9 -5 3 1.28 4.39
4 -9 -3 1.02 3.01
4 -9 -3 0.98 0.7
4 -9 -3 1.69 6.11
-4 9 3 0.57 0.93
-4 9 3 0.99 4.76
-4 9 3 2.35 3.02
-4 -5 3 3.73 11.36
-4 -5 3 0.1 0.72
-4 -5 3 0.76 1.08
4 5 -3 5.69 17.54
4 5 -3 0.26 1.01
4 5 -3 0.2 1.18
-5 9 3 0.15 7
-5 9 3 0.34 0.69
-5 9 3 2.38 1.97
5 -9 -3 -2.88 72.4
5 -9 -3 0.21 5.86
5 -9 -3 0.35 1.24
5 -9 -3 1.3 1.75
9 -4 3 0.9 0.76
9 -4 3 0.58 1.31
9 -4 3 1.24 1.4
-9 4 -3 2.6 17.76
-9 4 -3 1.28 0.69
-9 4 -3 0.21 0.75
-9 4 -3 1.56 1.62
5 4 -2 1 4.51
5 4 -2 0.26 0.78
5 4 -2 0.1 0.79
5 4 -2 -0.06 5.14
5 4 -2 5.81 17.52
-5 -4 2 0.33 3.91
-5 -4 2 0.21 0.57
-5 -4 2 0.71 3.85
-5 -4 2 -0.79 4.39
-5 -4 2 1.98 21.55
-9 5 -2 -0.17 7.23
-9 5 -2 0.32 1.42
-9 5 -2 0.88 4.45
9 -5 2 0.1 9.95
9 -5 2 0.94 1.51
9 -5 2 0.46 3.89
4 -9 -2 0.19 1.62
4 -9 -2 0.33 1.33
4 -9 -2 -0.14 16.4
4 -9 -2 -0.52 8.04
-4 9 2 0.14 2.91
-4 9 2 0.7 53.08
-4 9 2 -0.31 5.78
-4 -5 2 0.56 5.32
-4 -5 2 -0.01 0.42
-4 -5 2 0.32 0.95
4 5 -2 0.85 6.86
4 5 -2 0.31 0.46
4 5 -2 0.33 0.92
-5 9 2 0.82 16.24
-5 9 2 1.39 6.12
-5 9 2 0.04 0.7
-5 9 2 0.96 1.83
5 -9 -2 0.91 46.4
5 -9 -2 1.04 4.99
5 -9 -2 0.72 1.23
5 -9 -2 1.38 1.7
9 -4 2 0.66 1.34
9 -4 2 -0.02 0.79
9 -4 2 0.5 2.68
-9 4 -2 -0.86 18.27
-9 4 -2 0.92 1.15
-9 4 -2 1.19 3.98
5 4 -1 0.47 4.88
5 4 -1 0.21 0.47
5 4 -1 2.82 0.91
5 4 -1 0.18 1.53
-5 -4 1 0.26 7.59
-5 -4 1 0.15 0.48
-5 -4 1 0.26 0.7
-5 -4 1 0.32 4.27
-5 -4 1 -0.3 4.24
-9 5 -1 1 8.13
9 -5 1 0.42 14.56
9 -5 1 1.26 2.8
4 -9 -1 0.19 1.1
4 -9 -1 1.24 21.18
4 -9 -1 1.92 10.02
-4 9 1 0.28 1.68
-4 9 1 6.12 35.6
-4 9 1 1.12 7.11
-4 -5 1 -0.18 4.05
-4 -5 1 0.27 0.42
-4 -5 1 -0.1 1.73
-4 -5 1 14.4 12.8
4 5 -1 0.5 4.81
4 5 -1 0.52 0.47
4 5 -1 0.05 1.8
4 5 -1 0.29 2.27
-5 9 1 4.22 20.54
-5 9 1 0.35 5.2
-5 9 1 0.21 0.67
-5 9 1 0.77 1.55
5 -9 -1 1.12 4.55
5 -9 -1 1.16 1.39
5 -9 -1 0.79 1.4
9 -4 1 1.16 1.76
9 -4 1 1.3 2.98
-9 4 -1 1.25 1.59
5 4 0 -0.93 16.03
5 4 0 0.35 0.51
-5 -4 0 0.17 0.46
-5 -4 0 0.84 4.39
-5 -4 0 1.46 8.16
-9 5 0 -1.14 12.43
9 -5 0 -0.81 14.8
4 -9 0 0.26 1.06
4 -9 0 -0.29 11.45
-4 9 0 -0.03 0.99
-4 9 0 1.1 8.69
-4 -5 0 0.17 5.71
-4 -5 0 0.36 2.62
4 5 0 0.45 4.44
4 5 0 -0.14 0.28
4 5 0 -0.61 2.09
-5 9 0 0.35 4.78
-5 9 0 0 0.64
-5 9 0 0.09 1.44
5 -9 0 -0.03 4.74
5 -9 0 0.62 1.25
5 -9 0 -0.19 8.17
5 -9 0 0.34 2.33
5 4 1 -0.2 0.3
-5 -4 -1 2.71 6.01
-9 5 1 3.16 13.91
9 -5 -1 1.65 13.48
4 -9 1 0.76 0.96
4 -9 1 0.83 14.38
-4 9 -1 0.33 0.95
-4 9 -1 2.17 10.69
4 5 1 0.47 9.64
-5 9 -1 0.92 4.79
-5 9 -1 0.83 0.64
-5 9 -1 2.28 8.02
-5 9 -1 1.41 1.33
5 -9 1 0.42 5.13
5 -9 1 0.78 1.17
5 -9 1 0.45 2.35
-5 -4 -2 1.27 5.93
-9 5 2 0.32 14.68
-9 5 2 -0.24 2.07
9 -5 -2 -0.35 16.6
4 -9 2 0.55 4.14
4 -9 2 0.21 1.06
4 -9 2 1.75 16.22
4 -9 2 1.33 6.98
-4 9 -2 -0.33 3.18
-4 9 -2 -0.08 0.91
-4 9 -2 0.91 13.22
-5 9 -2 0.19 3.13
-5 9 -2 0.24 5.1
-5 9 -2 0.14 0.6
-5 9 -2 -0.06 0.94
5 -9 2 0.07 3.96
5 -9 2 0.02 0.78
5 -9 2 0.04 6.22
5 -9 2 0.29 1.21
5 -9 2 0.11 0.77
-9 4 2 1.84 28.51
-5 -4 -3 2.27 6.07
-9 5 3 -1.11 15.88
-9 5 3 6.28 77.52
-9 5 3 0.25 1.41
9 -5 -3 4.27 73.66
9 -5 -3 0.17 1.61
4 -9 3 0.32 3.78
4 -9 3 0.63 17.97
4 -9 3 0.28 0.66
-4 9 -3 0.43 5.04
-4 9 -3 0.06 16.2
-4 9 -3 0.51 2.09
-5 9 -3 0.55 5.19
-5 9 -3 0.71 6.03
-5 9 -3 0.56 0.55
-5 9 -3 0.07 0.88
5 -9 3 0.76 4.03
5 -9 3 0.24 0.35
5 -9 3 -0.26 7.8
5 -9 3 0.53 1.37
5 -9 3 0.15 1.01
9 -4 -3 9.7 70.74
9 -4 -3 0.4 2.47
-9 4 3 5.12 71.37
-9 4 3 0.28 1.85
-5 -4 -4 0.38 6.57
-9 5 4 0.7 22.47
-9 5 4 2.9 24.36
-9 5 4 2.58 98.93
-9 5 4 -0.09 1.47
9 -5 -4 2.77 26.78
9 -5 -4 0.15 1.29
4 -9 4 -0 1.72
4 -9 4 0.19 18.9
4 -9 4 0.14 0.76
-4 9 -4 0.5 2.18
-4 9 -4 0.11 0.59
-5 9 -4 0.21 2.55
-5 9 -4 0.13 0.17
-5 9 -4 0.31 0.49
-5 9 -4 -0 0.86
5 -9 4 0.09 1.84
5 -9 4 -0.56 10.1
5 -9 4 0.33 1.38
5 -9 4 0.07 1.3
9 -4 -4 2.15 20.1
9 -4 -4 2.19 27.71
9 -4 -4 0.07 1.41
9 -4 -4 -0.11 4.99
-9 4 4 -0.04 1.63
-9 4 4 0.19 34.03
-9 4 4 5.39 96.82
-9 4 4 -0.04 1.41
-5 -4 -5 -0.37 5.06
-9 5 5 2.25 26.38
-9 5 5 0.17 1.12
9 -5 -5 4.07 45.76
9 -5 -5 0.13 1.24
4 -9 5 0.22 0.94
4 -9 5 0.17 1.56
4 -9 5 2.09 18.35
-4 9 -5 0.23 0.41
-4 9 -5 0.34 1.48
-4 9 -5 0 0.7
-5 9 -5 0.15 0.51
-5 9 -5 0.15 1.56
-5 9 -5 0.32 0.43
5 -9 5 0.14 1.05
5 -9 5 0.3 1.52
5 -9 5 2.61 13.44
5 -9 5 0.35 1.09
5 -9 5 -1.18 3.71
9 -4 -5 -0.89 29.41
9 -4 -5 0.05 1.22
9 -4 -5 1.42 4.44
-9 4 5 0.24 1.69
-9 4 5 1.57 13.72
-9 4 5 0.06 1.28
5 4 6 0.12 3.03
-5 -4 -6 -1.22 4.39
-9 5 6 -0.46 4.72
-9 5 6 0.06 0.69
9 -5 -6 0.63 11.33
9 -5 -6 0.01 0.8
4 -9 6 0.01 0.29
4 -9 6 -0.06 1.57
4 -9 6 1.15 18.94
-4 9 -6 0.04 0.25
-4 9 -6 0.02 1.49
-4 9 -6 0.14 24.74
-5 9 -6 0.17 0.35
-5 9 -6 0.13 1.52
-5 9 -6 1.13 11.76
-5 9 -6 0.16 0.38
5 -9 6 0.1 0.33
5 -9 6 0.03 1.53
5 -9 6 0.96 16.84
5 -9 6 0 0.99
5 -9 6 0.11 3.56
9 -4 -6 0.06 1.89
9 -4 -6 -0.12 5.28
9 -4 -6 -0 1.01
9 -4 -6 0.49 4.55
-9 4 6 0.13 1.41
-9 4 6 0.56 3.9
-9 4 6 0.12 0.89
5 5 -3 0.42 11.4
5 5 -3 -0.02 1.16
5 5 -3 0.12 1
5 5 -3 0.95 12.47
-5 -5 3 1.08 6.99
-5 -5 3 0.1 0.73
-10 5 -3 0.58 12.67
-10 5 -3 0.41 0.81
-10 5 -3 0.42 2.98
10 -5 3 1.4 18.73
10 -5 3 0.76 1.14
10 -5 3 0.27 1.69
5 -10 -3 -0.95 127.36
5 -10 -3 0.18 5.04
5 -10 -3 0.09 1.57
-5 10 3 0.29 5.78
-5 10 3 0.53 3.48
-5 10 3 0.29 1.68
5 5 -2 1.66 6.3
5 5 -2 0.46 0.48
5 5 -2 0.28 0.8
5 5 -2 -0.09 4.28
5 5 -2 14.82 41.15
-5 -5 2 0.82 4.65
-5 -5 2 0.11 0.4
-5 -5 2 0.25 0.92
-5 -5 2 0.35 6.07
-5 -5 2 4.24 40.87
-10 5 -2 -0.36 16.1
-10 5 -2 1.02 1.55
-10 5 -2 2.58 4.92
10 -5 2 2.98 18.4
10 -5 2 1.84 1.73
10 -5 2 2.27 5.25
5 -10 -2 7.34 98.66
5 -10 -2 2.02 5.4
-5 10 2 1.58 27.49
-5 10 2 1.13 5.18
-5 10 2 0.38 2.6
-5 10 2 0.55 1.36
5 5 -1 1.35 4.28
5 5 -1 0.16 0.42
5 5 -1 -0.01 6.33
-5 -5 1 0.44 4.39
-5 -5 1 0.09 0.43
-5 -5 1 -0.19 3.83
-10 5 -1 3.1 20.07
-10 5 -1 0.73 1.97
10 -5 1 -0.19 22
10 -5 1 0.26 2.67
5 -10 -1 0.35 2.44
5 -10 -1 0.74 6.39
-5 10 1 3.36 45.12
-5 10 1 0.43 5.23
-5 10 1 0.13 2.86
-5 10 1 0.33 2.81
5 5 0 0.59 6.51
5 5 0 0.05 0.38
-5 -5 0 -0.1 17.74
-5 -5 0 0.06 0.26
-5 -5 0 0.34 2.67
-10 5 0 -0.09 20.16
5 -10 0 0.12 1.54
5 -10 0 -0.78 8.22
-5 10 0 -0.06 5.9
-5 10 0 0.62 2.67
5 5 1 0.37 22.65
-10 5 1 0.84 23.38
5 -10 1 0.11 0.89
5 -10 1 1.48 9.76
5 -10 1 0.3 6.84
-5 10 -1 -0.26 1.21
-5 10 -1 0.28 7.22
-5 10 -1 -0.17 2.41
5 -10 2 0.21 4.03
5 -10 2 0.24 0.84
5 -10 2 1.1 12.56
5 -10 2 0.11 1.15
-5 10 -2 0.1 0.82
-5 10 -2 0.67 8.94
-5 10 -2 0.57 2.73
-5 10 -2 0.02 5.5
-10 5 3 16.65 158.72
-10 5 3 0.02 1.24
10 -5 -3 3.31 78.24
10 -5 -3 0.43 1.79
5 -10 3 0.06 6.25
5 -10 3 -0.15 0.86
5 -10 3 -0.63 17.5
5 -10 3 0.05 0.43
-5 10 -3 0.03 6.13
-5 10 -3 0.07 0.49
-5 10 -3 2.43 11.19
-5 10 -3 0.18 2.83
-5 10 -3 -0 0.54
6 0 0 5.18 1.13
6 0 0 3.4 1.37
6 0 0 5.45 2
-6 0 0 4.44 1.04
-6 0 0 2.49 1.11
-6 0 0 2.81 1.1
-6 6 0 5.1 8.83
-6 6 0 3.2 0.65
-6 6 0 2.92 3.21
6 -6 0 8.67 7.77
6 -6 0 4.32 0.71
6 -6 0 2.93 3.12
0 -6 0 4.3 3.95
0 -6 0 13.27 3.64
0 6 0 2.8 2.57
0 6 0 6.1 2.2
6 0 1 0.62 0.68
6 0 1 0.09 1.33
6 0 1 0.57 1
6 0 1 4.08 1.63
-6 0 -1 0.2 0.64
-6 0 -1 0.44 1.25
-6 0 -1 0.31 0.94
-6 0 -1 2.86 0.87
-6 6 1 1.85 0.73
-6 6 1 0.57 0.53
-6 6 1 1.02 2.66
6 -6 -1 0.47 0.92
6 -6 -1 0.07 11.74
6 -6 -1 0.13 0.5
6 -6 -1 1.27 2.77
0 -6 1 0.11 2.54
0 -6 -1 0.54 5.31
0 6 1 2.73 5.91
-6 6 -1 0.24 6.25
-6 6 -1 0.53 0.49
-6 6 -1 0.27 2.78
6 -6 1 0.03 5.88
6 -6 1 0.09 0.47
6 -6 1 1.69 3.39
6 0 -1 0.03 1.36
6 0 -1 0.59 1.02
6 0 -1 9.2 28.14
6 0 -1 4.06 2.18
-6 0 1 0.3 1.15
-6 0 1 4.79 1.5
6 0 2 3.1 0.78
6 0 2 5.47 1.93
6 0 2 2.25 1.06
6 0 2 4.07 1.37
-6 0 -2 2.98 0.78
-6 0 -2 4.18 1.57
-6 0 -2 2.98 1.14
-6 6 2 3.63 1.69
-6 6 2 6.94 18.45
-6 6 2 2.84 0.66
-6 6 2 2.1 2.52
6 -6 -2 2.33 1.58
6 -6 -2 9 15.73
6 -6 -2 3.16 0.69
6 -6 -2 2.39 2.49
0 -6 2 2.59 1.8
0 -6 2 3.33 1.21
0 6 -2 2.94 2.25
0 6 -2 2.99 1.43
0 -6 -2 2.12 3.24
0 -6 -2 9.57 5.37
0 6 2 3.84 3.55
0 6 2 7.29 6.47
0 6 2 2.38 1.56
-6 6 -2 3.39 3.27
-6 6 -2 2.4 0.55
6 -6 2 4.68 3.23
6 -6 2 3.14 5.13
6 -6 2 2.86 0.58
6 0 -2 5.5 2.19
6 0 -2 4.85 2.87
6 0 -2 3.86 2.22
6 0 -2 4.23 7.9
6 0 -2 8.56 13.83
-6 0 2 1.22 2.68
-6 0 2 4.14 1.69
-6 0 2 6.24 8.38
-6 0 2 8.31 13.81
-6 0 2 3.11 5.7
6 0 3 4.28 3.37
6 0 3 2.19 0.94
-6 0 -3 1.82 0.66
-6 0 -3 2.67 2.55
-6 6 3 1.68 1.63
-6 6 3 2.86 7
-6 6 3 1.38 33.32
-6 6 3 1.26 0.6
-6 6 3 1.34 4.97
6 -6 -3 1.31 1.8
6 -6 -3 2.56 4.64
6 -6 -3 3.82 23.94
6 -6 -3 1.49 0.57
6 -6 -3 2.7 3.31
0 -6 3 1.39 1.56
0 -6 3 1.57 1.42
0 6 -3 1.17 0.16
0 6 -3 1.31 1.51
0 6 -3 0.65 1.34
0 -6 -3 0.42 3.57
0 -6 -3 1.39 3.19
0 -6 -3 1.9 1.67
0 6 3 0.64 3.32
0 6 3 3.09 5.32
0 6 3 1.77 1.55
-6 6 -3 1.53 0.97
-6 6 -3 1.76 2.17
-6 6 -3 1.04 0.41
6 -6 3 2.35 1.07
6 -6 3 1.87 1.93
6 -6 3 2.65 5.1
6 -6 3 1.18 0.48
6 0 -3 2.91 2.59
6 0 -3 1.48 2.95
6 0 -3 3.32 2.16
6 0 -3 1.43 2.9
6 0 -3 5.33 28.86
6 0 -3 0.12 6.6
-6 0 3 2.97 2.2
-6 0 3 1.31 3.17
-6 0 3 3.76 1.93
-6 0 3 0.75 2.68
-6 0 3 3.03 2.73
6 0 4 3.34 0.63
-6 6 4 3.53 1.95
-6 6 4 1.81 5.92
-6 6 4 9.82 14.18
-6 6 4 3.41 0.69
-6 6 4 2.84 14.01
6 -6 -4 3.43 1.9
6 -6 -4 4.46 6.13
6 -6 -4 3.82 12.75
0 -6 4 3.25 1.61
0 -6 4 3.05 1.83
0 6 -4 3.36 1.59
0 6 -4 2.46 2.25
0 -6 -4 2.53 10.78
0 -6 -4 4.04 3.82
0 -6 -4 4.34 1.79
0 6 4 1.13 6.27
0 6 4 1.87 4.18
0 6 4 4.56 1.65
-6 6 -4 3.62 0.69
-6 6 -4 3.58 1.92
-6 6 -4 3.64 5.42
6 -6 4 3.22 0.74
6 -6 4 3.76 1.93
6 -6 4 3.87 5.45
6 -6 4 3.44 0.5
6 0 -4 4.15 4.42
6 0 -4 3.27 1.82
6 0 -4 4.57 2.81
6 0 -4 2.48 1.95
6 0 -4 3.1 6.66
6 0 -4 7.35 3.42
-6 0 4 6.59 8.47
-6 0 4 2.95 1.48
-6 0 4 2.77 2.97
-6 0 4 1.85 1.83
-6 0 4 4.94 7.16
-6 0 4 1.79 2.74
-6 0 4 5.27 3.2
6 0 5 0.19 4.61
6 0 5 0.89 0.3
-6 6 5 1.83 2.35
-6 6 5 0.6 7.04
-6 6 5 -0.1 4.23
-6 6 5 1.29 0.56
6 -6 -5 1.01 1.94
6 -6 -5 1.04 5.6
0 -6 5 0.72 1.8
0 -6 5 0.19 1.95
0 -6 5 0.19 0.23
0 6 -5 0.59 1.7
0 -6 -5 0.04 6.31
0 -6 -5 0.79 1.48
0 6 5 -0.98 16.04
0 6 5 0.8 1.41
-6 6 -5 0.42 0.58
-6 6 -5 0.26 1.81
-6 6 -5 1.07 5.9
-6 6 -5 0.68 1.06
6 -6 5 0.3 0.55
6 -6 5 1.24 1.75
6 -6 5 0.18 6.42
6 0 -5 0.6 3.44
6 0 -5 0.01 1.15
6 0 -5 0.3 2.68
6 0 -5 1.73 1.87
6 0 -5 0.66 6.58
6 0 -5 0.34 1.88
6 0 -5 1.93 3.65
-6 0 5 -0.09 3.12
-6 0 5 0.09 1.65
-6 0 5 -0.03 2.6
-6 0 5 1.29 1.66
-6 0 5 0.72 4.87
-6 0 5 0.16 2.03
-6 0 5 1.15 2.98
6 0 6 3.16 7.15
-6 0 -6 0.17 7.78
-6 6 6 0.62 6.95
-6 6 6 2.02 5.86
-6 6 6 0.07 0.7
-6 6 6 1.49 0.6
6 -6 -6 1.5 2.25
6 -6 -6 0.8 5.45
6 -6 -6 1.25 0.57
0 6 -6 0.76 2.01
0 6 -6 -0.35 0.41
0 -6 -6 1.01 6.82
0 -6 -6 2.39 20.5
0 -6 -6 2.19 1.55
0 6 6 3.57 8.16
0 6 6 20.68 31.17
0 6 6 2.12 1.58
-6 6 -6 0.46 0.36
-6 6 -6 1.44 1.78
-6 6 -6 1.66 6.81
-6 6 -6 1.35 1.15
6 -6 6 0.8 0.5
6 -6 6 1.9 1.86
6 -6 6 0.84 1.22
6 -6 6 3.04 7.37
6 -6 6 1.49 1.12
6 0 -6 6.26 8.77
6 0 -6 2.44 2.45
6 0 -6 2.44 3.36
6 0 -6 1.56 1.65
6 0 -6 1.1 5.69
6 0 -6 0.65 1.8
6 0 -6 4.15 4.26
-6 0 6 4.76 5.27
-6 0 6 2.63 2.32
-6 0 6 1.74 2.79
-6 0 6 2.26 1.67
-6 0 6 2.57 6.18
-6 0 6 1.2 1.77
-6 0 6 2.07 3.07
6 0 7 0.73 4.57
-6 0 -7 -0.04 6.39
-6 6 7 -1.62 7.13
-6 6 7 -1.5 15.24
-6 6 7 0.4 0.69
-6 6 7 0.43 0.65
-6 6 7 0.45 0.54
6 -6 -7 0.61 2.77
6 -6 -7 1.11 2.56
6 -6 -7 -0.32 5.64
6 -6 -7 1.1 1.13
6 -6 -7 0.52 2.22
6 -6 -7 0.46 0.5
0 -6 -7 0.26 8.37
0 -6 -7 0.45 1.63
0 6 7 0.51 6.97
0 6 7 0.51 1.65
-6 6 -7 0.24 2.01
-6 6 -7 0.3 2.5
-6 6 -7 0.35 1.6
-6 6 -7 0.69 7.93
-6 6 -7 0.19 1.18
6 -6 7 0.9 2.17
6 -6 7 0.14 10.13
6 -6 7 0.5 1.33
6 -6 7 1.09 7.87
6 -6 7 0.42 1.16
6 0 -7 0.34 3.55
6 0 -7 -0.1 1.19
6 0 -7 0.66 4.4
6 0 -7 0.87 1.47
6 0 -7 0.66 8.66
6 0 -7 0.07 1.22
6 0 -7 1.39 4.26
-6 0 7 0.65 12.54
-6 0 7 0.18 3.38
-6 0 7 1.05 1.51
-6 0 7 0.53 10.93
-6 0 7 0.2 1.06
-6 0 7 1.07 3.29
6 0 8 0.21 3.4
6 0 8 1.64 0.25
6 0 8 0.47 2.7
-6 0 -8 0.47 4.05
-6 0 -8 0.07 0.24
-6 6 8 0.33 1.76
-6 6 8 -0.25 7.4
-6 6 8 1.57 12.61
-6 6 8 0.71 1.18
-6 6 8 0.21 0.63
-6 6 8 1.01 5.31
-6 6 8 0.57 0.51
6 -6 -8 1.35 3.16
6 -6 -8 0.19 6.22
6 -6 -8 0 16.06
6 -6 -8 0.98 1.22
6 -6 -8 0.52 0.71
6 -6 -8 0.58 0.48
0 6 -8 0.63 8.35
0 -6 -8 1.61 5.85
0 -6 -8 1.13 1.9
0 6 8 0.63 4.4
0 6 8 0.84 1.86
-6 6 -8 1.02 2.44
-6 6 -8 0.51 2.66
-6 6 -8 0.23 1.37
-6 6 -8 1.28 8.73
-6 6 -8 0.41 1.24
-6 6 -8 1.1 2.3
6 -6 8 1.13 2.39
6 -6 8 1.15 2
6 -6 8 0.26 1.19
6 -6 8 1.23 7.98
6 -6 8 0.43 1.22
6 0 -8 2.88 5.05
6 0 -8 0.5 1.25
6 0 -8 1.7 17.03
6 0 -8 0.33 1.09
6 0 -8 0.03 0.73
6 0 -8 1.53 4.48
-6 0 8 2.06 4.32
-6 0 8 0.41 1.25
-6 0 8 0.04 51.06
-6 0 8 0.16 0.9
-6 0 8 0.86 3.63
6 0 9 0.02 3.39
6 0 9 0.01 0.36
6 0 9 0.72 3
-6 0 -9 -0.22 3.5
-6 0 -9 0.57 3.47
-6 6 9 -0.97 8.01
-6 6 9 -0.07 9.03
-6 6 9 0.17 1.59
-6 6 9 0.17 0.74
-6 6 9 -0.58 6.24
-6 6 9 0.08 0.45
6 -6 -9 0.3 6.74
6 -6 -9 0.62 10.6
6 -6 -9 0.21 0.79
6 -6 -9 -4.16 6.12
6 -6 -9 0.03 0.42
0 6 -9 0.1 2.33
0 -6 -9 0.58 4.28
0 -6 -9 0.45 1.81
0 6 9 0.1 3.57
0 6 9 0.46 1.69
-6 6 -9 1.11 5.99
-6 6 -9 -0.17 2.74
-6 6 -9 -0 1.26
-6 6 -9 -0.08 9.31
-6 6 -9 0.23 1.3
-6 6 -9 0.2 2.45
6 -6 9 0.35 2.52
6 -6 9 0.09 1.29
6 -6 9 0.88 7.86
6 -6 9 0.19 1.24
6 -6 9 0.33 1.98
6 0 -9 0.24 5.3
6 0 -9 0.44 1.07
6 0 -9 -3.5 60.06
6 0 -9 0.2 2.15
6 0 -9 0.13 0.85
-6 0 9 0.03 4.8
-6 0 9 0.5 1.07
-6 0 9 9.26 114.52
-6 0 9 0.14 1.24
-6 0 9 0.06 2.34
-6 0 9 0.03 3.95
6 1 -8 0.11 0.78
6 1 -8 0.67 16.88
6 1 -8 0.05 2.88
6 1 -8 2.33 57.65
6 1 -8 -0.09 1.03
6 1 -8 0.02 0.78
-6 -1 8 -0.62 1.72
-6 -1 8 0.24 1.15
-6 -1 8 0.04 4.21
-6 -1 8 0.43 2.53
-6 -1 8 31.7 94.2
-6 -1 8 0.03 0.55
-6 -1 8 1 9.61
-7 6 -8 0.63 2.17
-7 6 -8 0.2 2.63
-7 6 -8 0.03 2.09
-7 6 -8 -0.16 2.03
-7 6 -8 -0.44 7.89
-7 6 -8 -0.14 1.57
7 -6 8 0.5 2.53
7 -6 8 0.16 1.87
7 -6 8 0.41 4.92
7 -6 8 0.06 2.12
7 -6 8 0.11 1.54
7 -6 8 0.17 8.85
7 -6 8 0.09 1.37
1 -7 -8 -0.15 6.46
1 -7 -8 -1.49 30.17
1 -7 -8 0.09 1.87
-1 7 8 0.04 4.89
-1 7 8 7.9 76.07
-1 7 8 0.06 1.64
-1 7 8 2.88 9.96
1 6 -8 -1.96 24.42
1 6 -8 0.19 2.82
-6 7 8 0.75 8.41
-6 7 8 0.24 2.16
-6 7 8 1.14 12.04
-6 7 8 4.57 21.82
-6 7 8 0.27 1.06
-6 7 8 0.1 0.41
6 -7 -8 0.34 1.77
6 -7 -8 0.11 2.34
6 -7 -8 -1.69 13.94
6 -7 -8 -1.04 22.57
6 -7 -8 0.01 0.45
7 -1 8 -0.16 3.3
-7 1 -8 -0.05 3.9
6 1 -7 0.63 4.18
6 1 -7 0.49 1.74
6 1 -7 -0.78 11.41
6 1 -7 0.65 2.65
6 1 -7 -0.11 13.73
6 1 -7 0.24 1.28
-6 -1 7 0.96 15.41
-6 -1 7 0.46 0.9
-6 -1 7 0.94 2.7
-6 -1 7 -1.43 33.29
-6 -1 7 0.38 1.15
-7 6 -7 0.38 1.86
-7 6 -7 0.21 1.91
-7 6 -7 -0.04 1.91
-7 6 -7 1.08 7.33
-7 6 -7 0.69 1.45
7 -6 7 -0.1 0.29
7 -6 7 0.58 2.07
7 -6 7 0.69 3.3
7 -6 7 0.11 1.58
7 -6 7 0.75 7.56
7 -6 7 0.44 1.29
1 -7 -7 0.17 9.06
1 -7 -7 0.17 9.63
1 -7 -7 0.84 1.74
-1 7 7 1.3 7.42
-1 7 7 -1.4 25.67
-1 7 7 0.82 1.63
-1 -6 7 0.05 2.26
-1 -6 7 0.17 0.6
1 6 -7 0.13 0.23
-6 7 7 0.54 2.23
-6 7 7 -2.03 9.48
-6 7 7 2.4 14.77
-6 7 7 0.35 0.63
-6 7 7 0.76 0.48
6 -7 -7 -0.17 7.62
6 -7 -7 0.42 2.61
6 -7 -7 0.03 10.73
6 -7 -7 0.55 6.45
6 -7 -7 0.75 0.69
6 -7 -7 0.26 0.47
7 -1 7 0.48 4.3
-7 1 -7 0.98 6.44
6 1 -6 4.28 14.07
6 1 -6 1.51 3.56
6 1 -6 0.59 4.46
6 1 -6 0.29 2.8
6 1 -6 0.76 6.98
6 1 -6 0.1 1.37
-6 -1 6 1.87 9.44
-6 -1 6 0.99 2.07
-6 -1 6 0.83 3.01
-6 -1 6 1.32 9.62
-6 -1 6 0.11 1.32
-7 6 -6 0.09 0.47
-7 6 -6 0.45 1.7
-7 6 -6 -0.14 1.84
-7 6 -6 -0.08 7.46
-7 6 -6 0.17 1.31
7 -6 6 0.29 0.54
7 -6 6 0.03 1.73
7 -6 6 0.04 1.56
7 -6 6 0.75 6.95
7 -6 6 0.39 1.18
1 -7 -6 -0.34 5.99
1 -7 -6 0.41 5.92
1 -7 -6 0.36 1.6
-1 7 6 1.09 11.3
-1 7 6 0.87 8.17
-1 7 6 -0.18 6.92
-1 7 6 0.14 1.59
-1 -6 6 -0.08 1.83
-1 -6 6 -0.05 0.63
1 6 -6 0.3 3.73
1 6 -6 0.04 2.28
1 6 -6 -0.13 1.28
-6 7 6 0.56 2.46
-6 7 6 -0.41 12.72
-6 7 6 -0.15 4.21
-6 7 6 0.17 0.47
6 -7 -6 0.45 2.65
6 -7 -6 0.96 8.42
6 -7 -6 -0.07 3.77
6 -7 -6 0.72 0.51
7 -1 6 -0.07 7.16
-7 1 -6 0.1 7.94
6 1 -5 2.37 4.67
6 1 -5 2.31 3.24
6 1 -5 1.14 3.21
6 1 -5 0.24 5.4
-6 -1 5 1.61 3.99
-6 -1 5 2.05 3.47
-6 -1 5 0.73 3.28
-6 -1 5 0.25 5.62
-6 -1 5 0.68 1.91
-7 6 -5 0.79 0.58
-7 6 -5 0.79 1.76
-7 6 -5 0.21 1.73
-7 6 -5 0.59 7.89
-7 6 -5 1.41 1.22
7 -6 5 0.96 0.57
7 -6 5 1.26 1.74
7 -6 5 0.29 1.59
7 -6 5 0.72 7.13
7 -6 5 1.71 1.12
1 -7 -5 1.1 8.18
1 -7 -5 0.6 7.5
1 -7 -5 0.51 1.41
-1 7 5 -0.06 4.24
-1 7 5 1.34 5.52
-1 7 5 0.66 1.51
-1 -6 5 1.42 1.87
-1 -6 5 1.15 1.55
1 6 -5 0.27 1.76
1 6 -5 0.76 1.58
-6 7 5 0.39 2.56
-6 7 5 1.43 7.32
-6 7 5 1.33 0.53
6 -7 -5 1.19 2.38
6 -7 -5 -0.38 12.44
6 -7 -5 3.45 14.26
7 -1 5 2.39 4.29
7 -1 5 0.19 4.83
-7 1 -5 2.17 2.95
-7 1 -5 0.55 0.5
6 1 -4 1.32 3.52
6 1 -4 0.22 1.46
6 1 -4 0.61 3.16
6 1 -4 1.64 8.6
-6 -1 4 1.56 3.83
-6 -1 4 1.02 2.6
-6 -1 4 0.19 2.74
-6 -1 4 2.19 6.43
-7 6 -4 0.66 0.61
-7 6 -4 0.63 1.66
-7 6 -4 0.12 1.61
-7 6 -4 0.07 9.94
-7 6 -4 0.48 1.07
7 -6 4 1.13 0.72
7 -6 4 0.36 1.7
7 -6 4 -0.04 1.47
7 -6 4 -0.23 7.78
7 -6 4 0.56 0.99
1 -7 -4 0.05 3.45
1 -7 -4 -0.01 3.46
1 -7 -4 0.26 1.32
-1 7 4 -0.5 3.75
-1 7 4 0.41 7.62
-1 7 4 0.36 1.33
-1 -6 4 0.02 0.44
-1 -6 4 0.75 1.51
-1 -6 4 0.45 1.62
1 6 -4 0.27 1.44
1 6 -4 0.69 1.69
-6 7 4 0.38 2.18
-6 7 4 2.28 16.62
-6 7 4 0.08 0.49
6 -7 -4 0.58 2.02
6 -7 -4 0.84 10.78
6 -7 -4 1.59 20.02
6 -7 -4 -0.82 9.73
7 -1 4 0.88 2.08
7 -1 4 0.15 0.7
-7 1 -4 0.66 0.54
-7 1 -4 0.8 1.48
-7 1 -4 1.03 1.32
-7 1 -4 0.5 0.72
6 1 -3 1.97 8.62
6 1 -3 0.81 0.86
6 1 -3 1.12 2.89
6 1 -3 0.49 3.08
6 1 -3 1.17 30.48
-6 -1 3 0.79 9.84
-6 -1 3 0.65 1.08
-6 -1 3 0.42 6.29
-6 -1 3 0.79 4.89
-7 6 -3 1.51 1.04
-7 6 -3 1.21 2.47
-7 6 -3 0.92 1.46
-7 6 -3 0.91 12.04
-7 6 -3 0.8 0.95
7 -6 3 1.59 1.17
7 -6 3 0.98 2.04
7 -6 3 0.12 1.43
7 -6 3 1.55 9.26
7 -6 3 0.98 0.92
1 -7 -3 0.08 3.98
1 -7 -3 2.8 9.86
1 -7 -3 0.76 1.44
-1 7 3 0.38 6.15
-1 7 3 0.81 4.13
-1 7 3 0.77 1.33
-1 -6 3 0.21 0.28
-1 -6 3 0.43 1.44
-1 -6 3 0.47 1.05
1 6 -3 0.36 0.31
1 6 -3 0.38 1.4
1 6 -3 0.66 1.18
-6 7 3 0.67 1.99
-6 7 3 1.3 43.01
-6 7 3 4.08 14.51
-6 7 3 0.54 0.52
-6 7 3 2.41 12.88
6 -7 -3 1.48 2.01
6 -7 -3 4.64 23.62
6 -7 -3 1.8 10.79
6 -7 -3 0.39 0.5
6 -7 -3 1.07 10.8
7 -1 3 0.48 1.26
7 -1 3 0.79 1.44
7 -1 3 0.84 0.81
-7 1 -3 0.55 0.7
-7 1 -3 0.37 0.99
-7 1 -3 0.69 1.29
-7 1 -3 1.38 0.94
-7 1 -3 0.47 0.83
6 1 -2 1.18 1.12
6 1 -2 0.14 10.33
6 1 -2 3.81 16.86
-6 -1 2 1.09 0.93
-6 -1 2 0.63 4.79
-6 -1 2 3.54 13.88
-7 6 -2 2.7 3.51
-7 6 -2 -0.01 1.17
-7 6 -2 0.55 1.35
-7 6 -2 1 0.85
7 -6 2 4.34 3.67
7 -6 2 0.36 1.39
7 -6 2 -0.12 12.67
7 -6 2 1.09 0.81
1 -7 -2 0.47 7.99
1 -7 -2 2.37 1.64
-1 7 2 -0.38 7.72
-1 7 2 0.8 1.44
-1 -6 2 0.93 1.5
1 6 -2 1.94 2.14
-6 7 2 1.02 1.84
-6 7 2 5.21 25.62
-6 7 2 -0.21 8.74
-6 7 2 0.34 0.53
-6 7 2 0.78 4.03
6 -7 -2 0.48 2.77
6 -7 -2 3.23 22.7
6 -7 -2 0.12 6.94
6 -7 -2 0.23 0.5
6 -7 -2 1.32 2.58
7 -1 2 0.88 0.95
7 -1 2 1.5 1.27
7 -1 2 0.82 0.94
7 -1 2 1.92 2.87
-7 1 -2 0.85 0.68
-7 1 -2 0.96 0.83
-7 1 -2 0.82 1.2
-7 1 -2 1.02 0.98
-7 1 -2 0.98 1.21
6 1 -1 1.71 1.13
6 1 -1 0.95 1.37
-6 -1 1 1.24 1.05
-7 6 -1 1.69 0.43
-7 6 -1 1.48 1.18
-7 6 -1 1.68 0.74
7 -6 1 0.18 1.19
1 -7 -1 2.43 3.27
-1 7 1 2.42 1.76
-1 7 1 1.73 1.51
-1 -6 1 1.58 2.4
1 6 -1 3.27 3.71
-6 7 1 2.01 6.72
-6 7 1 2.14 0.6
-6 7 1 0.68 2.09
6 -7 -1 2.22 5.69
6 -7 -1 2.01 0.58
6 -7 -1 1.26 1.92
7 -1 1 0.5 1.02
7 -1 1 2.1 1.48
7 -1 1 1.05 1.15
7 -1 1 1.14 1.53
-7 1 -1 1.96 0.84
-7 1 -1 0.94 1.37
-7 1 -1 2.65 2.17
-7 1 -1 0.35 1.06
-7 1 -1 0.73 1.56
6 1 0 1.19 0.8
6 1 0 1.03 1.9
-6 -1 0 1.38 0.71
-7 6 0 0.47 1.03
-7 6 0 0.68 2.55
7 -6 0 0.15 1.09
7 -6 0 0.37 0.4
7 -6 0 0.19 2.71
-1 7 0 0.48 0.95
-1 7 0 0.57 5.81
1 6 0 -0.21 7.81
-6 7 0 1.41 5.62
-6 7 0 0.68 0.5
-6 7 0 0.59 2.1
6 -7 0 0.24 5.13
6 -7 0 0.32 0.48
6 -7 0 0.2 2.38
7 -1 0 0.29 1.16
7 -1 0 2.06 2.18
7 -1 0 -0.15 2.14
7 -1 0 0.71 1.21
7 -1 0 0.79 1.7
-7 1 0 0.23 1.11
-7 1 0 1.57 2.63
-7 1 0 0.61 1.15
-7 1 0 0.48 1.74
6 1 1 1.24 0.65
6 1 1 6.23 3.75
6 1 1 0.84 0.72
-6 -1 -1 0.9 0.64
-6 -1 -1 4.94 2.49
-6 -1 -1 0.74 0.34
-7 6 1 -6.3 4.19
-7 6 1 1.82 0.79
-7 6 1 1.36 0.46
-7 6 1 1.17 2.62
7 -6 -1 3.1 1.23
7 -6 -1 1.18 0.97
7 -6 -1 0.8 0.52
7 -6 -1 2.68 2.6
1 -7 1 0.94 1.22
-1 7 -1 0.82 1.37
-1 -6 -1 1.2 3.77
1 6 1 0.73 4.36
-6 7 -1 1.67 5.26
-6 7 -1 1.48 0.53
-6 7 -1 1.27 2.29
6 -7 1 1.62 5.3
6 -7 1 0.95 0.5
6 -7 1 1.34 2.21
7 -1 -1 4.03 2.81
7 -1 -1 1.28 2.38
7 -1 -1 2.45 1.32
7 -1 -1 2.53 1.98
-7 1 1 0.44 2.22
-7 1 1 2.6 1.35
-7 1 1 2.36 1.97
6 1 2 0.9 0.67
-6 -1 -2 0.83 0.67
-7 6 2 0.48 2.44
-7 6 2 0.25 19.29
-7 6 2 0.65 0.59
-7 6 2 0.99 0.56
-7 6 2 0.39 2.3
7 -6 -2 0.68 2.47
7 -6 -2 0.87 11.68
7 -6 -2 0.29 0.62
7 -6 -2 0.59 0.54
7 -6 -2 0.54 2.51
1 -7 2 0.61 2.9
1 -7 2 0.56 1.21
-1 7 -2 0.82 3.16
-1 7 -2 0.73 1.41
-1 -6 -2 -0.1 3.64
-1 -6 -2 0.7 3.5
1 6 2 -0.16 3.65
1 6 2 0.43 2.11
-6 7 -2 1.67 3.39
-6 7 -2 0.69 0.47
-6 7 -2 0.41 2.8
6 -7 2 0.5 3.64
6 -7 2 1.31 5.76
6 -7 2 0.41 0.47
7 -1 -2 0.75 1.68
7 -1 -2 0.46 2.14
7 -1 -2 0.74 1.3
7 -1 -2 2.07 10.81
7 -1 -2 0.87 2.08
-7 1 2 1.23 2.54
-7 1 2 0.56 1.39
-7 1 2 3.9 15.89
-7 1 2 0.71 2.1
6 1 3 -0.24 0.41
-7 6 3 0.05 3.07
-7 6 3 1.42 0.58
-7 6 3 1.04 0.6
-7 6 3 0.41 1.85
7 -6 -3 0.59 3.01
7 -6 -3 1.07 9.61
7 -6 -3 0.35 0.4
7 -6 -3 0.92 0.61
7 -6 -3 0.82 1.94
1 -7 3 0.44 1.53
1 -7 3 1.24 1.79
-1 7 -3 0.67 1.71
-1 7 -3 0.65 1.99
-1 -6 -3 1.34 7.11
-1 -6 -3 1.12 4.06
1 6 3 -0.13 4.56
1 6 3 0.67 3.62
-6 7 -3 2.37 1.24
-6 7 -3 2.32 2.93
-6 7 -3 1.06 0.48
6 -7 3 1.51 2.4
6 -7 3 -0.27 6.36
6 -7 3 1.15 0.48
7 -1 -3 0.3 1.22
7 -1 -3 0.73 2.22
7 -1 -3 0.86 1.43
7 -1 -3 -0.25 13.96
7 -1 -3 0.86 8.68
7 -1 -3 0.4 2.28
-7 1 3 0.26 1.67
-7 1 3 0.76 2.39
-7 1 3 1.11 1.36
-7 1 3 2.43 9.07
-7 1 3 2.46 23.14
-7 1 3 0.57 2.24
-7 6 4 0.09 3.54
-7 6 4 1.22 16.42
-7 6 4 0.38 0.59
-7 6 4 0.17 2.38
7 -6 -4 -0.62 3.44
7 -6 -4 0.34 0.11
1 -7 4 0.23 1.59
-1 7 -4 0.15 1.56
-1 -6 -4 0.27 8.21
-1 -6 -4 1.19 2.32
1 6 4 -0.2 11.93
1 6 4 -0.27 11.74
1 6 4 0.92 2
-6 7 -4 0.43 0.69
-6 7 -4 0.17 1.7
-6 7 -4 1.72 6.91
-6 7 -4 0.9 0.47
6 -7 4 0.92 0.92
6 -7 4 0.46 1.71
6 -7 4 1.2 7
6 -7 4 0.71 0.44
7 -1 -4 1.67 3.16
7 -1 -4 -0.06 3.02
7 -1 -4 0.43 1.39
7 -1 -4 0.66 3.29
7 -1 -4 0.48 2.99
7 -1 -4 0.42 2.52
-7 1 4 1.15 2.72
-7 1 4 0.79 2.71
-7 1 4 0.25 1.25
-7 1 4 1.21 3.29
-7 1 4 0.03 2.34
-7 1 4 0.21 2.44
-7 6 5 0.64 4.03
-7 6 5 2.54 7.97
-7 6 5 0.47 1.57
-7 6 5 2.81 0.72
-7 6 5 0.72 8.18
7 -6 -5 0.31 3.86
1 -7 5 0.85 1.63
-1 7 -5 0.85 1.59
-1 -6 -5 -3.66 18.23
-1 -6 -5 1.58 2.07
1 6 5 1.83 1.96
-6 7 -5 1.68 0.53
-6 7 -5 1.41 1.78
-6 7 -5 0.75 7.43
-6 7 -5 3.09 0.56
-6 7 -5 0.45 1.82
6 -7 5 0.94 0.52
6 -7 5 1.48 1.84
6 -7 5 0.17 7.02
6 -7 5 0.93 0.44
7 -1 -5 1.36 6.28
7 -1 -5 0.27 1.45
7 -1 -5 0.31 3.78
7 -1 -5 1.13 1.54
7 -1 -5 1.04 7.43
7 -1 -5 0.57 1.76
7 -1 -5 0.52 2.74
-7 1 5 1.87 9.26
-7 1 5 1.28 3.54
-7 1 5 0.65 1.32
-7 1 5 1.9 10.35
-7 1 5 0.27 1.73
-7 1 5 0.79 2.71
6 1 6 -0.31 6.39
-7 6 6 0.36 4.51
-7 6 6 0.79 3.86
-7 6 6 0.43 1.61
-7 6 6 0.35 0.58
-7 6 6 0.76 10.9
7 -6 -6 2.03 15.03
7 -6 -6 -0.05 2.99
7 -6 -6 0.41 0.59
1 -7 6 -0.11 1.95
-1 7 -6 0.52 1.75
-1 -6 -6 0.73 2.15
1 6 6 2.02 9.28
1 6 6 0.76 1.75
-6 7 -6 0.18 0.43
-6 7 -6 0.35 1.67
-6 7 -6 1.19 7.76
-6 7 -6 0.56 0.42
-6 7 -6 0.31 2.18
6 -7 6 0.46 0.5
6 -7 6 0.72 1.75
6 -7 6 0.2 1.32
6 -7 6 1.33 6.94
6 -7 6 0.51 0.41
6 -7 6 0.73 2.01
7 -1 -6 0.72 3.66
7 -1 -6 1.45 4.14
7 -1 -6 0.24 1.5
7 -1 -6 2.32 12.78
7 -1 -6 0.27 1.64
7 -1 -6 -0.02 2.93
-7 1 6 0.55 3.22
-7 1 6 0.32 4.21
-7 1 6 0.25 1.34
-7 1 6 2.04 8.24
-7 1 6 0.09 1.6
-7 1 6 0.17 2.83
6 1 7 0.25 9.4
-6 -1 -7 -0.57 8.93
-7 6 7 0.72 15.5
-7 6 7 0.63 5.03
-7 6 7 2.08 13.04
-7 6 7 0.83 1.65
-7 6 7 0.17 0.56
7 -6 -7 0.8 16.4
7 -6 -7 0.04 0.51
7 -6 -7 0.55 3.15
7 -6 -7 0.15 0.53
7 -6 -7 -0.04 10.27
1 -7 7 0.01 2.12
-1 7 -7 -0.05 2.14
-1 -6 -7 0.64 7.76
-1 -6 -7 0.58 1.87
1 6 7 1.36 9.95
1 6 7 0.28 1.7
-6 7 -7 0.44 1.8
-6 7 -7 0.3 1.29
-6 7 -7 -0.12 7.6
-6 7 -7 0.77 0.37
-6 7 -7 0.18 1.85
6 -7 7 -0.13 0.27
6 -7 7 0.42 1.9
6 -7 7 0.15 1.06
6 -7 7 0.64 6.36
6 -7 7 0.19 0.4
6 -7 7 0.48 2.4
7 -1 -7 8.66 10.89
7 -1 -7 0.51 4.05
7 -1 -7 0.9 1.59
7 -1 -7 -0.17 8.37
7 -1 -7 0.08 1.16
7 -1 -7 0.46 3.16
-7 1 7 0.65 4.92
-7 1 7 0.22 4.58
-7 1 7 0.65 1.3
-7 1 7 0.72 7.12
-7 1 7 0.02 0.9
-7 1 7 0.33 3.13
6 1 8 0.49 6.06
6 1 8 -0.07 6.77
-6 -1 -8 1.02 8.88
-7 6 8 1.6 18.52
-7 6 8 -0.08 5.48
-7 6 8 3.55 24.28
-7 6 8 0.23 1.5
-7 6 8 0.13 0.54
7 -6 -8 1.07 9.25
7 -6 -8 0.17 0.77
7 -6 -8 -0.16 0.75
7 -6 -8 0.68 3.88
7 -6 -8 0.09 0.49
-1 -6 -8 0.22 10.84
-1 -6 -8 0.29 1.76
1 6 8 -0.41 8.17
1 6 8 0.32 1.88
-6 7 -8 0.33 2.02
-6 7 -8 0.76 4.77
-6 7 -8 -0.04 1.1
-6 7 -8 1.09 7.32
-6 7 -8 1.1 0.26
-6 7 -8 0.09 1.68
6 -7 8 0.29 2.3
6 -7 8 -0.13 1.13
6 -7 8 0.24 5.95
6 -7 8 0.18 0.38
6 -7 8 -0.07 2.17
7 -1 -8 -0.21 7.48
7 -1 -8 0.03 3.8
7 -1 -8 0.01 1.59
7 -1 -8 1.78 8.57
7 -1 -8 0.05 0.66
7 -1 -8 0.2 3.41
-7 1 8 3.58 21.77
-7 1 8 0.41 4.54
-7 1 8 0.16 1.25
-7 1 8 0.28 9.83
-7 1 8 0.09 0.71
-7 1 8 0.38 3.41
6 2 -7 -0.18 5.16
6 2 -7 0.39 2.47
6 2 -7 0.82 9.87
6 2 -7 -0.06 3.07
6 2 -7 -2.34 44.85
6 2 -7 0.01 0.83
-6 -2 7 1.28 19.63
-6 -2 7 0.94 5.49
-6 -2 7 0.41 2.99
-6 -2 7 47.98 73.42
-6 -2 7 0.1 0.82
-8 6 -7 0.2 0.27
-8 6 -7 0.12 1.75
-8 6 -7 -0.11 1.95
-8 6 -7 -0.03 1.89
-8 6 -7 1.05 5.52
-8 6 -7 0.03 1.14
-8 6 -7 0.07 17.73
-8 6 -7 0.05 1.58
8 -6 7 0.08 0.4
8 -6 7 0.11 1.9
8 -6 7 0.16 1.95
8 -6 7 -0.63 2.49
8 -6 7 0.31 6.49
8 -6 7 0.16 1.39
8 -6 7 -2 11.39
8 -6 7 -0.09 1.68
2 -8 -7 1.72 10.29
2 -8 -7 0 9.42
2 -8 -7 0.11 1.55
2 -8 -7 -1.94 15.07
-2 8 7 0.06 9.99
-2 8 7 -0.32 8.71
-2 8 7 0.03 7.61
-2 8 7 0.25 1.82
-2 8 7 0.65 15.52
-2 -6 7 0.04 1.7
-2 -6 7 -0.05 0.48
2 6 -7 0.11 1.96
2 6 -7 0.08 0.59
-6 8 7 -0.24 2.83
-6 8 7 1.26 9.41
-6 8 7 0.14 0.49
-6 8 7 0.05 0.44
-6 8 7 -0.24 2.4
6 -8 -7 -2.12 9.62
6 -8 -7 0.27 2.56
6 -8 -7 -3.09 70.37
6 -8 -7 0.64 4.61
6 -8 -7 4.98 45.61
6 -8 -7 0.09 0.47
8 -2 7 1.03 6.25
8 -2 7 0.2 4.07
8 -2 7 0.59 0.53
-8 2 -7 0.33 3
-8 2 -7 -0.03 6.3
6 2 -6 6.6 21.18
6 2 -6 0.17 0.66
6 2 -6 1.24 8.77
6 2 -6 0.67 3.07
6 2 -6 -0.15 11.55
6 2 -6 0.11 2.12
-6 -2 6 3.97 15.93
-6 -2 6 0.9 2.4
-6 -2 6 0.29 13.55
-6 -2 6 -0.05 2.55
-6 -2 6 -4.5 28.71
-6 -2 6 0.23 1.14
-8 6 -6 0.2 0.51
-8 6 -6 0.35 1.6
-8 6 -6 -0.02 3.21
-8 6 -6 -0.34 1.95
-8 6 -6 0.82 5.12
-8 6 -6 0.08 1.04
-8 6 -6 -0.24 20.47
-8 6 -6 0.26 1.56
8 -6 6 0.21 0.54
8 -6 6 0.39 1.62
8 -6 6 0.17 1.92
8 -6 6 1.9 6.14
8 -6 6 0.33 1.29
8 -6 6 0.43 14.72
8 -6 6 0.61 1.6
2 -8 -6 1.18 5.08
2 -8 -6 1.61 5.34
2 -8 -6 1.47 17.1
2 -8 -6 0.48 1.59
2 -8 -6 -2.49 10.39
-2 8 6 0.1 3.44
-2 8 6 0.84 8.59
-2 8 6 0.47 10.76
-2 8 6 0.11 1.51
-2 8 6 0.08 14.57
-2 -6 6 0.24 2.22
2 6 -6 0.31 1.99
-6 8 6 -0.09 2.52
-6 8 6 0.05 4.02
-6 8 6 0.21 0.46
6 -8 -6 0.25 2.49
6 -8 -6 0.47 7.43
6 -8 -6 -1.1 18.2
8 -2 6 0.8 2.61
8 -2 6 1.82 7.73
-8 2 -6 0.51 1.17
-8 2 -6 1.19 8.5
6 2 -5 -0.2 8.28
6 2 -5 0.1 0.52
6 2 -5 -0.14 8.29
6 2 -5 0.41 2.44
6 2 -5 -0.34 6.17
-6 -2 5 0.65 5.05
-6 -2 5 0.1 0.68
-6 -2 5 -1.94 11.34
-6 -2 5 0.17 2.64
-6 -2 5 1.23 8.21
-8 6 -5 0.5 0.53
-8 6 -5 0.83 1.62
-8 6 -5 0.35 2.19
-8 6 -5 -0.01 4.49
-8 6 -5 0.2 1.06
-8 6 -5 0.43 27.6
-8 6 -5 -0.06 1.49
8 -6 5 0.77 0.54
8 -6 5 0.53 1.62
8 -6 5 0.01 1.69
8 -6 5 1.24 5.98
8 -6 5 0.05 1.17
8 -6 5 4.2 18.18
8 -6 5 -0.02 1.49
2 -8 -5 -0.36 4.02
2 -8 -5 -0.18 4.04
2 -8 -5 0.2 1.54
2 -8 -5 2.21 7.95
-2 8 5 0.18 4.81
-2 8 5 0.53 10.92
-2 8 5 0.2 1.48
-2 8 5 1.22 11.82
-2 -6 5 0.11 1.27
-2 -6 5 0.11 1.44
2 6 -5 0.43 1.8
2 6 -5 0.14 1.84
-6 8 5 0.11 2.44
-6 8 5 2.45 19.09
-6 8 5 -2.38 17.71
-6 8 5 0.1 0.49
6 -8 -5 0.31 2.53
6 -8 -5 -0.41 30.91
6 -8 -5 0.25 11.51
8 -2 5 0.12 0.52
8 -2 5 0.12 1.04
8 -2 5 1 1.45
8 -2 5 -0.31 5.98
-8 2 -5 0.36 0.43
-8 2 -5 0.14 0.58
-8 2 -5 0.43 1.82
6 2 -4 3.13 4.56
6 2 -4 0.68 0.8
6 2 -4 1.37 8.62
6 2 -4 0.88 5.8
6 2 -4 1.18 6.72
-6 -2 4 1.49 3.76
-6 -2 4 0.7 0.65
-6 -2 4 2.58 7.27
-6 -2 4 2.84 5.25
-8 6 -4 2.07 0.67
-8 6 -4 1.39 1.64
-8 6 -4 1.4 2.12
-8 6 -4 -0.5 4.31
-8 6 -4 0.23 1.11
-8 6 -4 1.09 1.48
8 -6 4 2.18 0.8
8 -6 4 1.48 1.61
8 -6 4 1.32 1.88
8 -6 4 1.17 6.32
8 -6 4 0.29 1.02
8 -6 4 10.41 23.63
8 -6 4 1.34 1.42
2 -8 -4 1.1 6.41
2 -8 -4 4.74 8.66
2 -8 -4 1.88 1.48
2 -8 -4 3.76 18.01
-2 8 4 1.17 11.73
-2 8 4 0.93 3.44
-2 8 4 1.49 1.5
-2 8 4 4.33 10
-2 -6 4 0.4 0.83
-2 -6 4 1.09 1.5
2 6 -4 0.74 1.38
2 6 -4 1.19 1.21
-6 8 4 2.01 2.47
-6 8 4 6.53 17.02
-6 8 4 2.3 9.68
-6 8 4 1.08 0.56
6 -8 -4 1.09 2.5
6 -8 -4 2.27 7.69
6 -8 -4 1.65 0.57
8 -2 4 1.13 0.65
8 -2 4 0.57 0.61
8 -2 4 1.45 1.63
8 -2 4 0.48 0.71
-8 2 -4 1.32 0.66
-8 2 -4 0.6 0.58
-8 2 -4 2.3 1.47
6 2 -3 0.67 4.04
6 2 -3 0.22 1.42
6 2 -3 -0.11 7.99
6 2 -3 0.13 6.57
6 2 -3 3.37 36.56
-6 -2 3 0.36 6.47
-6 -2 3 0.23 1.04
-6 -2 3 0.32 2.81
-6 -2 3 1.58 9.3
-8 6 -3 1.36 1.11
-8 6 -3 0.79 2.72
-8 6 -3 0.15 1.7
-8 6 -3 0 4.46
-8 6 -3 0.39 1.16
-8 6 -3 0.08 1.38
8 -6 3 1.65 1.3
8 -6 3 0.44 2.08
8 -6 3 0.6 1.77
8 -6 3 0.34 5.63
8 -6 3 0.75 1
8 -6 3 0.32 1.3
2 -8 -3 1.81 12.12
2 -8 -3 0.48 1.29
-2 8 3 0.15 6.7
-2 8 3 3.14 16.57
-2 8 3 0.21 1.31
-2 8 3 -1.63 7.67
-2 -6 3 0.3 1.97
-2 -6 3 0.07 0.34
-2 -6 3 0.2 1.22
2 6 -3 0.4 0.42
2 6 -3 0.44 1.28
-6 8 3 0.96 3.35
-6 8 3 3.46 64.77
-6 8 3 0.55 7.02
-6 8 3 0.03 0.48
6 -8 -3 0.34 5.17
6 -8 -3 2.8 26.72
6 -8 -3 0.66 5.88
6 -8 -3 0.14 0.52
6 -8 -3 0.37 9.19
8 -2 3 0.27 0.73
8 -2 3 1.02 1.34
8 -2 3 0.46 1.48
-8 2 -3 0.52 0.62
-8 2 -3 0.61 1.5
-8 2 -3 1.28 1.33
-8 2 -3 0.29 1.21
6 2 -2 0.08 13.17
6 2 -2 0.3 1.3
6 2 -2 2.24 2.17
6 2 -2 -0.07 4.74
6 2 -2 -0.21 5.69
6 2 -2 1.97 23.34
-6 -2 2 0.31 1.2
-6 -2 2 2.66 1.79
-6 -2 2 0.23 2.42
-6 -2 2 1.93 15.09
-8 6 -2 0.99 1.49
-8 6 -2 0.42 3.7
-8 6 -2 0.62 2.02
-8 6 -2 1.22 4.45
-8 6 -2 1.39 1.24
-8 6 -2 0.62 1.3
8 -6 2 0.46 4.02
8 -6 2 0.47 1.5
8 -6 2 16.25 8.32
8 -6 2 1.63 1.04
8 -6 2 0.48 1.14
2 -8 -2 0.58 2.51
2 -8 -2 0.49 1.35
-2 8 2 0.56 1.26
-2 8 2 -5.14 15.59
-2 -6 2 7.25 10.55
-2 -6 2 0.72 0.62
-2 -6 2 0.58 1.25
2 6 -2 4.25 5.39
2 6 -2 0.35 0.32
2 6 -2 0.89 1.81
-6 8 2 0.06 2.72
-6 8 2 4.54 37.12
-6 8 2 -0.66 6.05
-6 8 2 0.22 0.5
-6 8 2 1.29 11.64
6 -8 -2 3.94 29.33
6 -8 -2 0.81 5.73
6 -8 -2 0.46 0.5
6 -8 -2 0.86 9.12
8 -2 2 2.68 2.44
8 -2 2 0.3 1.24
8 -2 2 1.26 1.72
-8 2 -2 0.33 0.66
-8 2 -2 2.75 3.34
-8 2 -2 0.58 1.36
-8 2 -2 1.19 1.24
-8 2 -2 1.74 1.84
6 2 -1 0.74 0.93
6 2 -1 1.39 4.42
-6 -2 1 0.65 0.77
-6 -2 1 0.37 9.12
-8 6 -1 1.09 1.17
-8 6 -1 0.24 1.17
8 -6 1 0.71 1.08
8 -6 1 0.41 1.02
2 -8 -1 0.74 1.51
2 -8 -1 2.39 10.16
-2 8 1 0.76 1.36
-2 8 1 0.47 0.87
-2 8 1 2.35 12.98
-2 -6 1 -0.03 2.3
2 6 -1 1.23 11.71
-6 8 1 0.4 5.94
-6 8 1 0.13 0.51
-6 8 1 1.36 3.53
6 -8 -1 0 6.1
6 -8 -1 0.5 0.5
6 -8 -1 0.17 1.73
8 -2 1 1.49 3.18
8 -2 1 0.42 2.95
8 -2 1 0.21 1.02
8 -2 1 0.08 1.33
8 -2 1 0.32 1.87
-8 2 -1 1.54 1.08
-8 2 -1 0.42 2.26
-8 2 -1 0.4 2.5
-8 2 -1 0.88 1.02
-8 2 -1 -0.03 1.98
6 2 0 0.41 0.58
6 2 0 0.51 0.16
-6 -2 0 0.28 0.57
-8 6 0 1.01 1.15
-8 6 0 0.6 0.95
-8 6 0 0.28 3.45
8 -6 0 1.02 14.07
8 -6 0 1.37 1.09
8 -6 0 1.23 0.86
2 -8 0 1.49 1.33
-2 8 0 0.47 1.45
-2 8 0 0.63 1.25
2 6 0 0.99 5.87
-6 8 0 0.76 6.37
-6 8 0 0.64 0.5
-6 8 0 0.27 1.45
6 -8 0 -0.26 6.57
6 -8 0 1.2 0.51
6 -8 0 0.49 1.43
8 -2 0 1.7 1.86
8 -2 0 0.61 1.55
8 -2 0 0.64 1.15
8 -2 0 1.13 2.09
-8 2 0 0.85 1.42
-8 2 0 0.67 1.2
-8 2 0 0.1 1.94
-8 2 0 0.87 1.11
-8 2 0 1.16 2.2
6 2 1 0.61 0.59
-6 -2 -1 0.21 0.61
-8 6 1 1.23 4.1
-8 6 1 0.1 0.55
-8 6 1 -0.08 2.16
8 -6 -1 -0.77 15.93
8 -6 -1 0.76 0.95
8 -6 -1 0.42 0.21
8 -6 -1 0.15 2.24
2 -8 1 0.26 1.25
-2 8 -1 0.2 1.63
-2 -6 -1 0 3.52
2 6 1 0.31 4.22
2 6 1 0.7 4.73
-6 8 -1 1.82 6.87
-6 8 -1 0.09 0.45
-6 8 -1 0.31 1.56
6 -8 1 0.08 6.93
6 -8 1 0.27 0.45
6 -8 1 0.13 1.67
8 -2 -1 0.27 1.23
8 -2 -1 0.55 1.84
8 -2 -1 0.01 1.12
8 -2 -1 0.25 2.26
-8 2 1 1.09 1.77
-8 2 1 0 1.83
-8 2 1 0.49 1.3
-8 2 1 0.61 2.35
6 2 2 0.48 0.54
-6 -2 -2 0.74 0.48
-8 6 2 -0.47 14.86
-8 6 2 1.4 2.23
8 -6 -2 3.03 15.71
8 -6 -2 0.06 2.21
8 -6 -2 1.72 0.22
8 -6 -2 0.37 2.03
2 -8 2 1.23 3.87
2 -8 2 0.87 1.86
-2 8 -2 1.43 3.38
-2 -6 -2 -0.09 5.33
-2 -6 -2 1.61 4.96
2 6 2 0.3 3.91
2 6 2 0.26 2.87
-6 8 -2 1.56 3.39
-6 8 -2 0.49 7.3
-6 8 -2 1.25 0.48
-6 8 -2 0.57 1.61
-6 8 -2 0.65 1.31
6 -8 2 1.98 6.96
6 -8 2 1.03 0.48
6 -8 2 0.89 1.68
8 -2 -2 2.32 3.1
8 -2 -2 1.38 2.83
8 -2 -2 0.66 1.33
8 -2 -2 0.56 2.44
-8 2 2 0.66 2.38
-8 2 2 0.95 1.48
-8 2 2 2.19 17.22
-8 2 2 0.28 2.55
-8 6 3 6 18.13
-8 6 3 0.14 1.64
8 -6 -3 -0.57 12.91
8 -6 -3 2.14 46.8
2 -8 3 0.35 1.99
-2 8 -3 0.74 2.89
-2 -6 -3 -1.19 13.63
-2 -6 -3 0.49 5.9
2 6 3 -0.19 12.02
-6 8 -3 0.56 4.07
-6 8 -3 0.43 0.43
-6 8 -3 0.33 2.36
-6 8 -3 0.27 1.51
6 -8 3 0.25 6.43
6 -8 3 0.64 0.42
6 -8 3 0.25 1.35
8 -2 -3 0.27 1.75
8 -2 -3 0.35 2.94
8 -2 -3 0.34 1.49
8 -2 -3 1.02 43.6
8 -2 -3 -0.06 2.58
-8 2 3 0.32 3.31
-8 2 3 -0.01 1.57
-8 2 3 -0.14 17.68
-8 2 3 1.44 13.22
-8 2 3 0.29 2.73
-8 6 4 4.67 18.28
-8 6 4 1.11 16.54
-8 6 4 0.09 1.32
8 -6 -4 3.49 9.53
8 -6 -4 8.13 63.6
8 -6 -4 -0 0.31
2 -8 4 0.21 1.56
-2 8 -4 -0.06 1.51
-6 8 -4 1.19 1.07
-6 8 -4 0.41 1.98
-6 8 -4 0.23 0.4
-6 8 -4 0.35 1.46
6 -8 4 0.16 1.24
6 -8 4 1.2 6.19
6 -8 4 0.24 0.39
6 -8 4 0.39 1.92
8 -2 -4 0.32 2.84
8 -2 -4 4.18 1.87
8 -2 -4 1.28 16.52
8 -2 -4 6.34 75.15
8 -2 -4 0.2 2.47
8 -2 -4 0.84 2.83
-8 2 4 0.15 3.68
-8 2 4 3.37 1.86
-8 2 4 0.11 6.08
-8 2 4 0.43 1.94
-8 2 4 2.37 3.08
-8 6 5 -0.04 12.7
-8 6 5 -0.5 20.15
-8 6 5 0.1 0.5
-8 6 5 0.21 0.37
-8 6 5 0.14 1.3
8 -6 -5 -0.31 7.09
8 -6 -5 0.19 31.58
8 -6 -5 0.29 0.31
2 -8 5 0.23 0.19
2 -8 5 -0.05 1.57
2 -8 5 0.09 0.18
-2 8 -5 0.25 1.55
-2 8 -5 0.31 1.44
-2 -6 -5 0.76 2.35
2 6 5 0.35 2.72
-6 8 -5 0.37 0.44
-6 8 -5 0.29 1.61
-6 8 -5 -0.59 6.59
-6 8 -5 0.17 0.38
-6 8 -5 0.14 1.9
6 -8 5 0.33 0.61
6 -8 5 0.16 5.69
6 -8 5 0.17 0.36
6 -8 5 0.16 1.71
8 -2 -5 -0.17 2.82
8 -2 -5 1 1.92
8 -2 -5 0.41 3.62
8 -2 -5 -0.04 1.39
8 -2 -5 -0.01 3.04
-8 2 5 0.43 3.61
-8 2 5 0.54 1.86
-8 2 5 0.84 4.21
-8 2 5 0.27 1.41
-8 2 5 0.21 3.26
-8 6 6 5.8 9.81
-8 6 6 0.18 4.19
-8 6 6 0.4 0.7
-8 6 6 0.41 0.48
-8 6 6 0.3 2.39
8 -6 -6 1.02 5.29
8 -6 -6 1.6 8.22
8 -6 -6 0.06 0.91
8 -6 -6 0.35 0.58
8 -6 -6 0 1.32
2 -8 6 0.3 1.64
-2 8 -6 0.23 1.56
-2 -6 -6 1.57 2.93
2 6 6 1.41 2.55
-6 8 -6 0.2 0.43
-6 8 -6 0.62 1.66
-6 8 -6 0.2 1.01
-6 8 -6 0.82 6.1
-6 8 -6 0.23 0.37
-6 8 -6 0.57 2.8
6 -8 6 0.34 0.42
6 -8 6 0.31 0.9
6 -8 6 0.65 5.48
6 -8 6 0.36 0.34
6 -8 6 0.51 1.64
8 -2 -6 0.96 7.08
8 -2 -6 0.6 2.96
8 -2 -6 0.29 2.03
8 -2 -6 0.56 7.99
8 -2 -6 0.91 1.32
8 -2 -6 0.74 3.31
-8 2 6 0.19 3.47
-8 2 6 0.29 1.87
-8 2 6 1.99 16
-8 2 6 0.73 1.29
-8 2 6 0.89 3.57
6 2 7 0.52 7.96
-8 6 7 1.14 6.36
-8 6 7 -0.69 6.18
-8 6 7 0.05 0.84
-8 6 7 0.13 0.52
-8 6 7 -0.17 8.16
8 -6 -7 -0.31 7.94
8 -6 -7 0.19 4.11
8 -6 -7 0 1.08
8 -6 -7 0.29 0.59
8 -6 -7 -0.22 3.34
2 -8 7 0.03 1.96
-2 8 -7 0.04 1.76
-2 -6 -7 0.81 2.72
2 6 7 0.71 5.95
2 6 7 0.12 2.4
-6 8 -7 0.21 0.6
-6 8 -7 0 1.6
-6 8 -7 -0.01 0.96
-6 8 -7 1.61 5.86
-6 8 -7 0.17 0.35
-6 8 -7 -0.23 4.2
6 -8 7 0.18 0.35
6 -8 7 0.11 0.93
6 -8 7 0.52 5.49
6 -8 7 0.09 0.31
6 -8 7 -0.01 0.24
6 -8 7 0.02 1.91
8 -2 -7 0.65 3.33
8 -2 -7 0.04 3.23
8 -2 -7 0.06 1.93
8 -2 -7 0.78 24.11
8 -2 -7 0.05 0.95
8 -2 -7 -0.1 3.56
-8 2 7 0.34 4.45
-8 2 7 0.44 3.3
-8 2 7 0.01 1.8
-8 2 7 0.93 14.7
-8 2 7 0 0.75
-8 2 7 -0.03 3.74
6 3 -5 4.87 16.48
6 3 -5 0.13 1.57
6 3 -5 1.24 12.34
6 3 -5 0.75 13.74
6 3 -5 1.06 9.96
-6 -3 5 1.15 8.18
-6 -3 5 0.16 0.72
-6 -3 5 1.61 9.68
-6 -3 5 -1.61 23.83
-9 6 -5 0.36 0.49
-9 6 -5 0.18 1.47
-9 6 -5 0.09 2.22
-9 6 -5 0.82 10.2
-9 6 -5 0.31 1.25
-9 6 -5 1.06 4.75
9 -6 5 0.07 0.51
9 -6 5 0.38 1.51
9 -6 5 0.21 2.16
9 -6 5 0.75 8.47
9 -6 5 0.26 1.23
9 -6 5 0.49 2.2
3 -9 -5 1.78 11.47
3 -9 -5 1.09 7.97
3 -9 -5 0.19 1.4
3 -9 -5 -0.33 19.07
-3 9 5 1.47 24.06
-3 9 5 0.35 3.45
-3 9 5 0.43 1.81
-3 9 5 0.23 11.59
3 6 -5 -0.07 1.37
3 6 -5 0.22 1.09
-6 9 5 0.06 2.8
-6 9 5 -2.95 43.41
-6 9 5 -0.5 8.02
-6 9 5 0.4 0.5
-6 9 5 0.1 0.53
-6 9 5 0.61 3.31
6 -9 -5 0.87 4.02
6 -9 -5 9.31 42.24
6 -9 -5 1.45 7.11
6 -9 -5 0.22 0.48
6 -9 -5 0.14 1.45
6 -9 -5 0.12 0.98
9 -3 5 0.24 0.55
9 -3 5 0.04 0.49
9 -3 5 0.52 1.64
9 -3 5 1.79 7.34
-9 3 -5 0.24 0.53
-9 3 -5 1.01 2.28
-9 3 -5 0.28 1.47
6 3 -4 2.18 6.07
6 3 -4 0.39 2.73
6 3 -4 1.15 10.48
6 3 -4 -0.05 5.64
-6 -3 4 1.27 4.87
-6 -3 4 0.26 1.77
-6 -3 4 1.65 8.55
-6 -3 4 0.84 7.08
-9 6 -4 5.39 25.26
-9 6 -4 0.56 0.6
-9 6 -4 0.28 1.61
-9 6 -4 0.03 2.17
-9 6 -4 0.42 7.34
-9 6 -4 0.13 1.24
-9 6 -4 1.2 5.46
9 -6 4 0.51 0.79
9 -6 4 0.32 1.46
9 -6 4 1.03 2.04
9 -6 4 -4.93 34.58
9 -6 4 0.35 1.23
9 -6 4 0.9 2.49
3 -9 -4 1.36 16.92
3 -9 -4 9.49 29.23
3 -9 -4 0.35 1.42
3 -9 -4 0.62 17.71
-3 9 4 0.29 4.67
-3 9 4 0.77 31
-3 9 4 0.36 1.42
-3 9 4 1.65 14.69
-3 -6 4 1.08 3.21
-3 -6 4 0.05 0.97
-3 -6 4 0.47 1.56
3 6 -4 0.16 1.14
3 6 -4 0.25 1.31
-6 9 4 1.4 4.99
-6 9 4 0.72 7.01
-6 9 4 0.36 0.51
-6 9 4 0.14 0.65
-6 9 4 0.27 2.71
6 -9 -4 0.95 7.25
6 -9 -4 -0.07 7.18
6 -9 -4 0.33 0.5
6 -9 -4 0.34 1.44
6 -9 -4 0.01 0.68
9 -3 4 0.72 0.57
9 -3 4 0.64 2.75
9 -3 4 0.64 1.35
-9 3 -4 0.64 0.59
-9 3 -4 0 4.29
-9 3 -4 0.6 1.33
6 3 -3 0.95 4.14
6 3 -3 2.7 5.46
6 3 -3 2.47 8.71
6 3 -3 0.68 11.69
6 3 -3 2.2 57.23
-6 -3 3 0.43 4.1
-6 -3 3 0.42 1.45
-6 -3 3 1.26 3.01
-6 -3 3 2.07 8.23
-6 -3 3 0.87 5.6
-9 6 -3 0.38 23.38
-9 6 -3 1.58 1.21
-9 6 -3 1.62 3.59
-9 6 -3 0.83 4.49
-9 6 -3 -5.23 43.52
-9 6 -3 1.65 1.82
-9 6 -3 1.29 5.14
9 -6 3 -1.32 23.42
9 -6 3 2.3 1.49
9 -6 3 1.18 2.34
9 -6 3 1.3 2.1
9 -6 3 0.74 1.22
9 -6 3 1.06 2.91
3 -9 -3 0.43 1.5
3 -9 -3 0.84 1.39
3 -9 -3 4.41 14.59
-3 9 3 0.73 1.39
-3 9 3 3.33 16.16
-3 -6 3 5.64 18.39
-3 -6 3 0.35 0.36
-3 -6 3 0.55 1.14
3 6 -3 4.55 9.72
3 6 -3 0.18 0.52
3 6 -3 0.03 1.12
-6 9 3 2.98 4.57
-6 9 3 -0.02 85.29
-6 9 3 1.99 7.11
-6 9 3 0.78 0.56
-6 9 3 0.27 0.72
-6 9 3 0.04 0.68
6 -9 -3 -0.31 32.04
6 -9 -3 0.51 7.91
6 -9 -3 1.09 0.55
6 -9 -3 0.64 1.4
9 -3 3 0.92 0.64
9 -3 3 1.02 4.1
9 -3 3 0.95 1.32
-9 3 -3 0.88 0.59
-9 3 -3 0.5 2.16
-9 3 -3 0.82 1.29
6 3 -2 0.88 5.92
6 3 -2 -0.16 1.2
6 3 -2 0.12 7.18
6 3 -2 0.22 2.44
6 3 -2 -0.7 39.61
-6 -3 2 3.16 13.01
-6 -3 2 -0.02 0.99
-6 -3 2 -0.17 5.5
-6 -3 2 -0.25 8.91
-6 -3 2 -0.16 5.09
-6 -3 2 0.33 17.65
-9 6 -2 -2.73 24.23
-9 6 -2 0.67 1.56
-9 6 -2 0.34 4.13
-9 6 -2 0.69 5.91
-9 6 -2 1.13 4.25
9 -6 2 0.54 17.94
9 -6 2 0.3 4.81
9 -6 2 -0.01 3.4
9 -6 2 1.1 1.42
9 -6 2 0.74 2.85
3 -9 -2 0.09 1.24
3 -9 -2 -4.38 44.31
3 -9 -2 2.02 13.44
-3 9 2 0.15 1.31
-3 9 2 1.07 1.05
-3 9 2 -2.46 15.72
-3 -6 2 0.38 14.86
-3 -6 2 0.13 0.36
-3 -6 2 0.19 1.04
3 6 -2 2.58 19.28
3 6 -2 0.15 0.38
3 6 -2 0.31 1.6
-6 9 2 -1.57 49.12
-6 9 2 -0.74 7.85
-6 9 2 0.49 0.51
6 -9 -2 0.04 43.76
6 -9 -2 -0.38 8
6 -9 -2 0.18 0.49
6 -9 -2 0.86 8.51
6 -9 -2 0.06 1.31
9 -3 2 0.24 0.97
9 -3 2 0.64 2.15
9 -3 2 0.17 1.62
9 -3 2 -0.23 0.48
9 -3 2 1.07 2.49
-9 3 -2 0.2 0.76
-9 3 -2 0.38 0.95
-9 3 -2 0.8 2.84
6 3 -1 0.76 16.32
6 3 -1 0.35 0.61
6 3 -1 -0.5 6.3
6 3 -1 2.92 12.02
-6 -3 1 0.51 0.54
-6 -3 1 2.01 9.59
-6 -3 1 2.16 15.55
-9 6 -1 2.48 24
9 -6 1 0.65 13.5
9 -6 1 2.47 4.26
9 -6 1 -0.03 2.75
3 -9 -1 0.52 1.26
3 -9 -1 0.54 1.35
3 -9 -1 5.98 28.42
3 -9 -1 0.37 11.23
-3 9 1 0.66 1.19
-3 9 1 0.16 1.19
-3 9 1 9.68 21.73
-3 9 1 -1.42 14.88
-3 -6 1 0.74 6.03
-3 -6 1 0.55 2.88
-3 -6 1 1.69 4.59
3 6 -1 -0.27 8.23
3 6 -1 0.08 0.64
3 6 -1 4.82 6.36
-6 9 1 0.25 8.14
-6 9 1 0.46 0.51
-6 9 1 0.72 9.27
-6 9 1 0.23 0.76
-6 9 1 0.46 0.4
6 -9 -1 1.15 7.71
6 -9 -1 0.32 0.53
6 -9 -1 0.85 6.58
6 -9 -1 0.28 1.08
9 -3 1 0.48 1.01
9 -3 1 0.52 3.33
9 -3 1 3.15 0.78
9 -3 1 1.26 2.47
-9 3 -1 0 1.31
-9 3 -1 0.52 1.52
-9 3 -1 0.02 2.45
6 3 0 0.26 0.49
6 3 0 0.89 6.34
-6 -3 0 0.21 0.52
-6 -3 0 0.55 8.36
-9 6 0 0.31 17.64
9 -6 0 0.01 10.74
3 -9 0 0.41 1.53
3 -9 0 0.32 1.45
3 -9 0 2.31 9.66
-3 9 0 0.2 1.22
-3 9 0 0.38 1.65
-3 9 0 0.83 12.67
3 6 0 0.83 5.18
-6 9 0 0.93 8.14
-6 9 0 0.19 0.48
-6 9 0 0.99 2.45
-6 9 0 0.28 0.67
-6 9 0 1.91 1.26
6 -9 0 0.27 7.4
6 -9 0 0.24 0.49
6 -9 0 0.4 1.19
6 -9 0 0.43 0.99
6 -9 0 0.19 0.72
9 -3 0 0.92 1.82
9 -3 0 0.14 1.68
9 -3 0 0.28 2.6
-9 3 0 0.51 1.78
-9 3 0 0.9 1.75
-9 3 0 0.26 2.06
-9 3 0 -0.28 3.28
-9 3 0 0.5 2.86
6 3 1 0.73 0.54
6 3 1 -0.11 8.09
-6 -3 -1 0.53 0.52
-6 -3 -1 1.44 2.95
-9 6 1 -0.62 14.28
-9 6 1 0.45 2.37
9 -6 -1 -0 8.16
3 -9 1 -1.15 9.21
-3 9 -1 0.28 1.56
-3 9 -1 1.78 11.56
3 6 1 0.2 4.07
3 6 1 -1.05 2.5
-6 9 -1 0.96 7.94
-6 9 -1 0.72 0.48
-6 9 -1 0.17 0.91
-6 9 -1 0.34 0.64
-6 9 -1 1.26 2.11
6 -9 1 0.48 6.45
6 -9 1 0.67 0.49
6 -9 1 0.25 0.98
6 -9 1 0.73 0.85
6 -9 1 0.29 1.06
9 -3 -1 0.14 1.21
9 -3 -1 1.12 1.97
9 -3 -1 0.44 2.88
-9 3 1 0.42 2.58
-9 3 1 0.19 1.49
-9 3 1 0.49 2.9
6 3 2 -0.08 0.35
6 3 2 -0.1 6.52
-9 6 2 1.01 10.35
-9 6 2 3.05 26.36
-9 6 2 0.27 1.46
9 -6 -2 -0.15 6.6
3 -9 2 0.56 4.2
3 -9 2 -2.33 20.47
-3 9 -2 0.18 3.1
-3 9 -2 0.87 11.7
-3 -6 -2 -0 14.95
3 6 2 -0.09 6.67
-6 9 -2 0.44 3.11
-6 9 -2 0.14 6.85
-6 9 -2 0.69 0.47
-6 9 -2 0.08 1.08
-6 9 -2 0.22 0.65
-6 9 -2 0.94 2.33
6 -9 2 0.78 5.74
6 -9 2 0.48 0.47
6 -9 2 0.2 1.21
6 -9 2 0.32 0.69
6 -9 2 0.9 2.05
9 -3 -2 0.61 2.22
9 -3 -2 0.11 1.79
9 -3 -2 0.4 3.16
-9 3 2 0.42 2.4
-9 3 2 0.76 1.27
-9 3 2 5.44 28.85
-9 3 2 -0.09 3
-9 6 3 2.59 8.69
-9 6 3 6.27 69.34
-9 6 3 0.28 1.59
9 -6 -3 1.49 6.59
9 -6 -3 14.37 79.09
3 -9 3 0.61 3.4
-3 9 -3 0.21 4.84
-3 9 -3 -0.64 10.23
3 6 3 1.28 19.68
-6 9 -3 0.58 5.3
-6 9 -3 2.04 6.17
-6 9 -3 0.77 0.45
-6 9 -3 0.24 1.11
-6 9 -3 0.07 0.62
-6 9 -3 1.02 2.64
6 -9 3 1.93 5.4
6 -9 3 0.81 0.46
6 -9 3 0.19 1.13
6 -9 3 0.52 0.75
6 -9 3 1.34 3.29
9 -3 -3 0.36 2.48
9 -3 -3 1.3 1.39
9 -3 -3 10.7 74.16
9 -3 -3 1.53 3.44
-9 3 3 0.34 2.46
-9 3 3 1.1 1.34
-9 3 3 13.33 62.01
-9 3 3 0.75 3.31
-9 6 4 1.65 6.07
-9 6 4 0.53 94.45
-9 6 4 0.15 1.24
9 -6 -4 1.05 10.72
9 -6 -4 0.39 28.56
3 -9 4 0.11 1.52
3 -9 4 0.19 1.12
-3 9 -4 0.39 1.98
-6 9 -4 0.54 1.34
-6 9 -4 0.36 2.83
-6 9 -4 0.19 0.39
-6 9 -4 0.7 2.73
6 -9 4 0.75 5.19
6 -9 4 0.29 0.42
6 -9 4 0.88 4.43
9 -3 -4 0.2 2.54
9 -3 -4 0.48 1.31
9 -3 -4 1.81 31.61
9 -3 -4 2.86 32.37
9 -3 -4 0.43 2.07
9 -3 -4 0.81 3.7
-9 3 4 -0.09 2.7
-9 3 4 0.65 1.36
-9 3 4 1.23 33.44
-9 3 4 15.17 116.34
-9 3 4 0.28 1.44
-9 3 4 0.44 3.61
-9 6 5 1.78 6.57
-9 6 5 5.86 43.29
-9 6 5 0.01 0.73
9 -6 -5 3.66 13.74
9 -6 -5 5.33 42.56
9 -6 -5 5.45 285.15
9 -6 -5 0.02 0.82
3 -9 5 -0.03 0.54
3 -9 5 0.13 1.49
3 -9 5 0 0.48
-3 9 -5 0.11 0.24
-3 9 -5 -0.11 1.44
-3 9 -5 0.01 0.32
-6 9 -5 0 0.61
-6 9 -5 0.06 1.59
-6 9 -5 0.08 0.36
-6 9 -5 0.9 2.96
6 -9 5 0 1.12
6 -9 5 0.14 0.41
6 -9 5 -0.34 5.65
6 -9 5 0.14 0.37
6 -9 5 1.63 5.58
9 -3 -5 0.14 3.26
9 -3 -5 0.43 1.37
9 -3 -5 2.28 16.1
9 -3 -5 -0.08 1.12
9 -3 -5 0.45 3.96
-9 3 5 0.06 3.04
-9 3 5 0.13 1.53
-9 3 5 -0.58 4.74
-9 3 5 -0.03 1.1
-9 3 5 0.54 4.05
6 4 -3 -0.1 5.79
6 4 -3 0.14 1.44
6 4 -3 0.89 6.5
6 4 -3 0.1 7.04
6 4 -3 1.07 82.73
-6 -4 3 -0.01 4.04
-6 -4 3 0.07 1.28
-6 -4 3 3.12 9.51
-6 -4 3 -0.31 13.5
-6 -4 3 -0.49 5.89
-10 6 -3 1.44 15.87
-10 6 -3 0.44 1.15
-10 6 -3 0.46 4.51
10 -6 3 -0.03 8.26
10 -6 3 0.44 1.54
10 -6 3 0.54 2.42
10 -6 3 0.21 5.86
10 -6 3 1.47 29.8
10 -6 3 1.57 14.33
4 -10 -3 -0.07 1.27
4 -10 -3 1.28 17.36
-4 10 3 -0.06 1.87
-4 10 3 0.13 1.49
-4 10 3 0.04 9.83
-4 -6 3 2 23.29
-4 -6 3 0.11 0.38
-4 -6 3 0.12 1.1
4 6 -3 0.78 33.9
4 6 -3 0.04 0.6
4 6 -3 0.29 0.99
-6 10 3 7.63 147.34
-6 10 3 -0.51 10.22
-6 10 3 0.01 0.46
-6 10 3 0 0.94
6 -10 -3 -2.92 43.1
6 -10 -3 1.45 8.94
6 -10 -3 0.03 0.52
6 -10 -3 0.37 1.87
6 -10 -3 -0.03 0.39
10 -4 3 0.23 0.76
10 -4 3 0.16 0.8
10 -4 3 0.08 1.22
-10 4 -3 0.36 0.61
-10 4 -3 -0.02 0.99
-10 4 -3 0.11 1.75
6 4 -2 0.19 4.14
6 4 -2 0.1 0.89
6 4 -2 -0.6 1.64
6 4 -2 1.54 6.77
6 4 -2 0.73 5.7
6 4 -2 -0.01 58.63
-6 -4 2 -0.39 5.61
-6 -4 2 0.15 0.54
-6 -4 2 1.21 12.17
-6 -4 2 1.98 11.59
-6 -4 2 1.98 26.87
-10 6 -2 0.74 11.34
-10 6 -2 0.77 1.72
-10 6 -2 0.97 4.24
10 -6 2 1.15 7.52
10 -6 2 0.64 1.95
10 -6 2 -0.06 5.6
4 -10 -2 0.3 1.3
4 -10 -2 0.35 1.17
4 -10 -2 -0.11 25.44
4 -10 -2 0.39 19.97
-4 10 2 0.18 1.27
-4 10 2 0.12 1.6
-4 10 2 1.25 98.2
-4 10 2 0.41 11.97
-4 -6 2 0.32 7.62
-4 -6 2 0.05 0.38
-4 -6 2 0.13 0.9
4 6 -2 1.48 14.14
4 6 -2 0.11 0.36
4 6 -2 0.23 1.21
4 6 -2 15.36 60.27
-6 10 2 6.04 71.48
-6 10 2 -0.02 9.41
-6 10 2 0.31 0.51
-6 10 2 0.26 0.94
6 -10 -2 3.7 95.05
6 -10 -2 -1.1 7.8
6 -10 -2 0.28 0.55
6 -10 -2 0.45 1.95
10 -4 2 0.77 1.49
10 -4 2 0.47 1.1
10 -4 2 0.49 3.36
-10 4 -2 0.91 1.11
-10 4 -2 0.22 0.85
-10 4 -2 0.3 5.19
-10 4 -2 0 0.63
6 4 -1 0.14 9.82
6 4 -1 0.19 0.45
6 4 -1 1.11 0.64
6 4 -1 1 7.52
6 4 -1 2.67 17.4
-6 -4 1 -0.07 18.5
-6 -4 1 -0.04 0.43
-6 -4 1 1.18 0.25
-6 -4 1 0.1 11.01
-6 -4 1 0.03 1.89
-10 6 -1 -0.68 9.62
10 -6 1 -0.4 7.63
4 -10 -1 0.13 1.27
4 -10 -1 0.06 1.55
4 -10 -1 0.02 21.28
-4 10 1 0.08 1.2
-4 10 1 4.66 85.5
-4 10 1 -1.24 14.97
-4 -6 1 0.01 5.33
-4 -6 1 0.18 0.23
-4 -6 1 -0.05 3.46
4 6 -1 0.34 6.73
4 6 -1 0.23 0.35
-6 10 1 -0.47 8.36
-6 10 1 0.06 0.47
-6 10 1 0.17 1.02
6 -10 -1 -0.02 6.48
6 -10 -1 0.36 0.51
6 -10 -1 0.88 7.96
6 -10 -1 0.54 1.74
10 -4 1 0.08 1.86
10 -4 1 0.02 1.44
10 -4 1 1.46 3.08
-10 4 -1 0.65 1.69
-10 4 -1 -0.47 0.9
6 4 0 0.16 0.47
6 4 0 0.81 7.96
-6 -4 0 0.09 0.46
-6 -4 0 1.91 9.15
-10 6 0 -0.19 7.16
10 -6 0 0.74 8.11
4 -10 0 0.01 1.15
4 -10 0 -0.26 21.53
-4 10 0 0.14 1.2
-4 10 0 0.56 19.18
-4 -6 0 -0.07 4.15
4 6 0 0.62 4.58
-6 10 0 0.58 7.32
-6 10 0 0.14 0.45
-6 10 0 0.06 7.38
-6 10 0 0.28 1.29
6 -10 0 0.48 5.69
6 -10 0 0.21 0.54
6 -10 0 0.4 4.31
6 -10 0 0.19 1.49
6 4 1 0.21 0.39
6 4 1 1.36 9.79
-6 -4 -1 0.15 0.31
-6 -4 -1 0.25 8.63
-10 6 1 0.21 7.31
10 -6 -1 -0.73 13.52
4 -10 1 0.17 1.44
4 -10 1 0.51 21.52
-4 10 -1 -0.11 1.09
-4 10 -1 -0.18 21.87
4 6 1 -0.12 5.16
-6 10 -1 0.82 6.47
-6 10 -1 0.1 0.45
-6 10 -1 0.11 1.69
-6 10 -1 0.28 1.52
6 -10 1 0.25 5.49
6 -10 1 0.13 0.51
6 -10 1 0.03 0.66
6 -10 1 0.09 1.08
6 4 2 0.61 9.59
-6 -4 -2 0.21 7.18
-10 6 2 0.93 8.34
-10 6 2 -0 1.29
10 -6 -2 1.26 16.24
4 -10 2 -0.15 4.02
4 -10 2 3.01 20.6
-4 10 -2 0.18 1.53
-4 10 -2 -1.22 23.86
4 6 2 0.08 19.73
-6 10 -2 0.33 5.85
-6 10 -2 0.11 0.43
-6 10 -2 -0.01 0.53
-6 10 -2 -0.01 1.24
6 -10 2 0.54 3.88
6 -10 2 -0.21 5.53
6 -10 2 0.26 0.47
6 -10 2 0.09 0.58
6 -10 2 -0.01 1.53
10 -4 -2 0.93 4.19
6 4 3 0.4 9.77
-6 -4 -3 -0.16 7.53
-10 6 3 -1.17 12.67
-10 6 3 2.86 166.67
-10 6 3 0.13 0.96
10 -6 -3 0.54 17.07
10 -6 -3 7.72 84.85
4 -10 3 0.12 5.82
4 -10 3 -1.51 19.91
4 -10 3 0.16 4.18
-4 10 -3 0.78 6.15
-4 10 -3 0.73 25.17
-6 10 -3 1.04 6.12
-6 10 -3 0.49 5.6
-6 10 -3 0.09 0.41
-6 10 -3 0.03 0.68
-6 10 -3 0.05 0.92
6 -10 3 -0.22 6.34
6 -10 3 -0.23 6
6 -10 3 0.04 0.44
6 -10 3 0.15 0.71
6 -10 3 0.3 1.71
10 -4 -3 6.52 84
10 -4 -3 0.52 4.13
-10 4 3 -0.11 1.74
-10 4 3 6.4 162.03
-10 4 3 0.22 2.71
7 0 0 2 1.13
7 0 0 1.4 0.97
7 0 0 2.48 1.69
-7 0 0 1.34 0.94
-7 0 0 0.84 0.8
-7 0 0 0.81 0.86
-7 7 0 1.58 13
-7 7 0 0.7 0.56
-7 7 0 0.24 2.11
7 -7 0 3.73 10.89
7 -7 0 0.96 0.6
7 -7 0 0.37 2.08
0 -7 0 1.36 5.09
0 -7 0 2.15 4
0 7 0 0.86 2.49
0 7 0 1.54 4.2
7 0 1 1.89 0.74
7 0 1 1.45 1.38
7 0 1 1.82 0.99
7 0 1 2.09 1.41
-7 0 -1 1.92 0.69
-7 0 -1 2.11 1.11
-7 0 -1 1.62 1.13
-7 0 -1 2.15 0.77
-7 7 1 1.9 1.32
-7 7 1 14.25 28.86
-7 7 1 1.45 0.62
-7 7 1 1 2.02
7 -7 -1 3.01 1.66
7 -7 -1 6.51 16.11
7 -7 -1 1.82 0.61
7 -7 -1 0.85 2.15
0 -7 -1 3.33 9.83
0 7 1 5.18 9.69
-7 7 -1 2.83 10.01
-7 7 -1 1.51 0.59
-7 7 -1 1.48 2.45
7 -7 1 2.53 8.12
7 -7 1 1.79 0.59
7 -7 1 1.09 2.75
7 0 -1 1.91 1.5
7 0 -1 1.51 0.87
7 0 -1 2.17 1.62
-7 0 1 2.13 1.32
-7 0 1 1.87 1.06
7 0 2 0.46 0.62
7 0 2 0.48 1.94
7 0 2 0.26 1.11
7 0 2 2 1.22
-7 0 -2 0.51 0.64
-7 0 -2 0.19 1.51
-7 0 -2 0.21 1.02
-7 7 2 0.44 1.62
-7 7 2 1.15 33.76
-7 7 2 0.37 0.54
-7 7 2 0.19 1.59
7 -7 -2 0.41 1.24
7 -7 -2 3.57 15.24
7 -7 -2 0.18 0.52
7 -7 -2 0.21 1.67
0 -7 2 -0.03 2.77
0 -7 2 0.36 1
0 7 -2 0.2 3.39
0 7 -2 0.19 1.33
0 -7 -2 -0.27 4.73
0 7 2 0.53 6.85
0 7 2 2.04 9.35
0 7 2 1.67 3.5
-7 7 -2 1.02 3.58
-7 7 -2 0.36 0.49
7 -7 2 0.13 3.89
7 -7 2 0 6.54
7 -7 2 0.17 0.49
7 0 -2 0.73 1.57
7 0 -2 1.31 2.04
7 0 -2 1.98 1.82
7 0 -2 0.32 13.06
-7 0 2 0.1 3.14
-7 0 2 1.31 1.17
-7 0 2 -0.29 11.23
-7 0 2 7.06 22.51
7 0 3 0.81 0.65
7 0 3 0.66 4.31
7 0 3 1.81 0.95
-7 0 -3 0.52 0.62
-7 0 -3 0.56 2.44
-7 0 -3 0.71 1.12
-7 7 3 0.6 1.61
-7 7 3 8.14 19.43
-7 7 3 1.01 0.58
-7 7 3 0.19 2.16
7 -7 -3 0.55 1.87
7 -7 -3 0.58 7.21
7 -7 -3 0.68 11.95
7 -7 -3 1.18 0.59
7 -7 -3 0.2 1.63
0 -7 3 0.4 1.41
0 -7 3 0.65 1.62
0 7 -3 0.32 1.52
0 7 -3 0.51 1.56
0 -7 -3 -0.2 3.82
0 -7 -3 0.93 3.14
0 -7 -3 1.32 2.15
0 7 3 0.23 4.16
0 7 3 0.25 3.07
0 7 3 1.15 1.89
-7 7 -3 1.32 1.28
-7 7 -3 0.93 3.46
-7 7 -3 1.1 0.48
7 -7 3 1.99 2.65
7 -7 3 1.43 6.31
7 -7 3 1.02 0.51
7 0 -3 1.22 3.36
7 0 -3 0.45 2.74
7 0 -3 1.75 1.65
7 0 -3 1.28 9.49
7 0 -3 3.93 11.28
-7 0 3 1.6 3.39
-7 0 3 0.28 2.8
-7 0 3 2.9 1.33
-7 0 3 0.38 3.81
-7 0 3 3.78 32.51
-7 0 3 1.99 3.85
7 0 4 1.49 0.71
-7 0 -4 -0.17 3.91
-7 7 4 0.62 1.75
-7 7 4 1.19 7.08
-7 7 4 1.64 13.5
-7 7 4 0.43 0.55
-7 7 4 -0.52 8.88
7 -7 -4 0.68 1.82
7 -7 -4 0.48 7.45
7 -7 -4 -0.12 3.08
0 -7 4 0.15 0.12
0 -7 4 0.27 1.49
0 -7 4 -0.14 1.43
0 7 -4 -0.1 0.12
0 7 -4 0.33 1.48
0 7 -4 0.43 1.73
0 -7 -4 -0.24 4.99
0 -7 -4 1.45 9.5
0 -7 -4 0.93 1.98
0 7 4 0.18 3.77
0 7 4 0.74 5.51
0 7 4 0.83 1.76
-7 7 -4 0.31 0.74
-7 7 -4 0.48 1.77
-7 7 -4 1.04 6.64
-7 7 -4 0.67 0.34
7 -7 4 1.03 1.01
7 -7 4 0.31 1.61
7 -7 4 0.62 6.55
7 -7 4 0.92 0.47
7 0 -4 -0.03 10.02
7 0 -4 1.17 3.12
7 0 -4 0.47 2.49
7 0 -4 0.96 1.52
7 0 -4 0.38 3.56
7 0 -4 2.22 4.33
-7 0 4 0.4 1.86
-7 0 4 0.45 2.94
-7 0 4 1.16 1.27
-7 0 4 -0.53 5.31
-7 0 4 1 4.05
7 0 5 1.23 0.44
-7 7 5 1.4 2.24
-7 7 5 2.91 8.51
-7 7 5 6.43 18.15
-7 7 5 1.43 0.62
-7 7 5 1.24 11.16
7 -7 -5 1.58 1.84
7 -7 -5 -0.36 8.35
7 -7 -5 7.29 25.63
7 -7 -5 3.06 10.12
0 -7 5 1.2 1.65
0 -7 5 1.65 2.33
0 7 -5 1.39 1.54
0 7 -5 0.88 2.17
0 -7 -5 1.71 14.07
0 -7 -5 2.08 5.36
0 -7 -5 3.53 1.9
0 7 5 0.5 11.99
0 7 5 0.48 6.55
0 7 5 2.6 1.74
-7 7 -5 1.55 0.54
-7 7 -5 1.84 1.74
-7 7 -5 2.47 7
7 -7 5 1.91 0.58
7 -7 5 1.85 1.74
7 -7 5 4.12 7.42
7 -7 5 2.02 0.43
7 0 -5 3.18 3.64
7 0 -5 2.2 1.68
7 0 -5 1.8 2.42
7 0 -5 1.21 1.55
7 0 -5 3.16 13.25
7 0 -5 1.25 2.48
7 0 -5 5.11 6.25
-7 0 5 2.69 5.5
-7 0 5 1.44 1.05
-7 0 5 1.26 2.76
-7 0 5 0.41 1.29
-7 0 5 1.01 11.33
-7 0 5 1.21 1.84
-7 0 5 4.96 4.59
7 0 6 0.36 7.01
7 0 6 0.39 0.24
-7 7 6 1.12 10.34
-7 7 6 0.2 4.1
-7 7 6 0.47 0.55
7 -7 -6 0.67 1.98
7 -7 -6 -0.14 7.86
7 -7 -6 0.88 6.56
7 -7 -6 0.17 0.46
0 -7 6 0.32 1.98
0 -7 6 0.09 2.06
0 -7 6 0.07 0.11
0 7 -6 0.51 1.82
0 -7 -6 0.96 11.05
0 -7 -6 1.21 1.81
0 7 6 -2.15 28.05
0 7 6 0.89 1.63
-7 7 -6 0.33 0.49
-7 7 -6 0.63 1.71
-7 7 -6 0.33 7.71
-7 7 -6 0.59 1.13
7 -7 6 0.46 0.51
7 -7 6 0.59 1.66
7 -7 6 0.41 8.71
7 0 -6 0.87 5.03
7 0 -6 0.19 0.91
7 0 -6 0.1 2.56
7 0 -6 0.56 1.3
7 0 -6 1.57 10.27
7 0 -6 0.16 1.26
7 0 -6 2.02 5.99
-7 0 6 0.25 4
-7 0 6 0.23 1.6
-7 0 6 0.23 2.58
-7 0 6 0.49 1.19
-7 0 6 0.85 6.69
-7 0 6 0.11 1.16
-7 0 6 1.67 4.11
7 0 7 0.88 9.4
-7 0 -7 0.13 9.35
-7 7 7 1.68 10.5
-7 7 7 -0.16 7.62
-7 7 7 0.04 0.39
-7 7 7 0.13 0.5
7 -7 -7 0.46 2.25
7 -7 -7 -0.33 7.68
7 -7 -7 1.05 4.48
7 -7 -7 0.19 0.48
0 7 -7 0.09 2.12
0 7 -7 0.12 0.25
0 -7 -7 0.4 7.96
0 -7 -7 -0.53 36.99
0 -7 -7 0.43 1.7
0 7 7 2.21 10.09
0 7 7 -18.28 172.74
0 7 7 0.83 1.75
-7 7 -7 0.13 0.25
-7 7 -7 0.5 1.69
-7 7 -7 0.71 9.24
-7 7 -7 0.12 1.19
7 -7 7 0.16 0.38
7 -7 7 0.22 1.79
7 -7 7 0.35 1.61
7 -7 7 -0.61 10.03
7 -7 7 0.31 1.16
7 0 -7 1.07 16.98
7 0 -7 0.44 1.17
7 0 -7 0.51 3.42
7 0 -7 0.44 1.13
7 0 -7 1 7.59
7 0 -7 0.01 1.01
7 0 -7 1.07 6.63
-7 0 7 0.06 7.52
-7 0 7 0.37 0.98
-7 0 7 0.23 2.76
-7 0 7 1.13 1.05
-7 0 7 0.75 8.41
-7 0 7 -0.06 0.96
-7 0 7 0.81 4.05
7 1 -6 1.34 8.11
7 1 -6 1.48 5.43
7 1 -6 0.81 2.48
7 1 -6 -0.39 7.67
7 1 -6 0.11 1.62
-7 -1 6 1.19 5.46
-7 -1 6 0.91 3.61
-7 -1 6 0.58 2.96
-7 -1 6 0.24 7.45
-7 -1 6 0.25 1.01
-8 7 -6 0.46 0.5
-8 7 -6 0.11 1.58
-8 7 -6 -0.17 1.88
-8 7 -6 0.84 10.56
-8 7 -6 0.65 1.22
8 -7 6 0.2 0.47
8 -7 6 0.47 1.61
8 -7 6 0.31 1.15
8 -7 6 0.48 8.57
8 -7 6 0.76 1.12
1 -8 -6 -0.08 15
1 -8 -6 1.08 9.84
1 -8 -6 0.75 1.65
-1 8 6 -0.52 5.98
-1 8 6 0.06 6.86
-1 8 6 0.51 1.7
-1 -7 6 -0.1 1.95
-1 -7 6 0.14 1.72
1 7 -6 0.18 1.83
1 7 -6 0.02 2.22
-7 8 6 0.83 2.49
-7 8 6 -3.96 47.11
-7 8 6 0.48 6.18
-7 8 6 0.17 0.45
7 -8 -6 0.86 2.67
7 -8 -6 1.3 10.77
7 -8 -6 2.44 17.8
8 -1 6 0.19 7.42
-8 1 -6 0.72 5.91
-8 1 -6 0.16 0.54
7 1 -5 0.77 4.42
7 1 -5 1.29 2.82
7 1 -5 0.49 2.8
7 1 -5 0.03 14.47
-7 -1 5 0.74 3.63
-7 -1 5 1.68 4.89
-7 -1 5 0.46 2.85
-7 -1 5 0.7 8.35
-8 7 -5 0.52 0.5
-8 7 -5 0.44 1.57
-8 7 -5 -0.22 1.79
-8 7 -5 0.21 11.98
-8 7 -5 0.42 1.13
8 -7 5 0.64 0.56
8 -7 5 0.73 1.59
8 -7 5 0.25 1.14
8 -7 5 0.04 9.13
8 -7 5 0.53 1.05
1 -8 -5 0.42 3.94
1 -8 -5 0.82 14.6
1 -8 -5 0.52 1.57
-1 8 5 0.07 3.51
-1 8 5 1.87 13.12
-1 8 5 0.62 1.55
-1 -7 5 0.06 1.62
-1 -7 5 0.75 2.14
1 7 -5 0.35 1.45
1 7 -5 0.2 1.8
-7 8 5 0.41 2.53
-7 8 5 3.65 37.99
-7 8 5 0.61 0.5
7 -8 -5 0.48 2.24
7 -8 -5 -2.79 53.92
7 -8 -5 9.82 34.85
7 -8 -5 0.17 8.88
8 -1 5 0.47 5.95
8 -1 5 0.13 0.62
-8 1 -5 0.5 2.57
-8 1 -5 0.49 0.76
7 1 -4 1.05 4.98
7 1 -4 -0.04 0.84
7 1 -4 1.13 2.33
7 1 -4 0.26 7.6
-7 -1 4 2.58 11.44
-7 -1 4 0.34 2.42
-7 -1 4 0.73 2.3
-7 -1 4 1.86 13.88
-8 7 -4 0.65 0.8
-8 7 -4 0.73 1.92
-8 7 -4 -0.13 1.7
-8 7 -4 0.54 14.54
-8 7 -4 0.9 1.05
8 -7 4 1.3 1.11
8 -7 4 0.99 1.63
8 -7 4 0.29 1.16
8 -7 4 1.18 10.72
8 -7 4 0.75 1
1 -8 -4 0.26 4.5
1 -8 -4 0.79 3.19
1 -8 -4 1.53 1.72
-1 8 4 0.81 5.39
-1 8 4 0.46 4.29
-1 8 4 1.64 1.56
-1 -7 4 0.14 0.28
-1 -7 4 0.11 1.34
-1 -7 4 0.58 1.41
1 7 -4 0.12 0.44
1 7 -4 0.65 1.38
1 7 -4 0.45 1.96
-7 8 4 0.5 2.17
-7 8 4 0.74 0.54
-7 8 4 -0.22 10.42
7 -8 -4 0.86 2.1
7 -8 -4 15.75 79.17
7 -8 -4 5.02 25.96
7 -8 -4 0.5 0.48
7 -8 -4 1.01 9.83
8 -1 4 -0.02 2.32
8 -1 4 0.51 1.2
8 -1 4 0.11 0.75
-8 1 -4 0.36 0.56
-8 1 -4 0.34 1.35
-8 1 -4 1.24 1.61
-8 1 -4 0.69 0.95
7 1 -3 -1.76 12.2
7 1 -3 0.3 0.62
7 1 -3 0.08 2.6
7 1 -3 0.16 3.56
7 1 -3 2.44 14.23
-7 -1 3 0.22 0.79
-7 -1 3 0.04 2.94
-7 -1 3 1.15 57.37
-8 7 -3 0.75 1.36
-8 7 -3 0.73 4.02
-8 7 -3 0.02 1.58
-8 7 -3 0.37 0.93
8 -7 3 0.45 1.51
8 -7 3 0.43 2.87
8 -7 3 0.28 1.15
8 -7 3 0.28 13.57
8 -7 3 0.62 0.91
1 -8 -3 0.2 7.28
1 -8 -3 4.71 17.05
1 -8 -3 0.28 1.8
-1 8 3 -0.84 12.29
-1 8 3 -0.14 17.74
-1 8 3 0.17 1.6
-1 -7 3 0.39 1.3
1 7 -3 0.34 0.24
1 7 -3 0.25 1.31
1 7 -3 0 1.14
-7 8 3 0.27 1.99
-7 8 3 0.82 25.9
-7 8 3 4.64 21.35
-7 8 3 0.22 0.5
-7 8 3 0.58 7.64
7 -8 -3 0.23 1.99
7 -8 -3 1.35 18.73
7 -8 -3 0.79 14.83
7 -8 -3 0.05 0.48
7 -8 -3 0.25 2.62
8 -1 3 0.2 1.15
8 -1 3 -0.03 1.29
8 -1 3 0.38 1
-8 1 -3 0.24 0.63
-8 1 -3 0.07 0.72
-8 1 -3 0.21 1.17
-8 1 -3 0.38 0.99
-8 1 -3 1.19 3.22
7 1 -2 0.55 0.83
7 1 -2 4.25 12.28
7 1 -2 2.66 17.15
-7 -1 2 0.08 1.53
-7 -1 2 0.26 0.66
-7 -1 2 5.67 17.28
-7 -1 2 4.22 33.28
-8 7 -2 0.81 3.66
-8 7 -2 0.48 1.5
-8 7 -2 0.92 0.86
8 -7 2 0.54 4.35
8 -7 2 0.34 1.06
8 -7 2 1.17 16.88
1 -8 -2 1.18 14.01
1 -8 -2 0.71 2.09
-1 8 2 1.17 10.4
-1 8 2 0.56 1.81
-1 -7 2 0.11 2.37
1 7 -2 -0.39 3.55
-7 8 2 0.39 2.1
-7 8 2 3.38 48
-7 8 2 0.14 13.65
-7 8 2 0.28 0.51
-7 8 2 0.04 1.86
7 -8 -2 1.01 4.2
7 -8 -2 0.7 21.92
7 -8 -2 -0.6 10.39
7 -8 -2 0.33 0.54
7 -8 -2 0.35 1.33
8 -1 2 0.36 0.74
8 -1 2 -0.02 1.13
8 -1 2 0.86 1.15
-8 1 -2 0.09 0.59
-8 1 -2 0.54 0.62
-8 1 -2 0.39 1.1
-8 1 -2 1.21 1.1
-8 1 -2 1.35 1.74
7 1 -1 0.29 1.25
7 1 -1 1.05 1.34
-7 -1 1 0.11 1.1
-8 7 -1 -0.16 0.34
-8 7 -1 0.52 1.39
8 -7 1 0.22 0.95
8 -7 1 8.76 33.29
8 -7 1 0.4 0.36
1 -8 -1 1.95 4.2
1 -8 -1 1.53 16.46
-1 8 1 0.69 1.54
-1 8 1 1.49 1.46
-1 -7 1 0.35 2.51
1 7 -1 2.03 3.66
-7 8 1 1.04 9.45
-7 8 1 0.55 0.52
-7 8 1 0.19 1.21
7 -8 -1 1.47 7.77
7 -8 -1 0.32 0.48
7 -8 -1 0.1 1.3
8 -1 1 0.66 0.89
8 -1 1 0.38 0.68
8 -1 1 0.68 1.69
8 -1 1 0.49 1.16
8 -1 1 1.44 2.54
-8 1 -1 0.65 0.75
-8 1 -1 0.5 1.27
-8 1 -1 0.76 2.85
-8 1 -1 1.11 1.12
-8 1 -1 0.62 1.97
7 1 0 0.61 0.79
7 1 0 1.6 2.2
-7 -1 0 1.17 0.68
-8 7 0 0.62 1.25
-8 7 0 0.79 0.35
-8 7 0 0.16 1.85
8 -7 0 0.32 0.91
8 -7 0 1.12 0.53
8 -7 0 0.27 2.13
-1 8 0 3.08 11.96
-1 -7 0 1.87 12.4
-1 -7 0 1.84 20.09
1 7 0 4.14 13.47
-7 8 0 2.2 8.05
-7 8 0 0.45 0.51
-7 8 0 0.44 1.69
7 -8 0 1.88 6.79
7 -8 0 0.57 0.5
7 -8 0 0.3 1.73
8 -1 0 1.11 1.38
8 -1 0 1.24 1.78
8 -1 0 0.45 9.69
8 -1 0 1.36 1.27
8 -1 0 1.04 2.49
-8 1 0 0.71 1.23
-8 1 0 4.37 3.24
-8 1 0 1.1 1.16
-8 1 0 0.82 2.25
7 1 1 0.25 0.58
7 1 1 2.02 4.2
-7 -1 -1 0.32 0.58
-7 -1 -1 1.36 2.62
-7 -1 -1 0.29 0.77
-8 7 1 0.89 1.04
-8 7 1 0.55 0.54
-8 7 1 0.74 1.89
8 -7 -1 -2.36 4.08
8 -7 -1 0.35 0.83
8 -7 -1 0.44 0.54
8 -7 -1 0.36 1.81
1 -8 1 1.27 1.09
-1 8 -1 0.56 1.43
-1 -7 -1 0.27 5.87
1 7 1 1.14 8.31
-7 8 -1 -0.28 6.77
-7 8 -1 0.51 0.5
-7 8 -1 1.03 1.71
7 -8 1 1.49 6.5
7 -8 1 0.23 0.48
7 -8 1 0.17 1.63
8 -1 -1 1.57 3.67
8 -1 -1 1.28 2.01
8 -1 -1 0.79 1.39
8 -1 -1 1 2.82
-8 1 1 0.38 1.7
-8 1 1 2.68 3.62
-8 1 1 0.38 2.05
-8 1 1 1.01 1.19
-8 1 1 0.93 2.33
7 1 2 1.09 0.65
-7 -1 -2 0.55 0.61
-7 -1 -2 0.09 4.4
-7 -1 -2 0.32 0.82
-8 7 2 0.34 5.28
-8 7 2 6.69 27.99
-8 7 2 0.38 0.74
-8 7 2 0.94 0.59
-8 7 2 0.3 1.66
8 -7 -2 1.39 3.03
8 -7 -2 0.27 0.76
8 -7 -2 0.86 0.59
8 -7 -2 0.61 1.81
1 -8 2 1.02 4.08
1 -8 2 0.8 1.65
-1 8 -2 1.29 3.59
-1 8 -2 0.41 1.37
-1 -7 -2 0.67 4.4
-1 -7 -2 5.75 9.94
1 7 2 0.23 4.78
1 7 2 2.26 6.84
-7 8 -2 0.93 3.37
-7 8 -2 2.74 6.77
-7 8 -2 0.98 0.51
-7 8 -2 0.2 2
7 -8 2 1 4.15
7 -8 2 0.91 6.82
7 -8 2 0.62 0.48
7 -8 2 0.38 2.76
8 -1 -2 2.24 3.11
8 -1 -2 0.6 2.14
8 -1 -2 0.39 1.39
8 -1 -2 0.79 2.77
-8 1 2 0.34 2.55
-8 1 2 0.32 1.31
-8 1 2 5.66 21.38
-8 1 2 0.71 2.47
7 1 3 0.14 0.54
-7 -1 -3 0.39 0.43
-8 7 3 0.27 5.18
-8 7 3 0.51 19.26
-8 7 3 0.26 0.47
-8 7 3 0.49 0.57
-8 7 3 0.15 1.12
8 -7 -3 0.54 3.43
8 -7 -3 5.55 57.16
8 -7 -3 0.19 0.53
8 -7 -3 0.16 0.56
8 -7 -3 0.17 1.37
1 -8 3 0.21 1.71
1 -8 3 0.11 1.46
-1 8 -3 0.07 2.62
-1 8 -3 0.17 2.09
-1 -7 -3 0.13 4.31
-1 -7 -3 -0.16 4.62
1 7 3 0.29 3.82
1 7 3 1.44 6.88
-7 8 -3 0.19 4.56
-7 8 -3 0.5 0.49
7 -8 3 0.7 3.84
7 -8 3 -1.07 7.43
7 -8 3 0.59 0.47
8 -1 -3 0.39 1.64
8 -1 -3 0.49 2.02
8 -1 -3 0.31 1.43
8 -1 -3 2.66 19.77
8 -1 -3 -0.21 46.26
8 -1 -3 0.26 2.77
-8 1 3 0.71 2.4
-8 1 3 0.01 1.26
-8 1 3 2.97 21.94
-8 1 3 0.13 15.41
-8 1 3 0.17 2.63
-8 7 4 -0.59 4.62
-8 7 4 -2.84 80.7
-8 7 4 0.45 0.29
-8 7 4 0.18 0.59
-8 7 4 0.11 1.15
8 -7 -4 0.85 3.89
8 -7 -4 5.71 79.56
8 -7 -4 0.08 0.52
8 -7 -4 -0.05 1.09
1 -8 4 0.13 1.46
1 -8 4 0.63 2.07
-1 8 -4 0.1 1.41
-1 -7 -4 0.4 13.93
-1 -7 -4 0.12 4.74
-1 -7 -4 0.69 2.45
1 7 4 0.41 6.71
1 7 4 0.59 7.48
1 7 4 0.95 2.61
-7 8 -4 0.51 1.1
-7 8 -4 0.76 2.22
-7 8 -4 0.35 0.48
7 -8 4 0.71 1.31
7 -8 4 0.63 1.83
7 -8 4 0.15 8.82
7 -8 4 0.46 0.45
8 -1 -4 0.37 0.98
8 -1 -4 0.18 2.28
8 -1 -4 0.97 1.59
8 -1 -4 -0.01 7.38
8 -1 -4 26.04 93.57
8 -1 -4 1.02 2.98
-8 1 4 0.66 1.76
-8 1 4 0.17 2.28
-8 1 4 0.98 1.24
-8 1 4 -0.35 3.65
-8 1 4 0.81 2.87
-8 7 5 0.34 5.04
-8 7 5 2.84 36.54
-8 7 5 0.75 0.64
-8 7 5 0.27 2.24
8 -7 -5 0.76 4.3
1 -8 5 0.21 1.48
-1 8 -5 0.12 1.49
-1 -7 -5 1.64 14.94
-1 -7 -5 1.91 2.74
1 7 5 -0.1 16.56
1 7 5 0.07 25.83
1 7 5 1.01 2.38
-7 8 -5 0.63 0.5
-7 8 -5 0.3 1.57
-7 8 -5 0.4 9.27
-7 8 -5 0.63 0.49
7 -8 5 0.44 0.67
7 -8 5 0.28 1.64
7 -8 5 -0.12 9.39
7 -8 5 0.41 0.44
8 -1 -5 -2.19 10.17
8 -1 -5 0.36 1.55
8 -1 -5 0.42 3.17
8 -1 -5 0.36 1.6
8 -1 -5 -0.42 4.14
8 -1 -5 0.49 1.84
8 -1 -5 0.58 3.28
-8 1 5 0.43 1.11
-8 1 5 0.25 2.55
-8 1 5 0.27 1.2
-8 1 5 -0.18 6.13
-8 1 5 0.34 1.36
-8 1 5 0.44 2.98
-8 7 6 0.37 5.55
-8 7 6 1.29 6.86
-8 7 6 -0.06 2.2
-8 7 6 0.31 0.62
-8 7 6 0.04 8.39
8 -7 -6 -0.21 4.73
1 -8 6 0.33 1.69
-1 8 -6 0.27 1.51
-1 -7 -6 5.73 36.32
-1 -7 -6 0.68 2.44
1 7 6 0.94 2.18
-7 8 -6 0.38 0.45
-7 8 -6 0.35 1.62
-7 8 -6 2.3 10.31
-7 8 -6 0.59 0.47
-7 8 -6 0.42 1.79
7 -8 6 0.28 0.42
7 -8 6 0.38 1.65
7 -8 6 1.91 9.88
7 -8 6 0.39 0.44
8 -1 -6 2.07 3.99
8 -1 -6 0.25 1.13
8 -1 -6 0.66 4.09
8 -1 -6 0.62 1.55
8 -1 -6 -0.47 18.74
8 -1 -6 0.02 0.99
8 -1 -6 0.27 3.61
-8 1 6 1.01 9.43
-8 1 6 0.87 3.5
-8 1 6 0.16 1.28
-8 1 6 0.34 20.49
-8 1 6 0.18 1.02
-8 1 6 0.5 3.24
7 2 -5 1.23 6.1
7 2 -5 0.05 0.36
7 2 -5 -1.59 16.02
7 2 -5 0.21 1.7
7 2 -5 -0.03 9.85
-7 -2 5 -0.04 4.15
-7 -2 5 0.08 0.53
-7 -2 5 0.54 3.49
-7 -2 5 0.35 3.27
-7 -2 5 0.33 6.76
-9 7 -5 0.34 0.49
-9 7 -5 0.45 1.45
-9 7 -5 0.37 1.88
-9 7 -5 1.13 4.73
-9 7 -5 0 1.06
-9 7 -5 3.03 39.65
-9 7 -5 -0.01 1.5
9 -7 5 0.52 0.56
9 -7 5 0.42 1.47
9 -7 5 0.22 1.67
9 -7 5 0.72 5.9
9 -7 5 0.12 1.39
9 -7 5 1.23 25.28
9 -7 5 0.7 1.38
2 -9 -5 -0.04 5.69
2 -9 -5 0.44 3.59
2 -9 -5 0.42 1.59
-2 9 5 -0.73 9.97
-2 9 5 0.13 5.39
-2 9 5 0.32 1.71
-2 9 5 1.01 12.35
-2 -7 5 0.04 1.64
-2 -7 5 0.12 1.16
2 7 -5 0.01 1.42
2 7 -5 0.22 2.03
-7 9 5 0.34 2.4
-7 9 5 5.75 55.39
-7 9 5 -3.25 26.18
-7 9 5 0.3 0.44
7 -9 -5 0.61 2.48
7 -9 -5 1.95 34.15
7 -9 -5 -0.92 16.54
7 -9 -5 0.13 0.44
9 -2 5 0.3 0.5
9 -2 5 0.12 0.93
9 -2 5 0.29 1.61
9 -2 5 0.56 0.57
-9 2 -5 0.05 0.41
-9 2 -5 0.03 0.38
-9 2 -5 0.43 1.63
-9 2 -5 0.33 0.56
7 2 -4 0.05 3.8
7 2 -4 0.3 0.6
7 2 -4 -1.24 11.05
7 2 -4 -0.8 11.9
7 2 -4 -2.09 16.56
-7 -2 4 -0.18 4.72
-7 -2 4 0.16 0.42
-7 -2 4 1.93 12.25
-9 7 -4 0.25 0.77
-9 7 -4 0.4 2.06
-9 7 -4 -0.04 2.05
-9 7 -4 0.99 4.28
-9 7 -4 0.12 0.98
-9 7 -4 0.2 1.42
9 -7 4 0.65 1.23
9 -7 4 0.02 1.58
9 -7 4 0.12 1.49
9 -7 4 -0.6 6.19
9 -7 4 0.1 1.23
9 -7 4 0.71 33.04
9 -7 4 0.59 1.27
2 -9 -4 -0.02 14.41
2 -9 -4 2.09 33.21
2 -9 -4 0.17 1.45
-2 9 4 1.48 23.95
-2 9 4 -0.2 7.7
-2 9 4 0.29 1.58
-2 9 4 -2.88 24.05
-2 -7 4 0.03 0.38
-2 -7 4 0.14 1.25
2 7 -4 0.04 0.71
2 7 -4 -0.13 1.24
2 7 -4 0.08 1.08
-7 9 4 0.4 2.38
-7 9 4 0.15 16.2
-7 9 4 0.3 0.45
7 -9 -4 0.24 2.84
7 -9 -4 0.31 114.26
7 -9 -4 0.12 10.59
7 -9 -4 0.07 0.45
7 -9 -4 1.06 8.97
9 -2 4 0 0.5
9 -2 4 0.15 0.45
9 -2 4 0.25 1.44
9 -2 4 0.72 1.37
-9 2 -4 0.22 0.55
-9 2 -4 0.28 0.42
-9 2 -4 0.05 1.24
-9 2 -4 0.37 2.01
-9 2 -4 -0.48 1.03
7 2 -3 0.83 8.79
7 2 -3 0.17 1.3
7 2 -3 0.3 2.86
7 2 -3 1.31 20.96
-7 -2 3 0.49 15.97
-7 -2 3 0.15 0.81
-7 -2 3 1.01 5.85
-7 -2 3 1.17 80.2
-9 7 -3 1.2 1.5
-9 7 -3 0.89 4.92
-9 7 -3 -0.37 0.67
-9 7 -3 0.08 0.98
-9 7 -3 0.66 1.34
9 -7 3 0.79 1.64
9 -7 3 0.8 3.54
9 -7 3 0.59 1.73
9 -7 3 -2.19 6.9
9 -7 3 0.47 1.08
9 -7 3 0.97 1.18
2 -9 -3 1.73 20.94
2 -9 -3 0.84 1.51
-2 9 3 -0.24 7.85
-2 9 3 4.8 15.93
-2 9 3 0.29 1.45
-2 -7 3 0.69 2.29
-2 -7 3 0.28 0.27
-2 -7 3 0.36 1.18
2 7 -3 0.2 0.3
2 7 -3 -0.15 1.16
-7 9 3 1.73 3.91
-7 9 3 2.28 45.7
-7 9 3 0.22 10.17
-7 9 3 0.49 0.47
-7 9 3 -0.49 10.21
7 -9 -3 1.01 6.39
7 -9 -3 1.85 27.45
7 -9 -3 0.07 8.06
7 -9 -3 0.45 0.49
7 -9 -3 0.27 8.37
9 -2 3 0.34 0.51
9 -2 3 0.53 1.2
9 -2 3 0.68 1.72
-9 2 -3 0.26 0.54
-9 2 -3 0.57 1.44
-9 2 -3 0.33 1.15
-9 2 -3 0.44 0.91
-9 2 -3 0.46 1.82
7 2 -2 0.28 1.48
7 2 -2 0.85 2.46
7 2 -2 2.25 25.29
7 2 -2 3.81 27.01
-7 -2 2 0.35 1.37
-7 -2 2 0.53 1.54
-7 -2 2 0.75 7.74
-7 -2 2 12.89 57.68
-9 7 -2 0.29 3.55
-9 7 -2 -0.01 2.08
-9 7 -2 -1.18 2.6
-9 7 -2 0.04 0.99
-9 7 -2 0.36 1.21
9 -7 2 0.86 4.89
9 -7 2 1.32 0.86
9 -7 2 0.28 0.94
9 -7 2 0.5 1.02
2 -9 -2 0.22 3.17
2 -9 -2 0.27 1.76
-2 9 2 0.23 1.5
-2 -7 2 0.25 14.06
-2 -7 2 0.34 1.97
2 7 -2 1.09 6.72
2 7 -2 -0.54 3.95
-7 9 2 0.09 2.97
-7 9 2 0.52 82.54
-7 9 2 0.52 7.97
-7 9 2 0.37 0.51
-7 9 2 -0.03 5.74
7 -9 -2 2.29 35.77
7 -9 -2 0.61 7.15
7 -9 -2 0.2 0.45
7 -9 -2 0.42 2.03
9 -2 2 0.35 1.88
9 -2 2 1.5 1.19
9 -2 2 0.25 1.14
9 -2 2 0.28 1.93
-9 2 -2 0.49 0.62
-9 2 -2 1.29 3.91
-9 2 -2 1.11 1.67
-9 2 -2 0.1 0.92
-9 2 -2 0.42 2.06
7 2 -1 0.34 1.01
7 2 -1 2.64 4.78
-7 -2 1 0.52 0.78
-9 7 -1 0.48 1.07
-9 7 -1 0.48 1.08
9 -7 1 -0.42 4.88
9 -7 1 0.62 0.87
9 -7 1 0.27 0.84
2 -9 -1 0.59 2.13
2 -9 -1 1.56 27.59
-2 9 1 0.02 1.77
-2 9 1 0.07 0.92
-2 9 1 0.84 23.04
-2 -7 1 -0.22 2.23
2 7 -1 0.72 20.65
-7 9 1 0.26 7.38
-7 9 1 0.18 0.45
-7 9 1 0.25 1.29
7 -9 -1 0.64 7.14
7 -9 -1 0.22 0.44
7 -9 -1 0.07 0.89
9 -2 1 0.32 4.31
9 -2 1 -0.06 3.71
9 -2 1 -0.13 0.89
9 -2 1 0.39 1.02
9 -2 1 0.37 2.11
-9 2 -1 0.68 1.05
-9 2 -1 1.79 3.69
-9 2 -1 0.24 2.33
-9 2 -1 0.79 1.2
-9 2 -1 0.83 2.25
7 2 0 0.38 0.56
7 2 0 4.57 8.34
7 2 0 0.53 0.2
-7 -2 0 0.2 0.52
-9 7 0 0.44 0.98
-9 7 0 0.61 0.93
-9 7 0 0.32 2.25
9 -7 0 0.23 0.82
9 -7 0 0.88 0.69
2 -9 0 0.22 1.01
-2 9 0 0.08 1.67
-2 9 0 0.47 1.67
2 7 0 1.18 12.64
-7 9 0 0.39 7.36
-7 9 0 0.25 0.45
-7 9 0 0.23 0.92
7 -9 0 0.37 7.83
7 -9 0 0.4 0.44
7 -9 0 0.23 1.03
9 -2 0 0.72 3.85
9 -2 0 0.79 1.67
9 -2 0 0.65 1.11
9 -2 0 0.65 2.26
-9 2 0 0.37 1.55
-9 2 0 0.41 1.69
-9 2 0 0.21 1.37
-9 2 0 0.94 1.41
-9 2 0 0.65 2.35
7 2 1 0.42 0.52
-7 -2 -1 0.41 0.57
-7 -2 -1 0.35 0.51
-9 7 1 0.34 0.96
-9 7 1 0.53 0.33
-9 7 1 -0.14 1.47
9 -7 -1 0.6 20.64
9 -7 -1 0.67 0.86
9 -7 -1 0.87 0.5
9 -7 -1 0.38 1.52
2 -9 1 1.42 1.48
-2 9 -1 0.32 1.41
-2 -7 -1 0.57 5.1
2 7 1 0.47 5.89
-7 9 -1 0.55 8.11
-7 9 -1 0.83 0.46
-7 9 -1 -0.08 1.24
7 -9 1 0.39 8.51
7 -9 1 0.68 0.45
7 -9 1 0.14 1.23
9 -2 -1 0.72 1.69
9 -2 -1 1.02 1.61
9 -2 -1 0.21 1.26
9 -2 -1 0.38 2.44
-9 2 1 0.43 0.95
-9 2 1 0.24 1.94
-9 2 1 0.72 1.53
-9 2 1 0.24 2.53
7 2 2 0.23 0.53
-7 -2 -2 0.17 0.5
-9 7 2 0.34 2.77
-9 7 2 0.23 1.45
9 -7 -2 3.34 21.45
9 -7 -2 0.14 0.76
9 -7 -2 0.33 1.37
2 -9 2 0.47 4.49
2 -9 2 0.36 1.71
-2 9 -2 0.03 3.24
-2 9 -2 0.1 1.89
-2 -7 -2 0.14 4.1
-2 -7 -2 1.83 8.92
2 7 2 -0.19 4.3
2 7 2 -0.55 6.57
-7 9 -2 -0.51 8.82
-7 9 -2 0.4 0.43
-7 9 -2 0.16 1.17
7 -9 2 0.55 4.08
7 -9 2 0.03 9.11
7 -9 2 0.28 0.41
7 -9 2 0.06 1.09
9 -2 -2 0.22 0.94
9 -2 -2 0.19 2.04
9 -2 -2 0.32 1.53
9 -2 -2 0.49 2.67
-9 2 2 0.02 1.88
-9 2 2 0.11 1.53
-9 2 2 0.25 2.69
7 2 3 -0.03 0.34
-9 7 3 0.14 1.25
9 -7 -3 1.46 25.66
9 -7 -3 4.81 95.3
9 -7 -3 0.39 0.56
9 -7 -3 0.21 0.39
9 -7 -3 0.12 1.24
2 -9 3 0.38 2.95
2 -9 3 0.23 1.89
-2 9 -3 0.16 4.67
-2 -7 -3 1.26 9.24
-2 -7 -3 0.27 4.56
2 7 3 0.09 4.97
2 7 3 0.09 7.18
-7 9 -3 0.71 5.62
-7 9 -3 0.17 0.41
-7 9 -3 -0 1.5
-7 9 -3 0.58 1.35
7 -9 3 0.78 5.25
7 -9 3 1.07 9.25
7 -9 3 0.43 0.41
9 -2 -3 0.76 1.62
9 -2 -3 -0.21 3.22
9 -2 -3 1.11 1.71
9 -2 -3 1.67 81.38
9 -2 -3 0.6 2.86
-9 2 3 -0.05 2.38
-9 2 3 1.49 1.73
-9 2 3 0.7 20.93
-9 2 3 1.09 64.1
-9 2 3 0.74 3.01
-9 7 4 -0.75 21.24
-9 7 4 0.15 0.84
9 -7 -4 0.21 25.8
9 -7 -4 -1.25 31.15
9 -7 -4 0.14 0.52
2 -9 4 0.13 1.4
-2 9 -4 0.17 1.75
-2 -7 -4 -0.16 10.27
2 7 4 -0.87 17.48
-7 9 -4 0.62 1.37
-7 9 -4 0.63 3.44
-7 9 -4 0.34 0.42
-7 9 -4 0.24 1.66
7 -9 4 0.35 2.28
7 -9 4 0.37 9.12
7 -9 4 0.18 0.38
9 -2 -4 0.02 1.24
9 -2 -4 0.12 3.62
9 -2 -4 0.44 1.75
9 -2 -4 -0.71 43.01
9 -2 -4 1.03 35.5
9 -2 -4 0.13 3.01
-9 2 4 0.32 3.53
-9 2 4 0.61 1.82
-9 2 4 0.69 20.23
-9 2 4 17.3 135.03
-9 2 4 0.3 2.49
-9 2 4 0.24 3.21
-9 7 5 1.46 26.14
-9 7 5 0.44 52.61
-9 7 5 0.01 0.41
-9 7 5 0.12 0.42
-9 7 5 0.01 0.73
9 -7 -5 2.28 17.02
9 -7 -5 2.63 34.83
9 -7 -5 12.12 111.24
9 -7 -5 -0.05 0.54
2 -9 5 0.11 1.4
-2 9 -5 0.15 0.11
-2 9 -5 0.29 1.37
2 7 5 -0.03 3.4
-7 9 -5 0.04 0.65
-7 9 -5 0.23 1.59
-7 9 -5 2.94 10.4
-7 9 -5 0.23 0.39
-7 9 -5 0.24 1.44
7 -9 5 0.15 1.19
7 -9 5 0.41 1.51
7 -9 5 0.52 8.75
7 -9 5 0.13 0.35
7 -9 5 0.2 1.9
9 -2 -5 0.04 3.54
9 -2 -5 0.93 1.85
9 -2 -5 -0.81 6.71
9 -2 -5 0.15 1.48
9 -2 -5 -0.04 3.21
-9 2 5 -0.14 4.23
-9 2 5 0.86 1.93
-9 2 5 0.35 3.76
-9 2 5 -0.03 1.08
-9 2 5 0.24 3.5
7 3 -2 0.54 16.53
7 3 -2 0.07 1.36
7 3 -2 3.78 9.9
7 3 -2 -0.89 10.92
7 3 -2 1.74 21.29
-7 -3 2 0.55 59.26
-7 -3 2 -0.12 1.02
-7 -3 2 0.72 5.29
-7 -3 2 1.78 12.44
-7 -3 2 0.6 2.7
-7 -3 2 6.59 107.3
-10 7 -2 -0.45 30.91
-10 7 -2 0.24 3.34
-10 7 -2 0.24 1.47
-10 7 -2 0.9 3.07
10 -7 2 -0.84 37.07
10 -7 2 0.73 5.68
10 -7 2 0.2 4.45
10 -7 2 0.44 1.07
10 -7 2 0.62 1.61
3 -10 -2 0.12 1.48
3 -10 -2 5.89 84.02
3 -10 -2 0.23 12.52
-3 10 2 0.09 1.38
-3 10 2 0.16 0.89
-3 10 2 3.37 17.87
-3 -7 2 0.25 27.51
-3 -7 2 0.16 0.48
-3 -7 2 0.12 1.34
3 7 -2 1.12 34.36
3 7 -2 0.2 0.31
3 7 -2 -0.34 4.3
-7 10 2 15.83 144.49
-7 10 2 0.04 8.65
-7 10 2 0.15 0.45
-7 10 2 0.11 8.95
7 -10 -2 1.03 57.68
7 -10 -2 -0.76 9.85
7 -10 -2 0.16 0.49
7 -10 -2 0.58 6.1
7 -10 -2 0.05 0.44
10 -3 2 1.11 4.61
10 -3 2 0.4 1.81
10 -3 2 -0.11 0.71
10 -3 2 1.1 2.84
-10 3 -2 0.09 0.7
-10 3 -2 0.29 1.5
-10 3 -2 0.34 4.26
-10 3 -2 0.35 2.81
7 3 -1 0.03 0.62
7 3 -1 -0.5 13.16
7 3 -1 -2.48 11.16
-7 -3 1 0.12 0.5
-7 -3 1 -0.45 10.22
-7 -3 1 0.01 4.3
-7 -3 1 4.78 29.05
-10 7 -1 0.77 32.86
-10 7 -1 0.48 8.61
-10 7 -1 -0.31 2.97
10 -7 1 1.97 30.87
10 -7 1 -0.01 0.98
10 -7 1 0.5 1.61
3 -10 -1 0.13 1.68
3 -10 -1 0.36 1.2
3 -10 -1 2.8 54.64
3 -10 -1 -12.26 24.52
-3 10 1 -0.02 1.36
-3 10 1 0.11 1.51
-3 10 1 7.55 39.66
-3 10 1 1.83 15.51
-3 -7 1 0.02 2.2
3 7 -1 1.86 19.75
-7 10 1 -0.84 9.76
-7 10 1 0.09 0.46
-7 10 1 0.26 4.62
7 -10 -1 -0.01 10.09
7 -10 -1 0.03 0.47
7 -10 -1 0.05 1.29
10 -3 1 0.16 1.73
10 -3 1 0.44 4.19
10 -3 1 0.03 1.02
10 -3 1 0.22 3.01
-10 3 -1 -0.41 1.43
-10 3 -1 0.21 0.76
-10 3 -1 0.02 1.3
-10 3 -1 0.47 1.33
-10 3 -1 -0.19 2.94
7 3 0 0.03 0.43
7 3 0 -0.51 12.22
-7 -3 0 0.12 0.46
-10 7 0 3.84 35.87
10 -7 0 -3.28 22.98
10 -7 0 0.28 1.83
10 -7 0 0 1.29
3 -10 0 0.29 2.27
3 -10 0 0.06 1.28
-3 10 0 0.19 1.69
-3 10 0 0.25 1.9
-3 10 0 0.67 13.09
3 7 0 1.72 7.68
-7 10 0 -1.08 10.58
-7 10 0 0.25 0.43
-7 10 0 0.07 0.83
-7 10 0 0.02 0.67
7 -10 0 1.1 10.19
7 -10 0 0.19 0.47
7 -10 0 0.08 0.63
7 -10 0 0.07 0.48
10 -3 0 -0.02 0.77
10 -3 0 0.37 2.1
10 -3 0 0.2 3.23
-10 3 0 0.71 1.86
-10 3 0 0.08 1.22
-10 3 0 -0.06 1.34
-10 3 0 0.4 1.16
-10 3 0 0.58 3.2
7 3 1 0.22 0.48
7 3 1 -0.17 2.66
-7 -3 -1 0.07 0.47
-10 7 1 -1.01 36.46
-10 7 1 -0.13 1.53
10 -7 -1 0.12 16
10 -7 -1 1.67 44.26
10 -7 -1 0.1 0.74
10 -7 -1 -0.15 2.39
3 -10 1 0.22 1.88
-3 10 -1 0.18 1.72
-3 10 -1 -0.64 12.32
3 7 1 -0.3 5.21
3 7 1 1.19 1.75
-7 10 -1 0.01 10.96
-7 10 -1 0.04 0.41
-7 10 -1 0.04 0.58
-7 10 -1 -0.09 0.94
7 -10 1 0.73 9.61
7 -10 1 0.08 0.45
7 -10 1 0.1 0.66
7 -10 1 0.03 0.48
10 -3 -1 0.38 1.21
10 -3 -1 0.05 2.59
10 -3 -1 -0.27 1.35
10 -3 -1 0.12 3.42
-10 3 1 0.13 0.77
-10 3 1 0.33 2.1
-10 3 1 0.16 1.07
-10 3 1 0.12 3.39
7 3 2 0.11 0.41
-7 -3 -2 0.14 0.31
-10 7 2 1.85 31.49
-10 7 2 0.09 1.04
10 -7 -2 1.34 12.37
10 -7 -2 -0.02 1.13
3 -10 2 0.73 4.3
-3 10 -2 -0.1 2.69
-3 10 -2 -2.09 10.72
-3 -7 -2 -0.15 6.05
-3 -7 -2 0.66 9.15
3 7 2 0.06 4.16
3 7 2 -4.01 3.44
-7 10 -2 1.5 10.98
-7 10 -2 0.09 0.4
-7 10 -2 0.02 0.86
-7 10 -2 0.22 2.13
7 -10 2 -0.42 8.94
7 -10 2 0.44 0.43
7 -10 2 0.2 0.83
7 -10 2 0 0.6
7 -10 2 0.22 1.28
10 -3 -2 0.12 1.14
10 -3 -2 -0.24 2.36
10 -3 -2 0.09 1.19
10 -3 -2 1.24 3.65
-10 3 2 0.11 3.42
-10 3 2 0.47 1.17
-10 3 2 0.96 3.69
8 0 0 0.76 1.2
8 0 0 0.47 0.72
8 0 0 0.81 1.17
-8 0 0 0.42 0.89
-8 0 0 0.25 0.59
-8 0 0 0.8 0.74
-8 8 0 2.12 20.1
-8 8 0 0.54 0.61
-8 8 0 0.04 1.44
8 -8 0 1.81 15.19
8 -8 0 0.67 0.57
8 -8 0 0.02 1.39
0 -8 0 1.61 7.72
0 -8 0 1.7 8.34
0 8 0 0.48 2.16
0 8 0 1.04 7.88
8 0 1 0.48 0.69
8 0 1 0.13 1.25
8 0 1 0.12 0.9
8 0 1 1.09 1.09
-8 0 -1 0.21 0.59
-8 0 -1 0.12 0.76
-8 0 -1 0.16 1.51
-8 0 -1 0.72 0.64
-8 8 1 0.38 0.81
-8 8 1 8.5 40.95
-8 8 1 0.56 0.61
-8 8 1 0.02 1.37
8 -8 -1 0.72 2.36
8 -8 -1 2.53 22.74
8 -8 -1 0.36 0.54
8 -8 -1 0.16 1.46
0 -8 -1 0.41 18.12
0 8 1 1.07 14.79
-8 8 -1 0.27 15.3
-8 8 -1 0.52 0.56
-8 8 -1 -0.07 1.64
8 -8 1 0.95 11.68
8 -8 1 0.46 0.55
8 -8 1 -0.24 1.98
8 0 -1 -0.01 1.54
8 0 -1 0.17 0.58
8 0 -1 1.05 1.26
-8 0 1 0.58 1.42
-8 0 1 0.83 0.79
8 0 2 0.14 0.54
8 0 2 0.31 2.26
8 0 2 0.07 1.04
8 0 2 0.94 0.95
-8 0 -2 0.25 0.57
-8 0 -2 0.14 1.36
-8 0 -2 0.22 0.96
-8 8 2 -0.04 1.66
-8 8 2 13.8 38.69
-8 8 2 0.53 0.58
-8 8 2 0.05 0.99
8 -8 -2 0.19 1.5
8 -8 -2 2.87 41.11
8 -8 -2 0.31 0.56
8 -8 -2 0.15 1.18
0 -8 2 0.78 4.33
0 -8 2 0.21 1.03
0 8 -2 0.94 3.67
0 8 -2 0.23 1.15
0 -8 -2 -0.21 8.79
0 8 2 0.51 14.18
0 8 2 -0.76 8.96
-8 8 -2 1.34 3.26
-8 8 -2 0.15 0.52
8 -8 2 1.05 4.34
8 -8 2 0.59 9.16
8 -8 2 0.44 0.53
8 0 -2 -0.05 1.09
8 0 -2 0.45 1.86
8 0 -2 0.9 1.27
-8 0 2 -0.92 6.77
-8 0 2 0.62 0.85
-8 0 2 0.12 14.2
-8 0 2 4.78 29.44
8 0 3 0.43 0.58
8 0 3 0.73 4.67
8 0 3 1.44 2.56
8 0 3 0.99 0.78
-8 0 -3 0.06 0.55
-8 0 -3 0.97 2.53
-8 0 -3 0.08 1.32
-8 8 3 0.08 1.61
-8 8 3 0.63 26.26
-8 8 3 0.22 0.55
-8 8 3 0.08 1.08
8 -8 -3 0.34 1.88
8 -8 -3 -6.87 39.81
8 -8 -3 0.44 90.87
8 -8 -3 0.12 0.51
8 -8 -3 0.1 0.96
0 -8 3 0.11 1.49
0 -8 3 0.45 1.64
0 8 -3 -0.09 2.16
0 8 -3 -0.06 1.96
0 -8 -3 -0.32 5.14
0 -8 -3 0.38 19.45
0 -8 -3 0.53 2.2
0 8 3 0.25 6.2
0 8 3 -0.18 3.24
0 8 3 0.75 2.55
-8 8 -3 0.46 5.43
-8 8 -3 0.1 0.47
8 -8 3 -0.18 4.35
8 -8 3 1.35 8.06
8 -8 3 0.25 0.51
8 0 -3 1.06 3.13
8 0 -3 0.03 2.35
8 0 -3 0.62 1.2
8 0 -3 2.55 29.49
8 0 -3 -0.2 58.94
-8 0 3 0.97 4.85
-8 0 3 0.15 2.02
-8 0 3 0.99 0.91
-8 0 3 1.83 13.16
-8 0 3 1.28 20.31
-8 0 3 0.55 5.19
8 0 4 -0 0.48
8 0 4 3.2 7.52
8 0 4 0.51 0.61
-8 0 -4 0.28 0.38
-8 0 -4 1.08 5.35
-8 8 4 0.16 1.57
-8 8 4 0.15 43.83
-8 8 4 21.05 108.89
-8 8 4 0.37 0.55
-8 8 4 0.01 1.92
8 -8 -4 0.34 1.95
8 -8 -4 -0.09 7.77
8 -8 -4 2.62 83.03
8 -8 -4 0.38 0.51
8 -8 -4 0.19 1.23
0 -8 4 0.15 1.36
0 -8 4 0.33 1.79
0 8 -4 0.1 0.13
0 8 -4 0.05 1.3
0 8 -4 0.19 1.66
0 -8 -4 0.18 3.81
0 -8 -4 0.3 5
0 -8 -4 0.99 2.56
0 8 4 -0.34 4.55
0 8 4 -0.45 14.69
0 8 4 0.25 2.19
-8 8 -4 0.73 1.18
-8 8 -4 0.41 2.58
-8 8 -4 1.84 8.99
-8 8 -4 0.19 0.37
8 -8 4 0.49 1.41
8 -8 4 0.31 1.9
8 -8 4 1.16 8.13
8 -8 4 0.32 0.49
8 0 -4 1.3 5.05
8 0 -4 0.32 2.36
8 0 -4 0.44 1.12
8 0 -4 0.35 3.83
8 0 -4 13.35 93.83
-8 0 4 1.19 3.57
-8 0 4 0.16 2.71
-8 0 4 0.89 0.95
-8 0 4 0.54 3.75
-8 0 4 0.29 5.68
8 0 5 0.33 0.46
-8 8 5 0.16 1.85
-8 8 5 -0.78 9.07
-8 8 5 -2.97 48.21
-8 8 5 0.19 0.52
-8 8 5 0.18 8.07
8 -8 -5 0.14 1.78
8 -8 -5 -1.46 11.01
8 -8 -5 5.06 31.99
8 -8 -5 0.07 3.03
0 -8 5 -0.06 0.1
0 -8 5 0.4 1.44
0 -8 5 -0.05 1.78
0 8 -5 0.08 1.36
0 8 -5 -0.11 2.4
0 -8 -5 -0.54 11.58
0 -8 -5 1.22 10.64
0 -8 -5 0.12 2.31
0 8 5 0.05 4.51
0 8 5 -0.18 6.44
0 8 5 0.36 1.92
-8 8 -5 0.47 0.52
-8 8 -5 -0.06 1.53
-8 8 -5 -0.23 8.7
8 -8 5 0.09 0.72
8 -8 5 -0.09 1.51
8 -8 5 0.16 8.57
8 -8 5 0.21 0.44
8 0 -5 -0.05 6.35
8 0 -5 0.5 3.51
8 0 -5 0.19 2.15
8 0 -5 0.4 1.13
8 0 -5 -0.04 7.54
8 0 -5 2.61 9.09
-8 0 5 -0.3 14.09
-8 0 5 0.06 1.49
-8 0 5 0.15 2.56
-8 0 5 0.25 0.84
-8 0 5 -1.17 18.82
-8 0 5 0.41 6.33
8 1 -3 0.07 0.39
8 1 -3 -0.05 3.56
8 1 -3 -3 26.54
8 1 -3 -2.2 105.9
-8 -1 3 0.11 0.59
-8 -1 3 0.61 4.83
-8 -1 3 -0.23 33.39
-9 8 -3 1.08 1.73
-9 8 -3 -0.08 6.2
-9 8 -3 -0.09 1.57
-9 8 -3 0.45 0.91
9 -8 3 -0.1 4.98
9 -8 3 -0.19 0.77
9 -8 3 3.3 19.22
1 -9 -3 0.39 16.29
1 -9 -3 0.98 2.42
-1 9 3 -0.59 26.33
-1 9 3 5.99 36.86
-1 9 3 0.78 2.08
-1 -8 3 0.14 1.26
1 8 -3 0.67 1.97
1 8 -3 0.58 1.14
-8 9 3 0.33 1.94
-8 9 3 -0.61 35.88
-8 9 3 -1.56 30.55
-8 9 3 0.09 0.48
-8 9 3 0.1 2.06
8 -9 -3 -0.09 2.03
8 -9 -3 -0.39 134.32
8 -9 -3 -3.39 21.53
8 -9 -3 0.08 0.44
8 -9 -3 0.06 0.92
9 -1 3 0.04 1.02
9 -1 3 0.09 1.15
9 -1 3 0.47 1.19
-9 1 -3 0.14 0.55
-9 1 -3 0.06 0.47
-9 1 -3 0.14 1.06
-9 1 -3 0.27 0.97
8 1 -2 0.17 0.59
-8 -1 2 0.3 1.64
-8 -1 2 0.2 27.25
-8 -1 2 6.64 43.24
-9 8 -2 0.02 3.13
-9 8 -2 -0.01 1.51
-9 8 -2 0.35 0.84
9 -8 2 0.64 4.6
9 -8 2 0.36 0.73
9 -8 2 -2.86 23.75
9 -8 2 0.43 0.36
1 -9 -2 1.28 25.52
1 -9 -2 -0.24 2.23
-1 9 2 -0.33 13.15
-1 9 2 0.53 2.5
-1 -8 2 0.2 4.35
1 8 -2 0.95 4.18
-8 9 2 0.14 2.29
-8 9 2 6.26 68.6
-8 9 2 2.08 20.87
-8 9 2 0.07 0.47
-8 9 2 0.07 0.83
8 -9 -2 0.95 4.99
8 -9 -2 -1.42 13.77
8 -9 -2 0.22 0.46
8 -9 -2 0.06 0.74
9 -1 2 0.14 0.56
9 -1 2 0.15 0.52
9 -1 2 0.35 1.03
9 -1 2 0.18 1.2
-9 1 -2 -0.02 0.51
-9 1 -2 0.05 0.41
-9 1 -2 0.09 1
-9 1 -2 0.36 0.99
-9 1 -2 0.12 2.21
8 1 -1 0.07 1.4
8 1 -1 -0.05 1.21
-8 -1 1 -0.16 1.22
-9 8 -1 -0.01 1.35
-9 8 -1 0.04 2.17
9 -8 1 0.21 0.75
9 -8 1 2.29 34.63
9 -8 1 0.09 0.48
1 -9 -1 1.2 5.67
1 -9 -1 -0.64 21.53
-1 9 1 -0.34 1.59
1 8 -1 0.26 3.55
-8 9 1 0.62 15.08
-8 9 1 0.08 0.49
-8 9 1 -0.03 0.83
8 -9 -1 0.85 10.8
8 -9 -1 0.09 0.47
8 -9 -1 -0.02 0.91
9 -1 1 0.1 0.9
9 -1 1 0.13 0.46
9 -1 1 -0.22 2.02
9 -1 1 0.31 1.34
-9 1 -1 0.12 0.69
-9 1 -1 0.14 0.89
-9 1 -1 0.31 3.33
-9 1 -1 0.2 1.05
-9 1 -1 0.35 2.7
8 1 0 0.01 0.79
8 1 0 0.91 2.39
-8 -1 0 0.28 0.64
-8 -1 0 0 1.08
-9 8 0 0.07 1.26
-9 8 0 0.19 0.41
-9 8 0 0.02 1.21
9 -8 0 0.18 1.69
9 -8 0 0.18 0.55
9 -8 0 -0.28 1.46
-1 9 0 3.56 34.13
-1 -8 0 0.94 24.89
-1 -8 0 1.95 6.48
1 8 0 3.62 21.06
-8 9 0 -0.17 11.33
-8 9 0 0.13 0.48
-8 9 0 0.15 1.14
8 -9 0 0.39 8.42
8 -9 0 0.26 0.48
8 -9 0 0.24 1.21
9 -1 0 0.27 1.55
9 -1 0 0.05 1.03
9 -1 0 0.09 1.39
9 -1 0 3.07 4.4
-9 1 0 0.06 1.29
-9 1 0 0.68 3.23
-9 1 0 0.35 1.08
-9 1 0 0.43 3.06
8 1 1 -0.01 0.52
8 1 1 0.76 4.58
8 1 1 0.48 0.29
-8 -1 -1 0 0.5
-8 -1 -1 0.68 2.56
-8 -1 -1 -0.43 0.34
-9 8 1 0.1 1.13
-9 8 1 0.2 0.51
-9 8 1 0.18 1.26
9 -8 -1 0.09 0.39
9 -8 -1 0.09 0.57
9 -8 -1 0.14 1.19
1 -9 1 0.12 0.9
-1 9 -1 -0.03 1.34
-1 -8 -1 0 10.73
1 8 1 -0.9 19.13
-8 9 -1 -0.7 9.26
-8 9 -1 -0.02 0.47
-8 9 -1 0.09 1.15
8 -9 1 0.83 8.06
8 -9 1 0.2 0.47
8 -9 1 -0.02 1.11
9 -1 -1 0.53 3.55
9 -1 -1 0.49 1.44
9 -1 -1 0.01 1.4
9 -1 -1 1.34 4.04
-9 1 1 -0.2 1.72
-9 1 1 0.06 5.32
-9 1 1 -0.1 2.46
-9 1 1 0.21 1.11
-9 1 1 0.39 3.05
8 1 2 0.08 0.53
8 1 2 3.61 9.19
-8 -1 -2 0.1 0.53
-8 -1 -2 1.62 4.89
-8 -1 -2 0.17 0.89
-9 8 2 -0.6 45.43
-9 8 2 0.28 0.96
-9 8 2 0.11 0.55
-9 8 2 -0.02 1.1
9 -8 -2 7.86 2.68
9 -8 -2 0.16 0.59
9 -8 -2 0.03 1.2
1 -9 2 -0.2 4.94
1 -9 2 0.32 1.8
-1 9 -2 -0.08 3.13
-1 9 -2 0.08 1.68
-1 -8 -2 0.31 5.83
-1 -8 -2 1.45 9.31
1 8 2 -0.52 7.39
1 8 2 -0.87 23.14
-8 9 -2 1.3 8.44
-8 9 -2 0.07 0.47
-8 9 -2 -0.01 1.13
8 -9 2 0.75 4.23
8 -9 2 0.37 8.21
8 -9 2 0.07 0.45
8 -9 2 0.27 2.27
9 -1 -2 0.58 5.42
9 -1 -2 0.08 2.06
9 -1 -2 0.31 1.45
9 -1 -2 0.25 4.57
-9 1 2 0.17 1.96
-9 1 2 0.19 1.07
-9 1 2 6.24 42.91
-9 1 2 0.66 3.07
8 1 3 0.28 0.52
-8 -1 -3 0.03 0.41
-8 -1 -3 0.25 7.84
-9 8 3 2.48 8.97
-9 8 3 -7.05 94.77
-9 8 3 0.13 0.6
-9 8 3 0.37 0.58
-9 8 3 0.05 0.7
9 -8 -3 -0.18 4.42
9 -8 -3 -0.11 120.09
9 -8 -3 0.22 0.58
9 -8 -3 0.06 0.85
1 -9 3 0.03 2.49
1 -9 3 0.13 1.62
-1 9 -3 0.04 4.72
-1 9 -3 -0 1.71
-1 -8 -3 -0.18 4.05
-1 -8 -3 0.12 6.22
1 8 3 -0.06 5.24
1 8 3 -0.61 7.86
-8 9 -3 0.93 6.22
-8 9 -3 0.11 0.49
8 -9 3 0.97 5.92
8 -9 3 -0.09 8.73
8 -9 3 0.36 0.46
9 -1 -3 0.29 3.2
9 -1 -3 -0.05 1.9
9 -1 -3 0.18 1.56
9 -1 -3 4.93 103.48
9 -1 -3 0.47 4.2
-9 1 3 0.12 2.3
-9 1 3 0.12 1.04
-9 1 3 0.41 41.34
-9 1 3 -1.41 72.14
-9 1 3 0.72 3.19
9 0 0 0.23 1.23
9 0 0 0.09 0.49
9 0 0 0.38 0.89
-9 0 0 0 0.81
-9 0 0 0.07 0.37
-9 0 0 0.17 0.54
-9 9 0 -1.22 31.96
-9 9 0 0.07 0.56
-9 9 0 -0.02 1.04
9 -9 0 0.22 22.03
9 -9 0 0.09 0.55
9 -9 0 -0.01 0.97
0 -9 0 0.74 11.24
0 9 0 0.16 2.14
0 9 0 1.11 13.08
9 0 1 0.31 0.64
9 0 1 0.03 1.07
9 0 1 0.26 0.86
9 0 1 0.34 0.78
-9 0 -1 0.22 0.51
-9 0 -1 0.04 0.48
-9 0 -1 0.85 3.11
-9 0 -1 0.21 0.58
-9 9 1 0.9 0.83
-9 9 1 5.44 56.58
-9 9 1 0.65 0.6
-9 9 1 0 0.9
9 -9 -1 0.1 2.88
9 -9 -1 1.26 31.44
9 -9 -1 0.74 0.57
9 -9 -1 0.05 1.06
0 -9 -1 1.62 34.3
0 9 1 0 23.13
-9 9 -1 1.98 24.01
-9 9 -1 0.32 0.58
-9 9 -1 0.09 0.93
9 -9 1 2.16 16.51
9 -9 1 0.86 0.59
9 -9 1 -0.09 1.31
9 0 -1 0.18 1.74
9 0 -1 0.11 0.38
9 0 -1 0.43 0.89
-9 0 1 0.24 1.54
-9 0 1 0.26 0.57

_iucr_refine_fcf_details         
;
data_kyushucd
_computing_structure_refinement   'olex2.refine 1.5 (Bourhis et al., 2015)'
_shelx_refln_list_code            4
loop_
  _space_group_symop_id
  _space_group_symop_operation_xyz
   1  x,y,z
   2  -y,x-y,z
   3  -x+y,-x,z
   4  -y,-x,-z
   5  -x+y,y,-z
   6  x,x-y,-z
   7  -x,-y,-z
   8  y,-x+y,-z
   9  x-y,x,-z
  10  y,x,z
  11  x-y,-y,z
  12  -x,-x+y,z

_space_group_crystal_system       trigonal
_space_group_IT_number            162
_space_group_name_H-M_alt         'P -3 1 m'
_space_group_name_Hall            '-P 3 2'
_symmetry_space_group_name_H-M    'P -3 1 m'
_symmetry_space_group_name_Hall   '-P 3 2'
_symmetry_Int_Tables_number       162
_cell_length_a                    6.7783
_cell_length_b                    6.7783
_cell_length_c                    8.0049
_cell_angle_alpha                 90
_cell_angle_beta                  90
_cell_angle_gamma                 120
_cell_volume                      318.513699
loop_
  _refln_index_h
  _refln_index_k
  _refln_index_l
  _refln_F_squared_calc
  _refln_F_squared_meas
  _refln_F_squared_sigma
  _refln_F_squared_weight
  _refln_observed_status
0 0 2 58.071 76.694 2.048 0.069 o
0 0 3 5.389 4.504 0.508 8.955 o
0 0 4 109.992 77.983 1.600 0.029 o
0 0 5 3.197 3.377 0.386 20.248 o
0 0 6 62.574 58.952 1.949 0.075 o
0 0 7 2.109 3.438 0.447 25.222 o
0 0 8 5.170 6.731 0.899 5.518 o
0 0 9 0.312 2.152 0.444 50.194 o
0 0 10 3.358 6.755 0.597 9.985 o
0 0 11 0.611 0.361 0.363 81.043 o
0 0 12 0.917 1.022 0.342 75.642 o
1 0 0 5.956 12.831 0.878 3.325 o
1 0 1 131.141 57.966 2.291 0.025 o
1 0 2 2.358 4.344 0.249 27.191 o
1 0 3 27.290 22.282 0.524 0.438 o
1 0 4 2.232 2.690 0.257 39.576 o
1 0 5 25.817 24.990 0.417 0.442 o
1 0 6 4.407 2.512 0.154 19.549 o
1 0 7 8.431 5.811 0.189 5.003 o
1 0 8 2.176 1.249 0.151 71.544 o
1 0 9 2.800 2.582 0.170 35.587 o
1 0 10 1.130 0.614 0.151 195.265 o
1 0 11 1.191 1.288 0.155 138.217 o
1 0 12 0.620 0.270 0.131 423.810 o
1 1 -12 0.572 0.377 0.233 179.955 o
1 1 -11 1.107 1.399 0.264 90.797 o
1 1 -10 0.943 1.230 0.241 114.446 o
1 1 -9 1.963 6.221 0.799 10.601 o
1 1 -8 4.612 6.426 0.855 6.383 o
1 1 -7 9.469 10.503 1.422 1.977 o
1 1 -6 0.224 2.228 0.399 60.862 o
1 1 -5 10.880 13.716 1.623 1.411 o
1 1 -4 10.182 11.948 0.938 2.103 o
1 1 -3 14.349 16.797 0.518 1.226 o
1 1 -2 84.632 65.858 1.128 0.047 o
1 1 -1 514.986 119.004 4.265 0.002 o
1 1 0 5.894 4.981 3.387 0.912 o
1 1 1 3.631 2.147 0.513 17.690 o
1 1 2 66.353 49.967 2.130 0.076 o
1 1 3 97.944 77.575 3.294 0.034 o
1 1 4 4.307 10.596 0.634 5.685 o
1 1 5 33.631 41.599 1.910 0.206 o
1 1 6 3.769 3.778 0.512 13.977 o
1 1 7 1.772 2.415 1.155 7.777 o
1 1 8 1.936 3.006 0.827 12.993 o
1 1 9 3.885 8.187 0.717 7.055 o
1 1 10 1.083 0.666 0.185 166.301 o
1 1 11 0.971 0.777 0.178 179.985 o
1 1 12 0.600 0.299 0.167 306.411 o
2 0 0 144.533 59.472 1.976 0.021 o
2 0 1 20.022 33.539 0.583 0.476 o
2 0 2 126.607 55.669 1.100 0.027 o
2 0 3 1.011 6.178 0.328 28.586 o
2 0 4 62.870 48.329 0.769 0.086 o
2 0 5 0.289 12.247 0.408 12.941 o
2 0 6 17.466 15.367 0.382 1.019 o
2 0 7 0.491 2.042 0.273 100.959 o
2 0 8 6.254 9.516 0.323 5.137 o
2 0 9 0.895 0.926 0.181 177.308 o
2 0 10 2.203 3.600 0.213 35.165 o
2 0 11 0.561 0.552 0.152 325.949 o
2 0 12 0.742 0.759 0.152 255.292 o
2 1 -11 0.828 0.560 0.250 137.757 o
2 1 -10 0.905 0.797 0.276 109.188 o
2 1 -9 2.338 2.220 0.312 37.583 o
2 1 -8 2.029 1.424 0.308 50.869 o
2 1 -7 5.179 5.645 0.397 8.960 o
2 1 -6 2.653 3.869 0.306 24.834 o
2 1 -5 7.075 4.963 0.496 6.211 o
2 1 -4 0.788 12.440 0.669 8.795 o
2 1 -3 37.469 23.078 0.692 0.269 o
2 1 -2 26.816 20.524 0.694 0.466 o
2 1 -1 43.844 28.107 0.452 0.194 o
2 1 0 2.069 15.450 0.455 6.072 o
2 1 1 16.750 7.480 0.785 1.437 o
2 1 2 0.002 11.011 0.892 8.695 o
2 1 3 26.953 20.001 0.750 0.467 o
2 1 4 16.329 16.956 0.803 1.002 o
2 1 5 14.428 8.011 0.525 1.838 o
2 1 6 2.058 3.483 0.252 36.247 o
2 1 7 3.978 4.873 0.593 10.720 o
2 1 8 1.506 1.987 0.215 73.743 o
2 1 9 1.933 2.243 0.241 51.850 o
2 1 10 1.127 1.923 0.195 100.569 o
2 1 11 0.900 0.574 0.142 257.374 o
2 2 -11 0.451 0.310 0.511 43.427 o
2 2 -10 1.212 2.025 0.584 27.075 o
2 2 -9 1.144 1.017 0.590 29.292 o
2 2 -8 3.347 7.495 0.609 9.171 o
2 2 -7 0.226 2.279 0.510 39.555 o
2 2 -6 8.145 14.719 0.829 2.341 o
2 2 -5 1.601 1.538 0.367 49.540 o
2 2 -4 15.003 23.112 1.222 0.827 o
2 2 -3 3.342 5.208 0.842 8.677 o
2 2 -2 63.814 42.060 1.547 0.089 o
2 2 -1 6.495 13.192 0.663 3.330 o
2 2 0 20.836 23.327 0.939 0.591 o
2 2 1 14.158 12.745 0.990 1.370 o
2 2 2 48.350 56.751 3.384 0.100 o
2 2 3 0.494 5.195 0.873 12.456 o
2 2 4 22.250 27.080 1.667 0.454 o
2 2 5 1.088 2.623 0.496 33.346 o
2 2 6 5.718 8.677 0.811 4.728 o
2 2 7 1.382 1.561 0.410 46.246 o
2 2 8 4.055 11.399 1.072 4.087 o
2 2 9 0.580 0.682 0.442 55.123 o
2 2 10 1.107 1.625 0.328 67.114 o
2 2 11 0.548 0.179 0.335 97.225 o
3 0 0 83.787 47.800 1.371 0.056 o
3 0 1 35.950 39.848 1.066 0.205 o
3 0 2 2.239 8.772 0.514 11.111 o
3 0 3 27.529 18.177 0.880 0.472 o
3 0 4 5.358 6.844 0.343 7.802 o
3 0 5 7.426 10.068 0.419 3.955 o
3 0 6 4.846 9.357 0.324 6.760 o
3 0 7 5.869 12.376 0.484 4.119 o
3 0 8 0.754 1.456 0.268 104.898 o
3 0 9 1.649 1.614 0.273 63.886 o
3 0 10 1.077 1.178 0.268 95.742 o
3 0 11 0.809 1.207 0.254 116.108 o
3 1 -11 0.654 0.580 0.258 141.276 o
3 1 -10 0.854 0.421 0.263 129.648 o
3 1 -9 1.205 0.979 0.291 85.489 o
3 1 -8 1.602 0.857 0.302 70.667 o
3 1 -7 2.784 1.813 0.261 37.390 o
3 1 -6 2.766 2.434 0.269 32.780 o
3 1 -5 7.644 8.275 0.334 4.501 o
3 1 -4 6.410 3.112 0.283 9.611 o
3 1 -3 4.414 3.072 0.268 16.556 o
3 1 -2 3.111 2.702 0.249 27.913 o
3 1 -1 21.012 14.829 0.444 0.797 o
3 1 0 10.135 5.170 0.339 3.881 o
3 1 1 19.787 14.785 1.161 0.802 o
3 1 2 9.288 2.995 0.275 5.416 o
3 1 3 5.085 3.974 0.252 12.190 o
3 1 4 1.544 2.268 0.309 52.122 o
3 1 5 8.093 7.192 0.368 4.527 o
3 1 6 3.798 2.559 0.200 23.303 o
3 1 7 3.037 2.103 0.223 33.452 o
3 1 8 1.520 0.645 0.258 91.623 o
3 1 9 1.329 0.729 0.341 69.441 o
3 1 10 0.714 0.464 0.265 134.584 o
3 1 11 0.661 0.690 0.219 175.590 o
3 2 -10 0.658 0.295 0.276 132.293 o
3 2 -9 1.136 1.881 0.327 63.175 o
3 2 -8 0.929 0.626 0.329 85.705 o
3 2 -7 2.167 3.094 0.305 34.301 o
3 2 -6 1.374 1.766 0.280 68.646 o
3 2 -5 4.532 4.373 0.300 13.007 o
3 2 -4 5.081 4.627 0.300 10.931 o
3 2 -3 11.480 18.994 0.514 1.436 o
3 2 -2 0.795 4.116 0.268 53.631 o
3 2 -1 5.385 9.415 0.824 4.663 o
3 2 0 2.875 3.092 0.651 15.058 o
3 2 1 11.485 13.056 0.545 1.914 o
3 2 2 7.317 4.467 0.395 6.531 o
3 2 3 12.927 16.853 0.565 1.378 o
3 2 4 1.252 2.287 0.240 72.681 o
3 2 5 2.250 3.434 0.306 31.075 o
3 2 6 1.788 1.255 0.212 78.166 o
3 2 7 2.618 4.816 0.240 22.913 o
3 2 8 1.220 1.244 0.181 124.624 o
3 2 9 1.187 1.613 0.211 100.831 o
3 2 10 0.597 0.318 0.072 753.607 o
3 3 -10 0.544 0.742 0.535 38.588 o
3 3 -9 0.631 0.494 0.623 28.874 o
3 3 -8 0.753 0.674 0.504 42.219 o
3 3 -7 1.241 1.483 0.363 57.630 o
3 3 -6 1.838 1.781 0.375 42.550 o
3 3 -5 1.821 1.213 0.495 33.218 o
3 3 -4 3.482 4.840 0.450 14.132 o
3 3 -3 4.071 9.585 0.919 5.179 o
3 3 -2 1.564 1.808 0.409 42.187 o
3 3 -1 2.494 2.224 0.561 21.263 o
3 3 0 6.427 8.641 0.692 4.585 o
3 3 1 3.744 4.493 0.920 7.817 o
3 3 2 2.262 3.702 0.888 10.656 o
3 3 3 4.734 6.678 0.751 6.741 o
3 3 4 3.130 2.536 0.484 20.085 o
3 3 5 1.511 0.734 0.563 30.613 o
3 3 6 1.416 2.487 0.853 13.616 o
3 3 7 1.350 3.123 0.709 17.783 o
3 3 8 0.801 0.791 0.761 19.228 o
3 3 9 0.703 0.701 0.705 22.444 o
3 3 10 0.530 0.437 0.421 62.141 o
4 0 0 37.947 25.039 0.869 0.252 o
4 0 1 3.667 3.413 0.498 15.257 o
4 0 2 18.084 10.122 0.367 1.202 o
4 0 3 0.394 13.594 0.476 10.130 o
4 0 4 8.731 6.324 0.362 4.388 o
4 0 5 2.357 2.144 0.166 49.043 o
4 0 6 7.115 11.954 0.471 3.552 o
4 0 7 1.107 1.122 0.245 106.250 o
4 0 8 2.365 1.329 0.134 64.089 o
4 0 9 0.609 0.784 0.136 320.794 o
4 0 10 0.907 1.289 0.264 103.117 o
4 0 11 0.466 0.214 0.225 206.283 o
4 1 -10 0.517 0.307 0.281 133.863 o
4 1 -9 0.834 0.956 0.219 147.678 o
4 1 -8 1.262 1.081 0.224 107.440 o
4 1 -7 2.299 2.897 0.323 32.802 o
4 1 -6 1.371 1.460 0.300 68.835 o
4 1 -5 4.120 6.512 0.325 10.820 o
4 1 -4 2.890 4.012 0.329 21.732 o
4 1 -3 2.734 5.646 0.352 17.248 o
4 1 -2 4.024 6.044 0.430 10.877 o
4 1 -1 16.746 26.044 0.947 0.697 o
4 1 0 2.376 4.295 0.247 27.337 o
4 1 1 3.810 4.895 0.353 14.147 o
4 1 2 7.411 6.554 0.562 4.947 o
4 1 3 6.996 6.501 0.582 5.263 o
4 1 4 1.393 2.917 0.320 47.014 o
4 1 5 3.648 7.767 0.319 10.457 o
4 1 6 2.150 2.686 0.226 43.322 o
4 1 7 1.520 1.263 0.183 100.278 o
4 1 8 1.180 1.099 0.213 117.763 o
4 1 9 1.090 1.451 0.310 75.068 o
4 1 10 0.556 0.431 0.238 173.105 o
4 2 -9 0.542 0.199 0.188 271.869 o
4 2 -8 1.137 1.296 0.230 105.868 o
4 2 -7 0.777 0.477 0.280 120.333 o
4 2 -6 2.398 2.347 0.304 36.373 o
4 2 -5 1.108 1.233 0.281 87.952 o
4 2 -4 3.053 3.557 0.280 23.528 o
4 2 -3 1.517 1.854 0.262 66.443 o
4 2 -2 8.211 9.857 0.480 3.518 o
4 2 -1 1.223 2.320 0.262 68.374 o
4 2 0 5.620 4.918 0.501 8.229 o
4 2 1 1.377 1.967 0.292 62.978 o
4 2 2 4.800 5.923 0.865 6.385 o
4 2 3 1.508 1.126 0.363 55.858 o
4 2 4 5.764 6.904 0.441 6.812 o
4 2 5 1.189 0.704 0.124 201.735 o
4 2 6 1.621 1.243 0.230 81.528 o
4 2 7 0.757 0.726 0.199 187.410 o
4 2 8 1.126 1.469 0.193 117.653 o
4 2 9 0.542 0.288 0.172 307.073 o
4 3 -9 0.447 0.213 0.176 317.638 o
4 3 -8 0.539 0.351 0.196 244.795 o
4 3 -7 0.875 0.650 0.236 142.662 o
4 3 -6 0.884 0.865 0.223 143.818 o
4 3 -5 1.705 2.368 0.257 54.120 o
4 3 -4 1.197 2.148 0.366 51.483 o
4 3 -3 1.439 1.213 0.270 78.931 o
4 3 -2 1.436 2.615 0.312 50.227 o
4 3 -1 3.474 3.916 0.454 15.899 o
4 3 0 1.927 1.718 0.321 48.230 o
4 3 1 2.707 2.139 0.435 26.222 o
4 3 2 1.537 2.395 0.510 29.513 o
4 3 3 1.429 1.239 0.411 47.702 o
4 3 4 1.112 1.262 0.257 96.803 o
4 3 5 1.899 2.000 0.234 56.846 o
4 3 6 1.040 1.055 0.333 75.202 o
4 3 7 0.749 0.820 0.302 100.694 o
4 3 8 0.518 0.678 0.278 128.725 o
4 3 9 0.445 0.288 0.201 250.009 o
4 4 -7 0.448 0.182 0.402 69.660 o
4 4 -6 0.696 1.247 0.321 86.536 o
4 4 -5 0.674 0.889 0.392 65.962 o
4 4 -4 1.057 1.927 0.525 33.386 o
4 4 -3 0.588 0.517 0.386 71.790 o
4 4 -2 1.287 1.581 0.402 48.634 o
4 4 -1 1.172 1.398 0.429 47.167 o
4 4 0 1.682 2.547 0.897 12.092 o
4 4 1 0.908 0.445 0.774 18.665 o
4 4 2 1.517 1.325 0.556 29.530 o
4 4 3 0.743 0.484 0.492 44.787 o
4 4 4 0.818 0.699 1.016 10.986 o
4 4 5 0.623 0.858 0.498 43.420 o
4 4 6 0.789 0.809 0.336 83.801 o
4 4 7 0.459 0.233 0.408 67.234 o
5 0 0 3.255 9.995 0.784 6.362 o
5 0 1 5.826 4.907 0.353 8.644 o
5 0 2 2.111 4.931 0.274 25.943 o
5 0 3 6.829 6.524 0.293 6.123 o
5 0 4 1.717 3.362 0.273 41.477 o
5 0 5 2.203 1.710 0.263 49.318 o
5 0 6 1.400 1.728 0.280 68.514 o
5 0 7 1.854 2.472 0.219 53.367 o
5 0 8 0.839 0.805 0.235 140.823 o
5 0 9 0.854 0.933 0.259 118.527 o
5 0 10 0.483 0.278 0.203 242.279 o
5 1 -9 0.598 0.230 0.276 136.621 o
5 1 -8 0.826 0.750 0.310 95.478 o
5 1 -7 1.083 0.742 0.296 92.611 o
5 1 -6 1.355 1.422 0.263 80.008 o
5 1 -5 1.179 1.040 0.318 76.126 o
5 1 -4 1.328 2.792 0.326 48.780 o
5 1 -3 3.443 2.784 0.210 25.271 o
5 1 -2 4.495 5.035 0.354 11.618 o
5 1 -1 3.161 1.585 0.219 35.619 o
5 1 0 2.273 1.869 0.237 48.552 o
5 1 1 2.163 1.387 0.198 63.006 o
5 1 2 1.559 3.399 0.512 25.740 o
5 1 3 3.256 2.928 0.288 24.224 o
5 1 4 3.253 3.899 0.303 20.258 o
5 1 5 1.808 1.395 0.225 71.503 o
5 1 6 0.916 1.032 0.241 122.494 o
5 1 7 0.974 0.492 0.207 167.330 o
5 1 8 0.721 0.501 0.232 164.766 o
5 1 9 0.598 0.523 0.192 233.061 o
5 2 -8 0.516 0.398 0.230 187.920 o
5 2 -7 0.751 1.008 0.283 107.190 o
5 2 -6 0.787 0.724 0.240 142.996 o
5 2 -5 1.267 1.772 0.228 86.516 o
5 2 -4 0.821 1.019 0.214 150.406 o
5 2 -3 2.190 4.119 0.255 30.061 o
5 2 -2 2.045 3.007 0.240 41.285 o
5 2 -1 2.244 4.877 0.355 22.491 o
5 2 0 1.146 1.364 0.270 87.888 o
5 2 1 2.655 4.794 0.331 20.620 o
5 2 2 1.184 1.968 0.350 56.265 o
5 2 3 1.498 4.028 0.427 28.888 o
5 2 4 1.347 2.728 0.227 63.705 o
5 2 5 1.631 2.534 0.205 60.682 o
5 2 6 0.751 0.522 0.145 296.753 o
5 2 7 0.735 1.122 0.208 158.744 o
5 2 8 0.494 0.557 0.197 235.859 o
5 3 -7 0.458 0.198 0.174 323.349 o
5 3 -6 0.606 0.480 0.196 227.526 o
5 3 -5 0.618 0.429 0.252 153.201 o
5 3 -4 0.932 1.245 0.264 103.083 o
5 3 -3 1.007 0.770 0.244 123.533 o
5 3 -2 0.958 0.422 0.158 235.197 o
5 3 -1 0.996 0.855 0.213 142.756 o
5 3 0 1.419 1.534 0.289 68.978 o
5 3 1 1.113 0.540 0.270 108.625 o
5 3 2 1.112 0.622 0.342 75.840 o
5 3 3 1.005 0.640 0.335 80.862 o
5 3 4 0.729 0.545 0.275 124.006 o
5 3 5 0.591 0.292 0.151 358.622 o
5 3 6 0.662 0.367 0.203 215.984 o
5 3 7 0.512 0.285 0.186 275.138 o
5 4 -6 0.339 0.124 0.177 339.523 o
5 4 -5 0.438 0.490 0.211 220.660 o
5 4 -4 0.414 0.421 0.250 167.614 o
5 4 -3 0.629 1.030 0.266 123.356 o
5 4 -2 0.621 0.462 0.240 164.399 o
5 4 -1 0.662 0.768 0.237 153.222 o
5 4 0 0.562 0.143 0.242 176.609 o
5 4 1 0.731 0.673 0.305 102.313 o
5 4 2 0.553 0.163 0.389 73.265 o
5 4 3 0.615 0.458 0.324 98.599 o
5 4 4 0.509 0.192 0.183 291.344 o
5 4 5 0.413 0.267 0.254 166.118 o
5 4 6 0.294 0.094 0.162 412.014 o
5 5 -3 0.304 0.379 0.470 51.527 o
5 5 -2 0.372 0.796 0.503 43.987 o
5 5 -1 0.347 0.340 0.365 84.117 o
5 5 0 0.350 0.117 0.268 154.800 o
5 5 1 0.327 0.056 0.864 15.520 o
5 5 2 0.334 0.278 0.644 27.738 o
5 5 3 0.298 0.099 0.672 25.567 o
6 0 0 4.162 5.342 0.573 10.024 o
6 0 1 1.049 1.146 0.286 90.144 o
6 0 2 2.478 4.097 0.307 25.316 o
6 0 3 1.667 1.914 0.164 77.808 o
6 0 4 2.602 4.393 0.301 23.223 o
6 0 5 0.762 0.772 0.186 199.461 o
6 0 6 1.258 1.533 0.301 70.933 o
6 0 7 0.666 0.585 0.280 122.769 o
6 0 8 0.667 0.983 0.167 223.777 o
6 0 9 0.413 0.176 0.228 205.632 o
6 1 -8 0.455 0.153 0.252 168.974 o
6 1 -7 0.620 0.429 0.172 275.554 o
6 1 -6 0.603 0.352 0.250 158.153 o
6 1 -5 1.018 1.238 0.282 91.293 o
6 1 -4 1.180 0.599 0.230 126.521 o
6 1 -3 1.293 0.860 0.177 138.272 o
6 1 -2 1.308 1.177 0.251 91.384 o
6 1 -1 2.040 1.940 0.258 51.017 o
6 1 0 1.300 0.782 0.248 103.374 o
6 1 1 1.437 1.755 0.251 73.322 o
6 1 2 1.413 0.847 0.229 103.124 o
6 1 3 1.230 1.012 0.214 116.965 o
6 1 4 0.980 0.621 0.125 256.377 o
6 1 5 1.197 1.831 0.266 77.404 o
6 1 6 0.802 0.555 0.222 165.314 o
6 1 7 0.541 0.381 0.189 257.133 o
6 1 8 0.428 0.436 0.196 254.303 o
6 2 -7 0.364 0.176 0.244 184.349 o
6 2 -6 0.523 0.395 0.269 142.061 o
6 2 -5 0.517 0.343 0.206 228.847 o
6 2 -4 0.989 1.534 0.212 116.189 o
6 2 -3 0.788 0.542 0.202 190.671 o
6 2 -2 0.946 1.045 0.247 116.808 o
6 2 -1 0.710 0.716 0.275 121.256 o
6 2 0 1.251 0.903 0.159 151.069 o
6 2 1 0.808 0.424 0.183 223.215 o
6 2 2 1.211 1.534 0.197 107.087 o
6 2 3 0.782 0.500 0.331 90.451 o
6 2 4 0.714 0.718 0.339 85.869 o
6 2 5 0.468 0.275 0.122 540.217 o
6 2 6 0.614 0.530 0.190 232.487 o
6 2 7 0.409 0.153 0.159 392.591 o
6 3 -5 0.396 0.368 0.198 257.422 o
6 3 -4 0.461 0.569 0.225 192.545 o
6 3 -3 0.587 1.022 0.212 174.878 o
6 3 -2 0.486 0.331 0.203 237.590 o
6 3 -1 0.561 0.862 0.225 170.536 o
6 3 0 0.566 0.507 0.245 161.506 o
6 3 1 0.638 0.626 0.251 146.348 o
6 3 2 0.544 0.440 0.249 159.936 o
6 3 3 0.587 0.904 0.486 45.382 o
6 3 4 0.446 0.470 0.303 115.767 o
6 3 5 0.355 0.138 0.213 239.081 o
6 4 -3 0.269 0.188 0.201 271.471 o
6 4 -2 0.341 0.346 0.202 254.211 o
6 4 -1 0.338 0.503 0.152 397.012 o
6 4 0 0.349 0.238 0.282 139.461 o
6 4 1 0.300 0.172 0.228 212.505 o
6 4 2 0.344 0.179 0.293 130.189 o
6 4 3 0.281 0.152 0.295 130.317 o
7 0 0 1.050 1.445 0.353 64.311 o
7 0 1 1.483 2.352 0.258 60.331 o
7 0 2 0.876 0.646 0.235 143.734 o
7 0 3 0.857 1.255 0.243 118.009 o
7 0 4 0.702 0.494 0.099 450.282 o
7 0 5 0.935 2.222 0.250 84.786 o
7 0 6 0.564 0.427 0.114 488.058 o
7 0 7 0.470 0.317 0.172 317.706 o
7 1 -6 0.416 0.454 0.258 156.919 o
7 1 -5 0.536 0.621 0.268 137.435 o
7 1 -4 0.617 0.681 0.190 221.781 o
7 1 -3 0.569 0.368 0.186 260.312 o
7 1 -2 0.685 0.611 0.245 150.189 o
7 1 -1 0.832 0.632 0.204 178.043 o
7 1 0 0.818 1.107 0.233 132.655 o
7 1 1 0.783 0.727 0.230 152.532 o
7 1 2 0.801 0.933 0.238 135.968 o
7 1 3 0.646 0.407 0.209 205.246 o
7 1 4 0.497 0.519 0.266 143.415 o
7 1 5 0.491 0.592 0.260 147.950 o
7 1 6 0.445 0.520 0.234 182.863 o
7 2 -5 0.361 0.308 0.162 375.177 o
7 2 -4 0.349 0.209 0.167 368.031 o
7 2 -3 0.458 0.485 0.170 309.417 o
7 2 -2 0.457 0.547 0.259 151.553 o
7 2 -1 0.483 0.447 0.251 161.664 o
7 2 0 0.438 0.576 0.171 300.156 o
7 2 1 0.573 0.665 0.195 220.863 o
7 2 2 0.453 0.304 0.244 175.401 o
7 2 3 0.456 0.410 0.216 213.731 o
7 2 4 0.382 0.321 0.274 144.415 o
7 2 5 0.324 0.206 0.180 325.655 o
7 3 -2 0.289 0.288 0.199 269.628 o
7 3 -1 0.302 0.105 0.253 175.549 o
7 3 0 0.302 0.185 0.208 251.635 o
7 3 1 0.287 0.127 0.205 261.704 o
7 3 2 0.293 0.152 0.203 265.123 o
8 0 0 0.725 0.690 0.315 97.198 o
8 0 1 0.515 0.526 0.217 200.643 o
8 0 2 0.548 0.436 0.227 187.671 o
8 0 3 0.455 0.419 0.227 195.465 o
8 0 4 0.441 0.396 0.224 201.399 o
8 0 5 0.324 0.152 0.113 739.860 o
8 1 -3 0.349 0.224 0.204 256.065 o
8 1 -2 0.373 0.248 0.183 307.872 o
8 1 -1 0.380 0.116 0.225 214.057 o
8 1 0 0.381 0.288 0.231 198.510 o
8 1 1 0.390 0.137 0.166 372.702 o
8 1 2 0.347 0.380 0.229 201.036 o
8 1 3 0.346 0.230 0.218 225.457 o
9 0 0 0.267 0.139 0.245 187.598 o
9 0 1 0.279 0.415 0.186 298.587 o
;
_iucr_refine_instructions_details 
;
TITL KyushuCd in P-31m #162
CELL 0.02508 6.7783 6.7783 8.0049 90 90 120
ZERR 1 0 0 0 0 0 0
LATT 1
SYMM -Y,+X-Y,+Z
SYMM +Y-X,-X,+Z
SYMM -Y,-X,-Z
SYMM +Y-X,+Y,-Z
SYMM +X,+X-Y,-Z
SFAC  C 0.136 0.373 0.548 3.281 1.227 13.046 0.597 41.02 0 0 0 0 0.75 12.011
SFAC  Cd 0.906 0.347 2.943 3.221 3.181 14.775 2.195 62.354 0 0 0 0 1.36 112.41
SFAC  Cu 0.593 0.368 1.834 2.896 1.808 15.633 1.359 70.68 0 0 0 0 1.12 63.546
SFAC  K 0.566 0.506 2.415 5.766 2.466 31.917 3.524 151.259 0 0 0 0 1.96 39.098
SFAC  N 0.137 0.329 0.534 2.673 1.086 10.316 0.455 32.763 0 0 0 0 0.71 14.007
UNIT 6 1 3 1 6


L.S. 4 0 0
PLAN  5
CONF
MORE -1
fmap 2 53
acta
WGHT 0.2 0
FVAR 0.886338
REM <olex2.extras>
REM <HklSrc "%.\\KyushuCd.hkl">
REM </olex2.extras>

Cd1   2     0.00000  0.00000  0.00000  10.08333  0.01738  0.01738  0.00857 =
 -0.00000 -0.00000  0.00869
N1    5     0.27300  0.00000  0.17191  10.50000  0.09695  0.11351  0.09802 =
 -0.00000  0.02890  0.05675
Cu2   3     0.50000  0.00000  0.50000  10.25000  0.11055  0.15270  0.06671 =
 -0.00000 -0.00356  0.07635
C3    1     0.35755  0.00000  0.30213  10.50000  0.08810  0.10587  0.07462 =
 -0.00000  0.00878  0.05294
K1    4     0.66667  0.33333  0.00000  10.08333  0.34169
HKLF 4

END
Q1 1 0 0 0.5 11 0.05 1.8
Q4 1 0.25 0.25 0.185185 11 0.05 1.39
Q5 1 0.625 0 0.296296 11 0.05 1.38
Q3 1 0.1875 -0.1875 0.5 11 0.05 1.6
Q2 1 0 0 0.259259 11 0.05 1.75

  REM The information below was added by Olex2.
  REM
  REM R1 = 0.2167 for 354 Fo > 4sig(Fo) and 0.2200 for all 465 data
  REM 20 parameters refined using 0 restraints
  REM Highest difference peak 3.3721, deepest hole -2.9578
  REM Mean Shift 0.0003, Max Shift -0.0007.

  REM +++ Tabular Listing of Refinement Information +++
  REM R1_all = 0.2200
  REM R1_gt = 0.2167
  REM wR_ref = 0.5097
  REM GOOF = 2.0514
  REM Shift_max = -0.0007
  REM Shift_mean = 0.0003
  REM Reflections_all = 465
  REM Reflections_gt = 354
  REM Parameters = 20
  REM Hole = -2.9578
  REM Peak = 3.3721
  REM Flack = n/a

  
;
_olex2_submission_special_instructions 'No special instructions were received'
_ccdc_publ_extra_info            
'This structure is consistent with compound 2 in the corresponding article.'
